# Supplementary material for: Network pharmacology and bioinformatics were used to construct a prognostic model and immunoassay of core target genes in the combination of quercetin and kaempferol in the treatment of colorectal cancer
Source: J Cancer. 2023 Jul 3;14(11):1956–80. doi: 10.7150/jca.85517 (PMC10367918; doi:10.7150/jca.85517)
Supplement: Supplementary file 4 — Supplementary tables. [file jcav14p1956s4.zip]

Archive with 11 entries (11 files):
- Table/Table S1.xlsx
- Table/Table S10.xlsx
- Table/Table S11.xlsx
- Table/Table S2.xlsx
- Table/Table S3.xlsx
- Table/Table S4.xlsx
- Table/Table S5.xlsx
- Table/Table S6.xlsx
- Table/Table S7.xlsx
- Table/Table S8.xlsx
- Table/Table S9.xlsx
