# Supplementary material for: Network pharmacology and bioinformatics were used to construct a prognostic model and immunoassay of core target genes in the combination of quercetin and kaempferol in the treatment of colorectal cancer
Source: J Cancer. 2023 Jul 3;14(11):1956–80. doi: 10.7150/jca.85517 (PMC10367918; doi:10.7150/jca.85517)
Supplement: Supplementary file 4 — Supplementary tables. [file jcav14p1956s4.zip › Table/Table S1.xlsx]

## Sheet: CRC-Clinical
A0_Samples	A17_Age	A18_Sex	A1_OS	A22_histological_type	A23_Tumor_tissue_site	A2_Event	A3_T	A4_N	A5_M	A6_Stage
TCGA-CM-6675	35	MALE	397	Colon Adenocarcinoma	Colon	Alive	T3	N2b	M1b	Stage IVB
TCGA-NH-A6GC	66	FEMALE	389	Colon Mucinous Adenocarcinoma	Colon	Alive	T4b	N1b	M1b	Stage IVB
TCGA-AZ-4684	49	MALE	1977	Colon Adenocarcinoma	Colon	Alive	T3	N2	M1	Stage IVA
TCGA-CI-6620	41	FEMALE	1009	Rectal Adenocarcinoma	Rectum	Alive	T3	N1	M1	Stage IVA
TCGA-AY-5543	65	FEMALE	1004	Colon Adenocarcinoma	Colon	Alive	T3	N1a	M1	Stage IVA
TCGA-DC-6156	62	MALE	943	Rectal Adenocarcinoma	Rectum	Alive	T4a	N2b	M1a	Stage IVA
TCGA-AF-4110	77	MALE	912	Not Available	Not Available	Alive	T4a	N2b	MX	Stage IVA
TCGA-DC-6681	70	FEMALE	790	Rectal Adenocarcinoma	Rectum	Alive	T3	N2a	M1a	Stage IVA
TCGA-A6-6648	56	MALE	766	Colon Adenocarcinoma	Colon	Alive	T3	N0	M1a	Stage IVA
TCGA-A6-6142	56	FEMALE	763	Colon Adenocarcinoma	Colon	Alive	T3	N1a	M1a	Stage IVA
TCGA-CM-4747	47	MALE	761	Colon Adenocarcinoma	Colon	Alive	T4a	N1b	M1a	Stage IVA
TCGA-A6-6652	59	MALE	751	Colon Adenocarcinoma	Colon	Alive	T3	N0	M1	Stage IVA
TCGA-AA-3941	84	FEMALE	730	Colon Adenocarcinoma	Colon	Alive	T4	N1b	M1a	Stage IVA
TCGA-A6-5662	46	MALE	718	Colon Adenocarcinoma	Colon	Alive	T3	N2	M1	Stage IVA
TCGA-AY-A8YK	44	MALE	573	Colon Adenocarcinoma	Colon	Alive	T3	N2a	M1	Stage IVA
TCGA-CM-5868	59	FEMALE	518	Colon Adenocarcinoma	Colon	Alive	T4a	N1a	M1a	Stage IVA
TCGA-DC-6154	57	FEMALE	365	Rectal Adenocarcinoma	Rectum	Alive	T4a	N2b	M1	Stage IVA
TCGA-CM-6678	63	FEMALE	335	Colon Adenocarcinoma	Colon	Alive	T4a	N1c	M1a	Stage IVA
TCGA-AM-5820	59	FEMALE	14	Colon Adenocarcinoma	Colon	Alive	T4a	N2	M1	Stage IVA
TCGA-DY-A1DG	75	MALE	1566	Rectal Adenocarcinoma	Rectum	Dead	T3	N1	M1	Stage IVA
TCGA-F5-6702	71	MALE	869	Rectal Adenocarcinoma	Rectum	Dead	T3	N1	M1	Stage IVA
TCGA-AZ-4682	61	MALE	680	Colon Adenocarcinoma	Colon	Dead	T3	N0	M1	Stage IVA
TCGA-F4-6809	52	FEMALE	403	Colon Adenocarcinoma	Colon	Dead	T3	N1	M1	Stage IVA
TCGA-NH-A50U	42	MALE	334	Colon Mucinous Adenocarcinoma	Colon	Dead	T4a	N0	M1a	Stage IVA
TCGA-AZ-4614	71	FEMALE	172	Colon Adenocarcinoma	Colon	Dead	T4a	N1	M1	Stage IVA
TCGA-CM-5862	80	MALE	153	Colon Adenocarcinoma	Colon	Dead	T3	N1a	M1a	Stage IVA
TCGA-G4-6297	55	FEMALE	2506	Colon Adenocarcinoma	Colon	Alive	T3	N2	M1	Stage IV
TCGA-G4-6315	66	MALE	1883	Colon Adenocarcinoma	Colon	Alive	T3	N1	M1	Stage IV
TCGA-AA-3972	72	MALE	1551	Colon Adenocarcinoma	Colon	Alive	T3	N1	M1	Stage IV
TCGA-A6-2674	71	MALE	1331	Colon Mucinous Adenocarcinoma	Colon	Alive	T3	N2	M1	Stage IV
TCGA-AA-A02F	68	FEMALE	1216	Colon Adenocarcinoma	Colon	Alive	T3	N1	M1	Stage IV
TCGA-AG-3731	65	MALE	1126	Rectal Adenocarcinoma	Rectum	Alive	T3	N1	M1	Stage IV
TCGA-G4-6314	76	FEMALE	1093	Colon Adenocarcinoma	Colon	Alive	T3	N2	M1	Stage IV
TCGA-AG-A01N	68	FEMALE	943	Rectal Adenocarcinoma	Rectum	Alive	T2	N0	M1	Stage IV
TCGA-AA-3870	71	FEMALE	912	Colon Adenocarcinoma	Colon	Alive	T3	N2	M1	Stage IV
TCGA-AF-6672	43	MALE	748	Rectal Adenocarcinoma	Rectum	Alive	T4a	N2b	MX	Stage IV
TCGA-AA-3867	74	MALE	731	Colon Adenocarcinoma	Colon	Alive	T3	N2	M1	Stage IV
TCGA-AA-3713	68	MALE	579	Colon Adenocarcinoma	Colon	Alive	T3	N0	M1	Stage IV
TCGA-AA-3688	80	MALE	578	Colon Adenocarcinoma	Colon	Alive	T3	N1	M1	Stage IV
TCGA-AA-3679	59	MALE	457	Colon Adenocarcinoma	Colon	Alive	T3	N2	M1	Stage IV
TCGA-AG-4005	64	MALE	427	Rectal Adenocarcinoma	Rectum	Alive	T3	N2	M1	Stage IV
TCGA-EI-6885	57	FEMALE	415	Rectal Adenocarcinoma	Rectum	Alive	T3	N1b	M1	Stage IV
TCGA-D5-6929	49	FEMALE	408	Colon Adenocarcinoma	Colon	Alive	T3	N1	M1	Stage IV
TCGA-AA-3973	69	MALE	397	Colon Adenocarcinoma	Colon	Alive	T4	N1	M1	Stage IV
TCGA-EI-7002	58	MALE	364	Rectal Adenocarcinoma	Rectum	Alive	T3	N2	M1	Stage IV
TCGA-AG-A016	55	MALE	276	Rectal Adenocarcinoma	Rectum	Alive	T3	N2	M1	Stage IV
TCGA-AA-3662	80	FEMALE	184	Colon Adenocarcinoma	Colon	Alive	T4	N2	M1	Stage IV
TCGA-CI-6619	41	MALE	184	Rectal Adenocarcinoma	Rectum	Alive	T3	N1c	M1	Stage IV
TCGA-CK-6748	45	FEMALE	61	Colon Mucinous Adenocarcinoma	Colon	Alive	T3	N1	M1	Stage IV
TCGA-AA-3494	55	MALE	31	Colon Adenocarcinoma	Colon	Alive	T3	N0	M1	Stage IV
TCGA-AG-4007	87	MALE	31	Rectal Adenocarcinoma	Rectum	Alive	T4	N2	M1	Stage IV
TCGA-AG-3605	85	FEMALE	30	Rectal Adenocarcinoma	Rectum	Alive	T3	N1	M1	Stage IV
TCGA-AA-3693	77	FEMALE	0	Colon Adenocarcinoma	Colon	Alive	T4	N1	M1	Stage IV
TCGA-AA-3684	65	FEMALE	0	Colon Mucinous Adenocarcinoma	Colon	Alive	T4	N2	M1	Stage IV
TCGA-AA-3695	63	FEMALE	0	Colon Adenocarcinoma	Colon	Alive	T3	N2	M1	Stage IV
TCGA-AA-3872	45	MALE	0	Colon Adenocarcinoma	Colon	Alive	T4	N2	M1	Stage IV
TCGA-G4-6303	54	FEMALE	2003	Colon Adenocarcinoma	Colon	Dead	T3	N1	M1	Stage IV
TCGA-A6-A567	56	MALE	1881	Colon Adenocarcinoma	Colon	Dead	T3	N1	M1	Stage IV
TCGA-AG-A023	62	FEMALE	1581	Rectal Adenocarcinoma	Rectum	Dead	T4	N2	M1	Stage IV
TCGA-A6-2671	85	MALE	1331	Colon Adenocarcinoma	Colon	Dead	T3	N2	M1	Stage IV
TCGA-AF-2689	41	FEMALE	1201	Rectal Adenocarcinoma	Rectum	Dead	T3	N2	M1	Stage IV
TCGA-AG-A02G	66	MALE	1185	Rectal Adenocarcinoma	Rectum	Dead	T2	N1	M1	Stage IV
TCGA-AG-3582	75	MALE	1096	Rectal Adenocarcinoma	Rectum	Dead	T3	N1	M1	Stage IV
TCGA-AA-3692	47	FEMALE	1095	Colon Mucinous Adenocarcinoma	Colon	Dead	T3	N2	M1	Stage IV
TCGA-G4-6294	75	MALE	858	Colon Adenocarcinoma	Colon	Dead	T3	N1	M1	Stage IV
TCGA-AA-3869	76	MALE	822	Colon Adenocarcinoma	Colon	Dead	T4	N2	M1	Stage IV
TCGA-AG-3584	60	MALE	730	Rectal Adenocarcinoma	Rectum	Dead	T3	N2	M1	Stage IV
TCGA-AG-3583	66	MALE	610	Rectal Mucinous Adenocarcinoma	Rectum	Dead	T3	N2	M1	Stage IV
TCGA-NH-A8F8	79	MALE	511	Colon Adenocarcinoma	Colon	Dead	T4a	N2b	M1	Stage IV
TCGA-A6-2683	57	FEMALE	504	Colon Adenocarcinoma	Colon	Dead	T4	N0	M1	Stage IV
TCGA-AA-A02K	50	MALE	426	Colon Adenocarcinoma	Colon	Dead	T4	N2	M1	Stage IV
TCGA-A6-2682	70	MALE	424	Colon Adenocarcinoma	Colon	Dead	T4b	N1	M1	Stage IV
TCGA-AZ-6600	64	MALE	368	Colon Adenocarcinoma	Colon	Dead	T4	N1	M1	Stage IV
TCGA-AZ-6606	81	MALE	357	Colon Adenocarcinoma	Colon	Dead	T4	N2	M1	Stage IV
TCGA-AA-3680	67	FEMALE	335	Colon Adenocarcinoma	Colon	Dead	T4	N2	M1	Stage IV
TCGA-AF-3913	60	MALE	316	Rectal Adenocarcinoma	Rectum	Dead	T3	N1	M1	Stage IV
TCGA-5M-AAT6	40	FEMALE	290	Colon Adenocarcinoma	Colon	Dead	T4a	N2b	M1a	Stage IV
TCGA-AA-3989	84	MALE	242	Colon Adenocarcinoma	Colon	Dead	T3	N2	M1	Stage IV
TCGA-DM-A285	71	FEMALE	179	Colon Mucinous Adenocarcinoma	Colon	Dead	T3	N2	M1	Stage IV
TCGA-AZ-4616	82	FEMALE	156	Colon Adenocarcinoma	Colon	Dead	T3	N2	M1	Stage IV
TCGA-AA-3488	58	MALE	153	Colon Adenocarcinoma	Colon	Dead	T3	N2	M1	Stage IV
TCGA-AA-A02J	70	FEMALE	153	Colon Adenocarcinoma	Colon	Dead	T3	N0	M1	Stage IV
TCGA-AA-3696	75	FEMALE	153	Colon Adenocarcinoma	Colon	Dead	T3	N1	M1	Stage IV
TCGA-AG-4021	84	FEMALE	121	Rectal Adenocarcinoma	Rectum	Dead	T3	N2	M1	Stage IV
TCGA-AZ-6607	69	MALE	97	Colon Adenocarcinoma	Colon	Dead	T4	N2	M1	Stage IV
TCGA-AA-A02E	82	FEMALE	90	Colon Adenocarcinoma	Colon	Dead	T3	N1	M1	Stage IV
TCGA-AA-A02H	74	FEMALE	61	Colon Adenocarcinoma	Colon	Dead	T3	N2	M1	Stage IV
TCGA-AA-3930	66	MALE	61	Colon Adenocarcinoma	Colon	Dead	T3	N2	M1	Stage IV
TCGA-5M-AAT4	74	MALE	49	Colon Adenocarcinoma	Colon	Dead	T3	N0	M1b	Stage IV
TCGA-AZ-4323	37	MALE	43	Colon Adenocarcinoma	Colon	Dead	T4	N2	M1	Stage IV
TCGA-DM-A28H	50	MALE	3561	Colon Adenocarcinoma	Colon	Alive	T3	N2	M0	Stage IIIC
TCGA-DM-A1HA	82	MALE	2600	Colon Adenocarcinoma	Colon	Alive	T3	N2	M0	Stage IIIC
TCGA-CL-5917	71	FEMALE	2376	Rectal Adenocarcinoma	Rectum	Alive	T3	N2	MX	Stage IIIC
TCGA-G4-6299	69	MALE	2268	Colon Adenocarcinoma	Colon	Alive	T3	N2	M0	Stage IIIC
TCGA-AF-A56L	48	FEMALE	2007	Rectal Adenocarcinoma	Rectum	Alive	T3	N2	M0	Stage IIIC
TCGA-AF-2687	57	MALE	1427	Rectal Adenocarcinoma	Rectum	Alive	T3	N2	M0	Stage IIIC
TCGA-F4-6807	51	FEMALE	1309	Colon Adenocarcinoma	Colon	Alive	T3	N2b	M0	Stage IIIC
TCGA-QG-A5YV	64	FEMALE	1301	Colon Adenocarcinoma	Colon	Alive	T4b	N1a	MX	Stage IIIC
TCGA-AF-3911	48	MALE	1148	Rectal Adenocarcinoma	Rectum	Alive	T3	N2	MX	Stage IIIC
TCGA-G4-6317	51	FEMALE	1095	Colon Adenocarcinoma	Colon	Alive	T3	N2	MX	Stage IIIC
TCGA-A6-3807	53	FEMALE	1054	Colon Adenocarcinoma	Colon	Alive	T3	N2	M0	Stage IIIC
TCGA-AA-A00F	66	MALE	1035	Colon Adenocarcinoma	Colon	Alive	T3	N2	M0	Stage IIIC
TCGA-AA-3548	71	FEMALE	1034	Colon Adenocarcinoma	Colon	Alive	T3	N2	M0	Stage IIIC
TCGA-AA-A01K	74	FEMALE	943	Colon Adenocarcinoma	Colon	Alive	T3	N2	M0	Stage IIIC
TCGA-QG-A5YW	55	FEMALE	896	Colon Mucinous Adenocarcinoma	Colon	Alive	T3	N2b	MX	Stage IIIC
TCGA-A6-5660	73	MALE	888	Colon Adenocarcinoma	Colon	Alive	T3	N2b	M0	Stage IIIC
TCGA-AG-3999	61	FEMALE	853	Rectal Adenocarcinoma	Rectum	Alive	T3	N2	M0	Stage IIIC
TCGA-AA-A00O	83	FEMALE	822	Colon Adenocarcinoma	Colon	Alive	T3	N2	M0	Stage IIIC
TCGA-AD-6965	62	MALE	805	Colon Adenocarcinoma	Colon	Alive	T4a	N2b	M0	Stage IIIC
TCGA-A6-5664	80	MALE	672	Colon Adenocarcinoma	Colon	Alive	T4a	N2a	MX	Stage IIIC
TCGA-AA-3560	72	FEMALE	608	Colon Adenocarcinoma	Colon	Alive	T3	N2	M0	Stage IIIC
TCGA-AA-3562	82	MALE	608	Colon Adenocarcinoma	Colon	Alive	T3	N2	M0	Stage IIIC
TCGA-AG-3609	65	FEMALE	608	Rectal Adenocarcinoma	Rectum	Alive	T3	N2	M0	Stage IIIC
TCGA-A6-6781	43	MALE	598	Colon Mucinous Adenocarcinoma	Colon	Alive	T4b	N1b	MX	Stage IIIC
TCGA-EI-6509	53	MALE	517	Rectal Adenocarcinoma	Rectum	Alive	T3	N2b	M0	Stage IIIC
TCGA-NH-A6GB	71	FEMALE	476	Colon Adenocarcinoma	Colon	Alive	T3	N2b	MX	Stage IIIC
TCGA-CK-4952	48	FEMALE	475	Colon Mucinous Adenocarcinoma	Colon	Alive	T4	N2	M0	Stage IIIC
TCGA-CM-6167	57	FEMALE	456	Colon Adenocarcinoma	Colon	Alive	T3	N2b	M0	Stage IIIC
TCGA-AA-3844	78	FEMALE	454	Colon Adenocarcinoma	Colon	Alive	T3	N2	M0	Stage IIIC
TCGA-AA-3542	69	MALE	395	Colon Adenocarcinoma	Colon	Alive	T3	N2	M0	Stage IIIC
TCGA-D5-6931	77	MALE	365	Colon Adenocarcinoma	Colon	Alive	T4b	N2	M0	Stage IIIC
TCGA-AG-3600	62	MALE	184	Rectal Adenocarcinoma	Rectum	Alive	T3	N2	M0	Stage IIIC
TCGA-F4-6704	60	MALE	47	Colon Mucinous Adenocarcinoma	Colon	Alive	T3	N2b	MX	Stage IIIC
TCGA-AY-6196	47	MALE	6	Colon Mucinous Adenocarcinoma	Colon	Alive	T3	N2b		Stage IIIC
TCGA-AG-3602	66	FEMALE	0	Rectal Adenocarcinoma	Rectum	Alive	T3	N2	M0	Stage IIIC
TCGA-AH-6643	50	MALE	1314	Rectal Adenocarcinoma	Rectum	Dead	T3	N2b	M0	Stage IIIC
TCGA-DM-A0XF	68	FEMALE	1162	Discrepancy	Colon	Dead	T3	N2	M0	Stage IIIC
TCGA-DM-A28A	78	MALE	805	Colon Adenocarcinoma	Colon	Dead	T3	N2	M0	Stage IIIC
TCGA-A6-2677	68	FEMALE	740	Colon Adenocarcinoma	Colon	Dead	T3	N2	M0	Stage IIIC
TCGA-DY-A1DF	73	FEMALE	734	Rectal Adenocarcinoma	Rectum	Dead	T3	N2	M0	Stage IIIC
TCGA-F5-6813	70	MALE	598	Rectal Adenocarcinoma	Rectum	Dead	T4a	N2	M0	Stage IIIC
TCGA-AF-2690	76	FEMALE	524	Rectal Adenocarcinoma	Rectum	Dead	T3	N2	M0	Stage IIIC
TCGA-AY-4070	50	FEMALE	496	Colon Adenocarcinoma	Colon	Dead	T3	N2	M0	Stage IIIC
TCGA-A6-A565	34	FEMALE	494	Colon Mucinous Adenocarcinoma	Colon	Dead	T3	N2	MX	Stage IIIC
TCGA-DM-A288	68	MALE	427	Colon Mucinous Adenocarcinoma	Colon	Dead	T3	N2	M0	Stage IIIC
TCGA-AA-3552	85	MALE	396	Colon Adenocarcinoma	Colon	Dead	T3	N2	M0	Stage IIIC
TCGA-F4-6461	41	FEMALE	338	Colon Adenocarcinoma	Colon	Dead	T4b	N2	M0	Stage IIIC
TCGA-AA-A01D	47	FEMALE	334	Colon Mucinous Adenocarcinoma	Colon	Dead	T3	N2	M0	Stage IIIC
TCGA-AA-3848	82	FEMALE	306	Colon Adenocarcinoma	Colon	Dead	T3	N2	M0	Stage IIIC
TCGA-F5-6464	77	FEMALE	303	Rectal Adenocarcinoma	Rectum	Dead	T4b	N2a	M0	Stage IIIC
TCGA-NH-A6GA	58	MALE	302	Colon Adenocarcinoma	Colon	Dead	T4a	N2a	MX	Stage IIIC
TCGA-DM-A1DA	71	FEMALE	228	Colon Adenocarcinoma	Colon	Dead	T3	N2	M0	Stage IIIC
TCGA-AD-6899	84	MALE	176	Colon Mucinous Adenocarcinoma	Colon	Dead	T4a	N2b	MX	Stage IIIC
TCGA-AA-3952	68	MALE	61	Colon Adenocarcinoma	Colon	Dead	T3	N2	M0	Stage IIIC
TCGA-AA-3529	78	FEMALE	0	Colon Adenocarcinoma	Colon	Dead	T3	N2	M0	Stage IIIC
TCGA-DM-A1HB	75	MALE	4126	Discrepancy	Colon	Alive	T3	N1	M0	Stage IIIB
TCGA-AZ-4308	47	FEMALE	3324	Colon Adenocarcinoma	Colon	Alive	T3	N1	M0	Stage IIIB
TCGA-G4-6309	40	FEMALE	2600	Colon Adenocarcinoma	Colon	Alive	T3	N1	M0	Stage IIIB
TCGA-CK-4950	68	FEMALE	2599	Colon Mucinous Adenocarcinoma	Colon	Alive	T3	N1	M0	Stage IIIB
TCGA-G4-6310	69	MALE	1935	Colon Adenocarcinoma	Colon	Alive	T3	N1	M0	Stage IIIB
TCGA-D5-5541	63	MALE	1701	Colon Adenocarcinoma	Colon	Alive	T3	N1a	M0	Stage IIIB
TCGA-G5-6235	72	MALE	1696	Rectal Adenocarcinoma	Rectum	Alive	T3	N1	MX	Stage IIIB
TCGA-G4-6307	37	FEMALE	1674	Colon Adenocarcinoma	Colon	Alive	T3	N1	M0	Stage IIIB
TCGA-A6-2672	82	FEMALE	1419	Colon Adenocarcinoma	Colon	Alive	T3	N1	M0	Stage IIIB
TCGA-A6-2678	43	FEMALE	1286	Colon Adenocarcinoma	Colon	Alive	T3	N1	M0	Stage IIIB
TCGA-AA-A00Q	66	FEMALE	1278	Colon Adenocarcinoma	Colon	Alive	T4	N1	M0	Stage IIIB
TCGA-RU-A8FL	51	MALE	1177	Colon Adenocarcinoma	Colon	Alive	T3	N2a	MX	Stage IIIB
TCGA-AG-A032	68	MALE	1157	Rectal Adenocarcinoma	Rectum	Alive	T3	N1	M0	Stage IIIB
TCGA-AF-3914	39	MALE	1146	Rectal Adenocarcinoma	Rectum	Alive	T3	N2a	M0	Stage IIIB
TCGA-AG-3893	74	MALE	1065	Rectal Adenocarcinoma	Rectum	Alive	T3	N1	M0	Stage IIIB
TCGA-AZ-4615	84	MALE	1002	Colon Adenocarcinoma	Colon	Alive	T3	N1	M0	Stage IIIB
TCGA-A6-4107	57	FEMALE	987	Colon Adenocarcinoma	Colon	Alive	T3	N1b	M0	Stage IIIB
TCGA-AA-A01F	72	MALE	974	Colon Adenocarcinoma	Colon	Alive	T3	N1	M0	Stage IIIB
TCGA-A6-5657	65	MALE	962	Colon Adenocarcinoma	Colon	Alive	T3	N1	M0	Stage IIIB
TCGA-AA-3860	53	FEMALE	945	Colon Adenocarcinoma	Colon	Alive	T3	N1	M0	Stage IIIB
TCGA-AA-3967	77	MALE	943	Colon Adenocarcinoma	Colon	Alive	T3	N1	M0	Stage IIIB
TCGA-DC-5869	62	FEMALE	943	Rectal Adenocarcinoma	Rectum	Alive	T3	N1a	M0	Stage IIIB
TCGA-AG-3728	73	MALE	912	Rectal Adenocarcinoma	Rectum	Alive	T3	N1	M0	Stage IIIB
TCGA-A6-5667	40	FEMALE	887	Colon Adenocarcinoma	Colon	Alive	T3	N1a	MX	Stage IIIB
TCGA-A6-6137	55	MALE	824	Colon Adenocarcinoma	Colon	Alive	T3	N1c	M0	Stage IIIB
TCGA-AA-3994	69	MALE	822	Colon Mucinous Adenocarcinoma	Colon	Alive	T3	N1	M0	Stage IIIB
TCGA-CM-4751	62	MALE	822	Colon Adenocarcinoma	Colon	Alive	T3	N1b	M0	Stage IIIB
TCGA-AA-3982	75	MALE	822	Colon Adenocarcinoma	Colon	Alive	T3	N1	M0	Stage IIIB
TCGA-G4-6322	65	MALE	792	Colon Mucinous Adenocarcinoma	Colon	Alive	T3	N1	MX	Stage IIIB
TCGA-CM-4748	53	MALE	792	Colon Mucinous Adenocarcinoma	Colon	Alive	T4a	N1a	M0	Stage IIIB
TCGA-AA-3949	87	FEMALE	791	Colon Mucinous Adenocarcinoma	Colon	Alive	T3	N1	M0	Stage IIIB
TCGA-AD-6895	84	MALE	763	Colon Adenocarcinoma	Colon	Alive	T3	N1a	M0	Stage IIIB
TCGA-DC-6683	43	MALE	762	Rectal Adenocarcinoma	Rectum	Alive	T3	N1b	M0	Stage IIIB
TCGA-AG-3901	67	FEMALE	761	Rectal Mucinous Adenocarcinoma	Rectum	Alive	T3	N1	M0	Stage IIIB
TCGA-AF-6136	72	FEMALE	741	Rectal Adenocarcinoma	Rectum	Alive	T3	N1b	MX	Stage IIIB
TCGA-A6-6649	66	MALE	735	Colon Adenocarcinoma	Colon	Alive	T3	N1b	M0	Stage IIIB
TCGA-A6-6654	65	FEMALE	726	Colon Adenocarcinoma	Colon	Alive	T3	N1	M0	Stage IIIB
TCGA-CM-5348	72	MALE	699	Colon Adenocarcinoma	Colon	Alive	T3	N1a	M0	Stage IIIB
TCGA-CM-5344	39	FEMALE	670	Colon Adenocarcinoma	Colon	Alive	T3	N1b	M0	Stage IIIB
TCGA-CK-5914	81	MALE	669	Colon Adenocarcinoma	Colon	Alive	T3	N1	MX	Stage IIIB
TCGA-A6-6651	55	FEMALE	662	Colon Adenocarcinoma	Colon	Alive	T3	N1b	MX	Stage IIIB
TCGA-BM-6198	73	MALE	646	Rectal Adenocarcinoma	Rectum	Alive	T3	N1		Stage IIIB
TCGA-DC-4745	49	FEMALE	639	Rectal Adenocarcinoma	Rectum	Alive	T3	N1a	M0	Stage IIIB
TCGA-AA-3955	38	MALE	638	Colon Adenocarcinoma	Colon	Alive	T2	N2a	M0	Stage IIIB
TCGA-EI-6508	48	FEMALE	636	Rectal Adenocarcinoma	Rectum	Alive	T3	N1a	M0	Stage IIIB
TCGA-AG-3612	55	FEMALE	608	Rectal Adenocarcinoma	Rectum	Alive	T3	N1	M0	Stage IIIB
TCGA-AG-3909	69	FEMALE	608	Rectal Adenocarcinoma	Rectum	Alive	T3	N1	M0	Stage IIIB
TCGA-AH-6903	46	MALE	592	Rectal Mucinous Adenocarcinoma	Rectum	Alive	T3	N1b	M0	Stage IIIB
TCGA-NH-A50V	69	MALE	588	Colon Adenocarcinoma	Colon	Alive	T3	N2a	M0	Stage IIIB
TCGA-AA-A00J	80	MALE	549	Colon Mucinous Adenocarcinoma	Colon	Alive	T4	N1	M0	Stage IIIB
TCGA-AG-3885	71	FEMALE	546	Rectal Adenocarcinoma	Rectum	Alive	T3	N1	M0	Stage IIIB
TCGA-AY-6386	66	FEMALE	542	Colon Adenocarcinoma	Colon	Alive	T3	N1a	M0	Stage IIIB
TCGA-EI-6512	64	FEMALE	538	Rectal Adenocarcinoma	Rectum	Alive	T3	N1	M0	Stage IIIB
TCGA-CK-4947	46	FEMALE	534	Colon Adenocarcinoma	Colon	Alive	T4	N1	M0	Stage IIIB
TCGA-D5-6538	79	FEMALE	521	Colon Adenocarcinoma	Colon	Alive	T3	N2	M0	Stage IIIB
TCGA-AA-A00U	50	MALE	518	Colon Adenocarcinoma	Colon	Alive	T3	N1	M0	Stage IIIB
TCGA-EI-6513	59	MALE	497	Rectal Adenocarcinoma	Rectum	Alive	T3	N1	M0	Stage IIIB
TCGA-EI-6511	52	MALE	482	Rectal Adenocarcinoma	Rectum	Alive	T3	N1	M0	Stage IIIB
TCGA-D5-6535	80	FEMALE	460	Colon Adenocarcinoma	Colon	Alive	T3	N1	MX	Stage IIIB
TCGA-CM-5863	60	FEMALE	457	Colon Mucinous Adenocarcinoma	Colon	Alive	T3	N1b	M0	Stage IIIB
TCGA-CI-6621	63	MALE	419	Rectal Adenocarcinoma	Rectum	Alive	T3	N1	MX	Stage IIIB
TCGA-CA-6715	63	MALE	383	Colon Adenocarcinoma	Colon	Alive	T3	N1	M0	Stage IIIB
TCGA-F5-6864	74	FEMALE	379	Rectal Adenocarcinoma	Rectum	Alive	T3	N2a	M0	Stage IIIB
TCGA-CM-6680	78	FEMALE	366	Colon Adenocarcinoma	Colon	Alive	T3	N2a	M0	Stage IIIB
TCGA-CM-6162	48	FEMALE	365	Colon Mucinous Adenocarcinoma	Colon	Alive	T3	N1a	M0	Stage IIIB
TCGA-CM-6172	70	FEMALE	335	Colon Adenocarcinoma	Colon	Alive	T3	N1a	M0	Stage IIIB
TCGA-A6-A5ZU	59	MALE	293	Colon Adenocarcinoma	Colon	Alive	T3	N1	M0	Stage IIIB
TCGA-D5-6926	65	MALE	275	Colon Adenocarcinoma	Colon	Alive	T4a	N1	M0	Stage IIIB
TCGA-AG-A00C	49	FEMALE	183	Rectal Adenocarcinoma	Rectum	Alive	T3	N1	M0	Stage IIIB
TCGA-4N-A93T	67	MALE	146	Colon Adenocarcinoma	Colon	Alive	T4a	N1b	M0	Stage IIIB
TCGA-AA-3525	90	MALE	1	Colon Adenocarcinoma	Colon	Alive	T3	N1	M0	Stage IIIB
TCGA-AG-A01L	58	MALE	0	Rectal Adenocarcinoma	Rectum	Alive	T3	N1	M0	Stage IIIB
TCGA-AG-3601	68	MALE	0	Rectal Adenocarcinoma	Rectum	Alive	T4	N1	M0	Stage IIIB
TCGA-DY-A1DD	77	FEMALE	1741	Rectal Adenocarcinoma	Rectum	Dead	T3	N1	M0	Stage IIIB
TCGA-A6-A56B	57	MALE	1711	Colon Adenocarcinoma	Colon	Dead	T3	N1	M0	Stage IIIB
TCGA-D5-5538	60	FEMALE	1661	Colon Adenocarcinoma	Colon	Dead	T3	N1b	M0	Stage IIIB
TCGA-DM-A28F	73	MALE	1094	Colon Adenocarcinoma	Colon	Dead	T3	N1	M0	Stage IIIB
TCGA-F4-6460	51	FEMALE	972	Colon Adenocarcinoma	Colon	Dead	T3	N1	M0	Stage IIIB
TCGA-A6-A566	55	FEMALE	758	Colon Mucinous Adenocarcinoma	Colon	Dead	T4	N1	M0	Stage IIIB
TCGA-AD-6888	73	MALE	472	Colon Adenocarcinoma	Colon	Dead	T3	N1b	M0	Stage IIIB
TCGA-F5-6863	71	FEMALE	361	Rectal Adenocarcinoma	Rectum	Dead	T4a	N1	M0	Stage IIIB
TCGA-F4-6459	61	FEMALE	262	Colon Adenocarcinoma	Colon	Dead	T3	N2a	M0	Stage IIIB
TCGA-QG-A5Z1	71	MALE	256	Colon Adenocarcinoma	Colon	Dead	T3	N1b	MX	Stage IIIB
TCGA-AZ-6605	77	MALE	159	Colon Adenocarcinoma	Colon	Dead	T4	N1	M0	Stage IIIB
TCGA-D5-6537	64	MALE	146	Colon Adenocarcinoma	Colon	Dead	T3	N1a	MX	Stage IIIB
TCGA-G4-6298	90	MALE	0	Colon Adenocarcinoma	Colon	Dead	T4a	N1	MX	Stage IIIB
TCGA-AA-3842	51	MALE	1126	Colon Adenocarcinoma	Colon	Alive	T2	N1	M0	Stage IIIA
TCGA-CM-5341	82	FEMALE	884	Colon Adenocarcinoma	Colon	Alive	T2	N1a	M0	Stage IIIA
TCGA-G5-6641	67	MALE	804	Rectal Mucinous Adenocarcinoma	Rectum	Alive	T1	N1	MX	Stage IIIA
TCGA-AA-3976	70	MALE	791	Colon Adenocarcinoma	Colon	Alive	T2	N1	M0	Stage IIIA
TCGA-AF-6655	66	MALE	609	Rectal Adenocarcinoma	Rectum	Alive	T2	N1	M0	Stage IIIA
TCGA-D5-5539	60	MALE	596	Colon Mucinous Adenocarcinoma	Colon	Alive	T3	N1	M0	Stage IIIA
TCGA-EI-6917	33	MALE	531	Rectal Adenocarcinoma	Rectum	Alive	T3	N1	M0	Stage IIIA
TCGA-EI-6881	60	MALE	499	Rectal Adenocarcinoma	Rectum	Alive	T3	N1	M0	Stage IIIA
TCGA-AA-A01C	75	MALE	457	Colon Adenocarcinoma	Colon	Alive	T2	N1	M0	Stage IIIA
TCGA-DC-6155	31	FEMALE	425	Rectal Adenocarcinoma	Rectum	Alive	T2	N1b	M0	Stage IIIA
TCGA-EI-6884	71	MALE	328	Rectal Adenocarcinoma	Rectum	Alive	T3	N1	M0	Stage IIIA
TCGA-D5-6922	76	MALE	308	Colon Adenocarcinoma	Colon	Alive	T3	N1	M0	Stage IIIA
TCGA-CM-4750	34	FEMALE	244	Colon Adenocarcinoma	Colon	Alive	T1	N1b	M0	Stage IIIA
TCGA-DY-A1H8	77	FEMALE	992	Rectal Adenocarcinoma	Rectum	Dead	T2	N1	M0	Stage IIIA
TCGA-AZ-6608	55	FEMALE	59	Colon Adenocarcinoma	Colon	Dead	T2	N1	M0	Stage IIIA
TCGA-CK-4948	45	FEMALE	4502	Colon Adenocarcinoma	Colon	Alive	T3	N1	M0	Stage III
TCGA-G4-6293	49	FEMALE	4051	Colon Adenocarcinoma	Colon	Alive	T3	N1	M0	Stage III
TCGA-AG-A036	71	MALE	3562	Rectal Adenocarcinoma	Rectum	Alive	T3	N2	M0	Stage III
TCGA-AA-3678	60	FEMALE	1430	Colon Adenocarcinoma	Colon	Alive	T2	N1	M0	Stage III
TCGA-G4-6311	80	MALE	1199	Colon Adenocarcinoma	Colon	Alive	T3	N1	MX	Stage III
TCGA-AA-A01R	47	MALE	1065	Colon Mucinous Adenocarcinoma	Colon	Alive	T3	N2	M0	Stage III
TCGA-AA-A01T	63	FEMALE	1005	Colon Adenocarcinoma	Colon	Alive	T3	N1	M0	Stage III
TCGA-G4-6320	73	MALE	804	Colon Adenocarcinoma	Colon	Alive	T3	N1	MX	Stage III
TCGA-AA-A01X	80	FEMALE	791	Colon Adenocarcinoma	Colon	Alive	T2	N1	M0	Stage III
TCGA-G4-6321	60	FEMALE	672	Colon Adenocarcinoma	Colon	Alive	T2	N1	MX	Stage III
TCGA-AA-3971	58	MALE	489	Colon Adenocarcinoma	Colon	Alive	T3	N1	M0	Stage III
TCGA-AA-3519	63	MALE	276	Colon Adenocarcinoma	Colon	Alive	T3	N1	M0	Stage III
TCGA-AA-3681	77	FEMALE	182	Colon Adenocarcinoma	Colon	Alive	T3	N1	M0	Stage III
TCGA-AA-A01S	47	FEMALE	31	Colon Adenocarcinoma	Colon	Alive	T3	N1	M0	Stage III
TCGA-AG-A020	57	FEMALE	31	Rectal Mucinous Adenocarcinoma	Rectum	Alive	T3	N1	M0	Stage III
TCGA-AG-3586	72	FEMALE	31	Not Available	Rectum	Alive	T3	N2	M0	Stage III
TCGA-AG-3727	78	FEMALE	30	Rectal Adenocarcinoma	Rectum	Alive	T3	N1	M0	Stage III
TCGA-AA-3712	65	MALE	0	Colon Adenocarcinoma	Colon	Alive	T3	N2	M0	Stage III
TCGA-AA-A03F	90	FEMALE	0	Colon Mucinous Adenocarcinoma	Colon	Alive	T3	N2	M0	Stage III
TCGA-AA-3672	90	FEMALE	0	Colon Adenocarcinoma	Colon	Alive	T3	N1	M0	Stage III
TCGA-AG-3725	90	FEMALE	0	Rectal Adenocarcinoma	Rectum	Alive	T3	N2	M0	Stage III
TCGA-AA-A01P	80	FEMALE	1158	Colon Adenocarcinoma	Colon	Dead	T3	N1	M0	Stage III
TCGA-AA-3516	74	FEMALE	396	Colon Mucinous Adenocarcinoma	Colon	Dead	T3	N2	M0	Stage III
TCGA-AA-3811	84	FEMALE	306	Colon Adenocarcinoma	Colon	Dead	T3	N2	M0	Stage III
TCGA-AA-3666	68	MALE	61	Colon Adenocarcinoma	Colon	Dead	T3	N1	M0	Stage III
TCGA-A6-5666	78	MALE	995	Colon Adenocarcinoma	Colon	Alive	T4b	N0	M0	Stage IIC
TCGA-EI-6883	63	MALE	350	Rectal Adenocarcinoma	Rectum	Alive	T3	N0	M0	Stage IIC
TCGA-SS-A7HO	44	FEMALE	1829	Colon Adenocarcinoma	Colon	Alive	T4a	N0	M0	Stage IIB
TCGA-G4-6304	66	FEMALE	1631	Colon Adenocarcinoma	Colon	Alive	T4	N0	M0	Stage IIB
TCGA-A6-2679	73	FEMALE	1366	Colon Adenocarcinoma	Colon	Alive	T3	N0		Stage IIB
TCGA-CI-6622	74	MALE	1362	Rectal Adenocarcinoma	Rectum	Alive	T4	N0	M0	Stage IIB
TCGA-AA-A010	46	FEMALE	1064	Colon Adenocarcinoma	Colon	Alive	T4	N0	M0	Stage IIB
TCGA-AA-3947	60	FEMALE	1004	Colon Mucinous Adenocarcinoma	Colon	Alive	T4	N0	M0	Stage IIB
TCGA-A6-3809	71	FEMALE	996	Colon Mucinous Adenocarcinoma	Colon	Alive	T4	N0	M0	Stage IIB
TCGA-A6-6782	82	MALE	617	Colon Adenocarcinoma	Colon	Alive	T4a	N0	MX	Stage IIB
TCGA-EF-5830	54	MALE	106	Rectal Adenocarcinoma	Rectum	Alive	T4a	N0	M0	Stage IIB
TCGA-CK-6746	84	FEMALE	0	Colon Adenocarcinoma	Colon	Alive	T4b	N0	MX	Stage IIB
TCGA-A6-2676	75	FEMALE	1305	Colon Adenocarcinoma	Colon	Dead	T4	N0	M0	Stage IIB
TCGA-AA-A00N	75	MALE	122	Colon Mucinous Adenocarcinoma	Colon	Dead	T4	N0	M0	Stage IIB
TCGA-DM-A1D9	67	FEMALE	4270	Colon Adenocarcinoma	Colon	Alive	T3	N0	M0	Stage IIA
TCGA-DM-A282	60	FEMALE	4233	Colon Adenocarcinoma	Colon	Alive	T3	N0	M0	Stage IIA
TCGA-DM-A1D0	79	FEMALE	3974	Colon Adenocarcinoma	Colon	Alive	T3	N0	M0	Stage IIA
TCGA-DY-A1DE	56	FEMALE	3932	Rectal Adenocarcinoma	Rectum	Alive	T3	N0	M0	Stage IIA
TCGA-DY-A0XA	57	FEMALE	3846	Rectal Adenocarcinoma	Rectum	Alive	T3	N0	M0	Stage IIA
TCGA-DM-A28E	72	FEMALE	3648	Colon Adenocarcinoma	Colon	Alive	T3	N0	M0	Stage IIA
TCGA-DM-A0X9	71	FEMALE	3641	Colon Adenocarcinoma	Colon	Alive	T3	N0	M0	Stage IIA
TCGA-AZ-4681	79	FEMALE	3247	Colon Adenocarcinoma	Colon	Alive	T3	N0	M0	Stage IIA
TCGA-DM-A28K	75	MALE	2988	Colon Mucinous Adenocarcinoma	Colon	Alive	T3	N0	M0	Stage IIA
TCGA-DM-A28M	63	MALE	2895	Colon Adenocarcinoma	Colon	Alive	T3	N0	M0	Stage IIA
TCGA-G4-6625	77	FEMALE	2792	Colon Adenocarcinoma	Colon	Alive	T3	N0	M0	Stage IIA
TCGA-AF-A56K	56	MALE	2635	Rectal Adenocarcinoma	Rectum	Alive	T3	N0	M0	Stage IIA
TCGA-G4-6627	84	MALE	2175	Colon Adenocarcinoma	Colon	Alive	T3	N0	M0	Stage IIA
TCGA-WS-AB45	52	FEMALE	2130	Colon Mucinous Adenocarcinoma	Colon	Alive	T3	N0	MX	Stage IIA
TCGA-AZ-4315	61	MALE	1776	Colon Adenocarcinoma	Colon	Alive	T3	N0	M0	Stage IIA
TCGA-D5-5540	73	MALE	1706	Colon Adenocarcinoma	Colon	Alive	T3	N0	M0	Stage IIA
TCGA-CK-5913	58	FEMALE	1561	Colon Adenocarcinoma	Colon	Alive	T3	N0	MX	Stage IIA
TCGA-AG-3598	69	MALE	1522	Rectal Adenocarcinoma	Rectum	Alive	T3	N0	M0	Stage IIA
TCGA-F5-6465	64	FEMALE	1506	Rectal Adenocarcinoma	Rectum	Alive	T3	N0	M0	Stage IIA
TCGA-CK-4951	79	FEMALE	1492	Colon Mucinous Adenocarcinoma	Colon	Alive	T3	N0	M0	Stage IIA
TCGA-AG-3898	61	MALE	1461	Rectal Adenocarcinoma	Rectum	Alive	T3	N0	M0	Stage IIA
TCGA-F4-6703	64	MALE	1456	Colon Adenocarcinoma	Colon	Alive	T3	N0	M0	Stage IIA
TCGA-F4-6855	70	FEMALE	1442	Colon Adenocarcinoma	Colon	Alive	T3	N0	M0	Stage IIA
TCGA-A6-2681	73	FEMALE	1387	Colon Adenocarcinoma	Colon	Alive	T3	N0	M0	Stage IIA
TCGA-A6-2675	78	MALE	1321	Colon Adenocarcinoma	Colon	Alive	T3	N0	MX	Stage IIA
TCGA-D5-6534	62	FEMALE	1316	Colon Mucinous Adenocarcinoma	Colon	Alive	T3	N0	M0	Stage IIA
TCGA-F5-6571	62	FEMALE	1288	Rectal Adenocarcinoma	Rectum	Alive	T3	N0	M0	Stage IIA
TCGA-5M-AATE	76	MALE	1200	Colon Adenocarcinoma	Colon	Alive	T3	N0	M0	Stage IIA
TCGA-AA-3517	60	MALE	1186	Colon Adenocarcinoma	Colon	Alive	T3	N0	M0	Stage IIA
TCGA-AA-3837	67	MALE	1186	Colon Mucinous Adenocarcinoma	Colon	Alive	T3	N0	M0	Stage IIA
TCGA-F5-6861	60	FEMALE	1160	Rectal Adenocarcinoma	Rectum	Alive	T3	N0	M0	Stage IIA
TCGA-AA-A00L	66	MALE	1157	Colon Adenocarcinoma	Colon	Alive	T3	N0	M0	Stage IIA
TCGA-AA-A00A	80	MALE	1157	Colon Adenocarcinoma	Colon	Alive	T3	N0	M0	Stage IIA
TCGA-A6-2685	48	FEMALE	1133	Colon Adenocarcinoma	Colon	Alive	T3	N0	M0	Stage IIA
TCGA-F5-6814	57	MALE	1131	Rectal Adenocarcinoma	Rectum	Alive	T3	N0	M0	Stage IIA
TCGA-AA-3522	67	MALE	1127	Colon Adenocarcinoma	Colon	Alive	T3	N0	M0	Stage IIA
TCGA-AG-A011	80	MALE	1126	Rectal Adenocarcinoma	Rectum	Alive	T3	N0	M0	Stage IIA
TCGA-AA-3841	66	MALE	1124	Colon Adenocarcinoma	Colon	Alive	T3	N0	M0	Stage IIA
TCGA-AG-3887	68	MALE	1124	Rectal Mucinous Adenocarcinoma	Rectum	Alive	T3	N0	M0	Stage IIA
TCGA-A6-3810	62	MALE	1111	Colon Adenocarcinoma	Colon	Alive	T3	N0	M0	Stage IIA
TCGA-F5-6812	67	MALE	1110	Rectal Adenocarcinoma	Rectum	Alive	T3	N0	M0	Stage IIA
TCGA-AA-3970	65	MALE	1096	Colon Adenocarcinoma	Colon	Alive	T3	N0	M0	Stage IIA
TCGA-AG-4001	74	FEMALE	1096	Rectal Adenocarcinoma	Rectum	Alive	T3	N0	M0	Stage IIA
TCGA-G4-6586	73	FEMALE	1089	Colon Adenocarcinoma	Colon	Alive	T3	N0	M0	Stage IIA
TCGA-F4-6463	51	MALE	1087	Colon Mucinous Adenocarcinoma	Colon	Alive	T3	N0	M0	Stage IIA
TCGA-AA-3812	82	FEMALE	1066	Colon Adenocarcinoma	Colon	Alive	T3	N0	M0	Stage IIA
TCGA-AF-3400	54	MALE	1049	Rectal Mucinous Adenocarcinoma	Rectum	Alive	T3	N0	M0	Stage IIA
TCGA-F4-6805	58	FEMALE	1047	Colon Adenocarcinoma	Colon	Alive	T3	N0	M0	Stage IIA
TCGA-AA-3956	65	MALE	1035	Colon Adenocarcinoma	Colon	Alive	T3	N0	M0	Stage IIA
TCGA-AA-3531	75	FEMALE	1035	Colon Adenocarcinoma	Colon	Alive	T3	N0	M0	Stage IIA
TCGA-AG-3591	66	FEMALE	1035	Rectal Adenocarcinoma	Rectum	Alive	T3	N0	M0	Stage IIA
TCGA-AG-3593	72	FEMALE	1035	Rectal Adenocarcinoma	Rectum	Alive	T3	N0	M0	Stage IIA
TCGA-AG-3592	68	MALE	1035	Rectal Adenocarcinoma	Rectum	Alive	T3	N0	M0	Stage IIA
TCGA-A6-5661	80	FEMALE	1020	Colon Adenocarcinoma	Colon	Alive	T3	N0	M0	Stage IIA
TCGA-A6-3808	73	MALE	1014	Colon Adenocarcinoma	Colon	Alive	T3	N0	M0	Stage IIA
TCGA-AA-3851	74	MALE	1006	Colon Adenocarcinoma	Colon	Alive	T3	N0	M0	Stage IIA
TCGA-AA-3815	65	FEMALE	1005	Colon Adenocarcinoma	Colon	Alive	T3	N0	M0	Stage IIA
TCGA-QG-A5YX	61	FEMALE	1003	Colon Adenocarcinoma	Colon	Alive	T3	N0	MX	Stage IIA
TCGA-F5-6811	72	FEMALE	979	Rectal Adenocarcinoma	Rectum	Alive	T3	N0	M0	Stage IIA
TCGA-CM-5860	44	MALE	974	Colon Adenocarcinoma	Colon	Alive	T3	N0	M0	Stage IIA
TCGA-AG-3578	76	FEMALE	974	Rectal Mucinous Adenocarcinoma	Rectum	Alive	T3	N0	M0	Stage IIA
TCGA-AG-3902	61	MALE	974	Rectal Adenocarcinoma	Rectum	Alive	T3	N0	M0	Stage IIA
TCGA-CM-5349	68	FEMALE	915	Colon Adenocarcinoma	Colon	Alive	T3	N0	M0	Stage IIA
TCGA-AA-3862	82	MALE	914	Colon Adenocarcinoma	Colon	Alive	T3	N0	M0	Stage IIA
TCGA-AA-3861	72	MALE	914	Colon Adenocarcinoma	Colon	Alive	T3	N0	M0	Stage IIA
TCGA-AA-A00E	65	MALE	913	Colon Adenocarcinoma	Colon	Alive	T3	N0	M0	Stage IIA
TCGA-AA-3555	81	FEMALE	911	Colon Mucinous Adenocarcinoma	Colon	Alive	T3	N0	M0	Stage IIA
TCGA-CM-6164	46	FEMALE	883	Colon Adenocarcinoma	Colon	Alive	T3	N0	M0	Stage IIA
TCGA-AA-3534	78	FEMALE	882	Colon Adenocarcinoma	Colon	Alive	T3	N0	M0	Stage IIA
TCGA-AA-3532	63	MALE	882	Colon Adenocarcinoma	Colon	Alive	T3	N0	M0	Stage IIA
TCGA-AA-3710	80	FEMALE	821	Colon Adenocarcinoma	Colon	Alive	T3	N0	M0	Stage IIA
TCGA-CK-6747	87	FEMALE	820	Colon Adenocarcinoma	Colon	Alive	T3	N0	MX	Stage IIA
TCGA-G4-6588	58	FEMALE	796	Colon Adenocarcinoma	Colon	Alive	T3	N0	M0	Stage IIA
TCGA-AG-A00H	75	MALE	790	Rectal Adenocarcinoma	Rectum	Alive	T3	N0	M0	Stage IIA
TCGA-A6-2670	45	MALE	775	Colon Adenocarcinoma	Colon	Alive	T3	N0	M0	Stage IIA
TCGA-DC-6682	57	MALE	762	Rectal Adenocarcinoma	Rectum	Alive	T3	N0	M0	Stage IIA
TCGA-AA-3819	41	FEMALE	761	Colon Adenocarcinoma	Colon	Alive	T3	N0	M0	Stage IIA
TCGA-A6-6140	62	MALE	734	Colon Adenocarcinoma	Colon	Alive	T3	N0	M0	Stage IIA
TCGA-AA-3950	79	FEMALE	730	Colon Mucinous Adenocarcinoma	Colon	Alive	T3	N0	M0	Stage IIA
TCGA-AA-3979	84	MALE	730	Colon Adenocarcinoma	Colon	Alive	T3	N0	M0	Stage IIA
TCGA-CM-4743	69	MALE	701	Colon Adenocarcinoma	Colon	Alive	T3	N0	M0	Stage IIA
TCGA-AG-A00Y	68	MALE	700	Rectal Adenocarcinoma	Rectum	Alive	T3	N0	M0	Stage IIA
TCGA-A6-5665	84	FEMALE	671	Colon Adenocarcinoma	Colon	Alive	T3	N0	M0	Stage IIA
TCGA-AA-A00Z	70	MALE	669	Colon Adenocarcinoma	Colon	Alive	T3	N0	M0	Stage IIA
TCGA-AY-6197	60	MALE	652	Colon Adenocarcinoma	Colon	Alive	T3	N0		Stage IIA
TCGA-A6-6650	69	FEMALE	627	Colon Adenocarcinoma	Colon	Alive	T3	N0	M0	Stage IIA
TCGA-EI-6506	78	FEMALE	625	Rectal Adenocarcinoma	Rectum	Alive	T3	N0	M0	Stage IIA
TCGA-D5-6529	69	MALE	614	Colon Adenocarcinoma	Colon	Alive	T3	N0	M0	Stage IIA
TCGA-A6-6780	74	MALE	612	Colon Mucinous Adenocarcinoma	Colon	Alive	T3	N0	MX	Stage IIA
TCGA-EI-6507	60	MALE	607	Rectal Adenocarcinoma	Rectum	Alive	T3	N0	M0	Stage IIA
TCGA-AG-3881	83	FEMALE	579	Not Available	Rectum	Alive	T3	N0	M0	Stage IIA
TCGA-D5-6532	61	MALE	555	Colon Adenocarcinoma	Colon	Alive	T3	N0	M0	Stage IIA
TCGA-NH-A50T	68	FEMALE	553	Colon Adenocarcinoma	Colon	Alive	T3	N0	MX	Stage IIA
TCGA-AA-A00K	79	MALE	549	Colon Adenocarcinoma	Colon	Alive	T3	N0	M0	Stage IIA
TCGA-AA-3831	66	MALE	547	Colon Adenocarcinoma	Colon	Alive	T3	N0	M0	Stage IIA
TCGA-AA-3554	62	FEMALE	546	Colon Adenocarcinoma	Colon	Alive	T3	N0	M0	Stage IIA
TCGA-AY-A69D	55	FEMALE	543	Colon Adenocarcinoma	Colon	Alive	T3	N0	M0	Stage IIA
TCGA-D5-6536	73	MALE	543	Colon Adenocarcinoma	Colon	Alive	T3	N0	M0	Stage IIA
TCGA-NH-A8F7	53	FEMALE	543	Colon Adenocarcinoma	Colon	Alive	T3	N0	MX	Stage IIA
TCGA-D5-6531	75	MALE	540	Colon Adenocarcinoma	Colon	Alive	T3	N0	M0	Stage IIA
TCGA-AA-3846	74	FEMALE	518	Colon Adenocarcinoma	Colon	Alive	T3	N0	M0	Stage IIA
TCGA-AG-4008	63	MALE	518	Rectal Adenocarcinoma	Rectum	Alive	T3	N0	M0	Stage IIA
TCGA-EI-6514	59	FEMALE	496	Rectal Adenocarcinoma	Rectum	Alive	T3	N0	M0	Stage IIA
TCGA-CM-6165	74	MALE	488	Colon Adenocarcinoma	Colon	Alive	T3	N0	M0	Stage IIA
TCGA-AA-3833	63	FEMALE	485	Colon Adenocarcinoma	Colon	Alive	T3	N0	M0	Stage IIA
TCGA-AG-3608	79	FEMALE	485	Rectal Adenocarcinoma	Rectum	Alive	T3	N0	M0	Stage IIA
TCGA-D5-6541	49	MALE	474	Colon Adenocarcinoma	Colon	Alive	T3	N0	M0	Stage IIA
TCGA-CM-5861	63	FEMALE	457	Colon Adenocarcinoma	Colon	Alive	T3	N0	M0	Stage IIA
TCGA-AA-A017	57	FEMALE	457	Colon Adenocarcinoma	Colon	Alive	T3	N0	M0	Stage IIA
TCGA-AU-3779	80	FEMALE	441	Colon Adenocarcinoma	Colon	Alive	T3	N0	M0	Stage IIA
TCGA-D5-6924	68	MALE	435	Colon Adenocarcinoma	Colon	Alive	T3	N0	M0	Stage IIA
TCGA-CA-6719	77	MALE	435	Colon Adenocarcinoma	Colon	Alive	T3	N0	M0	Stage IIA
TCGA-AG-3894	65	MALE	426	Rectal Adenocarcinoma	Rectum	Alive	T3	N0	M0	Stage IIA
TCGA-AA-A004	76	MALE	424	Colon Adenocarcinoma	Colon	Alive	T3	N0	M0	Stage IIA
TCGA-AA-3561	72	MALE	424	Colon Adenocarcinoma	Colon	Alive	T3	N0	M0	Stage IIA
TCGA-AG-3611	72	MALE	424	Rectal Adenocarcinoma	Rectum	Alive	T3	N0	M0	Stage IIA
TCGA-AF-2692	54	FEMALE	412	Not Available	Not Available	Alive	T3	N0	M0	Stage IIA
TCGA-D5-6930	67	MALE	406	Colon Mucinous Adenocarcinoma	Colon	Alive	T3	N0	M0	Stage IIA
TCGA-CM-6169	67	MALE	396	Colon Adenocarcinoma	Colon	Alive	T3	N0	M0	Stage IIA
TCGA-CM-4752	58	MALE	396	Colon Adenocarcinoma	Colon	Alive	T3	N0	M0	Stage IIA
TCGA-AA-3939	83	MALE	395	Colon Adenocarcinoma	Colon	Alive	T3	N0	M0	Stage IIA
TCGA-CM-6168	84	FEMALE	395	Colon Adenocarcinoma	Colon	Alive	T3	N0	M0	Stage IIA
TCGA-CM-6674	39	MALE	394	Colon Adenocarcinoma	Colon	Alive	T3	N0	M0	Stage IIA
TCGA-CA-6717	57	MALE	388	Colon Mucinous Adenocarcinoma	Colon	Alive	T3	N0	M0	Stage IIA
TCGA-CA-5254	42	FEMALE	386	Colon Adenocarcinoma	Colon	Alive	T3	N0	M0	Stage IIA
TCGA-4T-AA8H	42	FEMALE	385	Colon Mucinous Adenocarcinoma	Colon	Alive	T3	N0	MX	Stage IIA
TCGA-CA-5797	56	MALE	383	Colon Adenocarcinoma	Colon	Alive	T3	N0	M0	Stage IIA
TCGA-CA-5256	54	FEMALE	379	Colon Adenocarcinoma	Colon	Alive	T3	N0	M0	Stage IIA
TCGA-D5-6920	77	FEMALE	377	Colon Adenocarcinoma	Colon	Alive	T3	N0	M0	Stage IIA
TCGA-CA-5796	52	FEMALE	377	Colon Mucinous Adenocarcinoma	Colon	Alive	T3	N0	M0	Stage IIA
TCGA-CA-5255	45	MALE	376	Colon Adenocarcinoma	Colon	Alive	T3	N0	M0	Stage IIA
TCGA-CA-6716	65	MALE	371	Colon Adenocarcinoma	Colon	Alive	T3	N0	M0	Stage IIA
TCGA-AA-A01G	63	MALE	365	Colon Mucinous Adenocarcinoma	Colon	Alive	T3	N0	M0	Stage IIA
TCGA-T9-A92H	82	MALE	362	Colon Adenocarcinoma	Colon	Alive	T3	N0	M0	Stage IIA
TCGA-AF-A56N	47	FEMALE	360	Rectal Adenocarcinoma	Rectum	Alive	T3	N0	M0	Stage IIA
TCGA-D5-6928	80	MALE	354	Colon Mucinous Adenocarcinoma	Colon	Alive	T3	N0	M0	Stage IIA
TCGA-D5-6932	69	MALE	346	Colon Adenocarcinoma	Colon	Alive	T3	N0	M0	Stage IIA
TCGA-CM-6677	75	FEMALE	337	Colon Adenocarcinoma	Colon	Alive	T3	N0	M0	Stage IIA
TCGA-CM-6679	58	MALE	306	Colon Adenocarcinoma	Colon	Alive	T3	N0	M0	Stage IIA
TCGA-D5-6927	34	MALE	287	Colon Adenocarcinoma	Colon	Alive	T3	N0	M0	Stage IIA
TCGA-EI-6882	59	MALE	262	Rectal Mucinous Adenocarcinoma	Rectum	Alive	T3	N0	M0	Stage IIA
TCGA-A6-6141	31	MALE	255	Colon Adenocarcinoma	Colon	Alive	T3	N0	M0	Stage IIA
TCGA-EF-5831	72	MALE	127	Rectal Adenocarcinoma	Rectum	Alive	T3	N0	M0	Stage IIA
TCGA-AA-3966	89	FEMALE	61	Colon Mucinous Adenocarcinoma	Colon	Alive	T3	N0	M0	Stage IIA
TCGA-AA-3518	81	FEMALE	31	Colon Adenocarcinoma	Colon	Alive	T3	N0	M0	Stage IIA
TCGA-AG-A01J	59	FEMALE	31	Rectal Adenocarcinoma	Rectum	Alive	T3	N0	M0	Stage IIA
TCGA-AA-3856	59	MALE	30	Colon Adenocarcinoma	Colon	Alive	T3	N0	M0	Stage IIA
TCGA-AM-5821	68	FEMALE	28	Colon Adenocarcinoma	Colon	Alive	T3	N0	M0	Stage IIA
TCGA-F4-6854	77	FEMALE	16	Colon Adenocarcinoma	Colon	Alive	T3	N0	M0	Stage IIA
TCGA-AA-3814	85	FEMALE	0	Colon Adenocarcinoma	Colon	Alive	T3	N0	M0	Stage IIA
TCGA-AA-3984	61	FEMALE	0	Colon Adenocarcinoma	Colon	Alive	T3	N0	M0	Stage IIA
TCGA-NH-A5IV	90	FEMALE	0	Colon Adenocarcinoma	Colon	Alive	T3	N0	MX	Stage IIA
TCGA-G4-6302	90	FEMALE	0	Colon Mucinous Adenocarcinoma	Colon	Alive	T3	N0	M0	Stage IIA
TCGA-AA-3527	90	FEMALE	0	Colon Adenocarcinoma	Colon	Alive	T3	N0	M0	Stage IIA
TCGA-AD-A5EJ	74	FEMALE	0	Colon Adenocarcinoma	Colon	Alive	T3	N0	MX	Stage IIA
TCGA-CL-5918	90	FEMALE	0	Rectal Adenocarcinoma	Rectum	Alive	T3	N0	MX	Stage IIA
TCGA-AG-4015	85	FEMALE	0	Rectal Adenocarcinoma	Rectum	Alive	T3	N0	M0	Stage IIA
TCGA-DM-A1D4	80	MALE	2821	Colon Adenocarcinoma	Colon	Dead	T3	N0	M0	Stage IIA
TCGA-AD-6889	76	MALE	2532	Colon Adenocarcinoma	Colon	Dead	T3	N0	M0	Stage IIA
TCGA-DM-A28C	74	MALE	2475	Colon Adenocarcinoma	Colon	Dead	T3	N0	M0	Stage IIA
TCGA-DM-A28G	75	MALE	1849	Colon Adenocarcinoma	Colon	Dead	T3	N0	M0	Stage IIA
TCGA-DM-A1DB	68	MALE	1348	Colon Adenocarcinoma	Colon	Dead	T3	N0	M0	Stage IIA
TCGA-DY-A1DC	72	FEMALE	1258	Rectal Adenocarcinoma	Rectum	Dead	T3	N0	M0	Stage IIA
TCGA-A6-2686	81	FEMALE	1126	Colon Adenocarcinoma	Colon	Dead	T3	N0	M0	Stage IIA
TCGA-DM-A0XD	65	MALE	743	Colon Adenocarcinoma	Colon	Dead	T3	N0	M0	Stage IIA
TCGA-AA-A02R	84	FEMALE	670	Colon Adenocarcinoma	Colon	Dead	T3	N0	M0	Stage IIA
TCGA-DM-A1D6	88	MALE	570	Colon Mucinous Adenocarcinoma	Colon	Dead	T3	N0	M0	Stage IIA
TCGA-A6-4105	79	MALE	442	Colon Adenocarcinoma	Colon	Dead	T3	N0	M0	Stage IIA
TCGA-CA-6718	46	MALE	306	Colon Adenocarcinoma	Colon	Dead	T3	N0	M0	Stage IIA
TCGA-DM-A280	70	FEMALE	236	Colon Mucinous Adenocarcinoma	Colon	Dead	T3	N0	M0	Stage IIA
TCGA-F4-6570	78	FEMALE	188	Colon Adenocarcinoma	Colon	Dead	T3	N0	M0	Stage IIA
TCGA-AG-3594	77	MALE	61	Rectal Mucinous Adenocarcinoma	Rectum	Dead	T3	N0	M0	Stage IIA
TCGA-AA-3818	78	FEMALE	30	Colon Adenocarcinoma	Colon	Dead	T3	N0	M0	Stage IIA
TCGA-G4-6626	90	MALE	1	Colon Adenocarcinoma	Colon	Dead	T3	N0	M0	Stage IIA
TCGA-AA-3852	88	MALE	0	Colon Mucinous Adenocarcinoma	Colon	Dead	T3	N0	M0	Stage IIA
TCGA-AA-3845	86	FEMALE	0	Colon Adenocarcinoma	Colon	Dead	T3	N0	M0	Stage IIA
TCGA-AA-3697	77	MALE	2587	Colon Adenocarcinoma	Colon	Alive	T3	N0	M0	Stage II
TCGA-AA-3660	51	FEMALE	2375	Colon Adenocarcinoma	Colon	Alive	T3	N0	M0	Stage II
TCGA-AA-3510	70	MALE	1946	Colon Adenocarcinoma	Colon	Alive	T3	N0	M0	Stage II
TCGA-AA-3509	54	FEMALE	1915	Colon Adenocarcinoma	Colon	Alive	T3	N0	M0	Stage II
TCGA-AG-A02N	67	MALE	1885	Rectal Adenocarcinoma	Rectum	Alive	T3	N0	M0	Stage II
TCGA-AA-3655	68	MALE	1856	Colon Adenocarcinoma	Colon	Alive	T3	N0	M0	Stage II
TCGA-AA-3664	74	FEMALE	1643	Colon Adenocarcinoma	Colon	Alive	T3	N0	M0	Stage II
TCGA-AA-3864	71	MALE	1612	Colon Adenocarcinoma	Colon	Alive	T3	N0	M0	Stage II
TCGA-AA-A029	67	MALE	1581	Colon Adenocarcinoma	Colon	Alive	T3	N0	M0	Stage II
TCGA-AA-3673	53	FEMALE	1522	Colon Adenocarcinoma	Colon	Alive	T3	N0	M0	Stage II
TCGA-AA-3675	84	MALE	1431	Colon Adenocarcinoma	Colon	Alive	T3	N0	M0	Stage II
TCGA-AG-4022	59	FEMALE	1400	Rectal Adenocarcinoma	Rectum	Alive	T3	N0	M0	Stage II
TCGA-AA-3685	69	MALE	1127	Colon Adenocarcinoma	Colon	Alive	T3	N0	M0	Stage II
TCGA-AA-A01Z	68	MALE	1126	Colon Adenocarcinoma	Colon	Alive	T3	N0	M0	Stage II
TCGA-AA-3524	85	MALE	1096	Colon Adenocarcinoma	Colon	Alive	T3	N0	M0	Stage II
TCGA-A6-2680	72	FEMALE	1068	Colon Adenocarcinoma	Colon	Alive	T3	N0	M0	Stage II
TCGA-AA-3520	86	FEMALE	731	Colon Adenocarcinoma	Colon	Alive	T3	N0	M0	Stage II
TCGA-DT-5265	51	MALE	384	Rectal Mucinous Adenocarcinoma	Rectum	Alive	T3	N0	M0	Stage II
TCGA-AG-3575	51	MALE	365	Rectal Adenocarcinoma	Rectum	Alive	T3	N0	M0	Stage II
TCGA-G4-6295	70	FEMALE	254	Colon Adenocarcinoma	Colon	Alive	T3	N0	M0	Stage II
TCGA-AA-3663	42	MALE	212	Colon Adenocarcinoma	Colon	Alive	T3	N0	M0	Stage II
TCGA-AA-3511	64	MALE	212	Colon Adenocarcinoma	Colon	Alive	T4	N0	M0	Stage II
TCGA-AA-A01Q	48	FEMALE	31	Colon Adenocarcinoma	Colon	Alive	T3	N0	M0	Stage II
TCGA-AA-3496	83	FEMALE	31	Colon Adenocarcinoma	Colon	Alive	T3	N0	M0	Stage II
TCGA-AA-A02O	82	MALE	28	Colon Adenocarcinoma	Colon	Alive	T3	N0	M0	Stage II
TCGA-AA-A022	88	FEMALE	0	Colon Adenocarcinoma	Colon	Alive	T4	N0	M0	Stage II
TCGA-AG-A01Y	49	FEMALE	0	Rectal Adenocarcinoma	Rectum	Alive	T3	N0	M0	Stage II
TCGA-AG-A01W	67	FEMALE	0	Rectal Adenocarcinoma	Rectum	Alive	T3	N0	M0	Stage II
TCGA-AZ-6601	68	MALE	3042	Colon Adenocarcinoma	Colon	Dead	T3	N0	M0	Stage II
TCGA-AZ-5403	43	MALE	1910	Colon Adenocarcinoma	Colon	Dead	T3	N0	MX	Stage II
TCGA-AZ-6598	77	FEMALE	1503	Colon Adenocarcinoma	Colon	Dead	T3	N0	MX	Stage II
TCGA-AA-A024	81	MALE	1188	Colon Mucinous Adenocarcinoma	Colon	Dead	T3	N0	M0	Stage II
TCGA-AA-3715	77	MALE	579	Colon Adenocarcinoma	Colon	Dead	T3	N0	M0	Stage II
TCGA-AA-3489	75	MALE	214	Colon Adenocarcinoma	Colon	Dead	T3	N0	M0	Stage II
TCGA-AG-3574	89	FEMALE	91	Rectal Adenocarcinoma	Rectum	Dead	T3	N0	M0	Stage II
TCGA-AG-A026	66	MALE	59	Rectal Adenocarcinoma	Rectum	Dead	T4	N0	M0	Stage II
TCGA-AA-3492	90	FEMALE	1	Colon Adenocarcinoma	Colon	Dead	T3	N0	M0	Stage II
TCGA-G4-6323	50	MALE	419	Colon Adenocarcinoma	Colon	Alive	Tis	N0	MX	Stage IA
TCGA-AZ-5407	51	FEMALE	2683	Colon Adenocarcinoma	Colon	Alive	T1	N0	M0	Stage I
TCGA-G4-6628	78	MALE	2424	Colon Adenocarcinoma	Colon	Alive	T2	N0	M0	Stage I
TCGA-AZ-4313	51	FEMALE	2310	Colon Adenocarcinoma	Colon	Alive	T1	N0	M0	Stage I
TCGA-AA-3506	77	MALE	1765	Colon Adenocarcinoma	Colon	Alive	T2	N0	M0	Stage I
TCGA-DC-6157	48	MALE	1581	Rectal Adenocarcinoma	Rectum	Alive	T2	N0	M0	Stage I
TCGA-AG-A025	62	FEMALE	1520	Rectal Adenocarcinoma	Rectum	Alive	T1	N0	M0	Stage I
TCGA-CI-6624	53	FEMALE	1466	Rectal Adenocarcinoma	Rectum	Alive	T2	N0	M0	Stage I
TCGA-CI-6623	44	MALE	1443	Rectal Adenocarcinoma	Rectum	Alive	T1	N0	M0	Stage I
TCGA-AG-3587	65	MALE	1400	Rectal Adenocarcinoma	Rectum	Alive	T2	N0	M0	Stage I
TCGA-DC-6160	68	MALE	1339	Rectal Adenocarcinoma	Rectum	Alive	T2	N0	M0	Stage I
TCGA-AF-2691	48	FEMALE	1309	Rectal Adenocarcinoma	Rectum	Alive	T1	N0	M0	Stage I
TCGA-F4-6806	59	FEMALE	1260	Colon Adenocarcinoma	Colon	Alive	T2	N0	M0	Stage I
TCGA-AA-A02W	73	FEMALE	1247	Colon Adenocarcinoma	Colon	Alive	T2	N0	M0	Stage I
TCGA-AG-A02X	77	MALE	1247	Rectal Adenocarcinoma	Rectum	Alive	T2	N0	M0	Stage I
TCGA-AA-A03J	65	FEMALE	1246	Colon Adenocarcinoma	Colon	Alive	T2	N0	M0	Stage I
TCGA-AA-A02Y	73	MALE	1216	Colon Adenocarcinoma	Colon	Alive	T2	N0	M0	Stage I
TCGA-AF-2693	75	MALE	1155	Not Available	Not Available	Alive	T2	N0	MX	Stage I
TCGA-AA-3495	79	MALE	1127	Colon Adenocarcinoma	Colon	Alive	T2	N0	M0	Stage I
TCGA-A6-2684	75	FEMALE	1127	Colon Adenocarcinoma	Colon	Alive	T2	N0	M0	Stage I
TCGA-CM-4746	61	MALE	1126	Colon Adenocarcinoma	Colon	Alive	T2	N0	M0	Stage I
TCGA-AA-3854	71	FEMALE	1096	Colon Mucinous Adenocarcinoma	Colon	Alive	T2	N0	M0	Stage I
TCGA-AG-A015	64	FEMALE	1096	Rectal Adenocarcinoma	Rectum	Alive	T1	N0	M0	Stage I
TCGA-F4-6569	60	MALE	1087	Colon Adenocarcinoma	Colon	Alive	T2	N0	M0	Stage I
TCGA-F4-6856	45	MALE	1074	Colon Mucinous Adenocarcinoma	Colon	Alive	T2	N0	M0	Stage I
TCGA-AA-3502	73	MALE	1065	Colon Adenocarcinoma	Colon	Alive	T2	N0	M0	Stage I
TCGA-AA-3975	80	MALE	1036	Colon Adenocarcinoma	Colon	Alive	T2	N0	M0	Stage I
TCGA-F4-6808	54	FEMALE	1024	Colon Adenocarcinoma	Colon	Alive	T1	N0	M0	Stage I
TCGA-AG-3732	78	FEMALE	1003	Rectal Adenocarcinoma	Rectum	Alive	T2	N0	M0	Stage I
TCGA-A6-5656	74	MALE	1001	Colon Adenocarcinoma	Colon	Alive	T2	N0	M0	Stage I
TCGA-AA-3855	72	MALE	975	Colon Adenocarcinoma	Colon	Alive	T2	N0	M0	Stage I
TCGA-QG-A5Z2	61	MALE	952	Colon Adenocarcinoma	Colon	Alive	T2	N0	M0	Stage I
TCGA-AA-3858	67	MALE	945	Colon Adenocarcinoma	Colon	Alive	T2	N0	M0	Stage I
TCGA-AA-3877	83	FEMALE	943	Colon Mucinous Adenocarcinoma	Colon	Alive	T1	N0	M0	Stage I
TCGA-AA-A01I	76	MALE	943	Colon Adenocarcinoma	Colon	Alive	T2	N0	M0	Stage I
TCGA-A6-5659	82	MALE	926	Colon Adenocarcinoma	Colon	Alive	T2	N0	M0	Stage I
TCGA-AU-6004	69	FEMALE	824	Colon Adenocarcinoma	Colon	Alive	T2	N0	M0	Stage I
TCGA-AH-6897	48	MALE	804	Rectal Adenocarcinoma	Rectum	Alive	T2	N0	M0	Stage I
TCGA-DC-5337	69	MALE	792	Rectal Adenocarcinoma	Rectum	Alive	T1	N0	M0	Stage I
TCGA-AA-3538	54	FEMALE	791	Colon Adenocarcinoma	Colon	Alive	T2	N0	M0	Stage I
TCGA-DC-4749	57	MALE	762	Rectal Adenocarcinoma	Rectum	Alive	T2	N0	M0	Stage I
TCGA-A6-6653	82	MALE	742	Colon Adenocarcinoma	Colon	Alive	T2	N0	M0	Stage I
TCGA-AA-3553	61	FEMALE	730	Colon Adenocarcinoma	Colon	Alive	T2	N0	M0	Stage I
TCGA-AA-3556	78	MALE	700	Not Available	Colon	Alive	T2	N0	M0	Stage I
TCGA-A6-6138	61	MALE	685	Colon Adenocarcinoma	Colon	Alive	T2	N0	M0	Stage I
TCGA-AA-3968	55	FEMALE	669	Colon Adenocarcinoma	Colon	Alive	T2	N0	M0	Stage I
TCGA-CM-6166	48	FEMALE	669	Colon Adenocarcinoma	Colon	Alive	T2	N0	M0	Stage I
TCGA-QL-A97D	84	FEMALE	666	Colon Adenocarcinoma	Colon	Alive	T2	N0	MX	Stage I
TCGA-AD-6548	81	FEMALE	650	Colon Adenocarcinoma	Colon	Alive	T2	N0	M0	Stage I
TCGA-AA-3549	69	MALE	639	Colon Adenocarcinoma	Colon	Alive	T2	N0	M0	Stage I
TCGA-AA-3558	70	MALE	638	Colon Adenocarcinoma	Colon	Alive	T2	N0	M0	Stage I
TCGA-AG-A002	35	MALE	638	Rectal Adenocarcinoma	Rectum	Alive	T2	N0	M0	Stage I
TCGA-D5-6530	53	MALE	621	Colon Adenocarcinoma	Colon	Alive	T2	N0	M0	Stage I
TCGA-CM-4744	69	MALE	609	Colon Adenocarcinoma	Colon	Alive	T2	N0	M0	Stage I
TCGA-AG-3882	66	FEMALE	608	Rectal Adenocarcinoma	Rectum	Alive	T2	N0	M0	Stage I
TCGA-AG-3906	67	FEMALE	608	Rectal Adenocarcinoma	Rectum	Alive	T2	N0	M0	Stage I
TCGA-AY-A71X	54	FEMALE	588	Colon Adenocarcinoma	Colon	Alive	T2	N0	M0	Stage I
TCGA-AA-3530	80	MALE	580	Colon Adenocarcinoma	Colon	Alive	T2	N0	M0	Stage I
TCGA-AA-3526	57	MALE	580	Colon Adenocarcinoma	Colon	Alive	T2	N0	M0	Stage I
TCGA-AA-3986	73	MALE	580	Colon Adenocarcinoma	Colon	Alive	T2	N0	M0	Stage I
TCGA-AA-A00D	70	MALE	578	Colon Adenocarcinoma	Colon	Alive	T2	N0	M0	Stage I
TCGA-AA-3875	78	FEMALE	549	Colon Adenocarcinoma	Colon	Alive	T1	N0	M0	Stage I
TCGA-AG-3891	66	FEMALE	548	Rectal Adenocarcinoma	Rectum	Alive	T2	N0	M0	Stage I
TCGA-AY-A54L	74	FEMALE	525	Colon Adenocarcinoma	Colon	Alive	T2	N0	M0	Stage I
TCGA-CK-6751	88	FEMALE	518	Colon Mucinous Adenocarcinoma	Colon	Alive	T2	N0	MX	Stage I
TCGA-AA-3866	78	FEMALE	518	Colon Adenocarcinoma	Colon	Alive	T2	N0	M0	Stage I
TCGA-AG-3890	62	MALE	518	Rectal Adenocarcinoma	Rectum	Alive	T2	N0	M0	Stage I
TCGA-AD-A5EK	51	MALE	500	Colon Adenocarcinoma	Colon	Alive	T2	N0	MX	Stage I
TCGA-D5-6540	66	MALE	491	Colon Mucinous Adenocarcinoma	Colon	Alive	T2	N0	M0	Stage I
TCGA-AG-A014	86	MALE	485	Rectal Adenocarcinoma	Rectum	Alive	T2	N0	M0	Stage I
TCGA-3L-AA1B	61	FEMALE	475	Colon Adenocarcinoma	Colon	Alive	T2	N0	M0	Stage I
TCGA-CM-6170	73	FEMALE	457	Colon Adenocarcinoma	Colon	Alive	T2	N0	M0	Stage I
TCGA-CM-6161	36	FEMALE	457	Colon Adenocarcinoma	Colon	Alive	T2	N0	M0	Stage I
TCGA-CM-5864	60	MALE	457	Colon Adenocarcinoma	Colon	Alive	T2	N0	M0	Stage I
TCGA-AA-A00W	80	MALE	456	Colon Adenocarcinoma	Colon	Alive	T1	N0	M0	Stage I
TCGA-CM-6171	77	FEMALE	427	Colon Adenocarcinoma	Colon	Alive	T2	N0	M0	Stage I
TCGA-CM-6163	74	MALE	427	Colon Adenocarcinoma	Colon	Alive	T1	N0	M0	Stage I
TCGA-AA-3544	68	MALE	426	Colon Adenocarcinoma	Colon	Alive	T2	N0	M0	Stage I
TCGA-AA-3667	36	FEMALE	426	Colon Adenocarcinoma	Colon	Alive	T2	N0	M0	Stage I
TCGA-AG-4009	83	MALE	426	Rectal Adenocarcinoma	Rectum	Alive	T2	N0	M0	Stage I
TCGA-AG-A008	50	FEMALE	424	Rectal Mucinous Adenocarcinoma	Rectum	Alive	T2	N0	M0	Stage I
TCGA-AG-3892	57	FEMALE	396	Rectal Adenocarcinoma	Rectum	Alive	T1	N0	M0	Stage I
TCGA-D5-6923	57	MALE	378	Colon Adenocarcinoma	Colon	Alive	T2	N0	M0	Stage I
TCGA-AD-5900	67	MALE	370	Colon Mucinous Adenocarcinoma	Colon	Alive	T2	N0	MX	Stage I
TCGA-AG-3599	70	MALE	366	Not Available	Rectum	Alive	T2	N0	M0	Stage I
TCGA-CM-6676	82	MALE	337	Colon Adenocarcinoma	Colon	Alive	T2	N0	M0	Stage I
TCGA-D5-7000	79	FEMALE	312	Colon Mucinous Adenocarcinoma	Colon	Alive	T2	N0	M0	Stage I
TCGA-AG-3580	67	MALE	244	Rectal Adenocarcinoma	Rectum	Alive	T1	N0	M0	Stage I
TCGA-AG-3726	63	FEMALE	243	Rectal Adenocarcinoma	Rectum	Alive	T2	N0	M0	Stage I
TCGA-AA-3980	89	FEMALE	242	Colon Adenocarcinoma	Colon	Alive	T2	N0	M0	Stage I
TCGA-D5-6898	51	FEMALE	229	Colon Adenocarcinoma	Colon	Alive	T2	N0	M0	Stage I
TCGA-AG-3581	63	MALE	215	Rectal Adenocarcinoma	Rectum	Alive	T2	N0	M0	Stage I
TCGA-AA-3514	81	FEMALE	31	Colon Adenocarcinoma	Colon	Alive	T2	N0	M0	Stage I
TCGA-AA-3821	81	FEMALE	31	Colon Mucinous Adenocarcinoma	Colon	Alive	T2	N0	M0	Stage I
TCGA-AA-A01V	59	MALE	31	Colon Adenocarcinoma	Colon	Alive	T2	N0	M0	Stage I
TCGA-AG-3883	69	MALE	31	Rectal Adenocarcinoma	Rectum	Alive	T2	N0	M0	Stage I
TCGA-AG-3896	85	FEMALE	31	Rectal Adenocarcinoma	Rectum	Alive	T2	N0	M0	Stage I
TCGA-AA-3543	84	MALE	30	Colon Mucinous Adenocarcinoma	Colon	Alive	T2	N0	M0	Stage I
TCGA-AA-A00R	64	FEMALE	30	Colon Adenocarcinoma	Colon	Alive	T2	N0	M0	Stage I
TCGA-AG-3742	85	FEMALE	30	Rectal Adenocarcinoma	Rectum	Alive	T1	N0	M0	Stage I
TCGA-AG-3878	64	MALE	30	Rectal Adenocarcinoma	Rectum	Alive	T2	N0	M0	Stage I
TCGA-CK-5915	63	MALE	0	Colon Adenocarcinoma	Colon	Alive	T2	N0	MX	Stage I
TCGA-CK-5912	81	MALE	1493	Colon Adenocarcinoma	Colon	Dead	T2	N0	MX	Stage I
TCGA-CK-5916	71	FEMALE	643	Colon Adenocarcinoma	Colon	Dead	T1	N0	M0	Stage I
TCGA-AF-5654	73	FEMALE	512	Rectal Adenocarcinoma	Rectum	Dead	T2	N0	M0	Stage I
TCGA-DC-6158	70	MALE	334	Rectal Adenocarcinoma	Rectum	Dead	T2	N0	M0	Stage I
TCGA-AZ-6599	72	MALE	206	Colon Adenocarcinoma	Colon	Dead	T2	N0	MX	Stage I
TCGA-AY-4071	63	FEMALE	29	Not Available	Not Available	Dead	T1	N0		Stage I
TCGA-AA-3850	74	MALE	0	Colon Adenocarcinoma	Colon	Dead	T2	N0	M0	Stage I
TCGA-G4-6306	71	MALE	1359	Colon Adenocarcinoma	Colon	Alive	T2	N0	M0
TCGA-AH-6544	60	MALE	1173	Rectal Adenocarcinoma	Rectum	Alive	T3	N1	M1
TCGA-AH-6644	73	MALE	838	Rectal Adenocarcinoma	Rectum	Alive	T3	NX	MX
TCGA-AD-6963	58	MALE	834	Colon Adenocarcinoma	Colon	Alive	T3	N0	MX
TCGA-D5-6533	68	FEMALE	775	Colon Adenocarcinoma	Colon	Alive	T4b	N0	M0
TCGA-AA-3977	65	MALE	761	Colon Adenocarcinoma	Colon	Alive	T2	N0
TCGA-AD-6890	65	MALE	746	Colon Adenocarcinoma	Colon	Alive	T1	N0	MX
TCGA-EI-6510	77	FEMALE	556	Rectal Adenocarcinoma	Rectum	Alive	T2	N0	MX
TCGA-AH-6549	66	MALE	532	Rectal Adenocarcinoma	Rectum	Alive	T3	NX	MX
TCGA-CL-4957	79	FEMALE	425	Rectal Adenocarcinoma	Rectum	Alive	T3	N1	M0
TCGA-D5-6539	45	FEMALE	380	Colon Adenocarcinoma	Colon	Alive	T3	N0	M0
TCGA-EI-7004	37	FEMALE	257	Rectal Mucinous Adenocarcinoma	Rectum	Alive	T4a	N2b	M0
TCGA-G5-6572	56	MALE	1432	Rectal Adenocarcinoma	Rectum	Dead
TCGA-D5-5537	83	MALE	1381	Colon Adenocarcinoma	Colon	Dead	T3	N2	MX
TCGA-AZ-6603	77	FEMALE	899	Colon Adenocarcinoma	Colon	Dead	T2	N1	MX
TCGA-AD-6901	78	MALE	682	Colon Adenocarcinoma	Colon	Dead	T3	N0	MX
TCGA-G5-6233	74	MALE	556	Rectal Adenocarcinoma	Rectum	Dead	T3	N2	M0
TCGA-DM-A1D8	50	FEMALE	383	Colon Adenocarcinoma	Colon	Dead	T3	N1
TCGA-AD-6964	58	MALE	331	Colon Adenocarcinoma	Colon	Dead	T4a	N2b
TCGA-AH-6547	79	FEMALE	76	Rectal Adenocarcinoma	Rectum	Dead	T3	N0	MX

## Sheet: CRC-EXP
Tag	TCGA-AA-3854-01	TCGA-CM-6169-01	TCGA-D5-6530-01	TCGA-AA-A00F-01	TCGA-A6-5659-01	TCGA-AA-3494-01	TCGA-AA-A029-01	TCGA-AD-6888-01	TCGA-DM-A28M-01	TCGA-DM-A1D0-01	TCGA-AA-3544-01	TCGA-F4-6805-01	TCGA-F4-6569-01	TCGA-CM-5863-01	TCGA-AA-A01S-01	TCGA-CM-6168-01	TCGA-AD-6548-01	TCGA-AA-A00D-01	TCGA-CA-5255-01	TCGA-A6-4105-01	TCGA-D5-6529-01	TCGA-AZ-6601-01	TCGA-G4-6306-01	TCGA-5M-AAT5-01	TCGA-A6-A566-01	TCGA-AY-4070-01	TCGA-AA-3522-01	TCGA-AA-3663-01	TCGA-AA-3971-01	TCGA-A6-2672-01	TCGA-A6-6780-01	TCGA-CM-6162-01	TCGA-CK-6747-01	TCGA-A6-4107-01	TCGA-AA-3675-01	TCGA-F4-6703-01	TCGA-AA-3877-01	TCGA-A6-6782-01	TCGA-A6-6653-01	TCGA-AA-3860-01	TCGA-G4-6293-01	TCGA-G4-6298-01	TCGA-CM-4746-01	TCGA-AD-A5EJ-01	TCGA-DM-A0XF-01	TCGA-A6-6648-01	TCGA-A6-5656-01	TCGA-AA-3685-01	TCGA-4N-A93T-01
VEGFA	3.09209	4.07422	3.12627	4.3035	4.08931	3.90863	3.41242	3.27278	4.04867	3.65897	2.63342	3.28717	2.63798	2.95964	4.38705	3.38684	3.82055	2.59117	3.46123	4.17517	3.52996	3.63429	3.78631	4.63597	3.49027	4.2435	2.68443	3.28617	3.76983	4.45998	3.10627	3.1898	3.42831	3.88369	3.24121	3.40498	3.54658	4.23871	3.98583	4.42472	3.59416	3.87218	2.18274	3.95832	3.56546	3.59319	3.71807	3.14884	4.09723
VCAM1	1.03857	3.09848	1.48317	1.36859	1.92855	1.1791	0.586665	0.296524	0.374887	0.299176	2.06906	2.44469	2.68372	3.19926	0.225987	3.186	2.26522	2.33618	0.836335	2.46354	2.6309	2.47722	0.605103	0.919973	3.96307	2.13404	1.59282	1.26106	1.7677	2.39869	2.70618	3.77081	1.88498	2.54053	1.14182	4.10958	2.18567	2.66181	2.10418	2.26322	1.77043	0.994975	0.420867	0.778938	1.49557	1.34383	1.71322	2.08671	0.509667
TP53	5.23903	3.07377	5.78713	5.65311	5.13352	5.3276	4.79529	4.2279	6.48079	2.79516	5.37955	4.81739	5.70256	4.31353	5.37516	5.15019	4.76201	2.71651	4.71354	5.29505	5.45464	4.86421	4.7802	4.85616	4.68632	5.40062	4.94032	4.59309	3.3322	5.59946	4.59643	5.2705	5.82598	5.1414	5.63166	3.52946	5.05915	4.68654	5.8111	3.31791	5.14049	4.98783	5.43802	5.27893	5.38698	2.32819	4.27811	5.06046	4.59316
TNF	0.547794	0.683545	1.26581	0.525327	0.304184	1.14957	0.251725	0.143063	0.447176	0.11752	1.11319	2.45811	0.948811	0.4764	0.26785	1.47546	1.25775	1.16471	0.154243	1.37258	1.01708	0.601045	0.396981	0.66372	0.357266	1.26477	0.592379	0.675877	0.765133	1.47372	0.497053	0.363119	0.718433	0.686042	1.10204	1.11174	1.35207	0.830716	0.701361	0.359328	1.54573	0.515509	0.574362	0.34324	0.495007	0.373386	0.506934	0.890325	0.160453
STAT1	4.82735	6.81525	6.2905	4.22361	4.70901	4.55776	3.85528	4.58752	4.22679	3.94839	5.42313	5.15915	5.01138	4.54773	3.72109	5.26638	6.11976	7.38983	4.56219	5.76618	5.77773	6.43696	4.8229	4.40776	5.36143	5.29476	5.12952	4.47744	5.58088	6.71847	7.84483	6.23508	5.0191	3.95907	4.34593	6.9683	5.61652	4.81176	5.30818	5.66359	5.40805	4.06477	4.33662	4.29098	5.47501	4.37089	5.69031	5.77928	4.2273
SERPINE1	1.77674	4.71083	3.34312	6.71563	3.7106	2.47745	1.93712	1.913	2.58469	0.857201	2.69297	4.39271	5.09621	5.63277	1.26713	3.90283	4.71804	2.71613	2.08352	4.73074	2.81824	3.59926	1.86468	2.84564	6.07412	4.84144	1.44313	2.60399	2.34375	5.30972	2.69235	7.19068	2.71205	2.84405	2.51621	6.46873	3.50932	4.56269	3.51571	5.00388	3.58139	3.29629	2.57706	3.54989	2.70013	2.94509	3.88845	2.96167	1.83804
RUNX2	0.597358	2.30362	0.879197	1.84493	0.939196	0.764673	0.095252	0.240359	0.621054	0.547805	0.940271	1.54366	2.23475	1.54532	0.176877	1.62871	0.888739	1.5533	0.375429	0.990818	1.583	0.991115	0.261184	0.289659	2.2674	0.896117	0.877182	0.337221	0.832391	1.02723	0.848427	1.54827	0.44034	0.861687	0.4916	2.48299	0.961528	1.19835	0.716553	0.832819	1.15258	0.955544	0.347499	1.00914	0.748006	0.742023	1.77575	0.805491	0.279689
RELA	4.63696	4.44891	4.67716	4.80464	4.21616	4.94061	4.23417	4.20425	3.97195	3.68776	4.62573	4.51424	4.4866	4.34767	4.50703	4.31253	4.37544	4.35449	3.93085	4.65625	4.09189	4.53372	4.10647	4.57554	4.02872	5.04469	4.34546	4.1949	4.44907	4.57614	2.49381	4.51472	4.57083	4.31091	4.31203	4.30532	4.37082	4.39576	4.55938	3.92285	4.46639	4.39838	4.05816	4.38862	4.33556	4.56372	2.81789	4.32452	4.60276
RAF1	3.56348	3.43374	3.76335	4.00035	3.5853	3.68186	3.52287	3.26855	3.22264	3.77757	3.52405	3.81042	3.42502	3.40634	3.80918	3.68537	3.56511	3.80775	3.36454	3.42318	3.38934	3.78425	3.51651	3.77277	3.58079	3.68813	3.60451	3.45269	4.10979	3.69849	4.04562	3.59965	3.64801	3.49086	3.57917	3.66878	3.66704	3.62372	3.53444	3.20878	3.47036	3.81428	3.34103	3.80887	3.60887	3.8305	3.94944	3.53093	3.71143
PTGS2	2.8574	1.93156	2.23211	1.86552	0.955433	2.11645	0.910147	0.576049	0.10165	0.108741	1.28015	2.67581	1.03794	1.83625	0.123307	2.55855	1.68702	0.685025	1.58544	3.47032	1.51244	0.510976	2.11686	1.70679	1.82568	1.47766	0.638108	2.05597	1.26655	3.80204	1.10481	2.72437	0.560457	0.543065	2.07701	1.72114	3.56878	2.42093	2.12391	1.60511	1.42362	1.23968	1.46619	2.47213	0.497044	1.39034	1.95225	2.63336	0.169579
PTEN	2.98987	3.29304	3.26637	2.46872	2.85078	2.00899	2.30998	2.50559	2.83039	0.313497	2.27373	3.1804	3.14694	2.82946	2.13905	3.0853	2.80089	2.93188	2.91443	2.68992	3.12581	3.10029	2.36406	2.06365	3.20909	2.26014	3.57395	2.74865	2.88347	2.69862	4.36117	2.7715	2.96908	2.8603	3.14453	3.12394	3.34672	2.86843	3.39409	2.46783	3.05363	2.85611	2.07629	2.81338	2.90051	3.10816	3.74204	2.55353	2.90969
PRKCA	3.48116	2.77082	2.7191	2.25337	1.95452	2.69023	1.14899	2.36286	2.94292	1.92101	2.28832	2.55328	2.12005	2.12524	2.3529	2.43378	1.84724	2.66028	2.13684	2.498	2.51164	2.1889	1.95274	1.77546	1.8283	1.50083	1.93961	2.60239	2.35322	2.32759	1.9812	2.78116	3.18018	1.64289	2.62128	2.0524	2.29169	2.32338	2.14217	2.51982	2.55526	1.58544	1.75369	1.79258	1.46624	2.73395	3.09441	1.57894	2.997
PPARG	5.12021	3.06283	3.48945	4.26272	3.89165	3.53968	5.02707	3.48038	4.24092	4.96471	2.94343	3.88661	3.03687	3.92571	4.90828	4.64778	4.60833	2.41318	5.31834	4.01331	4.52233	3.71991	3.75376	4.42557	3.62831	4.57802	4.9952	4.82589	5.03311	3.09835	4.94323	3.9902	5.00431	5.13627	5.1838	2.67718	3.72226	4.68678	3.81456	4.9101	4.27282	4.45015	4.17029	3.42612	4.22642	4.67741	3.67636	4.67874	4.44819
PPARA	2.27573	3.07566	2.67587	2.3899	2.31249	2.39146	2.34786	1.99006	2.67943	1.945	1.80187	2.54345	2.29917	2.72709	2.24909	2.4438	2.39489	2.57184	2.52394	1.76699	2.11196	2.89605	2.62599	2.07344	2.11019	1.67255	2.49714	2.20885	2.57498	2.16997	3.19992	2.35062	2.72723	2.33311	2.63613	1.66494	2.1477	2.59522	2.86799	1.61273	2.40823	1.78601	1.4022	1.93484	2.15419	3.108	3.72449	1.57608	2.38979
PGR	0.006932	0.213226	0.019638	0.117825	0.128739	0.018749	0	0.001646	0.00603	0.012016	0.015233	0.263112	0.233691	0.064223	0.016025	0.256997	0.059985	0.063956	0.03956	0.027133	0.161631	0.09255	0.009352	0.017068	0.210968	0.086031	0.115559	0.004833	0.049376	0.031358	0.011616	0.385794	0.104454	0.093114	0.022466	0.125597	0.072607	0.108284	0.008764	0.052643	0.056739	0.025509	0	0.024046	0.06044	0.033119	0.184801	0.020742	0.012336
PARP1	4.50119	4.55941	4.93053	3.96986	5.20348	4.73054	3.87377	5.24563	4.76508	4.70656	4.25546	5.10006	4.477	4.1872	4.50545	4.75951	4.93081	4.93751	4.46493	4.78486	4.88249	5.37645	4.30369	4.41843	4.24849	4.09622	3.94938	4.35686	4.09225	4.69513	4.9772	4.85785	4.66169	4.13213	5.37421	4.85534	4.70597	4.44759	4.92453	4.6049	4.25194	4.85697	4.59096	5.05033	5.00111	4.65456	4.8776	3.94371	3.49329
NOS3	0.538045	2.21508	1.01572	2.04606	1.85419	1.36401	0.904684	1.44821	2.75384	1.23119	2.04911	2.57576	2.57171	2.08148	1.52301	2.60916	2.34043	1.77423	0.950984	1.94696	2.24909	2.58931	1.78759	1.43811	3.21682	2.00348	1.60452	0.839497	2.03785	1.77454	0.898465	1.76397	1.42417	2.29322	0.696693	2.43393	1.6752	1.96219	2.05143	1.4687	1.94354	1.26614	0.324706	1.30195	1.62641	2.23715	1.03554	0.87127	1.28403
NFKBIA	5.06989	5.694	5.72389	5.05697	5.06162	5.30157	4.93642	5.58552	4.88267	4.63659	5.52081	5.50207	5.41505	5.67733	4.6924	5.38508	5.62163	5.99123	3.91133	5.40427	5.58352	5.52814	5.66807	5.24238	5.74929	6.52694	5.1114	5.379	4.66228	6.1906	6.15455	5.45173	5.07736	5.48135	4.77961	5.62591	5.8489	5.28588	5.14166	5.85923	5.93204	4.69228	5.38057	4.45669	4.84303	5.47856	4.58324	4.9214	4.48417
NFE2L2	4.26987	5.1678	4.16341	3.79999	4.99938	4.0535	4.22297	4.73754	4.27928	5.05546	3.09812	4.50813	4.47833	4.21589	3.72273	4.26702	4.2815	3.70797	4.2979	4.76577	4.15492	4.8331	4.4568	5.00283	4.67302	3.87319	4.17181	4.46411	4.47334	3.72141	4.9381	4.46527	4.57396	3.73507	4.28421	4.29834	4.14214	4.11864	4.23253	4.75384	4.3026	3.87816	3.23731	3.92616	4.85665	5.0696	4.77958	4.08555	4.3982
MYC	5.97339	7.51359	6.90908	6.3088	6.9505	7.72215	7.00491	6.19672	6.50341	5.59558	7.4482	7.15546	6.53237	6.31836	8.09108	6.61338	7.77519	6.45852	5.6951	7.47814	7.2163	6.57629	6.52066	6.97211	5.322	6.70604	5.72796	7.94632	6.99904	5.53769	6.21902	5.5692	6.92086	5.92453	6.71426	5.40597	5.47721	6.98561	6.07564	6.90121	6.23749	6.73963	6.55983	5.6585	7.66674	7.91707	7.29373	7.09837	5.63084
MPO	0.029852	0.100334	0.02833	0	0.049954	0.169822	0.032317	0.136326	0.21863	0.05145	0.106742	0.157409	0.088372	0.049451	0.017383	0.11874	0.224079	0.164897	0.147006	0.141454	0.078523	0.08395	0.142099	0.054841	0.119587	0.4437	0.181518	0.010469	0.183994	0.095089	0.014393	0.22109	0	0.065304	0.073689	0.254515	0.127315	0.212386	0.009509	0.057042	0.019958	0.049908	0.018511	0.026076	0.133934	0.061019	0.020477	0.214135	0.184831
MMP9	3.12888	6.43192	5.49321	2.36331	5.58343	3.61612	3.31096	1.479	1.07352	5.7141	6.65935	3.95966	7.23385	3.67896	1.83249	5.53975	5.41123	4.16239	1.73883	4.63594	5.21871	5.95379	1.76571	1.50699	8.58635	3.05089	2.60399	4.22064	4.50576	6.13192	2.99581	5.37431	3.03925	4.38318	2.92841	6.86442	3.48358	4.38502	5.37519	5.26905	4.12103	1.62418	2.43434	4.20445	2.84142	2.5717	5.42297	4.04894	1.36484
MMP3	4.29351	3.30063	5.43337	5.85911	1.99363	5.94695	1.61685	4.9356	0.984173	0.106211	5.52623	5.52071	0.853293	5.48081	0.891921	3.402	6.02423	4.22048	1.17515	7.36663	4.61121	2.10467	5.09438	3.09572	5.27574	4.11864	1.10714	3.02187	4.81054	6.1263	2.30076	6.8252	3.18389	2.52693	5.30996	6.54006	6.06776	2.58644	6.22733	4.65726	6.13245	4.87464	4.4157	4.13674	2.68269	2.99178	4.55197	6.52075	1.17089
MMP2	4.29044	7.0319	5.63162	6.75587	5.24179	4.71262	3.48136	2.68234	2.20256	2.26746	5.99958	7.29716	7.87872	7.1438	2.97491	7.27504	6.81567	6.4634	3.37548	6.20169	7.48047	5.38901	2.56644	3.61178	8.0719	5.91324	3.77793	3.84012	5.03912	6.46859	2.48753	8.43462	5.18895	6.06711	5.6766	8.91549	6.63707	5.55668	5.84554	6.31875	4.73598	6.43724	3.39584	5.77264	5.91871	3.97235	4.31302	5.08816	3.11814
MAPK8	2.27486	2.3649	2.16767	1.64571	2.29484	1.8258	1.69586	1.53865	1.8032	1.73212	1.57789	2.27547	1.87038	2.1627	1.75287	2.22121	1.86152	1.95271	1.83411	2.35809	2.02228	2.0186	2.0589	1.98654	2.09851	1.26693	2.49937	2.26235	2.04895	2.13522	3.09446	2.59094	2.05761	1.9507	2.0434	2.19021	2.27696	1.89154	2.4355	1.84967	1.94251	1.78616	1.94362	2.74114	2.21162	1.967	2.98073	1.72966	1.81217
MAPK1	3.71176	3.89793	3.78288	3.38153	3.82817	4.08338	3.45737	3.28787	3.20383	2.96964	3.10203	3.892	3.63258	3.62379	3.68583	3.97945	3.73125	3.95467	3.49579	3.38579	3.45176	3.76476	3.44494	3.20774	3.68808	3.42939	3.8425	3.75297	3.84024	3.79234	4.74125	4.05258	3.87572	3.62681	3.43072	3.88233	3.84936	3.64872	4.05981	3.23341	3.47779	3.53308	3.08732	3.81077	3.72306	4.53983	4.51308	2.90146	2.60236
JUN	5.8402	6.87052	6.94622	6.22705	7.58767	6.52641	6.66529	6.28191	7.22556	6.2118	5.74525	6.68516	6.34437	6.34154	7.13069	5.99685	6.62946	6.20558	5.51522	6.78983	6.94245	5.70545	6.66659	8.05451	4.92121	7.59893	6.06058	5.04623	6.16982	5.92568	4.09918	6.04696	7.77534	7.33328	6.33206	5.93722	4.57704	6.41654	6.79983	6.90335	6.61631	6.45176	6.53484	4.75796	5.38217	6.37441	6.69121	5.46586	6.3523
IL6	1.33016	1.79881	1.88458	3.17746	1.88046	1.99993	0.254625	0.654645	0.372226	0.203195	2.0316	1.39183	1.51904	0.776637	0.168572	2.38411	3.32419	0.648446	0.242217	4.40448	0.626081	0.504516	0.65747	1.3883	2.44856	1.99183	0.296891	1.98332	0.623771	2.85733	0.469322	2.83974	0.287541	0.520072	2.21529	2.18765	2.45739	4.13273	1.72201	2.42651	0.560503	2.78211	0.750371	1.10439	0.804093	0.221143	1.05095	3.83039	0.074424
IL2	0	0.125356	0.087448	0	0.052424	0.050723	0	0	0	0	0	0	0	0.051897	0	0.124467	0.024433	0.13144	0	0	0.049981	0.079483	0	0	0	0.27515	0.276484	0	0	0	0.46375	0.078491	0.042935	0	0.023628	0.020254	0.058705	0.070357	0.029752	0.225823	0	0	0	0	0	0.048282	0	0.100342	0
IL1B	3.98716	3.00088	3.37057	4.99937	1.33232	3.06337	1.70943	1.19681	3.17122	0.563456	2.88109	3.14304	2.37593	2.41024	0.859572	3.22499	3.44322	1.69641	2.94131	4.2274	3.31479	2.61302	1.52379	1.93509	4.30283	2.32477	3.12541	4.95002	1.86821	5.77088	2.70511	4.29913	2.67045	2.58102	3.53303	4.54543	4.73703	3.04006	4.40127	3.19062	2.56317	1.84384	4.56549	2.43396	0.815941	1.94626	1.99544	3.06814	0.771955
IL10	0.15291	0.496551	0.318993	0.156424	0.157228	0.112334	0	0.025264	0	0.060941	0.775552	0.439576	0.459805	0.142221	0	0.79413	0.39929	0.344615	0.05082	0.721464	0.612098	0.279309	0.047606	0.064944	0.447995	0.192375	0.281081	0.347824	0.31322	0.473678	1.11816	0.659839	0.163015	0.22044	0.224224	0.854257	0.769634	0.787154	0.08262	0.364657	0.290993	0.218022	0.096342	0.134273	0.161227	0.124127	0.036302	0.593921	0.01589
IKBKB	2.2807	3.02204	2.25254	2.58494	2.05258	3.3771	2.2029	2.2502	1.89059	3.41269	2.97646	2.60256	2.27324	2.26505	3.10737	2.86095	2.30681	4.06353	2.20289	2.30179	2.55043	2.33519	3.12682	2.65056	2.29004	2.50938	1.97014	2.45071	2.73949	2.40809	2.5551	2.05842	2.04488	2.19783	2.11	2.39335	2.56228	2.64736	1.68105	1.68389	2.41069	1.5279	1.84503	2.31738	2.74803	2.57751	3.11718	2.29175	2.29541
IGFBP3	3.67414	5.77437	3.44997	5.21535	5.31668	3.93843	3.22537	3.43403	3.4566	2.95872	5.01985	4.81973	6.81057	4.60974	2.91736	5.31422	3.95812	5.32516	4.742	5.74361	4.70715	4.62297	2.65509	3.66173	6.63587	5.75329	4.35651	3.313	4.94646	4.86744	4.45221	5.99185	5.10121	5.38575	4.06427	5.54236	4.36752	5.16479	4.19597	4.24023	4.33794	4.16707	2.93624	5.09628	4.561	3.36892	3.47326	4.12087	3.56452
IFNG	0.084779	0.773057	1.17824	0.065565	0.071759	0.17824	0	0.060786	0.178339	0	0.390927	0.208819	0.165961	0.047747	0	0.281231	0.688823	1.46083	0.15892	0.844194	0.555425	1.08912	0.521911	0.104034	0.213144	0.388317	0.208212	0.224868	0.385455	0.98999	2.44769	0.443159	0.256126	0.093594	0.084992	1.71636	0.466283	0.385259	0.229328	0.514094	0.770359	0	0.247219	0.338	0.32886	0.073287	0.114718	0.882607	0
ICAM1	3.01286	4.75843	3.87076	2.8488	2.89019	3.60807	2.08897	3.14791	1.85452	1.38515	4.04092	4.2381	4.27881	2.83549	2.14951	4.31807	4.21492	4.3006	2.51769	4.49211	4.11413	4.02431	2.14988	2.07911	4.66669	3.79617	2.69717	2.62348	3.53757	5.34272	4.31935	5.1723	2.90137	3.29767	3.11989	5.16654	4.43482	4.61738	4.6418	4.27365	3.7603	3.26404	2.74962	2.69937	2.45323	2.88254	3.45448	3.89326	2.78522
HSPB1	6.52497	6.1945	5.75737	7.93434	7.30929	7.81179	8.5379	8.31499	6.6823	9.44125	7.24696	7.51607	8.11522	8.09784	8.52175	7.31806	7.12036	7.81833	8.89785	7.00258	7.4437	6.24699	8.47452	6.86352	7.44153	7.77688	7.37555	7.16914	7.59828	7.68407	1.4999	6.77263	7.40554	8.78032	6.97055	7.74523	7.35098	7.64629	7.65055	7.37082	7.22739	7.49801	7.41959	7.47547	8.77427	5.40149	5.07456	7.11921	8.64028
HMOX1	4.07052	3.97254	4.05678	4.11617	2.12066	3.2988	3.67696	4.47993	2.76076	4.17589	4.985	3.90745	4.61475	3.5623	2.89745	4.17363	4.10598	4.63676	3.14146	4.90827	3.75645	4.37607	5.16829	2.52658	5.12134	4.80749	2.83848	3.76551	4.07031	4.46574	3.36424	4.41985	3.77524	4.02157	3.1831	4.96563	4.84151	3.77488	4.50999	3.796	4.85439	1.98628	2.29838	3.06395	3.21495	3.4247	2.21292	3.88742	1.61287
HIF1A	4.51302	5.58802	4.44546	4.07874	4.19885	4.086	3.41211	3.81897	4.6834	3.73417	3.78716	5.05412	5.06125	4.44197	2.41224	5.31044	4.37455	4.76787	3.76869	4.90379	4.60331	5.05846	3.77364	3.60106	5.70642	4.3362	4.52007	4.17753	3.98607	5.1434	6.19064	6.37878	4.45487	3.40226	4.29302	6.18043	5.7174	4.03963	5.19187	4.06728	4.53089	3.93796	3.52928	4.97772	3.44599	4.87883	4.11897	4.06801	2.54802
FOS	6.80237	7.11683	8.52258	5.41776	6.87649	4.86155	7.73968	4.23893	7.95506	5.75803	5.7178	7.96247	6.61213	6.45448	6.20082	7.59303	7.74891	4.89696	7.32916	6.99673	7.56051	6.18397	6.76496	8.14506	6.3818	7.9896	7.04957	7.3932	5.15426	6.24948	4.89999	6.3512	8.65296	8.0103	6.03921	6.41442	5.88537	6.66124	7.11022	7.58198	5.79603	5.55043	6.49454	5.23563	5.9197	5.37863	5.69119	6.22719	6.77513
ERBB2	4.96724	4.71152	5.52589	4.31329	4.37405	4.83207	4.58265	8.44889	4.43779	8.64937	4.31697	4.38631	4.6242	4.84069	5.38866	4.17433	4.33371	4.50312	4.60414	3.79455	4.88891	4.97978	4.93598	4.22899	3.59968	10.2059	4.21674	4.20627	4.49716	4.84897	3.53453	4.13468	4.98698	4.04293	4.26962	3.83087	4.00553	4.56183	4.93552	4.45358	4.96082	4.51773	4.19884	4.71107	4.63406	4.33501	5.16847	3.63787	5.29495
EGFR	2.9153	2.3222	2.61053	2.86368	2.71281	2.73282	2.87241	2.26225	2.38001	2.16455	1.55724	2.65492	3.24152	3.02143	2.03089	3.15416	3.08592	2.17914	3.03832	2.17751	2.5836	2.68873	1.88881	2.16803	2.42519	2.68431	2.48248	1.51725	2.2873	2.27403	2.54299	2.84151	3.01914	1.77874	1.9581	2.50276	2.78622	2.3836	3.17769	2.38318	2.88874	2.54301	1.37765	2.77473	2.86169	3.51213	3.53035	2.03232	2.75165
EGF	0.042756	0.221307	0.005478	0.198978	0.024173	2.5418	2.09055	0.23836	1.50663	0.078222	0.02528	0.110513	0.902611	1.51751	0.170648	0.190961	1.52499	0.097184	1.02706	0.099149	0.162346	0.959602	0.134189	0.05264	2.36223	0.106684	1.21856	0.018027	0.283856	0.044558	2.64403	0.255828	0.605356	0.110957	0.261881	0.011133	0.053701	0.076921	0.00548	0.207558	1.20079	0.005833	0.199915	0.139423	0.951529	1.36551	0.419303	0.2318	1.00852
CXCL8	5.66015	4.71361	5.09547	4.94297	2.75776	6.12	1.98203	3.51039	3.1192	1.52745	4.31707	6.3611	4.37355	5.02818	0.761648	6.32503	5.65951	3.81719	3.02718	7.5494	5.46802	3.27736	3.86632	3.82341	6.76266	3.94419	3.97634	8.08042	4.02914	8.78167	6.16434	7.34818	3.98302	3.44737	6.7129	6.24803	8.09161	4.41702	6.72995	5.7849	4.71954	4.74557	4.6222	5.59915	2.55121	3.06692	4.72373	7.9287	1.09543
CXCL10	3.37021	5.81679	6.05066	1.64101	3.8844	3.24464	2.0202	1.7041	1.91843	0.472014	5.77696	4.86473	3.40334	2.96918	1.51276	4.86063	5.90127	6.45491	2.68875	6.11226	4.20626	5.94893	2.97896	1.74935	3.34199	3.35008	3.84262	4.10641	4.54197	6.59399	8.20556	5.25976	4.12563	3.66247	3.68865	7.25832	6.86674	4.10567	3.72609	5.34278	4.39271	1.40401	3.56574	2.67711	3.91585	3.76751	3.11635	6.65323	1.1806
CRP	0	0	0	2.10039	0	0	0	0.154092	0.056262	0.020226	0	0.111955	0.039328	0.02905	0	0	0.013619	0	0	0.017235	0	0.029939	0	0.032241	0	0.065813	0	0	0	0	0	0.014855	0	0	0.026219	0.022478	0.032895	0	0	0	0.017477	0	0	0	0	0.00906	0	0.028569	0.031033
COL1A1	6.20269	8.34009	7.81181	8.55193	6.72102	6.60774	6.1948	4.41982	6.3221	5.26674	7.27601	9.71693	11.1063	8.89072	6.08818	9.33595	8.83976	7.55058	5.53174	8.41519	9.88489	8.66516	4.41747	6.02576	11.0399	7.32784	5.03015	5.55415	6.05711	8.49287	3.36861	10.1399	6.97262	7.30044	7.36008	11.232	8.30593	9.2669	8.59699	8.70122	6.65278	8.84699	5.4494	8.29363	7.93501	5.84046	6.01639	5.87491	4.42709
CDKN2A	1.77322	1.59918	0.737812	1.27072	0.989327	1.21582	0.797459	3.14962	0.267376	0.157044	1.48615	1.25304	1.19301	1.84944	1.12748	0.833969	0.725444	2.01616	1.89509	1.77725	1.30012	1.2457	2.77568	0.872644	0.898336	5.39777	0.810257	2.73664	0.427272	2.8687	0.464402	0.450106	0.703611	1.05959	0.551147	1.16514	0.330722	1.1719	1.69387	1.10416	0.986534	1.86526	0.658552	2.52578	0.74288	0.456712	0.551614	0.892539	0.348533
CDKN1A	6.35172	5.71532	5.95364	5.57639	4.6315	4.68637	7.63935	6.09582	6.09605	5.88449	5.78402	5.34877	5.68494	6.62064	5.20727	5.9463	5.73382	4.96516	7.37292	6.13196	5.297	5.15684	6.42379	6.93571	5.79458	5.26896	6.52819	7.86864	5.27317	6.62635	4.23697	5.92853	6.3741	6.52321	5.39676	5.87417	6.09737	5.5436	6.49099	6.30781	7.47772	4.97852	4.70076	6.15923	5.15828	5.60354	4.64691	5.76938	4.38314
CCND1	6.01756	6.09023	5.86962	6.5022	5.69098	5.98362	5.9165	6.03424	4.59754	5.11411	4.64352	5.6306	6.10379	5.63033	5.62991	5.44356	5.86064	5.65541	5.48556	5.88111	5.70741	6.74623	5.92319	5.87887	5.36379	6.72517	5.14625	6.12481	4.93454	6.09244	5.8185	5.87858	5.64758	4.24347	5.31952	5.12141	5.00307	5.33632	5.50608	5.82889	6.11659	7.34869	4.96325	5.92594	6.35133	6.38033	6.14243	5.46116	5.08942
CCL2	2.34045	4.58288	2.22087	2.43064	3.21053	2.98472	0.681025	0.819978	1.18588	1.69995	4.88108	4.57046	3.48499	3.37711	0.537981	3.60034	3.56746	3.14515	1.07518	4.73829	3.03039	4.01138	1.00173	2.02185	3.77102	3.0353	2.83141	3.2648	3.02462	2.88967	2.36641	4.49228	2.39372	3.60654	3.15063	5.14298	4.37501	4.4344	2.06812	3.45325	1.50086	3.12707	0.886199	2.41954	2.2535	1.94275	1.21395	4.9837	1.34726
CAV1	2.88089	4.31649	2.36331	4.32738	3.43493	2.94851	1.91035	1.42107	2.20172	1.31291	3.24046	4.53148	4.56677	4.57149	1.15384	4.5749	3.14062	2.82897	2.31068	4.02202	3.81553	3.01714	1.27161	2.36142	5.51401	3.61802	2.34059	3.16927	3.09523	3.34611	2.23607	4.72038	3.44951	3.38675	2.93368	4.81721	4.03192	4.2786	3.70624	3.65279	3.62463	2.73316	2.09366	3.20457	2.56738	3.17961	2.824	2.72734	1.66851
CASP8	2.41021	3.24028	2.68961	2.3138	2.71933	2.40178	2.00777	2.65362	2.20026	2.26303	2.2826	2.65571	2.60023	2.40383	1.86771	2.6689	3.4358	2.72728	2.6122	2.69742	2.94259	3.19967	2.73298	2.8497	2.34512	2.47449	2.65534	2.57105	2.99815	2.78462	3.57694	2.70674	2.81202	2.56555	2.81264	2.45818	2.87688	2.60784	2.69075	2.24196	3.18697	1.99456	1.803	2.52883	3.12066	3.08856	3.82118	2.80978	2.8316
CASP3	4.16376	4.55753	4.70071	3.79424	5.02822	4.35584	3.50234	4.21101	3.74296	4.43639	3.35974	4.34096	4.08095	3.95338	2.93252	4.34757	4.5023	4.87259	4.22961	4.75417	4.08819	4.60363	4.79784	3.73669	4.18896	4.31098	4.82599	4.95062	4.13445	4.43522	5.25253	4.55256	4.24595	4.47644	4.51489	4.4461	4.66666	3.92335	4.63268	3.94076	4.14611	3.37633	4.49501	4.49965	4.50983	4.8441	4.53944	4.4298	3.46701
BCL2L1	5.24599	5.9559	4.78843	5.50773	6.27931	5.9101	5.78043	7.66226	5.11272	5.20835	6.04701	5.17214	5.4366	5.80617	5.7117	5.18523	5.47053	5.48967	6.29336	6.26105	5.0486	5.69332	6.65949	5.53627	4.79093	6.14942	4.95685	5.00644	7.31762	5.14109	2.53883	4.79747	4.88008	5.13211	5.56751	5.3721	5.08551	5.70516	5.3383	5.72969	6.00924	6.06791	5.00108	5.02275	6.22713	5.50398	4.73319	5.69639	5.92091
AR	0.012434	0.317876	0.03382	0.185766	0.112415	0.061959	0.053131	0.05041	0.012614	0.020732	0.006103	0.35136	0.26713	0.399686	0.004819	0.586853	0.153422	0.087685	0.049852	0.217873	0.212907	0.119016	0.018614	0.151212	0.341107	0.184213	0.175712	0.014428	0.029782	0.134596	0.107669	0.48034	0.160593	0.225699	0.067268	0.501928	0.09642	0.259412	0.116308	0.147444	0.09913	0.208444	0.08971	0.049964	0.058658	0.032601	0.148608	0.0426	0.03664
AKT1	4.0008	3.35956	4.04536	3.76904	3.89139	4.13004	3.64545	3.85414	3.65797	3.91784	3.63414	3.80644	3.73863	3.7996	4.23571	3.89077	3.90387	4.00033	3.24777	3.69216	3.92378	4.09459	3.71816	3.27494	3.86183	4.10459	3.35518	3.63866	3.32806	4.4151	3.60518	3.82293	4.05369	3.62741	3.59114	3.81217	3.98574	3.27116	4.06522	3.35447	3.98069	3.77518	4.00216	4.14529	2.91377	4.10065	3.10278	3.52729	3.27042
AHR	4.04051	4.33843	3.39285	3.0973	3.53947	2.9204	3.95173	2.94519	3.30038	3.03685	3.23865	3.78222	3.378	4.23531	1.54525	3.91634	3.38918	3.78023	4.30371	3.95741	3.64494	3.63877	4.05276	3.6765	3.88585	3.35432	4.1329	5.03657	3.67454	4.33379	4.71907	4.3313	3.17889	3.80139	3.68189	4.152	5.54873	3.5709	4.50679	2.83333	3.77546	3.49777	2.70862	4.11195	3.96686	3.9862	4.40855	4.35558	3.24717
[truncated: 627 more columns]
