# Supplementary material for: Network pharmacology and bioinformatics were used to construct a prognostic model and immunoassay of core target genes in the combination of quercetin and kaempferol in the treatment of colorectal cancer
Source: J Cancer. 2023 Jul 3;14(11):1956–80. doi: 10.7150/jca.85517 (PMC10367918; doi:10.7150/jca.85517)
Supplement: Supplementary file 4 — Supplementary tables. [file jcav14p1956s4.zip › Table/Table S10.xlsx]

## Sheet: primary
ID	StromalScore	ImmuneScore	ESTIMATEScore
TCGA-3L-AA1B-01	-589.49	229.525	-359.965
TCGA-4N-A93T-01	-1741.59	-340.914	-2082.5
TCGA-4T-AA8H-01	-1938.24	-526.782	-2465.02
TCGA-5M-AAT4-01	-1324.92	-509.744	-1834.66
TCGA-5M-AAT5-01	-1502.12	-455.754	-1957.88
TCGA-5M-AAT6-01	341.319	1469.41	1810.73
TCGA-5M-AATA-01	-625.82	284.403	-341.417
TCGA-5M-AATE-01	-1122.21	-171.96	-1294.17
TCGA-A6-2671-01	130.055	546.26	676.316
TCGA-A6-2671-11	-87.1861	1011.65	924.469
TCGA-A6-2672-01	81.9774	1836.68	1918.65
TCGA-A6-2674-01	1085.49	1477.55	2563.04
TCGA-A6-2675-01	492.644	995.343	1487.99
TCGA-A6-2675-11	273.27	405.946	679.217
TCGA-A6-2676-01	-138.659	1562.62	1423.96
TCGA-A6-2677-01	62.1908	-111.815	-49.6237
TCGA-A6-2678-01	-457.911	616.371	158.459
TCGA-A6-2678-11	96.1587	1126.98	1223.14
TCGA-A6-2679-01	-460.952	1176.97	716.017
TCGA-A6-2679-11	58.7437	2125.04	2183.79
TCGA-A6-2680-01	-529.855	536.428	6.5729
TCGA-A6-2680-11	-207.489	820.217	612.728
TCGA-A6-2681-01	183.193	767.069	950.262
TCGA-A6-2682-01	-25.0627	778.829	753.766
TCGA-A6-2682-11	-441.589	1439.87	998.279
TCGA-A6-2683-01	-1084.51	30.0362	-1054.47
TCGA-A6-2683-11	-246.806	1187.11	940.3
TCGA-A6-2684-01	1058.11	808.301	1866.41
TCGA-A6-2684-11	-456.51	1337.53	881.018
TCGA-A6-2685-01	684.526	1364.28	2048.81
TCGA-A6-2685-11	-459.796	1204.54	744.739
TCGA-A6-2686-01	227.558	1869.76	2097.32
TCGA-A6-2686-11	-122.709	1070.47	947.761
TCGA-A6-3807-01	-203.017	868.411	665.394
TCGA-A6-3808-01	556.874	1261.16	1818.03
TCGA-A6-3809-01	-32.9208	1368.87	1335.95
TCGA-A6-3810-01	514.005	1176.44	1690.45
TCGA-A6-4105-01	19.4202	1123.5	1142.92
TCGA-A6-4107-01	-111.026	794.956	683.93
TCGA-A6-5656-01	-1005.98	-300.768	-1306.75
TCGA-A6-5657-01	32.9215	704.093	737.014
TCGA-A6-5659-01	-529.744	-89.9079	-619.651
TCGA-A6-5659-11	-422.936	1109.05	686.119
TCGA-A6-5660-01	-315.563	219.466	-96.0967
TCGA-A6-5661-01	415.421	1339.88	1755.3
TCGA-A6-5662-01	-660.243	-223.435	-883.678
TCGA-A6-5662-11	277.642	1413.8	1691.44
TCGA-A6-5664-01	489.946	1103.35	1593.3
TCGA-A6-5665-01	-1280.12	337.087	-943.031
TCGA-A6-5665-11	-211.615	1148.37	936.759
TCGA-A6-5666-01	-1360.58	-266.555	-1627.13
TCGA-A6-5667-01	-422.337	-83.6938	-506.031
TCGA-A6-5667-11	-269.76	1006.79	737.029
TCGA-A6-6137-01	-887.154	706.515	-180.639
TCGA-A6-6138-01	237.216	1531.31	1768.52
TCGA-A6-6140-01	-1279.89	161.256	-1118.63
TCGA-A6-6141-01	-599.813	840.378	240.564
TCGA-A6-6142-01	537.262	553.043	1090.3
TCGA-A6-6648-01	-1269.03	-130.533	-1399.57
TCGA-A6-6649-01	-165.825	717.066	551.241
TCGA-A6-6650-01	-833.647	-107.387	-941.034
TCGA-A6-6651-01	1221.37	1625.24	2846.6
TCGA-A6-6652-01	-1365.55	-438.546	-1804.1
TCGA-A6-6653-01	-552.154	512.155	-39.9988
TCGA-A6-6654-01	1116.17	1917.88	3034.05
TCGA-A6-6780-01	-431.345	1442.54	1011.2
TCGA-A6-6781-01	1216.71	1425.58	2642.29
TCGA-A6-6782-01	418.04	1007.16	1425.2
TCGA-A6-A565-01	102.794	1757.85	1860.65
TCGA-A6-A566-01	1592.79	1763.85	3356.64
TCGA-A6-A567-01	-793.51	-317.291	-1110.8
TCGA-A6-A56B-01	-424.465	-261.622	-686.087
TCGA-A6-A5ZU-01	138.867	847.209	986.076
TCGA-AA-3488-01	-1127.57	217.294	-910.279
TCGA-AA-3489-01	1278.37	1940.78	3219.15
TCGA-AA-3489-11	452.04	1906.23	2358.27
TCGA-AA-3492-01	-451.117	758.974	307.857
TCGA-AA-3494-01	-946.99	264.095	-682.895
TCGA-AA-3495-01	-789.508	656.877	-132.632
TCGA-AA-3496-01	256.531	1183.22	1439.75
TCGA-AA-3496-11	607.409	1218.85	1826.26
TCGA-AA-3502-01	-1356.65	594.551	-762.102
TCGA-AA-3506-01	-416.661	898.159	481.498
TCGA-AA-3509-01	-595.611	587.006	-8.60429
TCGA-AA-3510-01	-542.637	1007.83	465.193
TCGA-AA-3511-01	-49.1806	234.114	184.934
TCGA-AA-3511-11	-299.75	1664.37	1364.62
TCGA-AA-3514-01	91.3212	486.618	577.939
TCGA-AA-3514-11	-391.596	1768.97	1377.37
TCGA-AA-3516-01	-636.711	885.678	248.967
TCGA-AA-3516-11	-339.998	1596.4	1256.4
TCGA-AA-3517-01	-587.578	491.712	-95.8655
TCGA-AA-3517-11	-117.018	1809.39	1692.38
TCGA-AA-3518-01	-773.933	1004.58	230.642
TCGA-AA-3518-11	-11.7074	1140.01	1128.3
TCGA-AA-3519-01	-773.483	459.658	-313.825
TCGA-AA-3520-01	-11.2147	668.599	657.385
TCGA-AA-3520-11	-122.569	1330.52	1207.95
TCGA-AA-3521-01	-566.243	251.574	-314.669
TCGA-AA-3522-01	-1110.03	507.134	-602.892
TCGA-AA-3522-11	-271.021	1141.44	870.423
TCGA-AA-3524-01	-701.592	351.193	-350.399
TCGA-AA-3525-01	-983.742	615.008	-368.735
TCGA-AA-3525-11	-285.005	2188.47	1903.46
TCGA-AA-3526-01	-424.261	870.097	445.836
TCGA-AA-3527-01	-43.0317	921.936	878.904
TCGA-AA-3527-11	-59.9997	1385.8	1325.8
TCGA-AA-3529-01	-933.954	90.2019	-843.752
TCGA-AA-3530-01	-1145.25	494.842	-650.412
TCGA-AA-3531-01	-1111.65	-34.4815	-1146.13
TCGA-AA-3531-11	-348.87	1192.69	843.82
TCGA-AA-3532-01	6.25644	1346.78	1353.03
TCGA-AA-3534-01	-651.968	60.2804	-591.687
TCGA-AA-3534-11	-116.162	1593.77	1477.6
TCGA-AA-3538-01	-330.282	253.192	-77.0896
TCGA-AA-3542-01	-874.522	228.444	-646.078
TCGA-AA-3543-01	-302.176	1506.26	1204.09
TCGA-AA-3544-01	179.718	1580.61	1760.33
TCGA-AA-3548-01	-498.928	762.216	263.289
TCGA-AA-3549-01	-681.137	541.02	-140.117
TCGA-AA-3552-01	-568.323	1150.85	582.527
TCGA-AA-3553-01	-254.245	954.533	700.288
TCGA-AA-3554-01	291.87	1569.7	1861.57
TCGA-AA-3555-01	-281.802	391.773	109.971
TCGA-AA-3556-01	-744.925	526.507	-218.419
TCGA-AA-3560-01	-429.449	721.747	292.298
TCGA-AA-3561-01	-893.074	273.384	-619.69
TCGA-AA-3562-01	-410.17	555.296	145.126
TCGA-AA-3655-01	-471.979	344.21	-127.768
TCGA-AA-3655-11	-155.947	1450	1294.05
TCGA-AA-3660-01	-701.642	171.395	-530.247
TCGA-AA-3660-11	-295.245	1429.67	1134.42
TCGA-AA-3662-01	-330.306	915.932	585.627
TCGA-AA-3662-11	64.3954	1238.01	1302.41
TCGA-AA-3663-01	-868.621	471.481	-397.14
TCGA-AA-3663-11	378.46	1380.27	1758.73
TCGA-AA-3664-01	-1217.49	224.118	-993.373
TCGA-AA-3666-01	-708.283	728.875	20.5915
TCGA-AA-3667-01	-708.548	626.168	-82.3792
TCGA-AA-3672-01	-323.393	1528.11	1204.71
TCGA-AA-3673-01	-643.323	359.687	-283.636
TCGA-AA-3675-01	-824.956	201.979	-622.976
TCGA-AA-3678-01	-857.608	770.923	-86.6855
TCGA-AA-3679-01	-678.993	404.361	-274.631
TCGA-AA-3680-01	-928.513	596.276	-332.236
TCGA-AA-3681-01	-746.547	911.871	165.324
TCGA-AA-3684-01	512.211	1272.94	1785.15
TCGA-AA-3685-01	-237.15	1246.39	1009.24
TCGA-AA-3688-01	-803.755	364.852	-438.903
TCGA-AA-3692-01	-365.749	941.46	575.711
TCGA-AA-3693-01	-993.526	76.396	-917.13
TCGA-AA-3696-01	-809.012	-252.073	-1061.09
TCGA-AA-3697-01	-823.036	453.296	-369.74
TCGA-AA-3697-11	290.568	1642.88	1933.45
TCGA-AA-3710-01	-33.0577	2000.17	1967.11
TCGA-AA-3712-01	-210.852	248.165	37.313
TCGA-AA-3712-11	-143.128	1330.4	1187.27
TCGA-AA-3713-01	-689.639	1001.56	311.925
TCGA-AA-3713-11	-156.431	1468.07	1311.64
TCGA-AA-3715-01	507.517	1751.56	2259.08
TCGA-AA-3811-01	-546.047	662.937	116.89
TCGA-AA-3812-01	115.405	904.563	1019.97
TCGA-AA-3814-01	199.457	1177.86	1377.32
TCGA-AA-3815-01	-476.457	1599.37	1122.91
TCGA-AA-3818-01	-904.555	204.113	-700.442
TCGA-AA-3819-01	-916.105	157.031	-759.075
TCGA-AA-3821-01	-262.036	569.622	307.586
TCGA-AA-3831-01	-587.174	719.185	132.011
TCGA-AA-3833-01	-67.0433	1040.95	973.902
TCGA-AA-3837-01	-463.91	275.572	-188.339
TCGA-AA-3841-01	-375.638	925.131	549.493
TCGA-AA-3842-01	-59.0459	539.804	480.758
TCGA-AA-3844-01	-939.993	532.81	-407.183
TCGA-AA-3845-01	-493.117	989.285	496.168
TCGA-AA-3846-01	-693.575	740.443	46.8676
TCGA-AA-3848-01	-946.511	342.186	-604.325
TCGA-AA-3850-01	-291.579	1148.12	856.539
TCGA-AA-3851-01	-534.046	884.906	350.86
TCGA-AA-3852-01	-81.8568	845.776	763.919
TCGA-AA-3854-01	-1019.94	166.098	-853.845
TCGA-AA-3855-01	-745.268	751.859	6.59163
TCGA-AA-3856-01	-611.132	1217.46	606.332
TCGA-AA-3858-01	-387.657	447.075	59.4186
TCGA-AA-3860-01	-21.7427	977.868	956.125
TCGA-AA-3861-01	-1418.64	805.302	-613.334
TCGA-AA-3862-01	-593.102	1052.99	459.884
TCGA-AA-3864-01	-404.38	335.802	-68.5774
TCGA-AA-3866-01	387.645	1630.45	2018.1
TCGA-AA-3867-01	175.275	457.584	632.859
TCGA-AA-3869-01	-275.026	1076.74	801.717
TCGA-AA-3870-01	273.598	1129.7	1403.3
TCGA-AA-3872-01	635.756	922.874	1558.63
TCGA-AA-3875-01	-446.803	984.211	537.409
TCGA-AA-3877-01	67.6549	1272.35	1340.01
TCGA-AA-3930-01	-356.354	964.655	608.3
TCGA-AA-3939-01	-568.223	755.343	187.12
TCGA-AA-3941-01	-1159.43	-1.11363	-1160.54
TCGA-AA-3947-01	57.3183	886.82	944.139
TCGA-AA-3949-01	370.334	2074.44	2444.77
TCGA-AA-3950-01	493.733	1816.38	2310.11
TCGA-AA-3952-01	-121.506	430.47	308.964
TCGA-AA-3955-01	-1024.24	106.225	-918.011
TCGA-AA-3956-01	-395.377	545.883	150.507
TCGA-AA-3966-01	375.635	1885.22	2260.86
TCGA-AA-3968-01	-111.227	635.46	524.233
TCGA-AA-3970-01	-865.527	821.803	-43.7242
TCGA-AA-3971-01	-614.86	1062.34	447.477
TCGA-AA-3972-01	-705.978	46.832	-659.146
TCGA-AA-3973-01	-712.565	-83.4029	-795.968
TCGA-AA-3975-01	-461.073	569.752	108.679
TCGA-AA-3976-01	-560.179	276.466	-283.712
TCGA-AA-3977-01	-387.239	857.904	470.665
TCGA-AA-3979-01	-1239.7	-137.559	-1377.26
TCGA-AA-3980-01	-515.736	1199.45	683.716
TCGA-AA-3982-01	-167.416	1158.58	991.169
TCGA-AA-3984-01	-359.269	655.047	295.778
TCGA-AA-3986-01	-500.502	1555.08	1054.57
TCGA-AA-3989-01	-101.742	993.637	891.895
TCGA-AA-3994-01	-503.256	446.89	-56.3665
TCGA-AA-A004-01	-455.86	909.685	453.825
TCGA-AA-A00A-01	-404.472	744.597	340.126
TCGA-AA-A00D-01	-36.4965	1662.57	1626.07
TCGA-AA-A00E-01	-497.923	1109.08	611.158
TCGA-AA-A00F-01	-431.884	98.7694	-333.115
TCGA-AA-A00J-01	-424.343	343.138	-81.205
TCGA-AA-A00K-01	-834.068	316.08	-517.988
TCGA-AA-A00L-01	-1228.85	-201.503	-1430.36
TCGA-AA-A00N-01	277.514	670.135	947.648
TCGA-AA-A00O-01	-17.2832	327.971	310.688
TCGA-AA-A00Q-01	-758.116	226.551	-531.564
TCGA-AA-A00R-01	-241.163	2001.36	1760.2
TCGA-AA-A00U-01	-1033.91	-13.1528	-1047.07
TCGA-AA-A00W-01	-1802.69	4.72869	-1797.96
TCGA-AA-A00Z-01	-1041.47	88.9538	-952.513
TCGA-AA-A010-01	-942.496	335.424	-607.072
TCGA-AA-A017-01	-546.092	231.188	-314.904
TCGA-AA-A01C-01	-277.167	167.845	-109.321
TCGA-AA-A01D-01	93.7999	680.484	774.284
TCGA-AA-A01F-01	-1757.93	-194.361	-1952.29
TCGA-AA-A01G-01	-1348.51	-262.999	-1611.51
TCGA-AA-A01I-01	-1249.02	173.966	-1075.06
TCGA-AA-A01K-01	-153.139	542.061	388.922
TCGA-AA-A01P-01	273.212	1807.37	2080.58
TCGA-AA-A01Q-01	-1070.95	657.368	-413.579
TCGA-AA-A01R-01	-646.52	1527.16	880.636
TCGA-AA-A01S-01	-1698.17	-539.887	-2238.05
TCGA-AA-A01T-01	-1268.4	47.2157	-1221.19
TCGA-AA-A01V-01	-1655.49	407.208	-1248.28
TCGA-AA-A01X-01	-965.656	-4.49753	-970.154
TCGA-AA-A01Z-01	-1342.11	-457.024	-1799.13
TCGA-AA-A022-01	-376.64	1309.25	932.613
TCGA-AA-A024-01	-1363.69	-40.4982	-1404.19
TCGA-AA-A029-01	-1435.76	-189.455	-1625.21
TCGA-AA-A02E-01	-1200.77	69.6039	-1131.17
TCGA-AA-A02F-01	-1039.37	-624.125	-1663.5
TCGA-AA-A02H-01	-861.226	-53.6998	-914.926
TCGA-AA-A02J-01	-1772.99	-692.845	-2465.83
TCGA-AA-A02K-01	-1353.34	-205.286	-1558.63
TCGA-AA-A02O-01	-1086.88	253.178	-833.705
TCGA-AA-A02R-01	-145.275	1615.82	1470.55
TCGA-AA-A02W-01	-1078.1	-240.932	-1319.03
TCGA-AA-A02Y-01	-1958.36	346.298	-1612.06
TCGA-AA-A03F-01	-1176.97	518.276	-658.692
TCGA-AA-A03J-01	-528.594	857.72	329.126
TCGA-AD-5900-01	-122.501	990.917	868.416
TCGA-AD-6548-01	-83.7541	1020.59	936.839
TCGA-AD-6888-01	-2006.8	-314.948	-2321.75
TCGA-AD-6889-01	-1059.62	57.032	-1002.58
TCGA-AD-6890-01	-638.105	206.681	-431.423
TCGA-AD-6895-01	-353.821	816.895	463.074
TCGA-AD-6899-01	452.837	1185.78	1638.61
TCGA-AD-6901-01	492.349	962.492	1454.84
TCGA-AD-6963-01	-985.336	736.468	-248.868
TCGA-AD-6964-01	830.835	1956.85	2787.68
TCGA-AD-6965-01	-870.362	-141.565	-1011.93
TCGA-AD-A5EJ-01	-850.168	34.3043	-815.864
TCGA-AD-A5EK-01	-947.653	-353.951	-1301.6
TCGA-AF-2687-01	1085.15	1325.9	2411.05
TCGA-AF-2689-11	237.603	1470.5	1708.1
TCGA-AF-2690-01	1537.46	2105.05	3642.52
TCGA-AF-2691-01	-293.648	935.683	642.035
TCGA-AF-2691-11	115.791	1251.25	1367.04
TCGA-AF-2692-01	-643.247	287.063	-356.184
TCGA-AF-2692-11	521.126	1124.56	1645.68
TCGA-AF-2693-01	-458.864	634.087	175.224
TCGA-AF-3400-01	1225.27	2244.81	3470.07
TCGA-AF-3400-11	-771.971	290.628	-481.343
TCGA-AF-3911-01	-285.82	311.404	25.5834
TCGA-AF-3913-01	-229.962	61.4048	-168.558
TCGA-AF-4110-01	143.352	1225.66	1369.01
TCGA-AF-5654-01	-1233.21	-359.211	-1592.42
TCGA-AF-5654-11	-630.549	355.728	-274.821
TCGA-AF-6136-01	-874.518	95.8889	-778.629
TCGA-AF-6655-01	153.369	212.986	366.355
TCGA-AF-6672-01	-1132.7	28.709	-1103.99
TCGA-AF-A56K-01	158.291	604.179	762.47
TCGA-AF-A56L-01	-573.318	-68.0196	-641.337
TCGA-AF-A56N-01	-370.328	40.1281	-330.2
TCGA-AG-3574-01	-769.254	244.093	-525.16
TCGA-AG-3575-01	218.398	988.048	1206.45
TCGA-AG-3578-01	-700.655	497.284	-203.371
TCGA-AG-3580-01	-974.588	702.732	-271.857
TCGA-AG-3581-01	-534.222	603.575	69.3529
TCGA-AG-3582-01	-382.098	525.243	143.144
TCGA-AG-3583-01	-1080.86	616.046	-464.814
TCGA-AG-3584-01	-302.878	570.343	267.465
TCGA-AG-3586-01	-853.558	413.892	-439.666
TCGA-AG-3587-01	-586.691	363.087	-223.604
TCGA-AG-3591-01	-1022.23	367.552	-654.673
TCGA-AG-3592-01	-566.962	352.797	-214.165
TCGA-AG-3593-01	-693.783	889.387	195.604
TCGA-AG-3594-01	-597.619	1543.75	946.136
TCGA-AG-3598-01	-774.957	802.034	27.0776
TCGA-AG-3599-01	-962.868	643.822	-319.045
TCGA-AG-3600-01	-555.846	661.048	105.202
TCGA-AG-3601-01	-619.451	74.1426	-545.309
TCGA-AG-3602-01	-228.97	844.72	615.751
TCGA-AG-3605-01	-1158.6	546.413	-612.186
TCGA-AG-3608-01	-586.16	973.337	387.177
TCGA-AG-3609-01	114.658	784.863	899.521
TCGA-AG-3611-01	-1128.76	627.65	-501.107
TCGA-AG-3612-01	-97.5009	622.012	524.511
TCGA-AG-3725-01	-1251.74	115.436	-1136.31
TCGA-AG-3725-11	62.5196	1496.91	1559.43
TCGA-AG-3726-01	-481.972	468.915	-13.0568
TCGA-AG-3727-01	-333.29	381.703	48.413
TCGA-AG-3728-01	253.351	1403.23	1656.58
TCGA-AG-3731-01	751.148	1372.34	2123.49
TCGA-AG-3731-11	429.016	1608.95	2037.96
TCGA-AG-3732-01	-830.626	1038.82	208.192
TCGA-AG-3732-11	684.531	716.828	1401.36
TCGA-AG-3742-01	-395.086	-37.8222	-432.908
TCGA-AG-3742-11	423.665	1260.12	1683.78
TCGA-AG-3878-01	388.795	1339.15	1727.94
TCGA-AG-3881-01	557.348	1343.22	1900.57
TCGA-AG-3882-01	-163.953	1642.92	1478.97
TCGA-AG-3883-01	491.026	1170.9	1661.93
TCGA-AG-3885-01	-680.631	749.146	68.515
TCGA-AG-3887-01	-689.63	554.874	-134.757
TCGA-AG-3890-01	-469.546	961.554	492.008
TCGA-AG-3892-01	-767.844	1318.74	550.9
TCGA-AG-3893-01	-87.7934	478.82	391.027
TCGA-AG-3894-01	-771.478	240.355	-531.123
TCGA-AG-3896-01	-327.431	483.613	156.182
TCGA-AG-3898-01	-218.075	805.866	587.791
TCGA-AG-3901-01	1002.44	1502.1	2504.54
TCGA-AG-3902-01	-700.569	1340.33	639.763
TCGA-AG-3909-01	-581.34	436.848	-144.492
TCGA-AG-3999-01	-590.634	63.7086	-526.925
TCGA-AG-4001-01	394.141	720.949	1115.09
TCGA-AG-4005-01	-296.25	157.553	-138.697
TCGA-AG-4007-01	-133.238	906.614	773.376
TCGA-AG-4008-01	157.483	518.451	675.934
TCGA-AG-4015-01	-918.592	140.029	-778.563
TCGA-AG-4021-01	46.1946	148.454	194.649
TCGA-AG-4022-01	125.862	881.676	1007.54
TCGA-AG-A002-01	-1395.99	-633.759	-2029.75
TCGA-AG-A008-01	-1669.11	-91.508	-1760.62
TCGA-AG-A00C-01	-1616.96	120.998	-1495.96
TCGA-AG-A00H-01	-149.823	25.946	-123.877
TCGA-AG-A00Y-01	-1199.42	396.426	-802.997
TCGA-AG-A011-01	-701.365	186.172	-515.193
TCGA-AG-A014-01	-1112.21	-225.32	-1337.53
TCGA-AG-A015-01	-1469.32	-244.334	-1713.65
TCGA-AG-A016-01	-1382.48	-628.41	-2010.89
TCGA-AG-A01J-01	-1352.05	15.4046	-1336.64
TCGA-AG-A01L-01	-1260.32	-138.867	-1399.19
TCGA-AG-A01N-01	-1110.35	-376.232	-1486.58
TCGA-AG-A01W-01	-1163.4	261.989	-901.415
TCGA-AG-A01Y-01	-493.59	496.058	2.46808
TCGA-AG-A020-01	-1649.23	-366.23	-2015.46
TCGA-AG-A023-01	-217.124	395.987	178.864
TCGA-AG-A025-01	-776.436	51.813	-724.623
TCGA-AG-A026-01	-871.625	-458.369	-1329.99
TCGA-AG-A02G-01	-1529.41	-63.2867	-1592.7
TCGA-AG-A02N-01	-1385.06	445.786	-939.278
TCGA-AG-A02X-01	-1408.59	-208.515	-1617.1
TCGA-AG-A032-01	-1002.8	63.692	-939.11
TCGA-AG-A036-01	-625.116	218.308	-406.808
TCGA-AH-6544-01	-1693.95	-588.318	-2282.27
TCGA-AH-6547-01	467.01	1799.98	2266.99
TCGA-AH-6549-01	-229.782	136.697	-93.0851
TCGA-AH-6643-01	-742.52	65.4681	-677.052
TCGA-AH-6643-11	220.082	1851.16	2071.24
TCGA-AH-6644-01	240.772	490.153	730.925
TCGA-AH-6897-01	-1337.54	-365.656	-1703.2
TCGA-AH-6903-01	-1458.83	-194.431	-1653.27
TCGA-AM-5820-01	-561.514	-68.153	-629.667
TCGA-AM-5821-01	-326.207	1247.3	921.093
TCGA-AU-3779-01	-136.186	1057.03	920.848
TCGA-AU-6004-01	-21.4564	1144.67	1123.22
TCGA-AY-4070-01	-675.282	401.562	-273.72
TCGA-AY-4071-01	-256.377	1306.17	1049.8
TCGA-AY-5543-01	-1162.29	517.059	-645.233
TCGA-AY-6196-01	1775.86	2648.48	4424.34
TCGA-AY-6197-01	-1205.16	328.29	-876.869
TCGA-AY-6386-01	-1032.13	469.656	-562.478
TCGA-AY-A54L-01	-2048.02	-640.513	-2688.54
TCGA-AY-A69D-01	-1094.65	-155.64	-1250.29
TCGA-AY-A71X-01	-2125.38	-664.869	-2790.25
TCGA-AY-A8YK-01	-1150.32	-82.8046	-1233.12
TCGA-AZ-4308-01	22.7162	602.956	625.673
TCGA-AZ-4313-01	-1040.44	-37.5532	-1077.99
TCGA-AZ-4315-01	-496.359	675.818	179.458
TCGA-AZ-4323-01	229.221	2026.57	2255.79
TCGA-AZ-4614-01	-1616.8	-81.7656	-1698.57
TCGA-AZ-4615-01	-14.9764	1387.54	1372.57
TCGA-AZ-4616-01	-678.062	546.646	-131.416
TCGA-AZ-4682-01	-1009.67	81.1034	-928.569
TCGA-AZ-4684-01	-74.6412	920.593	845.952
TCGA-AZ-5403-01	0.886763	308.059	308.946
TCGA-AZ-5407-01	-1360.89	498.928	-861.967
TCGA-AZ-6598-01	-742.249	865.841	123.592
TCGA-AZ-6598-11	11.789	870.318	882.107
TCGA-AZ-6599-01	-1881.5	-399.037	-2280.54
TCGA-AZ-6599-11	358.641	750.726	1109.37
TCGA-AZ-6600-01	165.111	770.221	935.332
TCGA-AZ-6600-11	-27.4454	875.772	848.326
TCGA-AZ-6601-01	94.0965	1403.7	1497.79
TCGA-AZ-6601-11	37.2837	913.76	951.044
TCGA-AZ-6603-01	-18.5199	671.362	652.843
TCGA-AZ-6603-11	1009.74	1726.03	2735.77
TCGA-AZ-6605-01	808.597	1247	2055.6
TCGA-AZ-6605-11	662.771	155.25	818.02
TCGA-AZ-6606-01	-1481.09	-142.872	-1623.96
TCGA-AZ-6607-01	932.54	1060.04	1992.58
TCGA-AZ-6608-01	-1993.59	-448.534	-2442.12
TCGA-BM-6198-01	-35.1098	1204.77	1169.66
TCGA-CA-5254-01	-418.344	-25.0877	-443.431
TCGA-CA-5255-01	-1640.86	-326.84	-1967.7
TCGA-CA-5256-01	-722.049	517.468	-204.581
TCGA-CA-5796-01	-1202.07	442.448	-759.62
TCGA-CA-5797-01	-276.04	280.292	4.252
TCGA-CA-6715-01	-1326.35	-519.306	-1845.65
TCGA-CA-6716-01	-563.038	-435.737	-998.775
TCGA-CA-6717-01	679.964	1399.94	2079.91
TCGA-CA-6718-01	-194.704	1518.54	1323.84
TCGA-CA-6719-01	182.181	652.289	834.47
TCGA-CI-6619-01	-575.3	545.788	-29.5124
TCGA-CI-6620-01	-463.679	44.4009	-419.278
TCGA-CI-6621-01	-55.1958	841.586	786.39
TCGA-CI-6622-01	-1134.81	-212.627	-1347.44
TCGA-CI-6623-01	-703.142	308.114	-395.028
TCGA-CI-6624-01	52.0467	830.696	882.743
TCGA-CK-4947-01	-170.436	974.478	804.042
TCGA-CK-4948-01	-110.217	450.782	340.565
TCGA-CK-4950-01	-590.858	986.581	395.722
TCGA-CK-4951-01	250.067	1334.15	1584.21
TCGA-CK-4952-01	-972.829	153.191	-819.638
TCGA-CK-5912-01	-687.683	-73.3072	-760.99
TCGA-CK-5913-01	-360.198	771.953	411.755
TCGA-CK-5914-01	-579.055	192.825	-386.229
TCGA-CK-5915-01	-1327.78	-649.125	-1976.9
TCGA-CK-5916-01	-83.9145	1416.99	1333.08
TCGA-CK-6746-01	-933.77	1211.81	278.044
TCGA-CK-6747-01	-630.641	320.698	-309.943
TCGA-CK-6748-01	426.892	577.824	1004.72
TCGA-CK-6751-01	-156.55	311.102	154.552
TCGA-CL-4957-01	-826.793	-220.603	-1047.4
TCGA-CL-5917-01	-778.905	-383.408	-1162.31
TCGA-CL-5918-01	-1409.58	92.056	-1317.52
TCGA-CM-4743-01	-838.236	704.512	-133.724
TCGA-CM-4744-01	-1212.07	707.832	-504.234
TCGA-CM-4746-01	-1327.84	65.2712	-1262.57
TCGA-CM-4747-01	-512.037	244.02	-268.018
TCGA-CM-4748-01	-308.564	480.345	171.781
TCGA-CM-4750-01	-729.284	304.579	-424.705
TCGA-CM-4751-01	-315.495	930.188	614.693
TCGA-CM-4752-01	-188.52	1024.04	835.524
TCGA-CM-5341-01	679.214	1532.93	2212.14
TCGA-CM-5344-01	-104.363	-54.8266	-159.189
TCGA-CM-5348-01	707.474	1066.48	1773.95
TCGA-CM-5349-01	-66.4392	734.333	667.893
TCGA-CM-5860-01	475.522	663.054	1138.58
TCGA-CM-5861-01	-1192.71	13.7563	-1178.95
TCGA-CM-5862-01	-523.508	-439.279	-962.786
TCGA-CM-5863-01	128.843	494.987	623.83
TCGA-CM-5864-01	-1007.41	238.281	-769.132
TCGA-CM-5868-01	-403.918	37.1798	-366.738
TCGA-CM-6161-01	-392.634	692.123	299.489
TCGA-CM-6162-01	1366.15	1711.47	3077.61
TCGA-CM-6163-01	-39.2409	868.887	829.646
TCGA-CM-6164-01	-619.036	350.903	-268.132
TCGA-CM-6165-01	131.607	589.369	720.976
TCGA-CM-6166-01	-789.744	-618.337	-1408.08
TCGA-CM-6167-01	1165.88	1066.95	2232.83
TCGA-CM-6168-01	823.587	1166.19	1989.78
TCGA-CM-6169-01	964.449	1610.46	2574.91
TCGA-CM-6170-01	-167.622	523.676	356.054
TCGA-CM-6171-01	-832.821	400.186	-432.635
TCGA-CM-6172-01	-457.074	118.801	-338.274
TCGA-CM-6674-01	-172.715	732.67	559.956
TCGA-CM-6675-01	-971.575	-164.46	-1136.04
TCGA-CM-6676-01	-455.556	-292.398	-747.954
TCGA-CM-6677-01	-115.654	509.1	393.446
TCGA-CM-6678-01	-895.993	-326.669	-1222.66
TCGA-CM-6679-01	242.44	653.19	895.629
TCGA-CM-6680-01	29.1791	862.887	892.066
TCGA-D5-5537-01	-448.743	-85.0206	-533.764
TCGA-D5-5538-01	279.941	1251.82	1531.76
TCGA-D5-5539-01	27.4025	695.128	722.531
TCGA-D5-5540-01	-883.7	74.0189	-809.681
TCGA-D5-5541-01	-47.6362	751.382	703.745
TCGA-D5-6529-01	452.546	1460.75	1913.29
TCGA-D5-6530-01	-575.085	1143.68	568.595
TCGA-D5-6531-01	-131.877	764.075	632.198
TCGA-D5-6532-01	-1183.09	-183.588	-1366.68
TCGA-D5-6533-01	-620.266	256.944	-363.322
TCGA-D5-6534-01	1477.67	2214.29	3691.97
TCGA-D5-6535-01	-542.517	695.196	152.679
TCGA-D5-6536-01	-309.824	508.743	198.92
TCGA-D5-6537-01	-1445.96	-15.2066	-1461.17
TCGA-D5-6538-01	-1454.77	-882.19	-2336.96
TCGA-D5-6539-01	-846.068	466.081	-379.987
TCGA-D5-6540-01	-704.094	551.075	-153.019
TCGA-D5-6541-01	484.217	1210.23	1694.44
TCGA-D5-6898-01	44.7169	670.196	714.913
TCGA-D5-6920-01	-721.101	760.491	39.3899
TCGA-D5-6922-01	194.803	335.701	530.504
TCGA-D5-6923-01	189.747	228.641	418.388
TCGA-D5-6924-01	458.593	1032.39	1490.98
TCGA-D5-6926-01	404.008	671.478	1075.49
TCGA-D5-6927-01	79.0497	1230.17	1309.22
TCGA-D5-6928-01	1072.71	2987.24	4059.95
TCGA-D5-6929-01	44.3389	629.6	673.939
TCGA-D5-6930-01	84.2606	1077.44	1161.7
TCGA-D5-6931-01	-277.091	792.331	515.24
TCGA-D5-6932-01	-215.083	451.232	236.148
TCGA-D5-7000-01	-288.481	546.6	258.119
TCGA-DC-4745-01	-541.422	269.656	-271.767
TCGA-DC-4749-01	-1012.64	-138.525	-1151.16
TCGA-DC-5337-01	-799.374	602.929	-196.445
TCGA-DC-5869-01	-364.145	66.5783	-297.567
TCGA-DC-6154-01	-814.363	-12.9439	-827.307
TCGA-DC-6155-01	-719.162	461.391	-257.771
TCGA-DC-6156-01	977.416	1563.88	2541.3
TCGA-DC-6157-01	-742.58	-42.7551	-785.335
TCGA-DC-6158-01	721.08	1016.5	1737.58
TCGA-DC-6160-01	-1002.32	585.485	-416.837
TCGA-DC-6681-01	-27.5572	219.032	191.474
TCGA-DC-6682-01	-1190.79	-121.802	-1312.59
TCGA-DC-6683-01	-447.724	69.6043	-378.119
TCGA-DM-A0X9-01	-1093.76	189.215	-904.547
TCGA-DM-A0XD-01	-788.013	-103.439	-891.453
TCGA-DM-A0XF-01	-671.666	162.154	-509.512
TCGA-DM-A1D0-01	-1790.58	-816.436	-2607.02
TCGA-DM-A1D4-01	-1763.27	-87.1161	-1850.38
TCGA-DM-A1D6-01	-1667.16	-869.135	-2536.29
TCGA-DM-A1D7-01	-1043.1	-24.4447	-1067.54
TCGA-DM-A1D8-01	-1322.99	-414.749	-1737.74
TCGA-DM-A1D9-01	-1196.71	-404.635	-1601.35
TCGA-DM-A1DA-01	-1393.74	-270.571	-1664.31
TCGA-DM-A1DB-01	-1792.35	-26.0424	-1818.39
TCGA-DM-A1HA-01	-1956.19	-318.978	-2275.17
TCGA-DM-A1HB-01	-1123.1	-152.135	-1275.24
TCGA-DM-A280-01	-861.126	53.8318	-807.294
TCGA-DM-A282-01	-931.439	-466.393	-1397.83
TCGA-DM-A285-01	-516.957	-578.465	-1095.42
TCGA-DM-A288-01	-1488.35	-503.227	-1991.58
TCGA-DM-A28A-01	-602.629	-196.086	-798.715
TCGA-DM-A28C-01	-1508.09	-576.705	-2084.79
TCGA-DM-A28E-01	-1733.6	-441.82	-2175.42
TCGA-DM-A28F-01	-1305.86	-178.13	-1483.99
TCGA-DM-A28G-01	-1285.35	-198.043	-1483.4
TCGA-DM-A28H-01	-1315.47	-554.975	-1870.44
TCGA-DM-A28K-01	-1321.69	-214.826	-1536.51
TCGA-DM-A28M-01	-1834.8	-342.55	-2177.35
TCGA-DT-5265-01	302.094	653.276	955.37
TCGA-DY-A0XA-01	-950.236	-185.498	-1135.73
TCGA-DY-A1DC-01	-457.424	170.986	-286.439
TCGA-DY-A1DD-01	-1087.39	-379.51	-1466.9
TCGA-DY-A1DE-01	-558.196	343.93	-214.266
TCGA-DY-A1DF-01	-833.483	-364.821	-1198.3
TCGA-DY-A1DG-01	-1795.89	-427.987	-2223.87
TCGA-DY-A1H8-01	-1938.05	-461.647	-2399.7
TCGA-EF-5830-01	-1084.54	103.232	-981.307
TCGA-EF-5831-01	-180.611	209.401	28.7902
TCGA-EI-6506-01	-673.061	703.308	30.2467
TCGA-EI-6507-01	90.9493	1235.38	1326.33
TCGA-EI-6508-01	-824.124	-184.043	-1008.17
TCGA-EI-6509-01	-604.87	-247.891	-852.761
TCGA-EI-6510-01	-1715.09	95.5782	-1619.52
TCGA-EI-6511-01	175.585	1639.76	1815.35
TCGA-EI-6512-01	-834.855	284.573	-550.282
TCGA-EI-6513-01	-659.753	143.426	-516.327
TCGA-EI-6514-01	-246.548	148.198	-98.3501
TCGA-EI-6881-01	-1153.42	183.277	-970.145
TCGA-EI-6882-01	-793.081	397.923	-395.159
TCGA-EI-6883-01	-924.394	337.899	-586.495
TCGA-EI-6884-01	-98.3777	851.741	753.363
TCGA-EI-6885-01	127.902	683.225	811.127
TCGA-EI-6917-01	452.702	1545.11	1997.81
TCGA-EI-7002-01	-223.318	233.182	9.86439
TCGA-EI-7004-01	1591.61	1164.47	2756.07
TCGA-F4-6459-01	378.573	294.199	672.771
TCGA-F4-6460-01	-0.229177	426.675	426.446
TCGA-F4-6461-01	-22.4079	621.793	599.385
TCGA-F4-6463-01	34.7902	214.418	249.209
TCGA-F4-6569-01	1182.68	1104.3	2286.98
TCGA-F4-6570-01	454.355	1664.08	2118.43
TCGA-F4-6703-01	1676.42	2397.62	4074.04
TCGA-F4-6704-01	986.19	813.05	1799.24
TCGA-F4-6704-11	49.8132	601.937	651.75
TCGA-F4-6805-01	608.007	1032.12	1640.13
TCGA-F4-6806-01	-536.968	337.213	-199.755
TCGA-F4-6807-01	858.284	1347.75	2206.03
TCGA-F4-6808-01	-1318.03	-267.658	-1585.69
TCGA-F4-6809-01	173.521	907.571	1081.09
TCGA-F4-6854-01	-245.65	340.128	94.4778
TCGA-F4-6855-01	757.749	424.521	1182.27
TCGA-F4-6856-01	-884.061	225.062	-658.999
TCGA-F5-6464-01	1108.5	1382.16	2490.66
TCGA-F5-6465-01	690.792	1255.01	1945.8
TCGA-F5-6571-01	368.792	1158.22	1527.02
TCGA-F5-6702-01	1193.14	805.69	1998.83
TCGA-F5-6810-01	105.93	40.7737	146.704
TCGA-F5-6811-01	475.195	582.934	1058.13
TCGA-F5-6812-01	458.072	910.618	1368.69
TCGA-F5-6813-01	-146.226	617.176	470.95
TCGA-F5-6814-01	-489.805	584.03	94.2254
TCGA-F5-6861-01	-842.366	-51.4108	-893.777
TCGA-F5-6863-01	-839.945	-604	-1443.95
TCGA-F5-6864-01	463.561	566.175	1029.74
TCGA-G4-6293-01	-724.561	1001.04	276.481
TCGA-G4-6294-01	-978.587	117.892	-860.695
TCGA-G4-6295-01	-803.596	933.148	129.552
TCGA-G4-6297-01	333.035	747.986	1081.02
TCGA-G4-6298-01	-734.073	-685.707	-1419.78
TCGA-G4-6299-01	-62.8214	1026.14	963.316
TCGA-G4-6302-01	1000.44	929.115	1929.56
TCGA-G4-6303-01	-169.042	160.432	-8.61049
TCGA-G4-6304-01	-1610.72	189.324	-1421.4
TCGA-G4-6306-01	-1877.66	61.8979	-1815.77
TCGA-G4-6307-01	-1567.73	-442.948	-2010.68
TCGA-G4-6309-01	-1191.56	71.8139	-1119.74
TCGA-G4-6310-01	-557.209	-664.155	-1221.36
TCGA-G4-6311-01	-106.068	590.815	484.747
TCGA-G4-6314-01	310.708	231.684	542.392
TCGA-G4-6315-01	-1633.52	-472.627	-2106.15
TCGA-G4-6317-01	-1758.83	-804.857	-2563.69
TCGA-G4-6317-02	-1206.19	-546.562	-1752.75
TCGA-G4-6320-01	-1509.07	-89.003	-1598.07
TCGA-G4-6321-01	-1348.71	815.401	-533.306
TCGA-G4-6322-01	-873.538	135.668	-737.87
TCGA-G4-6323-01	-1642.98	914.387	-728.596
TCGA-G4-6586-01	-1459.3	733.453	-725.851
TCGA-G4-6588-01	-687.098	457.452	-229.646
TCGA-G4-6625-01	80.8731	1639.75	1720.62
TCGA-G4-6626-01	-1475.88	-339.241	-1815.12
TCGA-G4-6627-01	220.064	1142.13	1362.2
TCGA-G4-6628-01	-91.6387	1741.52	1649.88
TCGA-G5-6233-01	-719.345	184.739	-534.606
TCGA-G5-6235-01	-1785.02	-304.391	-2089.41
TCGA-G5-6572-01	49.0376	-215.253	-166.216
TCGA-G5-6572-02	-223.048	873.49	650.441
TCGA-G5-6641-01	-2036.69	-667.188	-2703.88
TCGA-NH-A50T-01	-1369.14	-620.866	-1990.01
TCGA-NH-A50U-01	-766.081	-138.604	-904.685
TCGA-NH-A50V-01	-58.1981	601.851	543.653
TCGA-NH-A5IV-01	-327.715	1009.07	681.353
TCGA-NH-A6GA-01	-954.813	-4.19079	-959.004
TCGA-NH-A6GB-01	-940.558	513.554	-427.005
TCGA-NH-A6GC-01	-307.509	-118.968	-426.477
TCGA-NH-A8F7-01	-1515.91	-687.694	-2203.6
TCGA-NH-A8F7-06	-1888.88	-950.033	-2838.91
TCGA-NH-A8F8-01	-287.861	231.145	-56.7166
TCGA-QG-A5YV-01	-1315.51	-66.2267	-1381.74
TCGA-QG-A5YW-01	-707.327	638.229	-69.0982
TCGA-QG-A5YX-01	-1636.5	-243.799	-1880.3
TCGA-QG-A5Z1-01	-364.588	-147.769	-512.356
TCGA-QG-A5Z2-01	-1634.94	806.046	-828.89
TCGA-QL-A97D-01	-1184.06	671.264	-512.791
TCGA-RU-A8FL-01	-2172.51	-667.136	-2839.64
TCGA-SS-A7HO-01	-1467.66	-686.021	-2153.69
TCGA-T9-A92H-01	-1447.56	-276.487	-1724.05
TCGA-WS-AB45-01	1948.1	2250.08	4198.18

## Sheet: estimate-TCGA-km
	ID	OS	Status	StromalScore	ImmuneScore	ESTIMATEScore
	TCGA-3L-AA1B-01	475	0	-589.49	229.525	-359.965
	TCGA-4N-A93T-01	146	0	-1741.59	-340.914	-2082.5
	TCGA-4T-AA8H-01	385	0	-1938.24	-526.782	-2465.02
	TCGA-5M-AAT4-01	49	1	-1324.92	-509.744	-1834.66
	TCGA-5M-AAT6-01	290	1	341.319	1469.41	1810.73
	TCGA-5M-AATE-01	1200	0	-1122.21	-171.96	-1294.17
	TCGA-A6-2671-01	1331	1	130.055	546.26	676.316
	TCGA-A6-2672-01	1419	0	81.9774	1836.68	1918.65
	TCGA-A6-2674-01	1331	0	1085.49	1477.55	2563.04
	TCGA-A6-2675-01	1321	0	492.644	995.343	1487.99
	TCGA-A6-2676-01	1305	1	-138.659	1562.62	1423.96
	TCGA-A6-2677-01	740	1	62.1908	-111.815	-49.6237
	TCGA-A6-2678-01	1286	0	-457.911	616.371	158.459
	TCGA-A6-2679-01	1366	0	-460.952	1176.97	716.017
	TCGA-A6-2680-01	1068	0	-529.855	536.428	6.5729
	TCGA-A6-2681-01	1387	0	183.193	767.069	950.262
	TCGA-A6-2682-01	424	1	-25.0627	778.829	753.766
	TCGA-A6-2683-01	504	1	-1084.51	30.0362	-1054.47
	TCGA-A6-2684-01	1127	0	1058.11	808.301	1866.41
	TCGA-A6-2685-01	1133	0	684.526	1364.28	2048.81
	TCGA-A6-2686-01	1126	1	227.558	1869.76	2097.32
	TCGA-A6-3807-01	1054	0	-203.017	868.411	665.394
	TCGA-A6-3808-01	1014	0	556.874	1261.16	1818.03
	TCGA-A6-3809-01	996	0	-32.9208	1368.87	1335.95
	TCGA-A6-3810-01	1111	0	514.005	1176.44	1690.45
	TCGA-A6-4105-01	442	1	19.4202	1123.5	1142.92
	TCGA-A6-4107-01	987	0	-111.026	794.956	683.93
	TCGA-A6-5656-01	1001	0	-1005.98	-300.768	-1306.75
	TCGA-A6-5657-01	962	0	32.9215	704.093	737.014
	TCGA-A6-5659-01	926	0	-529.744	-89.9079	-619.651
	TCGA-A6-5660-01	888	0	-315.563	219.466	-96.0967
	TCGA-A6-5661-01	1020	0	415.421	1339.88	1755.3
	TCGA-A6-5662-01	718	0	-660.243	-223.435	-883.678
	TCGA-A6-5664-01	672	0	489.946	1103.35	1593.3
	TCGA-A6-5665-01	671	0	-1280.12	337.087	-943.031
	TCGA-A6-5666-01	995	0	-1360.58	-266.555	-1627.13
	TCGA-A6-5667-01	887	0	-422.337	-83.6938	-506.031
	TCGA-A6-6137-01	824	0	-887.154	706.515	-180.639
	TCGA-A6-6138-01	685	0	237.216	1531.31	1768.52
	TCGA-A6-6140-01	734	0	-1279.89	161.256	-1118.63
	TCGA-A6-6141-01	255	0	-599.813	840.378	240.564
	TCGA-A6-6142-01	763	0	537.262	553.043	1090.3
	TCGA-A6-6648-01	766	0	-1269.03	-130.533	-1399.57
	TCGA-A6-6649-01	735	0	-165.825	717.066	551.241
	TCGA-A6-6650-01	627	0	-833.647	-107.387	-941.034
	TCGA-A6-6651-01	662	0	1221.37	1625.24	2846.6
	TCGA-A6-6652-01	751	0	-1365.55	-438.546	-1804.1
	TCGA-A6-6653-01	742	0	-552.154	512.155	-39.9988
	TCGA-A6-6654-01	726	0	1116.17	1917.88	3034.05
	TCGA-A6-6780-01	612	0	-431.345	1442.54	1011.2
	TCGA-A6-6781-01	598	0	1216.71	1425.58	2642.29
	TCGA-A6-6782-01	617	0	418.04	1007.16	1425.2
	TCGA-A6-A565-01	494	1	102.794	1757.85	1860.65
	TCGA-A6-A566-01	758	1	1592.79	1763.85	3356.64
	TCGA-A6-A567-01	1881	1	-793.51	-317.291	-1110.8
	TCGA-A6-A56B-01	1711	1	-424.465	-261.622	-686.087
	TCGA-A6-A5ZU-01	293	0	138.867	847.209	986.076
	TCGA-AA-3488-01	153	1	-1127.57	217.294	-910.279
	TCGA-AA-3489-01	214	1	1278.37	1940.78	3219.15
	TCGA-AA-3492-01	1	1	-451.117	758.974	307.857
	TCGA-AA-3494-01	31	0	-946.99	264.095	-682.895
	TCGA-AA-3495-01	1127	0	-789.508	656.877	-132.632
	TCGA-AA-3496-01	31	0	256.531	1183.22	1439.75
	TCGA-AA-3502-01	1065	0	-1356.65	594.551	-762.102
	TCGA-AA-3506-01	1765	0	-416.661	898.159	481.498
	TCGA-AA-3509-01	1915	0	-595.611	587.006	-8.60429
	TCGA-AA-3510-01	1946	0	-542.637	1007.83	465.193
	TCGA-AA-3511-01	212	0	-49.1806	234.114	184.934
	TCGA-AA-3514-01	31	0	91.3212	486.618	577.939
	TCGA-AA-3516-01	396	1	-636.711	885.678	248.967
	TCGA-AA-3517-01	1186	0	-587.578	491.712	-95.8655
	TCGA-AA-3518-01	31	0	-773.933	1004.58	230.642
	TCGA-AA-3519-01	276	0	-773.483	459.658	-313.825
	TCGA-AA-3520-01	731	0	-11.2147	668.599	657.385
	TCGA-AA-3521-01	0	0	-566.243	251.574	-314.669
	TCGA-AA-3522-01	1127	0	-1110.03	507.134	-602.892
	TCGA-AA-3524-01	1096	0	-701.592	351.193	-350.399
	TCGA-AA-3525-01	1	0	-983.742	615.008	-368.735
	TCGA-AA-3526-01	580	0	-424.261	870.097	445.836
	TCGA-AA-3530-01	580	0	-1145.25	494.842	-650.412
	TCGA-AA-3531-01	1035	0	-1111.65	-34.4815	-1146.13
	TCGA-AA-3532-01	882	0	6.25644	1346.78	1353.03
	TCGA-AA-3534-01	882	0	-651.968	60.2804	-591.687
	TCGA-AA-3538-01	791	0	-330.282	253.192	-77.0896
	TCGA-AA-3542-01	395	0	-874.522	228.444	-646.078
	TCGA-AA-3543-01	30	0	-302.176	1506.26	1204.09
	TCGA-AA-3544-01	426	0	179.718	1580.61	1760.33
	TCGA-AA-3548-01	1034	0	-498.928	762.216	263.289
	TCGA-AA-3549-01	639	0	-681.137	541.02	-140.117
	TCGA-AA-3552-01	396	1	-568.323	1150.85	582.527
	TCGA-AA-3553-01	730	0	-254.245	954.533	700.288
	TCGA-AA-3554-01	546	0	291.87	1569.7	1861.57
	TCGA-AA-3555-01	911	0	-281.802	391.773	109.971
	TCGA-AA-3556-01	700	0	-744.925	526.507	-218.419
	TCGA-AA-3560-01	608	0	-429.449	721.747	292.298
	TCGA-AA-3561-01	424	0	-893.074	273.384	-619.69
	TCGA-AA-3562-01	608	0	-410.17	555.296	145.126
	TCGA-AA-3655-01	1856	0	-471.979	344.21	-127.768
	TCGA-AA-3660-01	2375	0	-701.642	171.395	-530.247
	TCGA-AA-3662-01	184	0	-330.306	915.932	585.627
	TCGA-AA-3663-01	212	0	-868.621	471.481	-397.14
	TCGA-AA-3664-01	1643	0	-1217.49	224.118	-993.373
	TCGA-AA-3666-01	61	1	-708.283	728.875	20.5915
	TCGA-AA-3667-01	426	0	-708.548	626.168	-82.3792
	TCGA-AA-3673-01	1522	0	-643.323	359.687	-283.636
	TCGA-AA-3675-01	1431	0	-824.956	201.979	-622.976
	TCGA-AA-3678-01	1430	0	-857.608	770.923	-86.6855
	TCGA-AA-3679-01	457	0	-678.993	404.361	-274.631
	TCGA-AA-3680-01	335	1	-928.513	596.276	-332.236
	TCGA-AA-3681-01	182	0	-746.547	911.871	165.324
	TCGA-AA-3685-01	1127	0	-237.15	1246.39	1009.24
	TCGA-AA-3688-01	578	0	-803.755	364.852	-438.903
	TCGA-AA-3692-01	1095	1	-365.749	941.46	575.711
	TCGA-AA-3696-01	153	1	-809.012	-252.073	-1061.09
	TCGA-AA-3697-01	2587	0	-823.036	453.296	-369.74
	TCGA-AA-3710-01	821	0	-33.0577	2000.17	1967.11
	TCGA-AA-3713-01	579	0	-689.639	1001.56	311.925
	TCGA-AA-3715-01	579	1	507.517	1751.56	2259.08
	TCGA-AA-3811-01	306	1	-546.047	662.937	116.89
	TCGA-AA-3812-01	1066	0	115.405	904.563	1019.97
	TCGA-AA-3815-01	1005	0	-476.457	1599.37	1122.91
	TCGA-AA-3818-01	30	1	-904.555	204.113	-700.442
	TCGA-AA-3819-01	761	0	-916.105	157.031	-759.075
	TCGA-AA-3821-01	31	0	-262.036	569.622	307.586
	TCGA-AA-3831-01	547	0	-587.174	719.185	132.011
	TCGA-AA-3833-01	485	0	-67.0433	1040.95	973.902
	TCGA-AA-3837-01	1186	0	-463.91	275.572	-188.339
	TCGA-AA-3841-01	1124	0	-375.638	925.131	549.493
	TCGA-AA-3842-01	1126	0	-59.0459	539.804	480.758
	TCGA-AA-3844-01	454	0	-939.993	532.81	-407.183
	TCGA-AA-3846-01	518	0	-693.575	740.443	46.8676
	TCGA-AA-3848-01	306	1	-946.511	342.186	-604.325
	TCGA-AA-3851-01	1006	0	-534.046	884.906	350.86
	TCGA-AA-3854-01	1096	0	-1019.94	166.098	-853.845
	TCGA-AA-3855-01	975	0	-745.268	751.859	6.59163
	TCGA-AA-3856-01	30	0	-611.132	1217.46	606.332
	TCGA-AA-3858-01	945	0	-387.657	447.075	59.4186
	TCGA-AA-3860-01	945	0	-21.7427	977.868	956.125
	TCGA-AA-3861-01	914	0	-1418.64	805.302	-613.334
	TCGA-AA-3862-01	914	0	-593.102	1052.99	459.884
	TCGA-AA-3864-01	1612	0	-404.38	335.802	-68.5774
	TCGA-AA-3866-01	518	0	387.645	1630.45	2018.1
	TCGA-AA-3867-01	731	0	175.275	457.584	632.859
	TCGA-AA-3869-01	822	1	-275.026	1076.74	801.717
	TCGA-AA-3870-01	912	0	273.598	1129.7	1403.3
	TCGA-AA-3875-01	549	0	-446.803	984.211	537.409
	TCGA-AA-3877-01	943	0	67.6549	1272.35	1340.01
	TCGA-AA-3930-01	61	1	-356.354	964.655	608.3
	TCGA-AA-3939-01	395	0	-568.223	755.343	187.12
	TCGA-AA-3941-01	730	0	-1159.43	-1.11363	-1160.54
	TCGA-AA-3947-01	1004	0	57.3183	886.82	944.139
	TCGA-AA-3949-01	791	0	370.334	2074.44	2444.77
	TCGA-AA-3950-01	730	0	493.733	1816.38	2310.11
	TCGA-AA-3952-01	61	1	-121.506	430.47	308.964
	TCGA-AA-3955-01	638	0	-1024.24	106.225	-918.011
	TCGA-AA-3956-01	1035	0	-395.377	545.883	150.507
	TCGA-AA-3966-01	61	0	375.635	1885.22	2260.86
	TCGA-AA-3968-01	669	0	-111.227	635.46	524.233
	TCGA-AA-3970-01	1096	0	-865.527	821.803	-43.7242
	TCGA-AA-3971-01	489	0	-614.86	1062.34	447.477
	TCGA-AA-3972-01	1551	0	-705.978	46.832	-659.146
	TCGA-AA-3973-01	397	0	-712.565	-83.4029	-795.968
	TCGA-AA-3975-01	1036	0	-461.073	569.752	108.679
	TCGA-AA-3976-01	791	0	-560.179	276.466	-283.712
	TCGA-AA-3977-01	761	0	-387.239	857.904	470.665
	TCGA-AA-3979-01	730	0	-1239.7	-137.559	-1377.26
	TCGA-AA-3980-01	242	0	-515.736	1199.45	683.716
	TCGA-AA-3982-01	822	0	-167.416	1158.58	991.169
	TCGA-AA-3986-01	580	0	-500.502	1555.08	1054.57
	TCGA-AA-3989-01	242	1	-101.742	993.637	891.895
	TCGA-AA-3994-01	822	0	-503.256	446.89	-56.3665
	TCGA-AA-A004-01	424	0	-455.86	909.685	453.825
	TCGA-AA-A00A-01	1157	0	-404.472	744.597	340.126
	TCGA-AA-A00D-01	578	0	-36.4965	1662.57	1626.07
	TCGA-AA-A00E-01	913	0	-497.923	1109.08	611.158
	TCGA-AA-A00F-01	1035	0	-431.884	98.7694	-333.115
	TCGA-AA-A00J-01	549	0	-424.343	343.138	-81.205
	TCGA-AA-A00K-01	549	0	-834.068	316.08	-517.988
	TCGA-AA-A00L-01	1157	0	-1228.85	-201.503	-1430.36
	TCGA-AA-A00N-01	122	1	277.514	670.135	947.648
	TCGA-AA-A00O-01	822	0	-17.2832	327.971	310.688
	TCGA-AA-A00Q-01	1278	0	-758.116	226.551	-531.564
	TCGA-AA-A00R-01	30	0	-241.163	2001.36	1760.2
	TCGA-AA-A00U-01	518	0	-1033.91	-13.1528	-1047.07
	TCGA-AA-A00W-01	456	0	-1802.69	4.72869	-1797.96
	TCGA-AA-A00Z-01	669	0	-1041.47	88.9538	-952.513
	TCGA-AA-A010-01	1064	0	-942.496	335.424	-607.072
	TCGA-AA-A017-01	457	0	-546.092	231.188	-314.904
	TCGA-AA-A01C-01	457	0	-277.167	167.845	-109.321
	TCGA-AA-A01D-01	334	1	93.7999	680.484	774.284
	TCGA-AA-A01F-01	974	0	-1757.93	-194.361	-1952.29
	TCGA-AA-A01G-01	365	0	-1348.51	-262.999	-1611.51
	TCGA-AA-A01I-01	943	0	-1249.02	173.966	-1075.06
	TCGA-AA-A01K-01	943	0	-153.139	542.061	388.922
	TCGA-AA-A01P-01	1158	1	273.212	1807.37	2080.58
	TCGA-AA-A01Q-01	31	0	-1070.95	657.368	-413.579
	TCGA-AA-A01R-01	1065	0	-646.52	1527.16	880.636
	TCGA-AA-A01S-01	31	0	-1698.17	-539.887	-2238.05
	TCGA-AA-A01T-01	1005	0	-1268.4	47.2157	-1221.19
	TCGA-AA-A01V-01	31	0	-1655.49	407.208	-1248.28
	TCGA-AA-A01X-01	791	0	-965.656	-4.49753	-970.154
	TCGA-AA-A01Z-01	1126	0	-1342.11	-457.024	-1799.13
	TCGA-AA-A024-01	1188	1	-1363.69	-40.4982	-1404.19
	TCGA-AA-A029-01	1581	0	-1435.76	-189.455	-1625.21
	TCGA-AA-A02E-01	90	1	-1200.77	69.6039	-1131.17
	TCGA-AA-A02F-01	1216	0	-1039.37	-624.125	-1663.5
	TCGA-AA-A02H-01	61	1	-861.226	-53.6998	-914.926
	TCGA-AA-A02J-01	153	1	-1772.99	-692.845	-2465.83
	TCGA-AA-A02K-01	426	1	-1353.34	-205.286	-1558.63
	TCGA-AA-A02O-01	28	0	-1086.88	253.178	-833.705
	TCGA-AA-A02R-01	670	1	-145.275	1615.82	1470.55
	TCGA-AA-A02W-01	1247	0	-1078.1	-240.932	-1319.03
	TCGA-AA-A02Y-01	1216	0	-1958.36	346.298	-1612.06
	TCGA-AA-A03J-01	1246	0	-528.594	857.72	329.126
	TCGA-AD-5900-01	370	0	-122.501	990.917	868.416
	TCGA-AD-6548-01	650	0	-83.7541	1020.59	936.839
	TCGA-AD-6888-01	472	1	-2006.8	-314.948	-2321.75
	TCGA-AD-6889-01	2532	1	-1059.62	57.032	-1002.58
	TCGA-AD-6890-01	746	0	-638.105	206.681	-431.423
	TCGA-AD-6895-01	763	0	-353.821	816.895	463.074
	TCGA-AD-6899-01	176	1	452.837	1185.78	1638.61
	TCGA-AD-6901-01	682	1	492.349	962.492	1454.84
	TCGA-AD-6963-01	834	0	-985.336	736.468	-248.868
	TCGA-AD-6964-01	331	1	830.835	1956.85	2787.68
	TCGA-AD-6965-01	805	0	-870.362	-141.565	-1011.93
	TCGA-AD-A5EK-01	500	0	-947.653	-353.951	-1301.6
	TCGA-AF-2687-01	1427	0	1085.15	1325.9	2411.05
	TCGA-AF-2690-01	524	1	1537.46	2105.05	3642.52
	TCGA-AF-2691-01	1309	0	-293.648	935.683	642.035
	TCGA-AF-2692-01	412	0	-643.247	287.063	-356.184
	TCGA-AF-2693-01	1155	0	-458.864	634.087	175.224
	TCGA-AF-3400-01	1049	0	1225.27	2244.81	3470.07
	TCGA-AF-3911-01	1148	0	-285.82	311.404	25.5834
	TCGA-AF-3913-01	316	1	-229.962	61.4048	-168.558
	TCGA-AF-4110-01	912	0	143.352	1225.66	1369.01
	TCGA-AF-5654-01	512	1	-1233.21	-359.211	-1592.42
	TCGA-AF-6136-01	741	0	-874.518	95.8889	-778.629
	TCGA-AF-6655-01	609	0	153.369	212.986	366.355
	TCGA-AF-6672-01	748	0	-1132.7	28.709	-1103.99
	TCGA-AF-A56K-01	2635	0	158.291	604.179	762.47
	TCGA-AF-A56L-01	2007	0	-573.318	-68.0196	-641.337
	TCGA-AF-A56N-01	360	0	-370.328	40.1281	-330.2
	TCGA-AG-3574-01	91	1	-769.254	244.093	-525.16
	TCGA-AG-3575-01	365	0	218.398	988.048	1206.45
	TCGA-AG-3578-01	974	0	-700.655	497.284	-203.371
	TCGA-AG-3580-01	244	0	-974.588	702.732	-271.857
	TCGA-AG-3581-01	215	0	-534.222	603.575	69.3529
	TCGA-AG-3582-01	1096	1	-382.098	525.243	143.144
	TCGA-AG-3583-01	610	1	-1080.86	616.046	-464.814
	TCGA-AG-3584-01	730	1	-302.878	570.343	267.465
	TCGA-AG-3586-01	31	0	-853.558	413.892	-439.666
	TCGA-AG-3587-01	1400	0	-586.691	363.087	-223.604
	TCGA-AG-3591-01	1035	0	-1022.23	367.552	-654.673
	TCGA-AG-3592-01	1035	0	-566.962	352.797	-214.165
	TCGA-AG-3593-01	1035	0	-693.783	889.387	195.604
	TCGA-AG-3594-01	61	1	-597.619	1543.75	946.136
	TCGA-AG-3598-01	1522	0	-774.957	802.034	27.0776
	TCGA-AG-3599-01	366	0	-962.868	643.822	-319.045
	TCGA-AG-3600-01	184	0	-555.846	661.048	105.202
	TCGA-AG-3605-01	30	0	-1158.6	546.413	-612.186
	TCGA-AG-3608-01	485	0	-586.16	973.337	387.177
	TCGA-AG-3609-01	608	0	114.658	784.863	899.521
	TCGA-AG-3611-01	424	0	-1128.76	627.65	-501.107
	TCGA-AG-3612-01	608	0	-97.5009	622.012	524.511
	TCGA-AG-3726-01	243	0	-481.972	468.915	-13.0568
	TCGA-AG-3727-01	30	0	-333.29	381.703	48.413
	TCGA-AG-3728-01	912	0	253.351	1403.23	1656.58
	TCGA-AG-3731-01	1126	0	751.148	1372.34	2123.49
	TCGA-AG-3732-01	1003	0	-830.626	1038.82	208.192
	TCGA-AG-3742-01	30	0	-395.086	-37.8222	-432.908
	TCGA-AG-3878-01	30	0	388.795	1339.15	1727.94
	TCGA-AG-3881-01	579	0	557.348	1343.22	1900.57
	TCGA-AG-3882-01	608	0	-163.953	1642.92	1478.97
	TCGA-AG-3883-01	31	0	491.026	1170.9	1661.93
	TCGA-AG-3885-01	546	0	-680.631	749.146	68.515
	TCGA-AG-3887-01	1124	0	-689.63	554.874	-134.757
	TCGA-AG-3890-01	518	0	-469.546	961.554	492.008
	TCGA-AG-3892-01	396	0	-767.844	1318.74	550.9
	TCGA-AG-3893-01	1065	0	-87.7934	478.82	391.027
	TCGA-AG-3894-01	426	0	-771.478	240.355	-531.123
	TCGA-AG-3896-01	31	0	-327.431	483.613	156.182
	TCGA-AG-3898-01	1461	0	-218.075	805.866	587.791
	TCGA-AG-3901-01	761	0	1002.44	1502.1	2504.54
	TCGA-AG-3902-01	974	0	-700.569	1340.33	639.763
	TCGA-AG-3909-01	608	0	-581.34	436.848	-144.492
	TCGA-AG-3999-01	853	0	-590.634	63.7086	-526.925
	TCGA-AG-4001-01	1096	0	394.141	720.949	1115.09
	TCGA-AG-4005-01	427	0	-296.25	157.553	-138.697
	TCGA-AG-4007-01	31	0	-133.238	906.614	773.376
	TCGA-AG-4008-01	518	0	157.483	518.451	675.934
	TCGA-AG-4021-01	121	1	46.1946	148.454	194.649
	TCGA-AG-4022-01	1400	0	125.862	881.676	1007.54
	TCGA-AG-A002-01	638	0	-1395.99	-633.759	-2029.75
	TCGA-AG-A008-01	424	0	-1669.11	-91.508	-1760.62
	TCGA-AG-A00C-01	183	0	-1616.96	120.998	-1495.96
	TCGA-AG-A00H-01	790	0	-149.823	25.946	-123.877
	TCGA-AG-A00Y-01	700	0	-1199.42	396.426	-802.997
	TCGA-AG-A011-01	1126	0	-701.365	186.172	-515.193
	TCGA-AG-A014-01	485	0	-1112.21	-225.32	-1337.53
	TCGA-AG-A015-01	1096	0	-1469.32	-244.334	-1713.65
	TCGA-AG-A016-01	276	0	-1382.48	-628.41	-2010.89
	TCGA-AG-A01J-01	31	0	-1352.05	15.4046	-1336.64
	TCGA-AG-A01N-01	943	0	-1110.35	-376.232	-1486.58
	TCGA-AG-A020-01	31	0	-1649.23	-366.23	-2015.46
	TCGA-AG-A023-01	1581	1	-217.124	395.987	178.864
	TCGA-AG-A025-01	1520	0	-776.436	51.813	-724.623
	TCGA-AG-A026-01	59	1	-871.625	-458.369	-1329.99
	TCGA-AG-A02G-01	1185	1	-1529.41	-63.2867	-1592.7
	TCGA-AG-A02N-01	1885	0	-1385.06	445.786	-939.278
	TCGA-AG-A02X-01	1247	0	-1408.59	-208.515	-1617.1
	TCGA-AG-A032-01	1157	0	-1002.8	63.692	-939.11
	TCGA-AG-A036-01	3562	0	-625.116	218.308	-406.808
	TCGA-AH-6544-01	1173	0	-1693.95	-588.318	-2282.27
	TCGA-AH-6547-01	76	1	467.01	1799.98	2266.99
	TCGA-AH-6549-01	532	0	-229.782	136.697	-93.0851
	TCGA-AH-6643-01	1314	1	-742.52	65.4681	-677.052
	TCGA-AH-6644-01	838	0	240.772	490.153	730.925
	TCGA-AH-6897-01	804	0	-1337.54	-365.656	-1703.2
	TCGA-AH-6903-01	592	0	-1458.83	-194.431	-1653.27
	TCGA-AM-5820-01	14	0	-561.514	-68.153	-629.667
	TCGA-AM-5821-01	28	0	-326.207	1247.3	921.093
	TCGA-AU-3779-01	441	0	-136.186	1057.03	920.848
	TCGA-AU-6004-01	824	0	-21.4564	1144.67	1123.22
	TCGA-AY-4070-01	496	1	-675.282	401.562	-273.72
	TCGA-AY-4071-01	29	1	-256.377	1306.17	1049.8
	TCGA-AY-5543-01	1004	0	-1162.29	517.059	-645.233
	TCGA-AY-6196-01	6	0	1775.86	2648.48	4424.34
	TCGA-AY-6197-01	652	0	-1205.16	328.29	-876.869
	TCGA-AY-6386-01	542	0	-1032.13	469.656	-562.478
	TCGA-AY-A54L-01	525	0	-2048.02	-640.513	-2688.54
	TCGA-AY-A69D-01	543	0	-1094.65	-155.64	-1250.29
	TCGA-AY-A71X-01	588	0	-2125.38	-664.869	-2790.25
	TCGA-AY-A8YK-01	573	0	-1150.32	-82.8046	-1233.12
	TCGA-AZ-4308-01	3324	0	22.7162	602.956	625.673
	TCGA-AZ-4313-01	2310	0	-1040.44	-37.5532	-1077.99
	TCGA-AZ-4315-01	1776	0	-496.359	675.818	179.458
	TCGA-AZ-4323-01	43	1	229.221	2026.57	2255.79
	TCGA-AZ-4614-01	172	1	-1616.8	-81.7656	-1698.57
	TCGA-AZ-4615-01	1002	0	-14.9764	1387.54	1372.57
	TCGA-AZ-4616-01	156	1	-678.062	546.646	-131.416
	TCGA-AZ-4682-01	680	1	-1009.67	81.1034	-928.569
	TCGA-AZ-4684-01	1977	0	-74.6412	920.593	845.952
	TCGA-AZ-5403-01	1910	1	0.886763	308.059	308.946
	TCGA-AZ-5407-01	2683	0	-1360.89	498.928	-861.967
	TCGA-AZ-6598-01	1503	1	-742.249	865.841	123.592
	TCGA-AZ-6599-01	206	1	-1881.5	-399.037	-2280.54
	TCGA-AZ-6600-01	368	1	165.111	770.221	935.332
	TCGA-AZ-6601-01	3042	1	94.0965	1403.7	1497.79
	TCGA-AZ-6603-01	899	1	-18.5199	671.362	652.843
	TCGA-AZ-6605-01	159	1	808.597	1247	2055.6
	TCGA-AZ-6606-01	357	1	-1481.09	-142.872	-1623.96
	TCGA-AZ-6607-01	97	1	932.54	1060.04	1992.58
	TCGA-AZ-6608-01	59	1	-1993.59	-448.534	-2442.12
	TCGA-BM-6198-01	646	0	-35.1098	1204.77	1169.66
	TCGA-CA-5254-01	386	0	-418.344	-25.0877	-443.431
	TCGA-CA-5255-01	376	0	-1640.86	-326.84	-1967.7
	TCGA-CA-5256-01	379	0	-722.049	517.468	-204.581
	TCGA-CA-5796-01	377	0	-1202.07	442.448	-759.62
	TCGA-CA-5797-01	383	0	-276.04	280.292	4.252
	TCGA-CA-6715-01	383	0	-1326.35	-519.306	-1845.65
	TCGA-CA-6716-01	371	0	-563.038	-435.737	-998.775
	TCGA-CA-6717-01	388	0	679.964	1399.94	2079.91
	TCGA-CA-6718-01	306	1	-194.704	1518.54	1323.84
	TCGA-CA-6719-01	435	0	182.181	652.289	834.47
	TCGA-CI-6619-01	184	0	-575.3	545.788	-29.5124
	TCGA-CI-6620-01	1009	0	-463.679	44.4009	-419.278
	TCGA-CI-6621-01	419	0	-55.1958	841.586	786.39
	TCGA-CI-6622-01	1362	0	-1134.81	-212.627	-1347.44
	TCGA-CI-6623-01	1443	0	-703.142	308.114	-395.028
	TCGA-CI-6624-01	1466	0	52.0467	830.696	882.743
	TCGA-CK-4947-01	534	0	-170.436	974.478	804.042
	TCGA-CK-4948-01	4502	0	-110.217	450.782	340.565
	TCGA-CK-4950-01	2599	0	-590.858	986.581	395.722
	TCGA-CK-4951-01	1492	0	250.067	1334.15	1584.21
	TCGA-CK-4952-01	475	0	-972.829	153.191	-819.638
	TCGA-CK-5912-01	1493	1	-687.683	-73.3072	-760.99
	TCGA-CK-5913-01	1561	0	-360.198	771.953	411.755
	TCGA-CK-5914-01	669	0	-579.055	192.825	-386.229
	TCGA-CK-5916-01	643	1	-83.9145	1416.99	1333.08
	TCGA-CK-6747-01	820	0	-630.641	320.698	-309.943
	TCGA-CK-6748-01	61	0	426.892	577.824	1004.72
	TCGA-CK-6751-01	518	0	-156.55	311.102	154.552
	TCGA-CL-4957-01	425	0	-826.793	-220.603	-1047.4
	TCGA-CL-5917-01	2376	0	-778.905	-383.408	-1162.31
	TCGA-CM-4743-01	701	0	-838.236	704.512	-133.724
	TCGA-CM-4744-01	609	0	-1212.07	707.832	-504.234
	TCGA-CM-4746-01	1126	0	-1327.84	65.2712	-1262.57
	TCGA-CM-4747-01	761	0	-512.037	244.02	-268.018
	TCGA-CM-4748-01	792	0	-308.564	480.345	171.781
	TCGA-CM-4750-01	244	0	-729.284	304.579	-424.705
	TCGA-CM-4751-01	822	0	-315.495	930.188	614.693
	TCGA-CM-4752-01	396	0	-188.52	1024.04	835.524
	TCGA-CM-5341-01	884	0	679.214	1532.93	2212.14
	TCGA-CM-5344-01	670	0	-104.363	-54.8266	-159.189
	TCGA-CM-5348-01	699	0	707.474	1066.48	1773.95
	TCGA-CM-5349-01	915	0	-66.4392	734.333	667.893
	TCGA-CM-5860-01	974	0	475.522	663.054	1138.58
	TCGA-CM-5861-01	457	0	-1192.71	13.7563	-1178.95
	TCGA-CM-5862-01	153	1	-523.508	-439.279	-962.786
	TCGA-CM-5863-01	457	0	128.843	494.987	623.83
	TCGA-CM-5864-01	457	0	-1007.41	238.281	-769.132
	TCGA-CM-5868-01	518	0	-403.918	37.1798	-366.738
	TCGA-CM-6161-01	457	0	-392.634	692.123	299.489
	TCGA-CM-6162-01	365	0	1366.15	1711.47	3077.61
	TCGA-CM-6163-01	427	0	-39.2409	868.887	829.646
	TCGA-CM-6164-01	883	0	-619.036	350.903	-268.132
	TCGA-CM-6165-01	488	0	131.607	589.369	720.976
	TCGA-CM-6166-01	669	0	-789.744	-618.337	-1408.08
	TCGA-CM-6167-01	456	0	1165.88	1066.95	2232.83
	TCGA-CM-6168-01	395	0	823.587	1166.19	1989.78
	TCGA-CM-6169-01	396	0	964.449	1610.46	2574.91
	TCGA-CM-6170-01	457	0	-167.622	523.676	356.054
	TCGA-CM-6171-01	427	0	-832.821	400.186	-432.635
	TCGA-CM-6172-01	335	0	-457.074	118.801	-338.274
	TCGA-CM-6674-01	394	0	-172.715	732.67	559.956
	TCGA-CM-6675-01	397	0	-971.575	-164.46	-1136.04
	TCGA-CM-6676-01	337	0	-455.556	-292.398	-747.954
	TCGA-CM-6677-01	337	0	-115.654	509.1	393.446
	TCGA-CM-6678-01	335	0	-895.993	-326.669	-1222.66
	TCGA-CM-6679-01	306	0	242.44	653.19	895.629
	TCGA-CM-6680-01	366	0	29.1791	862.887	892.066
	TCGA-D5-5537-01	1381	1	-448.743	-85.0206	-533.764
	TCGA-D5-5538-01	1661	1	279.941	1251.82	1531.76
	TCGA-D5-5539-01	596	0	27.4025	695.128	722.531
	TCGA-D5-5540-01	1706	0	-883.7	74.0189	-809.681
	TCGA-D5-5541-01	1701	0	-47.6362	751.382	703.745
	TCGA-D5-6529-01	614	0	452.546	1460.75	1913.29
	TCGA-D5-6530-01	621	0	-575.085	1143.68	568.595
	TCGA-D5-6531-01	540	0	-131.877	764.075	632.198
	TCGA-D5-6532-01	555	0	-1183.09	-183.588	-1366.68
	TCGA-D5-6533-01	775	0	-620.266	256.944	-363.322
	TCGA-D5-6534-01	1316	0	1477.67	2214.29	3691.97
	TCGA-D5-6535-01	460	0	-542.517	695.196	152.679
	TCGA-D5-6536-01	543	0	-309.824	508.743	198.92
	TCGA-D5-6537-01	146	1	-1445.96	-15.2066	-1461.17
	TCGA-D5-6538-01	521	0	-1454.77	-882.19	-2336.96
	TCGA-D5-6539-01	380	0	-846.068	466.081	-379.987
	TCGA-D5-6540-01	491	0	-704.094	551.075	-153.019
	TCGA-D5-6541-01	474	0	484.217	1210.23	1694.44
	TCGA-D5-6898-01	229	0	44.7169	670.196	714.913
	TCGA-D5-6920-01	377	0	-721.101	760.491	39.3899
	TCGA-D5-6922-01	308	0	194.803	335.701	530.504
	TCGA-D5-6923-01	378	0	189.747	228.641	418.388
	TCGA-D5-6924-01	435	0	458.593	1032.39	1490.98
	TCGA-D5-6926-01	275	0	404.008	671.478	1075.49
	TCGA-D5-6927-01	287	0	79.0497	1230.17	1309.22
	TCGA-D5-6928-01	354	0	1072.71	2987.24	4059.95
	TCGA-D5-6929-01	408	0	44.3389	629.6	673.939
	TCGA-D5-6930-01	406	0	84.2606	1077.44	1161.7
	TCGA-D5-6931-01	365	0	-277.091	792.331	515.24
	TCGA-D5-6932-01	346	0	-215.083	451.232	236.148
	TCGA-D5-7000-01	312	0	-288.481	546.6	258.119
	TCGA-DC-4745-01	639	0	-541.422	269.656	-271.767
	TCGA-DC-4749-01	762	0	-1012.64	-138.525	-1151.16
	TCGA-DC-5337-01	792	0	-799.374	602.929	-196.445
	TCGA-DC-5869-01	943	0	-364.145	66.5783	-297.567
	TCGA-DC-6154-01	365	0	-814.363	-12.9439	-827.307
	TCGA-DC-6155-01	425	0	-719.162	461.391	-257.771
	TCGA-DC-6156-01	943	0	977.416	1563.88	2541.3
	TCGA-DC-6157-01	1581	0	-742.58	-42.7551	-785.335
	TCGA-DC-6158-01	334	1	721.08	1016.5	1737.58
	TCGA-DC-6160-01	1339	0	-1002.32	585.485	-416.837
	TCGA-DC-6681-01	790	0	-27.5572	219.032	191.474
	TCGA-DC-6682-01	762	0	-1190.79	-121.802	-1312.59
	TCGA-DC-6683-01	762	0	-447.724	69.6043	-378.119
	TCGA-DM-A0X9-01	3641	0	-1093.76	189.215	-904.547
	TCGA-DM-A0XD-01	743	1	-788.013	-103.439	-891.453
	TCGA-DM-A0XF-01	1162	1	-671.666	162.154	-509.512
	TCGA-DM-A1D0-01	3974	0	-1790.58	-816.436	-2607.02
	TCGA-DM-A1D4-01	2821	1	-1763.27	-87.1161	-1850.38
	TCGA-DM-A1D6-01	570	1	-1667.16	-869.135	-2536.29
	TCGA-DM-A1D7-01	0	0	-1043.1	-24.4447	-1067.54
	TCGA-DM-A1D8-01	383	1	-1322.99	-414.749	-1737.74
	TCGA-DM-A1D9-01	4270	0	-1196.71	-404.635	-1601.35
	TCGA-DM-A1DA-01	228	1	-1393.74	-270.571	-1664.31
	TCGA-DM-A1DB-01	1348	1	-1792.35	-26.0424	-1818.39
	TCGA-DM-A1HA-01	2600	0	-1956.19	-318.978	-2275.17
	TCGA-DM-A1HB-01	4126	0	-1123.1	-152.135	-1275.24
	TCGA-DM-A280-01	236	1	-861.126	53.8318	-807.294
	TCGA-DM-A282-01	4233	0	-931.439	-466.393	-1397.83
	TCGA-DM-A285-01	179	1	-516.957	-578.465	-1095.42
	TCGA-DM-A288-01	427	1	-1488.35	-503.227	-1991.58
	TCGA-DM-A28A-01	805	1	-602.629	-196.086	-798.715
	TCGA-DM-A28C-01	2475	1	-1508.09	-576.705	-2084.79
	TCGA-DM-A28E-01	3648	0	-1733.6	-441.82	-2175.42
	TCGA-DM-A28F-01	1094	1	-1305.86	-178.13	-1483.99
	TCGA-DM-A28G-01	1849	1	-1285.35	-198.043	-1483.4
	TCGA-DM-A28H-01	3561	0	-1315.47	-554.975	-1870.44
	TCGA-DM-A28K-01	2988	0	-1321.69	-214.826	-1536.51
	TCGA-DM-A28M-01	2895	0	-1834.8	-342.55	-2177.35
	TCGA-DT-5265-01	384	0	302.094	653.276	955.37
	TCGA-DY-A0XA-01	3846	0	-950.236	-185.498	-1135.73
	TCGA-DY-A1DC-01	1258	1	-457.424	170.986	-286.439
	TCGA-DY-A1DD-01	1741	1	-1087.39	-379.51	-1466.9
	TCGA-DY-A1DE-01	3932	0	-558.196	343.93	-214.266
	TCGA-DY-A1DF-01	734	1	-833.483	-364.821	-1198.3
	TCGA-DY-A1DG-01	1566	1	-1795.89	-427.987	-2223.87
	TCGA-DY-A1H8-01	992	1	-1938.05	-461.647	-2399.7
	TCGA-EF-5830-01	106	0	-1084.54	103.232	-981.307
	TCGA-EF-5831-01	127	0	-180.611	209.401	28.7902
	TCGA-EI-6506-01	625	0	-673.061	703.308	30.2467
	TCGA-EI-6507-01	607	0	90.9493	1235.38	1326.33
	TCGA-EI-6508-01	636	0	-824.124	-184.043	-1008.17
	TCGA-EI-6509-01	517	0	-604.87	-247.891	-852.761
	TCGA-EI-6510-01	556	0	-1715.09	95.5782	-1619.52
	TCGA-EI-6511-01	482	0	175.585	1639.76	1815.35
	TCGA-EI-6512-01	538	0	-834.855	284.573	-550.282
	TCGA-EI-6513-01	497	0	-659.753	143.426	-516.327
	TCGA-EI-6514-01	496	0	-246.548	148.198	-98.3501
	TCGA-EI-6881-01	499	0	-1153.42	183.277	-970.145
	TCGA-EI-6882-01	262	0	-793.081	397.923	-395.159
	TCGA-EI-6883-01	350	0	-924.394	337.899	-586.495
	TCGA-EI-6884-01	328	0	-98.3777	851.741	753.363
	TCGA-EI-6885-01	415	0	127.902	683.225	811.127
	TCGA-EI-6917-01	531	0	452.702	1545.11	1997.81
	TCGA-EI-7002-01	364	0	-223.318	233.182	9.86439
	TCGA-EI-7004-01	257	0	1591.61	1164.47	2756.07
	TCGA-F4-6459-01	262	1	378.573	294.199	672.771
	TCGA-F4-6460-01	972	1	-0.229177	426.675	426.446
	TCGA-F4-6461-01	338	1	-22.4079	621.793	599.385
	TCGA-F4-6463-01	1087	0	34.7902	214.418	249.209
	TCGA-F4-6569-01	1087	0	1182.68	1104.3	2286.98
	TCGA-F4-6570-01	188	1	454.355	1664.08	2118.43
	TCGA-F4-6703-01	1456	0	1676.42	2397.62	4074.04
	TCGA-F4-6704-01	47	0	986.19	813.05	1799.24
	TCGA-F4-6805-01	1047	0	608.007	1032.12	1640.13
	TCGA-F4-6806-01	1260	0	-536.968	337.213	-199.755
	TCGA-F4-6807-01	1309	0	858.284	1347.75	2206.03
	TCGA-F4-6808-01	1024	0	-1318.03	-267.658	-1585.69
	TCGA-F4-6809-01	403	1	173.521	907.571	1081.09
	TCGA-F4-6854-01	16	0	-245.65	340.128	94.4778
	TCGA-F4-6855-01	1442	0	757.749	424.521	1182.27
	TCGA-F4-6856-01	1074	0	-884.061	225.062	-658.999
	TCGA-F5-6464-01	303	1	1108.5	1382.16	2490.66
	TCGA-F5-6465-01	1506	0	690.792	1255.01	1945.8
	TCGA-F5-6571-01	1288	0	368.792	1158.22	1527.02
	TCGA-F5-6702-01	869	1	1193.14	805.69	1998.83
	TCGA-F5-6811-01	979	0	475.195	582.934	1058.13
	TCGA-F5-6812-01	1110	0	458.072	910.618	1368.69
	TCGA-F5-6813-01	598	1	-146.226	617.176	470.95
	TCGA-F5-6814-01	1131	0	-489.805	584.03	94.2254
	TCGA-F5-6861-01	1160	0	-842.366	-51.4108	-893.777
	TCGA-F5-6863-01	361	1	-839.945	-604	-1443.95
	TCGA-F5-6864-01	379	0	463.561	566.175	1029.74
	TCGA-G4-6293-01	4051	0	-724.561	1001.04	276.481
	TCGA-G4-6294-01	858	1	-978.587	117.892	-860.695
	TCGA-G4-6295-01	254	0	-803.596	933.148	129.552
	TCGA-G4-6297-01	2506	0	333.035	747.986	1081.02
	TCGA-G4-6299-01	2268	0	-62.8214	1026.14	963.316
	TCGA-G4-6303-01	2003	1	-169.042	160.432	-8.61049
	TCGA-G4-6304-01	1631	0	-1610.72	189.324	-1421.4
	TCGA-G4-6306-01	1359	0	-1877.66	61.8979	-1815.77
	TCGA-G4-6307-01	1674	0	-1567.73	-442.948	-2010.68
	TCGA-G4-6309-01	2600	0	-1191.56	71.8139	-1119.74
	TCGA-G4-6310-01	1935	0	-557.209	-664.155	-1221.36
	TCGA-G4-6311-01	1199	0	-106.068	590.815	484.747
	TCGA-G4-6314-01	1093	0	310.708	231.684	542.392
	TCGA-G4-6315-01	1883	0	-1633.52	-472.627	-2106.15
	TCGA-G4-6317-01	1095	0	-1758.83	-804.857	-2563.69
	TCGA-G4-6320-01	804	0	-1509.07	-89.003	-1598.07
	TCGA-G4-6321-01	672	0	-1348.71	815.401	-533.306
	TCGA-G4-6322-01	792	0	-873.538	135.668	-737.87
	TCGA-G4-6323-01	419	0	-1642.98	914.387	-728.596
	TCGA-G4-6586-01	1089	0	-1459.3	733.453	-725.851
	TCGA-G4-6588-01	796	0	-687.098	457.452	-229.646
	TCGA-G4-6625-01	2792	0	80.8731	1639.75	1720.62
	TCGA-G4-6626-01	1	1	-1475.88	-339.241	-1815.12
	TCGA-G4-6627-01	2175	0	220.064	1142.13	1362.2
	TCGA-G4-6628-01	2424	0	-91.6387	1741.52	1649.88
	TCGA-G5-6233-01	556	1	-719.345	184.739	-534.606
	TCGA-G5-6235-01	1696	0	-1785.02	-304.391	-2089.41
	TCGA-G5-6572-01	1432	1	49.0376	-215.253	-166.216
	TCGA-G5-6641-01	804	0	-2036.69	-667.188	-2703.88
	TCGA-NH-A50T-01	553	0	-1369.14	-620.866	-1990.01
	TCGA-NH-A50U-01	334	1	-766.081	-138.604	-904.685
	TCGA-NH-A50V-01	588	0	-58.1981	601.851	543.653
	TCGA-NH-A6GA-01	302	1	-954.813	-4.19079	-959.004
	TCGA-NH-A6GB-01	476	0	-940.558	513.554	-427.005
	TCGA-NH-A6GC-01	389	0	-307.509	-118.968	-426.477
	TCGA-NH-A8F7-01	543	0	-1515.91	-687.694	-2203.6
	TCGA-NH-A8F8-01	511	1	-287.861	231.145	-56.7166
	TCGA-QG-A5YV-01	1301	0	-1315.51	-66.2267	-1381.74
	TCGA-QG-A5YW-01	896	0	-707.327	638.229	-69.0982
	TCGA-QG-A5YX-01	1003	0	-1636.5	-243.799	-1880.3
	TCGA-QG-A5Z1-01	256	1	-364.588	-147.769	-512.356
	TCGA-QG-A5Z2-01	952	0	-1634.94	806.046	-828.89
	TCGA-QL-A97D-01	666	0	-1184.06	671.264	-512.791
	TCGA-RU-A8FL-01	1177	0	-2172.51	-667.136	-2839.64
	TCGA-SS-A7HO-01	1829	0	-1467.66	-686.021	-2153.69
	TCGA-T9-A92H-01	362	0	-1447.56	-276.487	-1724.05
	TCGA-WS-AB45-01	2130	0	1948.1	2250.08	4198.18
