# Supplementary material for: Network pharmacology and bioinformatics were used to construct a prognostic model and immunoassay of core target genes in the combination of quercetin and kaempferol in the treatment of colorectal cancer
Source: J Cancer. 2023 Jul 3;14(11):1956–80. doi: 10.7150/jca.85517 (PMC10367918; doi:10.7150/jca.85517)
Supplement: Supplementary file 4 — Supplementary tables. [file jcav14p1956s4.zip › Table/Table S11.xlsx]

## Sheet: CDKN2A
	CDKN2A-N											CRC		NC
1	Stats	Min	(Obj.#)	Max	(Obj.#)	Range	Mean	Std.Dev	Sum	Samples	1	3.75687	1	15.1031	IOD
	Area	10	48	14730	20	14720	230.483	1146.16	46327	201	2	3.20951	2	94.0838	CRC	(8.78±6.15)
	IOD	4.20914	1285	7337.34	20	7333.13	122.584	587.58	24639.5	201	3	5.58809	3	13.7222	NC	(64.99±43.38)
2	Stats	Min	(Obj.#)	Max	(Obj.#)	Range	Mean	Std.Dev	Sum	Samples	4	7.0054	4	68.7411	P	0.0005
	Area	10	29	2568	894	2558	132.491	226.912	35905	271	5	8.71359	5	75.6921
	IOD	3.98908	2585	1463.02	894	1459.03	75.6922	130.611	20512.6	271	6	22.1359	6	122.585
3	Stats	Min	(Obj.#)	Max	(Obj.#)	Range	Mean	Std.Dev	Sum	Samples	7	9.68481
	Area	10	132	848	72	838	111.586	190.366	3236	29	8	8.19194
	IOD	4.91887	142	535.263	72	530.345	68.7411	120.399	1993.49	29	9	9.70202
4	Stats	Min	(Obj.#)	Max	(Obj.#)	Range	Mean	Std.Dev	Sum	Samples	10	9.82119
	Area	10	108	310	17492	300	23.8684	23.6779	30289	1269	11	4.22194
	IOD	3.32682	12798	235.438	17492	232.111	13.7222	17.1219	17413.4	1269	12	3.05078
5	Stats	Min	(Obj.#)	Max	(Obj.#)	Range	Mean	Std.Dev	Sum	Samples	13	13.7538
	Area	10	301	8147	661	8137	179.565	808.65	30167	168	14	4.08752
	IOD	3.23865	793	4524.9	661	4521.66	94.0838	441.398	15806.1	168	15	4.38044
6	Stats	Min	(Obj.#)	Max	(Obj.#)	Range	Mean	Std.Dev	Sum	Samples	16	3.55006
	Area	10	215	2059	898	2049	35.7377	184.511	4360	122	17	23.8805
	IOD	2.48022	1236	1118.58	898	1116.1	15.1031	100.511	1842.58	122	18	15.7798
											19	6.33852
	CRC--CDKN2A
1	Stats	Min	(Obj.#)	Max	(Obj.#)	Range	Mean	Std.Dev	Sum	Samples
	Area	10	113	43	6072	33	14.6373	5.76465	2986	204
	IOD	2.36007	4251	11.0954	6072	8.73532	3.75687	1.48617	766.401	204
2	Stats	Min	(Obj.#)	Max	(Obj.#)	Range	Mean	Std.Dev	Sum	Samples
	Area	10	243	98	2421	88	17.0345	12.2059	2470	145
	IOD	1.76326	243	18.3762	2421	16.613	3.20951	2.29145	465.379	145
3	Stats	Min	(Obj.#)	Max	(Obj.#)	Range	Mean	Std.Dev	Sum	Samples
	Area	13	310	22	857	9	17	3.74166	51	3
	IOD	4.92408	310	6.4768	857	1.55272	5.58809	0.653507	16.7643	3
4	Stats	Min	(Obj.#)	Max	(Obj.#)	Range	Mean	Std.Dev	Sum	Samples
	Area	10	194	1644	11107	1634	32.1826	88.6121	34017	1057
	IOD	1.57257	7833	372.584	11107	371.012	7.0054	20.1765	7404.7	1057
5	Stats	Min	(Obj.#)	Max	(Obj.#)	Range	Mean	Std.Dev	Sum	Samples
	Area	10	84	198	6707	188	21.7101	20.3214	7490	345
	IOD	1.89227	6212	92.7163	5997	90.824	8.71359	9.60287	3006.19	345
6	Stats	Min	(Obj.#)	Max	(Obj.#)	Range	Mean	Std.Dev	Sum	Samples
	Area	10	84	1550	540	1540	53.3833	116.926	21727	407
	IOD	3.50313	3175	625.372	540	621.869	22.1359	48.6886	9009.3	407
7	Stats	Min	(Obj.#)	Max	(Obj.#)	Range	Mean	Std.Dev	Sum	Samples
	Area	10	496	154	500	144	37.4865	34.1116	1387	37
	IOD	2.74396	496	39.8323	500	37.0884	9.68481	8.61645	358.338	37
8	Stats	Min	(Obj.#)	Max	(Obj.#)	Range	Mean	Std.Dev	Sum	Samples
	Area	10	1449	577	4772	567	33.9575	59.4704	7199	212
	IOD	2.13586	5783	135.346	4772	133.21	8.19194	14.2437	1736.69	212
9	Stats	Min	(Obj.#)	Max	(Obj.#)	Range	Mean	Std.Dev	Sum	Samples
	Area	10	111	303	3907	293	23.5686	32.0451	7212	306
	IOD	3.30891	2228	128.616	3907	125.307	9.70202	14.287	2968.82	306
10	Stats	Min	(Obj.#)	Max	(Obj.#)	Range	Mean	Std.Dev	Sum	Samples
	Area	10	7	186	4464	176	26.47	22.757	17179	649
	IOD	2.23358	7083	81.8905	4464	79.6569	9.82119	8.95857	6373.95	649
11	Stats	Min	(Obj.#)	Max	(Obj.#)	Range	Mean	Std.Dev	Sum	Samples
	Area	10	1	319	4813	309	21.3511	26.2226	6021	282
	IOD	1.42129	3951	49.2886	4813	47.8674	4.22194	4.13064	1190.59	282
12	Stats	Min	(Obj.#)	Max	(Obj.#)	Range	Mean	Std.Dev	Sum	Samples
	Area	10	152	96	1102	86	18.6339	12.1631	5497	295
	IOD	1.47808	6326	15.4558	1102	13.9777	3.05078	1.96386	899.981	295
13	Stats	Min	(Obj.#)	Max	(Obj.#)	Range	Mean	Std.Dev	Sum	Samples
	Area	10	98	1929	3454	1919	45.9828	131.19	26808	583
	IOD	2.51039	4656	554.72	3454	552.21	13.7538	38.7964	8018.48	583
14	Stats	Min	(Obj.#)	Max	(Obj.#)	Range	Mean	Std.Dev	Sum	Samples
	Area	10	8	454	14838	444	21.1349	29.5967	14414	682
	IOD	1.54777	5804	96.3976	14838	94.8499	4.38044	6.1888	2987.46	682
15	Stats	Min	(Obj.#)	Max	(Obj.#)	Range	Mean	Std.Dev	Sum	Samples
	Area	10	34	48	12356	38	15.0853	6.07711	7603	504
	IOD	2.38471	7724	25.006	7751	22.6213	4.08752	2.09212	2060.11	504
16	Stats	Min	(Obj.#)	Max	(Obj.#)	Range	Mean	Std.Dev	Sum	Samples
	Area	10	39	202	2264	192	20.7272	16.6459	19525	942
	IOD	1.39182	6347	38.8223	2264	37.4305	3.55006	2.92717	3344.16	942
17	Stats	Min	(Obj.#)	Max	(Obj.#)	Range	Mean	Std.Dev	Sum	Samples
	Area	10	4	968	1773	958	57.9417	87.9523	35750	617
	IOD	2.93395	2981	394.019	1773	391.085	23.8805	36.3872	14734.3	617
18	Stats	Min	(Obj.#)	Max	(Obj.#)	Range	Mean	Std.Dev	Sum	Samples
	Area	10	213	413	1211	403	42.0244	61.1043	3446	82
	IOD	3.00944	1513	148.892	1211	145.882	15.7798	22.6857	1293.95	82
19	Stats	Min	(Obj.#)	Max	(Obj.#)	Range	Mean	Std.Dev	Sum	Samples
	Area	10	401	155	11222	145	19.4642	13.2988	14929	767
	IOD	0.967827	5362	44.3219	9530	43.3541	6.33852	5.54892	4861.65	767

## Sheet: SERPINE1
1	Stats	Min	(Obj.#)	Max	(Obj.#)	Range	Mean	Std.Dev	Sum	Samples	1	Stats	Min	(Obj.#)	Max	(Obj.#)	Range	Mean	Std.Dev	Sum	Samples		Tumor		Normol
	Area	25	21740	82	11038	57	41.7193	12.1897	2378	57		Area	24	4671	2556	1579	2532	214.634	348.969	71473	333	1	6.48115	1	49.6919
	IOD	3.81419	14300	12.6389	11038	8.82474	6.48115	1.8624	369.426	57		IOD	5.07552	4671	567.753	1579	562.678	49.6919	78.4407	16547.4	333	2	7.5266	2	18.2137	Tumor	(11.50±4.53)
2	Stats	Min	(Obj.#)	Max	(Obj.#)	Range	Mean	Std.Dev	Sum	Samples	2	Stats	Min	(Obj.#)	Max	(Obj.#)	Range	Mean	Std.Dev	Sum	Samples	3	4.31585	3	14.5656	Normol	(28.63±19.55)
	Area	21	7607	134	7962	113	43.5682	19.8098	1917	44		Area	24	20059	1530	17073	1506	109.52	148.068	48846	446	4	7.1859	4	57.5279	P	0.0026
	IOD	3.48909	7607	22.5007	7962	19.0117	7.5266	3.36696	331.17	44		IOD	2.84395	20059	246.839	17073	243.995	18.2137	25.2536	8123.32	446	5	7.36952	5	16.3615
3	Stats	Min	(Obj.#)	Max	(Obj.#)	Range	Mean	Std.Dev	Sum	Samples	3	Stats	Min	(Obj.#)	Max	(Obj.#)	Range	Mean	Std.Dev	Sum	Samples	6	16.3444	6	15.4159
	Area	16	5530	146	4238	130	30.6314	12.5646	7229	236		Area	22	9279	248	7997	226	46.2769	31.1214	3008	65	7	4.66226
	IOD	2.28456	5530	20.2604	4238	17.9758	4.31585	1.84861	1018.54	236		IOD	2.52243	9279	125.621	7997	123.099	14.5656	15.2634	946.763	65	8	9.38226
4	Stats	Min	(Obj.#)	Max	(Obj.#)	Range	Mean	Std.Dev	Sum	Samples	4	Stats	Min	(Obj.#)	Max	(Obj.#)	Range	Mean	Std.Dev	Sum	Samples	9	12.4619
	Area	22	17589	156	14946	134	43.2593	19.4427	3504	81		Area	21	2832	1285	3494	1264	196.329	221.941	48886	249	10	6.71113
	IOD	3.701	17589	26.968	14946	23.267	7.1859	3.29833	582.058	81		IOD	5.06899	2832	357.998	6100	352.929	57.5279	64.7709	14324.5	249	11	12.6069
5	Stats	Min	(Obj.#)	Max	(Obj.#)	Range	Mean	Std.Dev	Sum	Samples	5	Stats	Min	(Obj.#)	Max	(Obj.#)	Range	Mean	Std.Dev	Sum	Samples	12	13.0202
	Area	23	19970	403	3143	380	52	37.8354	8996	173		Area	25	157	776	2780	751	83.2903	90.8258	12910	155	13	12.4155
	IOD	3.30795	19970	55.7717	3143	52.4637	7.36952	5.28764	1274.93	173		IOD	3.5267	157	180.917	2780	177.391	16.3615	19.9675	2536.03	155	14	11.2153
6	Stats	Min	(Obj.#)	Max	(Obj.#)	Range	Mean	Std.Dev	Sum	Samples	6	Stats	Min	(Obj.#)	Max	(Obj.#)	Range	Mean	Std.Dev	Sum	Samples	15	10.782
	Area	25	11673	720	15025	695	71.7214	59.2743	20082	280		Area	25	1700	687	22498	662	71.7857	59.5359	32160	448	16	15.6176
	IOD	5.67942	11673	165.914	15025	160.235	16.3444	13.5858	4576.43	280		IOD	4.46932	11512	129.417	22498	124.948	15.4159	12.268	6906.33	448	17	20.5431
7	Stats	Min	(Obj.#)	Max	(Obj.#)	Range	Mean	Std.Dev	Sum	Samples												18	16.3431
	Area	17	10113	207	20118	190	37.2963	19.9627	14098	378												19	13.9394
	IOD	1.5671	4994	29.8256	20118	28.2585	4.66226	2.90521	1762.33	378												20	14.8485
8	Stats	Min	(Obj.#)	Max	(Obj.#)	Range	Mean	Std.Dev	Sum	Samples												21	17.806
	Area	24	21598	237	12553	213	56.6273	37.4066	6229	110
	IOD	3.25063	21598	42.6493	22087	39.3987	9.38226	7.53093	1032.05	110
9	Stats	Min	(Obj.#)	Max	(Obj.#)	Range	Mean	Std.Dev	Sum	Samples
	Area	24	9321	134	16902	110	47.8657	21.3397	6414	134
	IOD	5.38806	10087	36.7294	14963	31.3414	12.4619	6.18204	1669.89	134
10	Stats	Min	(Obj.#)	Max	(Obj.#)	Range	Mean	Std.Dev	Sum	Samples
	Area	17	10932	427	262	410	46.5229	34.9951	29449	633
	IOD	2.44961	10932	61.321	262	58.8714	6.71113	4.98989	4248.15	633
11	Stats	Min	(Obj.#)	Max	(Obj.#)	Range	Mean	Std.Dev	Sum	Samples
	Area	23	7656	327	9358	304	67.1741	43.9057	13502	201
	IOD	4.23677	7656	60.154	9358	55.9172	12.6069	8.19496	2533.98	201
12	Stats	Min	(Obj.#)	Max	(Obj.#)	Range	Mean	Std.Dev	Sum	Samples
	Area	40	12460	54	12983	14	47	7	94	2
	IOD	10.0066	12983	16.0338	12460	6.02716	13.0202	3.01358	26.0404	2
13	Stats	Min	(Obj.#)	Max	(Obj.#)	Range	Mean	Std.Dev	Sum	Samples
	Area	25	7180	481	20406	456	55.6122	64.6951	2725	49
	IOD	4.42239	7180	123.807	20406	119.385	12.4155	16.9731	608.36	49
14	Stats	Min	(Obj.#)	Max	(Obj.#)	Range	Mean	Std.Dev	Sum	Samples
	Area	18	8872	619	7321	601	58.3865	67.6542	29310	502
	IOD	2.68378	10890	139.107	7321	136.423	11.2153	14.375	5630.09	502
15	Stats	Min	(Obj.#)	Max	(Obj.#)	Range	Mean	Std.Dev	Sum	Samples
	Area	31	2452	56	3771	25	41.0769	7.83936	534	13
	IOD	7.22303	2452	17.0912	448	9.86819	10.782	2.79565	140.166	13
16	Stats	Min	(Obj.#)	Max	(Obj.#)	Range	Mean	Std.Dev	Sum	Samples
	Area	33	2863	134	1941	101	54.3	32.9759	543	10
	IOD	9.5243	2863	36.2355	1941	26.7112	15.6176	8.57773	156.175	10
17	Stats	Min	(Obj.#)	Max	(Obj.#)	Range	Mean	Std.Dev	Sum	Samples
	Area	25	7864	517	8981	492	75.0417	73.4889	9005	120
	IOD	6.77915	7864	141.062	8981	134.283	20.5431	20.1238	2465.17	120
18	Stats	Min	(Obj.#)	Max	(Obj.#)	Range	Mean	Std.Dev	Sum	Samples
	Area	23	9808	424	7712	401	59.368	44.989	13714	231
	IOD	6.10227	14962	115.356	7712	109.254	16.3431	12.3606	3775.26	231
19	Stats	Min	(Obj.#)	Max	(Obj.#)	Range	Mean	Std.Dev	Sum	Samples
	Area	39	3656	54	3356	15	46.4	6.01997	232	5
	IOD	12.4395	3656	15.7153	3356	3.27586	13.9394	1.38324	69.6972	5
20	Stats	Min	(Obj.#)	Max	(Obj.#)	Range	Mean	Std.Dev	Sum	Samples
	Area	25	3071	129	10079	104	51.6207	27.5311	1497	29
	IOD	5.15828	2321	44.8172	2984	39.6589	14.8485	10.4316	430.605	29
21	Stats	Min	(Obj.#)	Max	(Obj.#)	Range	Mean	Std.Dev	Sum	Samples
	Area	18	8250	2083	4275	2065	92.5058	153.49	71877	777
	IOD	3.37854	9158	396.956	4275	393.577	17.806	28.9076	13835.3	777

## Sheet: MMP3
	Stats	Min	(Obj.#)	Max	(Obj.#)	Range	Mean	Std.Dev	Sum	Samples		Stats	Min	(Obj.#)	Max	(Obj.#)	Range	Mean	Std.Dev	Sum	Samples		Tumor		Normol		Tumor	(42.89±24.32)				(42.89±24.32)
	Area	18	2430	2510	3844	2492	98.9175	241.351	29972	303		Area	24	7755	922	6117	898	85.8197	93.4814	26175	305	1	12.0046	1	17.8818		Normol	(18.51±1.24)				(18.51±1.24)
	IOD	0.984594	3895	332.645	3908	331.661	12.0046	29.1037	3637.39	303		IOD	3.49512	12658	218.298	6117	214.802	17.8818	21.4463	5453.95	305	2	28.1359	2	17.8777		P	0.0019
	Stats	Min	(Obj.#)	Max	(Obj.#)	Range	Mean	Std.Dev	Sum	Samples		Stats	Min	(Obj.#)	Max	(Obj.#)	Range	Mean	Std.Dev	Sum	Samples	3	42.7118	3	17.9256
	Area	25	8128	1724	1062	1699	102.964	134.282	71869	698		Area	23	5823	277	6559	254	55.6821	35.2564	8408	151	4	21.0147	4	20.3666
	IOD	6.33163	13508	514.224	17141	507.893	28.1359	37.4186	19638.8	698		IOD	5.10212	565	92.9505	6559	87.8484	17.8777	11.5038	2699.53	151	5	29.9873
	Stats	Min	(Obj.#)	Max	(Obj.#)	Range	Mean	Std.Dev	Sum	Samples		Stats	Min	(Obj.#)	Max	(Obj.#)	Range	Mean	Std.Dev	Sum	Samples	6	23.293
	Area	21	8763	2875	7328	2854	165.13	307.857	72492	439		Area	26	6189	286	17498	260	53.865	37.6228	8780	163	7	49.5976
	IOD	5.6431	8763	763.298	7328	757.655	42.7118	80.4045	18750.5	439		IOD	3.3222	8335	115.003	7706	111.681	17.9256	15.5596	2921.88	163	8	29.1043
	Stats	Min	(Obj.#)	Max	(Obj.#)	Range	Mean	Std.Dev	Sum	Samples		Stats	Min	(Obj.#)	Max	(Obj.#)	Range	Mean	Std.Dev	Sum	Samples	9	47.2181
	Area	22	11463	802	292	780	90.2709	81.9316	59308	657		Area	20	4009	417	6764	397	58	50.6416	15022	259	10	58.9205
	IOD	4.53499	11463	179.374	292	174.839	21.0147	18.9707	13806.7	657		IOD	5.1324	7334	159.504	6764	154.371	20.3666	19.0779	5274.95	259	11	28.3348
	Stats	Min	(Obj.#)	Max	(Obj.#)	Range	Mean	Std.Dev	Sum	Samples												12	33.6585
	Area	28	6945	943	6750	915	132.953	163.129	19943	150												13	20.869
	IOD	5.2819	6945	243.131	6750	237.849	29.9873	38.8096	4498.1	150												14	56.327
	Stats	Min	(Obj.#)	Max	(Obj.#)	Range	Mean	Std.Dev	Sum	Samples												15	85.3941
	Area	25	2500	664	9642	639	86.3973	86.9211	18921	219												16	109.573
	IOD	2.35765	14007	165.508	9642	163.151	23.293	23.7864	5101.18	219												17	56.8129
	Stats	Min	(Obj.#)	Max	(Obj.#)	Range	Mean	Std.Dev	Sum	Samples												18	75.6289
	Area	26	4132	4499	4245	4473	206.852	447.577	34958	169												19	41.3175
	IOD	5.81285	6420	1087.24	4245	1081.43	49.5976	105.911	8382	169												20	22.2782
	Stats	Min	(Obj.#)	Max	(Obj.#)	Range	Mean	Std.Dev	Sum	Samples												21	28.552
	Area	25	861	706	4725	681	104.367	107.797	37572	360
	IOD	6.56983	861	198.194	4725	191.624	29.1043	29.4468	10477.5	360
	Stats	Min	(Obj.#)	Max	(Obj.#)	Range	Mean	Std.Dev	Sum	Samples
	Area	20	4517	4461	9843	4441	154.088	425.143	51003	331
	IOD	7.33988	8642	1393.46	9843	1386.12	47.2181	129.762	15629.2	331
	Stats	Min	(Obj.#)	Max	(Obj.#)	Range	Mean	Std.Dev	Sum	Samples
	Area	27	8824	9717	6	9690	232.681	776.658	57705	248
	IOD	6.33478	4830	2532.33	6	2526	58.9205	201.102	14612.3	248
	Stats	Min	(Obj.#)	Max	(Obj.#)	Range	Mean	Std.Dev	Sum	Samples
	Area	22	2151	2857	1633	2835	141.511	262.537	78680	556
	IOD	3.85065	3243	591.708	1633	587.858	28.3348	54.0816	15754.1	556
	Stats	Min	(Obj.#)	Max	(Obj.#)	Range	Mean	Std.Dev	Sum	Samples
	Area	24	3517	10075	137	10051	191.572	611.312	68966	360
	IOD	3.61562	1749	1723.23	137	1719.62	33.6585	105.327	12117.1	360
	Stats	Min	(Obj.#)	Max	(Obj.#)	Range	Mean	Std.Dev	Sum	Samples
	Area	25	4947	805	19178	780	72.8759	69.4898	21134	290
	IOD	4.32979	18160	297.313	19178	292.983	20.869	25.163	6052.01	290
	Stats	Min	(Obj.#)	Max	(Obj.#)	Range	Mean	Std.Dev	Sum	Samples
	Area	24	11666	4298	9784	4274	147.981	387.469	38031	257
	IOD	9.42371	11666	1629.54	9784	1620.11	56.327	146.132	14476	257
	Stats	Min	(Obj.#)	Max	(Obj.#)	Range	Mean	Std.Dev	Sum	Samples
	Area	24	6491	3866	7498	3842	229.668	433.972	62240	271
	IOD	8.60947	6491	1423.05	7498	1414.44	85.3941	162.703	23141.8	271
	Stats	Min	(Obj.#)	Max	(Obj.#)	Range	Mean	Std.Dev	Sum	Samples
	Area	25	1064	9969	5228	9944	301.835	886.358	95078	315
	IOD	8.38798	6673	3741.31	5228	3732.92	109.573	326.1	34515.5	315
	Stats	Min	(Obj.#)	Max	(Obj.#)	Range	Mean	Std.Dev	Sum	Samples
	Area	26	11466	2844	11512	2818	139.553	254.126	26515	190
	IOD	7.91925	6236	1344.05	11512	1336.13	56.8129	114.499	10794.5	190
	Stats	Min	(Obj.#)	Max	(Obj.#)	Range	Mean	Std.Dev	Sum	Samples
	Area	25	12195	10058	162	10033	228.263	721.216	92903	407
	IOD	7.38295	2530	3369.02	162	3361.64	75.6289	243.824	30781	407
	Stats	Min	(Obj.#)	Max	(Obj.#)	Range	Mean	Std.Dev	Sum	Samples
	Area	28	3835	5918	1042	5890	141.972	565.15	15333	108
	IOD	7.54438	5903	1726.25	1042	1718.7	41.3175	164.832	4462.29	108
	Stats	Min	(Obj.#)	Max	(Obj.#)	Range	Mean	Std.Dev	Sum	Samples
	Area	23	17789	1259	11815	1236	93.6855	103.758	64643	690
	IOD	3.09359	19502	407.353	11815	404.259	22.2782	31.4536	15372	690
	Stats	Min	(Obj.#)	Max	(Obj.#)	Range	Mean	Std.Dev	Sum	Samples
	Area	25	4894	1965	11271	1940	144.366	218.682	39412	273
	IOD	3.30543	8599	389.781	11271	386.476	28.552	45.3689	7794.68	273
