# Supplementary material for: Network pharmacology and bioinformatics were used to construct a prognostic model and immunoassay of core target genes in the combination of quercetin and kaempferol in the treatment of colorectal cancer
Source: J Cancer. 2023 Jul 3;14(11):1956–80. doi: 10.7150/jca.85517 (PMC10367918; doi:10.7150/jca.85517)
Supplement: Supplementary file 4 — Supplementary tables. [file jcav14p1956s4.zip › Table/Table S2.xlsx]

## Sheet: GSE103479-clinical-primary
Accession	nstage	OS-Time	OS_Status	status alive.dead	overall survival time	age diagnosis	stage ii\iii	gender	tstage	mstage	Accession	CDKN2A	MMP3	SERPINE1	nstage	OS	STATUS	overall survival time	age diagnosis	stage ii\iii	gender	tstage	mstage
GSM2772155	pN0	7	1	Dead	0.23	NA	IIA	Male	pT3	pMx	GSM2772155	5.10405	6.68296	5.31943	pN0	7	1	0.23	NA	IIA	Male	pT3	pMx
GSM2772122	pN0	2635	0	Alive	87.814	48	IIB	Female	pT4	pMx	GSM2772122	4.86803	6.6529	5.14447	pN0	2635	0	87.814	48	IIB	Female	pT4	pMx
GSM2772123	pN0	1189	1	Dead	39.616	94	IIB	Female	pT4	pMx	GSM2772123	4.8444	7.39025	5.94875	pN0	1189	1	39.616	94	IIB	Female	pT4	pMx
GSM2772124	pN0	2647	0	Alive	88.208	47	IIA	Female	pT3	pMx	GSM2772124	5.26261	5.83345	5.65089	pN0	2647	0	88.208	47	IIA	Female	pT3	pMx
GSM2772125	pN1	650	1	Dead	21.666	77	IIIB	Female	pT3	pMx	GSM2772125	4.74944	7.29428	6.01531	pN1	650	1	21.666	77	IIIB	Female	pT3	pMx
GSM2772126	pN1	2631	0	Alive	87.682	60	IIIA	Male	pT2	pMx	GSM2772126	4.68977	6.59351	4.88357	pN1	2631	0	87.682	60	IIIA	Male	pT2	pMx
GSM2772127	pN1	2626	0	Alive	87.518	68	IIIB	Female	pT3	pMx	GSM2772127	5.06503	7.0468	5.72626	pN1	2626	0	87.518	68	IIIB	Female	pT3	pMx
GSM2772128	pN1	584	1	Dead	19.463	67	IIIB	Male	pT4	pMx	GSM2772128	4.99964	6.08457	6.43873	pN1	584	1	19.463	67	IIIB	Male	pT4	pMx
GSM2772129	pN0	2007	1	Dead	66.871	73	IIA	Male	pT3	pMx	GSM2772129	5.06803	5.95117	5.46306	pN0	2007	1	66.871	73	IIA	Male	pT3	pMx
GSM2772130	pN0	2540	0	Alive	84.658	80	IIA	Female	pT3	pMx	GSM2772130	4.83554	6.49831	6.27917	pN0	2540	0	84.658	80	IIA	Female	pT3	pMx
GSM2772131	pN0	2591	0	Alive	86.334	57	IIA	Male	pT3	pMx	GSM2772131	4.79403	7.27065	5.86762	pN0	2591	0	86.334	57	IIA	Male	pT3	pMx
GSM2772132	pN0	2605	0	Alive	86.827	76	IIA	Male	pT3	pMx	GSM2772132	4.4507	6.81251	6.38941	pN0	2605	0	86.827	76	IIA	Male	pT3	pMx
GSM2772133	pN1	2508	1	Dead	83.573	84	IIIB	Female	pT3	pMx	GSM2772133	4.90673	7.09594	4.93981	pN1	2508	1	83.573	84	IIIB	Female	pT3	pMx
GSM2772134	pN0	2527	0	Alive	84.23	71	IIA	Male	pT3	pM0	GSM2772134	5.08961	5.97249	5.86776	pN0	2527	0	84.23	71	IIA	Male	pT3	pM0
GSM2772135	pN0	1505	0	Alive	50.137	73	IIA	Male	pT3	pMx	GSM2772135	4.82084	7.21005	4.76801	pN0	1505	0	50.137	73	IIA	Male	pT3	pMx
GSM2772136	pN0	2549	0	Alive	84.953	72	IIA	Male	pT3	pMx	GSM2772136	4.40185	7.14284	5.67252	pN0	2549	0	84.953	72	IIA	Male	pT3	pMx
GSM2772137	pN0	2520	0	Alive	83.967	61	IIA	Female	pT3	pMx	GSM2772137	4.71663	6.89899	5.25259	pN0	2520	0	83.967	61	IIA	Female	pT3	pMx
GSM2772138	pN0	2467	0	Alive	82.225	58	IIA	Male	pT3	pMx	GSM2772138	5.27725	6.25629	6.56923	pN0	2467	0	82.225	58	IIA	Male	pT3	pMx
GSM2772139	pN0	741	1	Dead	24.69	75	IIA	Female	pT3	pMx	GSM2772139	4.87768	6.68829	5.22487	pN0	741	1	24.69	75	IIA	Female	pT3	pMx
GSM2772140	pN0	2329	0	Alive	77.622	80	IIA	Male	pT3	pMx	GSM2772140	5.03355	5.20887	6.3729	pN0	2329	0	77.622	80	IIA	Male	pT3	pMx
GSM2772141	pN2	561	1	Dead	18.674	78	IIIB	Male	pT3	pMx	GSM2772141	5.36553	7.66713	5.37155	pN2	561	1	18.674	78	IIIB	Male	pT3	pMx
GSM2772142	pN1	1092	1	Dead	36.395	70	IIIB	Female	pT3	pMx	GSM2772142	4.78274	6.357	5.56562	pN1	1092	1	36.395	70	IIIB	Female	pT3	pMx
GSM2772143	pN2	55	1	Dead	1.808	48	IIIC	Male	pT4	pMx	GSM2772143	4.76519	6.39291	6.17409	pN2	55	1	1.808	48	IIIC	Male	pT4	pMx
GSM2772144	pN2	2441	0	Alive	81.337	52	IIIB	Female	pT3	pMx	GSM2772144	4.9641	7.11254	6.93764	pN2	2441	0	81.337	52	IIIB	Female	pT3	pMx
GSM2772145	pN2a	1039	1	Dead	34.619	84	IIIC	Female	pT4a	pMx	GSM2772145	4.41941	6.01443	6.47929	pN2a	1039	1	34.619	84	IIIC	Female	pT4a	pMx
GSM2772146	pN1a	225	1	Dead	7.496	72.2	IIIC	Male	pT4b	pMx	GSM2772146	4.51448	5.78509	4.06265	pN1a	225	1	7.496	72.2	IIIC	Male	pT4b	pMx
GSM2772147	pN1a	218	1	Dead	7.266	74.4	IIIC	Male	pT4b	pMx	GSM2772147	4.90177	6.32345	5.28569	pN1a	218	1	7.266	74.4	IIIC	Male	pT4b	pMx
GSM2772148	pN1a	1713	0	Alive	57.074	52.6	IIIB	Female	pT3	pMx	GSM2772148	5.15924	6.25871	6.25029	pN1a	1713	0	57.074	52.6	IIIB	Female	pT3	pMx
GSM2772149	pN2a	644	1	Dead	21.436	65.2	IIIC	Female	pT4a	pMx	GSM2772149	4.79779	6.61626	5.20912	pN2a	644	1	21.436	65.2	IIIC	Female	pT4a	pMx
GSM2772150	pN0	670	0	Alive	22.323	73.6	IIC	Male	pT4b	pMx	GSM2772150	4.98747	7.01798	5.42048	pN0	670	0	22.323	73.6	IIC	Male	pT4b	pMx
GSM2772151	pN0	1249	0	Alive	41.622	77.1	IIA	Female	pT3	pMx	GSM2772151	4.43426	6.6711	6.98911	pN0	1249	0	41.622	77.1	IIA	Female	pT3	pMx
GSM2772152	pN0	1664	0	Alive	55.463	63	IIA	Female	pT3	pMx	GSM2772152	4.66917	5.84503	5.35608	pN0	1664	0	55.463	63	IIA	Female	pT3	pMx
GSM2772153	pN1b	1719	0	Alive	57.271	55.5	IIIB	Male	pT3	pMx	GSM2772153	4.86899	7.00568	6.2369	pN1b	1719	0	57.271	55.5	IIIB	Male	pT3	pMx
GSM2772154	pN0	1018	1	Dead	33.929	85.7	IIA	Male	pT3	pMx	GSM2772154	4.47133	6.21385	5.46734	pN0	1018	1	33.929	85.7	IIA	Male	pT3	pMx
GSM2772156	pN0	1340	0	Alive	44.647	87.2	IIC	Female	pT4b	pM0	GSM2772156	5.14363	7.00806	6.71997	pN0	1340	0	44.647	87.2	IIC	Female	pT4b	pM0
GSM2772157	pN0	364	1	Dead	12.132	80.8	IIA	Female	pT3	pMx	GSM2772157	5.77333	6.37231	6.16499	pN0	364	1	12.132	80.8	IIA	Female	pT3	pMx
GSM2772158	pN0	1360	0	Alive	45.304	68.5	IIA	Female	pT3	pMx	GSM2772158	4.79621	7.77109	5.99744	pN0	1360	0	45.304	68.5	IIA	Female	pT3	pMx
GSM2772159	pN1a	1450	0	Alive	48.329	81.8	IIIB	Male	pT3	pMx	GSM2772159	4.72404	7.27913	5.54303	pN1a	1450	0	48.329	81.8	IIIB	Male	pT3	pMx
GSM2772160	pN0	1433	0	Alive	47.737	71.5	IIC	Male	pT4b	pMx	GSM2772160	4.69669	6.69686	5.22174	pN0	1433	0	47.737	71.5	IIC	Male	pT4b	pMx
GSM2772161	pN0	11	1	Dead	0.362	86.5	IIA	Male	pT3	pMx	GSM2772161	4.79534	7.47971	5.82569	pN0	11	1	0.362	86.5	IIA	Male	pT3	pMx
GSM2772162	pN1a	1485	0	Alive	49.479	65.4	IIIC	Male	pT4b	pMx	GSM2772162	4.69011	6.19196	6.03718	pN1a	1485	0	49.479	65.4	IIIC	Male	pT4b	pMx
GSM2772163	pN0	#N/A	#N/A	NA	NA	73.1	IIB	Male	pT4a	pMx	GSM2772163	5.61428	6.20595	4.61834	pN0	#N/A	#N/A	NA	73.1	IIB	Male	pT4a	pMx
GSM2772164	pN1b	1393	0	Alive	46.422	78.8	IIIC	Female	pT4b	pM0	GSM2772164	4.76652	6.30839	6.00745	pN1b	1393	0	46.422	78.8	IIIC	Female	pT4b	pM0
GSM2772165	pN1b	208	0	Alive	6.904	85.3	IIIC	Male	pT4b	pM0	GSM2772165	4.9011	7.43182	5.94335	pN1b	208	0	6.904	85.3	IIIC	Male	pT4b	pM0
GSM2772166	pN0	38	0	Alive	1.249	63.8	IIC	Female	pT4b	pMx	GSM2772166	4.72924	6.39312	6.70916	pN0	38	0	1.249	63.8	IIC	Female	pT4b	pMx
GSM2772167	pN2b	1447	0	Alive	48.23	67	IIIC	Male	pT4b	pMx	GSM2772167	5.23934	7.16344	4.68638	pN2b	1447	0	48.23	67	IIIC	Male	pT4b	pMx
GSM2772168	pN2a	1457	0	Alive	48.559	76.5	IIIC	Female	pT4b	pMx	GSM2772168	4.90023	7.07636	5.6903	pN2a	1457	0	48.559	76.5	IIIC	Female	pT4b	pMx
GSM2772169	pN0	1249	0	Alive	41.622	61	IIA	Male	pT3	pM0	GSM2772169	4.92896	6.15865	5.95154	pN0	1249	0	41.622	61	IIA	Male	pT3	pM0
GSM2772170	pN2b	300	1	Dead	9.995	NA	IIIC	Female	pT4a	pMx	GSM2772170	5.24132	5.61112	5.71196	pN2b	300	1	9.995	NA	IIIC	Female	pT4a	pMx
GSM2772171	pN1b	385	1	Dead	12.822	65	IIIB	Male	pT4a	pMx	GSM2772171	4.71904	6.67024	6.48309	pN1b	385	1	12.822	65	IIIB	Male	pT4a	pMx
GSM2772172	pN2a	1347	0	Alive	44.877	65.9	IIIC	Male	pT4a	pM0	GSM2772172	5.10912	7.45726	5.44897	pN2a	1347	0	44.877	65.9	IIIC	Male	pT4a	pM0
GSM2772173	pN1a	1435	0	Alive	47.803	78.4	IIIB	Female	pT3	pMx	GSM2772173	5.8145	6.46424	5.40513	pN1a	1435	0	47.803	78.4	IIIB	Female	pT3	pMx
GSM2772174	pN0	1302	0	Alive	43.397	73	IIC	Female	pT4b	pMx	GSM2772174	4.94213	7.53083	5.37847	pN0	1302	0	43.397	73	IIC	Female	pT4b	pMx
GSM2772175	pN0	325	1	Dead	10.816	81.2	IIA	Female	pT3	pMx	GSM2772175	4.58354	6.15523	5.29535	pN0	325	1	10.816	81.2	IIA	Female	pT3	pMx
GSM2772176	pN2b	175	1	Dead	5.819	81.3	IIIC	Male	pT4a	pM0	GSM2772176	4.62325	6.69688	5.29605	pN2b	175	1	5.819	81.3	IIIC	Male	pT4a	pM0
GSM2772177	pN0	159	1	Dead	5.293	74.9	IIC	Male	pT4b	pMx	GSM2772177	4.93307	6.22631	6.27325	pN0	159	1	5.293	74.9	IIC	Male	pT4b	pMx
GSM2772178	pN1b	1350	0	Alive	44.975	57.1	IIIB	Male	pT3	pMx	GSM2772178	4.80678	7.23902	7.10443	pN1b	1350	0	44.975	57.1	IIIB	Male	pT3	pMx
GSM2772179	pN1b	1335	0	Alive	44.482	71.5	IIIC	Male	pT4b	pMx	GSM2772179	4.54451	6.78342	5.73342	pN1b	1335	0	44.482	71.5	IIIC	Male	pT4b	pMx
GSM2772180	pN1	1143	1	Dead	38.071	69.1	IIIB	Female	pT3	pM0	GSM2772180	5.82098	7.97796	6.10534	pN1	1143	1	38.071	69.1	IIIB	Female	pT3	pM0
GSM2772181	pN0	4932	1	Dead	164.384	62	IIA	Male	pT3	pM0	GSM2772181	4.7291	6.51448	5.05646	pN0	4932	1	164.384	62	IIA	Male	pT3	pM0
GSM2772182	pN0	3076	0	Alive	102.51	65.8	IIA	Female	pT3	pM0	GSM2772182	4.71225	6.91089	6.01937	pN0	3076	0	102.51	65.8	IIA	Female	pT3	pM0
GSM2772183	pN0	3145	0	Alive	104.811	68.4	IIA	Male	pT3	pM0	GSM2772183	4.78604	6.51866	5.402	pN0	3145	0	104.811	68.4	IIA	Male	pT3	pM0
GSM2772184	pN0	431	1	Dead	14.334	74.9	IIA	Female	pT3	pM0	GSM2772184	4.90182	6.84331	6.08356	pN0	431	1	14.334	74.9	IIA	Female	pT3	pM0
GSM2772185	pN0	10	1	Dead	0.329	67.4	IIA	Male	pT3	pM0	GSM2772185	4.91004	6.82293	5.94038	pN0	10	1	0.329	67.4	IIA	Male	pT3	pM0
GSM2772186	pN0	2543	0	Alive	84.756	53.9	IIA	Female	pT3	pM0	GSM2772186	4.93766	7.76301	6.26477	pN0	2543	0	84.756	53.9	IIA	Female	pT3	pM0
GSM2772187	pN1	1347	1	Dead	44.877	62.6	IIIB	Male	pT3	pM0	GSM2772187	4.94853	5.64315	5.66371	pN1	1347	1	44.877	62.6	IIIB	Male	pT3	pM0
GSM2772188	pN0	2389	0	Alive	79.627	63.4	IIA	Male	pT3	pM0	GSM2772188	4.71385	7.30227	5.03337	pN0	2389	0	79.627	63.4	IIA	Male	pT3	pM0
GSM2772189	pN1	2376	0	Alive	79.167	66	IIIB	Male	pT3	pM0	GSM2772189	4.86034	7.23055	5.95791	pN1	2376	0	79.167	66	IIIB	Male	pT3	pM0
GSM2772190	pN1	1352	1	Dead	45.041	73.5	IIIB	Male	pT4	pM0	GSM2772190	4.85288	6.29713	5.4025	pN1	1352	1	45.041	73.5	IIIB	Male	pT4	pM0
GSM2772191	pN2	288	1	Dead	9.6	84.2	IIIC	Female	pT4	pM0	GSM2772191	4.70299	7.19094	5.65825	pN2	288	1	9.6	84.2	IIIC	Female	pT4	pM0
GSM2772192	pN1	2110	0	Alive	70.323	84.7	IIIB	Female	pT3	pM0	GSM2772192	4.74442	5.35808	6.33514	pN1	2110	0	70.323	84.7	IIIB	Female	pT3	pM0
GSM2772193	pN0	2049	0	Alive	68.285	78.3	IIA	Male	pT3	pM0	GSM2772193	4.81387	7.06993	5.04997	pN0	2049	0	68.285	78.3	IIA	Male	pT3	pM0
GSM2772194	pN1	1909	0	Alive	63.616	42.5	IIIB	Female	pT3	pM0	GSM2772194	4.84385	6.76239	6.35175	pN1	1909	0	63.616	42.5	IIIB	Female	pT3	pM0
GSM2772195	pN0	1935	0	Alive	64.471	53.3	IIA	Male	pT3	pM0	GSM2772195	5.06925	7.68836	5.32748	pN0	1935	0	64.471	53.3	IIA	Male	pT3	pM0
GSM2772196	pN2	1753	0	Alive	58.422	69.6	IIIB	Female	pT2	pM0	GSM2772196	4.77034	6.41715	5.40281	pN2	1753	0	58.422	69.6	IIIB	Female	pT2	pM0
GSM2772197	pN2	831	1	Dead	27.682	84.9	IIIB	Male	pT3	pM0	GSM2772197	4.60138	7.02954	5.31632	pN2	831	1	27.682	84.9	IIIB	Male	pT3	pM0
GSM2772198	pN0	2694	0	Alive	89.786	64.1	IIA	Male	pT3	pM0	GSM2772198	5.06743	5.678	6.43719	pN0	2694	0	89.786	64.1	IIA	Male	pT3	pM0
GSM2772199	pN1	2817	0	Alive	93.896	75.9	IIIA	Male	pT2	pM0	GSM2772199	4.87341	5.79857	6.15264	pN1	2817	0	93.896	75.9	IIIA	Male	pT2	pM0
GSM2772200	pN0	2724	1	Dead	90.773	63	IIA	Male	pT3	pM0	GSM2772200	5.14801	8.28687	6.13348	pN0	2724	1	90.773	63	IIA	Male	pT3	pM0
GSM2772201	pN2	1137	1	Dead	37.874	66.9	IIIB	Male	pT3	pM0	GSM2772201	4.58856	7.05943	5.48211	pN2	1137	1	37.874	66.9	IIIB	Male	pT3	pM0
GSM2772202	pN0	1435	1	Dead	47.803	86.6	IIA	Female	pT3	pM0	GSM2772202	4.78779	6.6926	5.79616	pN0	1435	1	47.803	86.6	IIA	Female	pT3	pM0
GSM2772203	pN0	2030	0	Alive	67.66	85.5	IIA	Female	pT3	pM0	GSM2772203	5.12255	5.71622	5.36725	pN0	2030	0	67.66	85.5	IIA	Female	pT3	pM0
GSM2772204	pN1	226	1	Dead	7.529	77.7	IIIB	Female	pT4	pM0	GSM2772204	4.54774	6.48811	6.96479	pN1	226	1	7.529	77.7	IIIB	Female	pT4	pM0
GSM2772205	pN0	1201	1	Dead	40.011	75.5	IIA	Male	pT3	pM0	GSM2772205	4.82457	6.72874	5.82634	pN0	1201	1	40.011	75.5	IIA	Male	pT3	pM0
GSM2772206	pN0	1705	0	Alive	56.811	78.6	IIA	Male	pT3	pM0	GSM2772206	4.79521	7.43936	6.81812	pN0	1705	0	56.811	78.6	IIA	Male	pT3	pM0
GSM2772207	pN1	1239	1	Dead	41.293	83.9	IIIA	Female	pT2	pM0	GSM2772207	5.06721	6.11543	6.15219	pN1	1239	1	41.293	83.9	IIIA	Female	pT2	pM0
GSM2772208	pN0	6158	0	Alive	205.249	42.8	IIA	Female	pT3	pM0	GSM2772208	4.58497	6.80483	6.228	pN0	6158	0	205.249	42.8	IIA	Female	pT3	pM0
GSM2772209	pN1	1751	1	Dead	58.356	62.9	IIIA	Male	pT2	pM0	GSM2772209	4.95567	6.75638	5.71271	pN1	1751	1	58.356	62.9	IIIA	Male	pT2	pM0
GSM2772210	pN0	6539	0	Alive	217.94	51.5	IIA	Male	pT3	pM0	GSM2772210	4.92886	6.24034	5.74064	pN0	6539	0	217.94	51.5	IIA	Male	pT3	pM0
GSM2772211	pN0	6431	0	Alive	214.356	36.6	IIA	Male	pT3	pM0	GSM2772211	4.69149	7.53988	5.10911	pN0	6431	0	214.356	36.6	IIA	Male	pT3	pM0
GSM2772212	pN1	6364	0	Alive	212.121	62.7	IIIB	Female	pT3	pM0	GSM2772212	4.9767	7.55085	5.62779	pN1	6364	0	212.121	62.7	IIIB	Female	pT3	pM0
GSM2772213	pN0	1792	1	Dead	59.704	83.7	IIA	Male	pT3	pM0	GSM2772213	5.76102	7.56469	5.24787	pN0	1792	1	59.704	83.7	IIA	Male	pT3	pM0
GSM2772214	pN1	913	1	Dead	30.411	56.4	IIIB	Female	pT3	pM0	GSM2772214	4.88622	6.60123	5.71335	pN1	913	1	30.411	56.4	IIIB	Female	pT3	pM0
GSM2772215	pN2a	2926	0	Alive	97.512	67	IIIB	Male	pT3	pM0	GSM2772215	4.97833	7.19049	5.07103	pN2a	2926	0	97.512	67	IIIB	Male	pT3	pM0
GSM2772216	pN0	1298	1	Dead	43.266	83.7	IIA	Female	pT3	pM0	GSM2772216	4.6741	6.97632	6.08483	pN0	1298	1	43.266	83.7	IIA	Female	pT3	pM0
GSM2772217	pN1	2941	0	Alive	98.005	75.6	IIIB	Male	pT3	pM0	GSM2772217	4.95903	7.18637	5.86159	pN1	2941	0	98.005	75.6	IIIB	Male	pT3	pM0
GSM2772218	pN1b	1679	1	Dead	55.956	86.1	IIIB	Female	pT4a	pMx	GSM2772218	4.87101	7.61689	5.80077	pN1b	1679	1	55.956	86.1	IIIB	Female	pT4a	pMx
GSM2772219	pN1b	1717	1	Dead	57.205	84.6	IIIB	Male	pT3	pM0	GSM2772219	5.18002	7.17424	5.31602	pN1b	1717	1	57.205	84.6	IIIB	Male	pT3	pM0
GSM2772220	pN1a	1067	1	Dead	35.54	76.6	IIIB	Male	pT3	pMx	GSM2772220	5.05411	7.86995	6.05861	pN1a	1067	1	35.54	76.6	IIIB	Male	pT3	pMx
GSM2772221	pN0	2741	0	Alive	91.364	73.3	IIA	Male	pT3	pM0	GSM2772221	5.18271	6.69708	5.53941	pN0	2741	0	91.364	73.3	IIA	Male	pT3	pM0
GSM2772222	pN2a	840	1	Dead	27.978	71.8	IIIC	Male	pT4b	pMx	GSM2772222	4.82696	7.228	5.29979	pN2a	840	1	27.978	71.8	IIIC	Male	pT4b	pMx
GSM2772223	pN0	1994	1	Dead	66.444	80.8	IIA	Male	pT3	pM0	GSM2772223	4.97087	6.91395	6.2024	pN0	1994	1	66.444	80.8	IIA	Male	pT3	pM0
GSM2772224	pN0	3159	0	Alive	105.271	69	IIA	Male	pT3	pM0	GSM2772224	5.15122	6.8007	5.17852	pN0	3159	0	105.271	69	IIA	Male	pT3	pM0
GSM2772225	pN1a	1660	1	Dead	55.332	80.7	IIIB	Female	pT3	pMx	GSM2772225	5.11538	7.28659	5.84019	pN1a	1660	1	55.332	80.7	IIIB	Female	pT3	pMx
GSM2772226	pN1a	2646	0	Alive	88.175	73.8	IIIB	Male	pT3	pM0	GSM2772226	4.7371	5.93385	5.88268	pN1a	2646	0	88.175	73.8	IIIB	Male	pT3	pM0
GSM2772227	pN0	2702	0	Alive	90.049	59	IIA	Male	pT3	pM0	GSM2772227	5.16383	7.03004	5.32006	pN0	2702	0	90.049	59	IIA	Male	pT3	pM0
GSM2772228	pN1a	2479	1	Dead	82.619	84.6	IIIB	Female	pT3	pMx	GSM2772228	4.92896	7.17423	4.89097	pN1a	2479	1	82.619	84.6	IIIB	Female	pT3	pMx
GSM2772229	pN0	2143	1	Dead	71.408	82.7	IIB	Male	pT4a	pMx	GSM2772229	5.13226	7.43389	5.23235	pN0	2143	1	71.408	82.7	IIB	Male	pT4a	pMx
GSM2772230	pN0	1760	1	Dead	58.652	88	IIA	Female	pT3	pMx	GSM2772230	4.87744	6.62234	6.32843	pN0	1760	1	58.652	88	IIA	Female	pT3	pMx
GSM2772231	pN0	2869	0	Alive	95.605	44.1	IIA	Female	pT3	pM0	GSM2772231	5.03057	5.93249	6.20731	pN0	2869	0	95.605	44.1	IIA	Female	pT3	pM0
GSM2772232	pN1a	1583	1	Dead	52.734	69.6	IIIA	Male	pT2	pMx	GSM2772232	4.68058	5.76967	5.38779	pN1a	1583	1	52.734	69.6	IIIA	Male	pT2	pMx
GSM2772233	pN2b	3083	0	Alive	102.74	77.5	IIIC	Female	pT3	pM0	GSM2772233	4.99853	7.05519	5.9028	pN2b	3083	0	102.74	77.5	IIIC	Female	pT3	pM0
GSM2772234	pN0	1918	0	Alive	63.912	57.7	IIA	Male	pT3	pM0	GSM2772234	4.59553	6.20218	6.41776	pN0	1918	0	63.912	57.7	IIA	Male	pT3	pM0
GSM2772235	pN1b	2920	0	Alive	97.315	69.7	IIIB	Male	pT4a	pM0	GSM2772235	4.66407	6.52023	5.54457	pN1b	2920	0	97.315	69.7	IIIB	Male	pT4a	pM0
GSM2772236	pN0	2769	0	Alive	92.285	67.6	IIA	Female	pT3	pMx	GSM2772236	5.09725	7.34651	5.7958	pN0	2769	0	92.285	67.6	IIA	Female	pT3	pMx
GSM2772237	pN0	1466	1	Dead	48.855	80.2	IIA	Female	pT3	pM0	GSM2772237	4.90431	6.29761	6.02345	pN0	1466	1	48.855	80.2	IIA	Female	pT3	pM0
GSM2772238	pN0	1886	0	Alive	62.86	69.6	IIA	Male	pT3	pMx	GSM2772238	4.62934	6.70744	6.06057	pN0	1886	0	62.86	69.6	IIA	Male	pT3	pMx
GSM2772239	pN0	2774	0	Alive	92.449	72.5	IIA	Female	pT3	pM0	GSM2772239	4.83558	7.86913	5.71411	pN0	2774	0	92.449	72.5	IIA	Female	pT3	pM0
GSM2772240	pN0	2994	0	Alive	99.781	61.9	IIA	Female	pT3	pM0	GSM2772240	4.83049	7.96613	5.39931	pN0	2994	0	99.781	61.9	IIA	Female	pT3	pM0
GSM2772241	pN0	551	1	Dead	18.345	61.8	IIB	Male	pT4a	pMx	GSM2772241	5.0369	7.84358	5.151	pN0	551	1	18.345	61.8	IIB	Male	pT4a	pMx
GSM2772242	pN2b	1122	1	Dead	37.381	68.7	IIIC	Male	pT3	pMx	GSM2772242	6.50317	7.21483	5.66054	pN2b	1122	1	37.381	68.7	IIIC	Male	pT3	pMx
GSM2772243	pN1	1792	0	Alive	59.704	60.1	IIIB	Male	pT4	pM0	GSM2772243	4.78248	6.59102	4.85071	pN1	1792	0	59.704	60.1	IIIB	Male	pT4	pM0
GSM2772244	pN1	1726	0	Alive	57.501	73.2	IIIB	Female	pT4	pM0	GSM2772244	4.56502	6.76266	5.62352	pN1	1726	0	57.501	73.2	IIIB	Female	pT4	pM0
GSM2772245	pN0	1731	0	Alive	57.699	81.2	IIA	Female	pT3	pM0	GSM2772245	4.98397	7.0142	6.50246	pN0	1731	0	57.699	81.2	IIA	Female	pT3	pM0
GSM2772246	pN0	1668	0	Alive	55.595	60.7	IIA	Male	pT3	pM0	GSM2772246	4.90243	6.93577	5.10833	pN0	1668	0	55.595	60.7	IIA	Male	pT3	pM0
GSM2772247	pN0	1701	0	Alive	56.679	75.3	IIA	Female	pT3	pM0	GSM2772247	5.16654	7.08429	5.29025	pN0	1701	0	56.679	75.3	IIA	Female	pT3	pM0
GSM2772248	pN0	1231	1	Dead	41.03	64.7	IIA	Male	pT3	pM0	GSM2772248	4.89294	7.6125	6.68916	pN0	1231	1	41.03	64.7	IIA	Male	pT3	pM0
GSM2772249	pN1	1571	0	Alive	52.34	57	IIIB	Female	pT3	pM0	GSM2772249	4.67968	6.38639	5.23655	pN1	1571	0	52.34	57	IIIB	Female	pT3	pM0
GSM2772250	pN0	1634	0	Alive	54.444	71.1	IIA	Male	pT3	pM0	GSM2772250	5.58213	6.28807	5.54389	pN0	1634	0	54.444	71.1	IIA	Male	pT3	pM0
GSM2772251	pN0	1595	0	Alive	53.162	66.8	IIA	Female	pT3	pM0	GSM2772251	4.87737	7.0547	5.26077	pN0	1595	0	53.162	66.8	IIA	Female	pT3	pM0
GSM2772252	pN0	1601	0	Alive	53.359	68.5	IIA	Male	pT3	pM0	GSM2772252	4.77463	7.02189	5.8497	pN0	1601	0	53.359	68.5	IIA	Male	pT3	pM0
GSM2772253	pN0	1363	0	Alive	45.403	53.2	IIA	Male	pT3	pM0	GSM2772253	5.13502	6.29599	5.22013	pN0	1363	0	45.403	53.2	IIA	Male	pT3	pM0
GSM2772254	pN0	1481	0	Alive	49.348	78	IIA	Male	pT3	pM0	GSM2772254	4.88668	6.94685	6.37751	pN0	1481	0	49.348	78	IIA	Male	pT3	pM0
GSM2772255	pN2	1165	1	Dead	38.827	72.9	IIIB	Female	pT3	pM0	GSM2772255	4.856	5.99329	6.46418	pN2	1165	1	38.827	72.9	IIIB	Female	pT3	pM0
GSM2772256	pN1	1459	1	Dead	48.625	93	IIIB	Female	pT3	pM0	GSM2772256	4.90526	6.94416	4.73952	pN1	1459	1	48.625	93	IIIB	Female	pT3	pM0
GSM2772257	pN0	1303	0	Alive	43.43	70.1	IIA	Female	pT3	pM0	GSM2772257	4.86785	7.01978	5.29129	pN0	1303	0	43.43	70.1	IIA	Female	pT3	pM0
GSM2772258	pN0	1425	0	Alive	47.474	72.7	IIA	Male	pT3	pM0	GSM2772258	4.444	6.20148	5.13149	pN0	1425	0	47.474	72.7	IIA	Male	pT3	pM0
GSM2772259	pN0	1337	0	Alive	44.548	62.2	IIB	Male	pT4	pM0	GSM2772259	4.81433	6.4436	6.38143	pN0	1337	0	44.548	62.2	IIB	Male	pT4	pM0
GSM2772260	pN2a	1473	0	Alive	49.085	67.2	IIIC	Female	pT4a	pM0	GSM2772260	4.76959	8.25482	6.32736	pN2a	1473	0	49.085	67.2	IIIC	Female	pT4a	pM0
GSM2772261	pN0	1191	0	Alive	39.682	83.8	IIA	Male	pT3	pM0	GSM2772261	5.13627	6.39898	5.56896	pN0	1191	0	39.682	83.8	IIA	Male	pT3	pM0
GSM2772262	pN2	1302	0	Alive	43.397	58.4	IIIB	Male	pT3	pM0	GSM2772262	4.50029	6.41757	6.17506	pN2	1302	0	43.397	58.4	IIIB	Male	pT3	pM0
GSM2772263	pN1	605	1	Dead	20.153	62.1	IIIB	Male	pT3	pM0	GSM2772263	4.78284	6.29219	5.55395	pN1	605	1	20.153	62.1	IIIB	Male	pT3	pM0
GSM2772264	pN1	1297	0	Alive	43.233	86.8	IIIB	Male	pT3	pM0	GSM2772264	4.77728	7.06269	6.14112	pN1	1297	0	43.233	86.8	IIIB	Male	pT3	pM0
GSM2772265	pN0	1109	0	Alive	36.953	59.1	IIA	Female	pT3	pM0	GSM2772265	5.15582	7.14688	5.66437	pN0	1109	0	36.953	59.1	IIA	Female	pT3	pM0
GSM2772266	pN1a	1134	0	Alive	37.775	70.4	IIIB	Female	pT3	pM0	GSM2772266	5.11276	7.38042	5.52858	pN1a	1134	0	37.775	70.4	IIIB	Female	pT3	pM0
GSM2772267	pN0	1343	0	Alive	44.745	72.6	IIA	Male	pT3	pM0	GSM2772267	4.66772	6.1232	5.63223	pN0	1343	0	44.745	72.6	IIA	Male	pT3	pM0
GSM2772268	pN1a	1175	0	Alive	39.156	60.8	IIIB	Male	pT3	pM0	GSM2772268	4.86003	7.23086	5.46226	pN1a	1175	0	39.156	60.8	IIIB	Male	pT3	pM0
GSM2772269	pN0	1080	0	Alive	35.967	59.3	IIA	Male	pT3	pM0	GSM2772269	4.75427	6.64422	5.21115	pN0	1080	0	35.967	59.3	IIA	Male	pT3	pM0
GSM2772270	pN1	2762	0	Alive	92.055	55	IIIB	Female	pT3	pMx	GSM2772270	5.12585	7.35057	5.38126	pN1	2762	0	92.055	55	IIIB	Female	pT3	pMx
GSM2772271	pN2	2748	0	Alive	91.595	48	IIIB	Male	pT3	pMx	GSM2772271	4.68298	7.31732	5.70522	pN2	2748	0	91.595	48	IIIB	Male	pT3	pMx
GSM2772272	pN1	1223	1	Dead	40.734	81	IIIB	Male	pT3	pMx	GSM2772272	5.04281	7.34297	6.23562	pN1	1223	1	40.734	81	IIIB	Male	pT3	pMx
GSM2772273	pN1	720	1	Dead	24	46	IIIA	Female	pT1	pMx	GSM2772273	5.26111	7.03686	5.15856	pN1	720	1	24	46	IIIA	Female	pT1	pMx
GSM2772274	PN0	3945	0	Alive	131.474	52	IIA	Male	PT3	pMx	GSM2772274	5.7607	7.17513	6.18502	PN0	3945	0	131.474	52	IIA	Male	PT3	pMx
GSM2772275	pN0	4466	0	Alive	148.866	62.4	IIB	Female	pT4a	pMx	GSM2772275	5.29315	6.48621	6.27728	pN0	4466	0	148.866	62.4	IIB	Female	pT4a	pMx
GSM2772276	pN0	4298	0	Alive	143.244	73.8	IIB	Female	pT4a	pMx	GSM2772276	4.66485	6.94296	6.53904	pN0	4298	0	143.244	73.8	IIB	Female	pT4a	pMx
GSM2772277	pN0	1083	1	Dead	36.099	64.1	IIA	Female	pT3	pM0	GSM2772277	4.61485	6.68277	5.40221	pN0	1083	1	36.099	64.1	IIA	Female	pT3	pM0

## Sheet: GSE39582--clinical-primary
Accession	Title	SampleType	Description	DataProcessing	PlatformRef	ChannelCount	Source	Organism	cin.status	cimp.status	organism	os.event	tp53.mutation.protein	tnm.t	tp53.mutation.exon.number	kras.mutation.exon.number	tp53.mutation.dna	tnm.m	age.at.diagnosis (year)	tnm.n	dataset	os.delay	braf.mutation.protein	tp53.mutation	kras.mutation.protein	Sex	braf.mutation.dna	mmr.status	kras.mutation	braf.mutation.exon.number	chemotherapy.adjuvant.type	tumor.location	rna.extraction.method	rfs.delay	braf.mutation	kras.mutation.dna	cit.molecularsubtype	tnm.stage	rfs.event	dependancy sample	chemotherapy.adjuvant
GSM971957	CIT001	RNA	################Mutation Details################ND: not determinedNA: Not applicableWhen gene.mutation=M (mutated), than we have details in exon, protein and DNA.gene.mutation=WT (wild type), the exon, protein and DNA columns are NA (not applicable).BRAF.mutation.DNA means the CDS Mutation (http://cancer.sanger.ac.uk/cosmic/mutation/overview?id=521)And BRAF.mutation.Protein means the AA Mutation …	RMA normalisation (Bioconductor R affy package) + ComBat (R sva package )	GPL570	1	Frozen tissue of primary colorectal Adenocarcinoma (discovery)	Homo sapiens	+	-	Homo sapiens	1	N/A	T4	N/A	c.35G>A	N/A	M1	34.5	N2	discovery	10	N/A	M	p.G12D	Male	N/A	pMMR	M	N/A	N/A	distal	Manual-Trizol	0	WT	c.35G>A	C5	4	1	N/A	N
GSM971958	CIT002	RNA	################Mutation Details################ND: not determinedNA: Not applicableWhen gene.mutation=M (mutated), than we have details in exon, protein and DNA.gene.mutation=WT (wild type), the exon, protein and DNA columns are NA (not applicable).BRAF.mutation.DNA means the CDS Mutation (http://cancer.sanger.ac.uk/cosmic/mutation/overview?id=521)And BRAF.mutation.Protein means the AA Mutation …	RMA normalisation (Bioconductor R affy package) + ComBat (R sva package )	GPL570	1	Frozen tissue of primary colorectal Adenocarcinoma (discovery)	Homo sapiens	-	-	Homo sapiens	1	N/A	T3	N/A	N/A	N/A	M1	36.4	N2	discovery	9	N/A	WT	N/A	Female	N/A	pMMR	WT	N/A	N/A	distal	Manual-Trizol	0	WT	N/A	C4	4	1	N/A	N
GSM971959	CIT003	RNA	################Mutation Details################ND: not determinedNA: Not applicableWhen gene.mutation=M (mutated), than we have details in exon, protein and DNA.gene.mutation=WT (wild type), the exon, protein and DNA columns are NA (not applicable).BRAF.mutation.DNA means the CDS Mutation (http://cancer.sanger.ac.uk/cosmic/mutation/overview?id=521)And BRAF.mutation.Protein means the AA Mutation …	RMA normalisation (Bioconductor R affy package) + ComBat (R sva package )	GPL570	1	Frozen tissue of primary colorectal Adenocarcinoma (discovery)	Homo sapiens	-	-	Homo sapiens	0	N/A	T4	N/A	N/A	N/A	M0	36.9	N0	discovery	52	N/A	M	N/A	Male	N/A	pMMR	WT	N/A	N/A	proximal	Manual-Trizol	4	WT	N/A	C3	2	1	N/A	N
GSM971960	CIT004	RNA	################Mutation Details################ND: not determinedNA: Not applicableWhen gene.mutation=M (mutated), than we have details in exon, protein and DNA.gene.mutation=WT (wild type), the exon, protein and DNA columns are NA (not applicable).BRAF.mutation.DNA means the CDS Mutation (http://cancer.sanger.ac.uk/cosmic/mutation/overview?id=521)And BRAF.mutation.Protein means the AA Mutation …	RMA normalisation (Bioconductor R affy package) + ComBat (R sva package )	GPL570	1	Frozen tissue of primary colorectal Adenocarcinoma (discovery)	Homo sapiens	+	-	Homo sapiens	0	N/A	T2	N/A	N/A	N/A	M0	38.2	N0	discovery	74	N/A	M	N/A	Female	N/A	pMMR	WT	N/A	N/A	distal	Manual-Trizol	74	WT	N/A	C1	1	0	N/A	N
GSM971961	CIT005	RNA	################Mutation Details################ND: not determinedNA: Not applicableWhen gene.mutation=M (mutated), than we have details in exon, protein and DNA.gene.mutation=WT (wild type), the exon, protein and DNA columns are NA (not applicable).BRAF.mutation.DNA means the CDS Mutation (http://cancer.sanger.ac.uk/cosmic/mutation/overview?id=521)And BRAF.mutation.Protein means the AA Mutation …	RMA normalisation (Bioconductor R affy package) + ComBat (R sva package )	GPL570	1	Frozen tissue of primary colorectal Adenocarcinoma (discovery)	Homo sapiens	N/A	-	Homo sapiens	1	N/A	T3	N/A	N/A	N/A	M1	39.2	N1	discovery	32	N/A	M	N/A	Female	N/A	pMMR	WT	N/A	N/A	distal	Manual-Trizol	1	WT	N/A	C4	4	1	N/A	Y
GSM971962	CIT006	RNA	################Mutation Details################ND: not determinedNA: Not applicableWhen gene.mutation=M (mutated), than we have details in exon, protein and DNA.gene.mutation=WT (wild type), the exon, protein and DNA columns are NA (not applicable).BRAF.mutation.DNA means the CDS Mutation (http://cancer.sanger.ac.uk/cosmic/mutation/overview?id=521)And BRAF.mutation.Protein means the AA Mutation …	RMA normalisation (Bioconductor R affy package) + ComBat (R sva package )	GPL570	1	Frozen tissue of primary colorectal Adenocarcinoma (discovery)	Homo sapiens	+	-	Homo sapiens	0	N/A	T4	N/A	N/A	N/A	M0	60.9	N2	discovery	73	N/A	WT	N/A	Male	N/A	dMMR	WT	N/A	N/A	proximal	Manual-Trizol	73	WT	N/A	C4	3	0	N/A	Y
GSM971963	CIT007	RNA	################Mutation Details################ND: not determinedNA: Not applicableWhen gene.mutation=M (mutated), than we have details in exon, protein and DNA.gene.mutation=WT (wild type), the exon, protein and DNA columns are NA (not applicable).BRAF.mutation.DNA means the CDS Mutation (http://cancer.sanger.ac.uk/cosmic/mutation/overview?id=521)And BRAF.mutation.Protein means the AA Mutation …	RMA normalisation (Bioconductor R affy package) + ComBat (R sva package )	GPL570	1	Frozen tissue of primary colorectal Adenocarcinoma (discovery)	Homo sapiens	N/A	-	Homo sapiens	1	N/A	T3	N/A	N/A	N/A	M0	78.2	N0	discovery	20	N/A	WT	N/A	Male	N/A	dMMR	WT	N/A	N/A	proximal	Manual-Trizol	17	WT	N/A	C2	2	1	N/A	Y
GSM971964	CIT008	RNA	################Mutation Details################ND: not determinedNA: Not applicableWhen gene.mutation=M (mutated), than we have details in exon, protein and DNA.gene.mutation=WT (wild type), the exon, protein and DNA columns are NA (not applicable).BRAF.mutation.DNA means the CDS Mutation (http://cancer.sanger.ac.uk/cosmic/mutation/overview?id=521)And BRAF.mutation.Protein means the AA Mutation …	RMA normalisation (Bioconductor R affy package) + ComBat (R sva package )	GPL570	1	Frozen tissue of primary colorectal Adenocarcinoma (discovery)	Homo sapiens	-	-	Homo sapiens	0	N/A	T2	N/A	N/A	N/A	M0	35.4	N2	discovery	35	N/A	M	N/A	Female	N/A	pMMR	WT	N/A	N/A	distal	Manual-Trizol	35	WT	N/A	C1	3	0	N/A	N
GSM971965	CIT009	RNA	################Mutation Details################ND: not determinedNA: Not applicableWhen gene.mutation=M (mutated), than we have details in exon, protein and DNA.gene.mutation=WT (wild type), the exon, protein and DNA columns are NA (not applicable).BRAF.mutation.DNA means the CDS Mutation (http://cancer.sanger.ac.uk/cosmic/mutation/overview?id=521)And BRAF.mutation.Protein means the AA Mutation …	RMA normalisation (Bioconductor R affy package) + ComBat (R sva package )	GPL570	1	Frozen tissue of primary colorectal Adenocarcinoma (discovery)	Homo sapiens	+	-	Homo sapiens	0	N/A	T3	N/A	c.35G>A	N/A	M0	37.5	N0	discovery	33	N/A	WT	p.G12D	Female	N/A	pMMR	M	N/A	N/A	distal	Manual-Trizol	33	WT	c.35G>A	C1	2	0	N/A	N
GSM971966	CIT010	RNA	################Mutation Details################ND: not determinedNA: Not applicableWhen gene.mutation=M (mutated), than we have details in exon, protein and DNA.gene.mutation=WT (wild type), the exon, protein and DNA columns are NA (not applicable).BRAF.mutation.DNA means the CDS Mutation (http://cancer.sanger.ac.uk/cosmic/mutation/overview?id=521)And BRAF.mutation.Protein means the AA Mutation …	RMA normalisation (Bioconductor R affy package) + ComBat (R sva package )	GPL570	1	Frozen tissue of primary colorectal Adenocarcinoma (discovery)	Homo sapiens	+	-	Homo sapiens	0	N/A	T3	N/A	c.35G>T	N/A	M0	40.5	N1	discovery	63	N/A	M	p.G12V	Female	N/A	N/A	M	N/A	N/A	distal	Manual-Trizol	63	WT	c.35G>T	C5	3	0	N/A	N
GSM971967	CIT011	RNA	################Mutation Details################ND: not determinedNA: Not applicableWhen gene.mutation=M (mutated), than we have details in exon, protein and DNA.gene.mutation=WT (wild type), the exon, protein and DNA columns are NA (not applicable).BRAF.mutation.DNA means the CDS Mutation (http://cancer.sanger.ac.uk/cosmic/mutation/overview?id=521)And BRAF.mutation.Protein means the AA Mutation …	RMA normalisation (Bioconductor R affy package) + ComBat (R sva package )	GPL570	1	Frozen tissue of primary colorectal Adenocarcinoma (discovery)	Homo sapiens	-	-	Homo sapiens	1	N/A	T3	N/A	c.35G>A	N/A	M0	42.6	N0	discovery	31	N/A	WT	p.G12D	Male	N/A	pMMR	M	N/A	N/A	proximal	Manual-Trizol	31	WT	c.35G>A	C3	2	N/A	N/A	N
GSM971968	CIT012	RNA	################Mutation Details################ND: not determinedNA: Not applicableWhen gene.mutation=M (mutated), than we have details in exon, protein and DNA.gene.mutation=WT (wild type), the exon, protein and DNA columns are NA (not applicable).BRAF.mutation.DNA means the CDS Mutation (http://cancer.sanger.ac.uk/cosmic/mutation/overview?id=521)And BRAF.mutation.Protein means the AA Mutation …	RMA normalisation (Bioconductor R affy package) + ComBat (R sva package )	GPL570	1	Frozen tissue of primary colorectal Adenocarcinoma (discovery)	Homo sapiens	+	-	Homo sapiens	0	N/A	T4	N/A	c.35G>A	N/A	M0	44.9	N0	discovery	112	N/A	M	p.G12D	Female	N/A	pMMR	M	N/A	N/A	proximal	Manual-Trizol	93	WT	c.35G>A	C4	2	1	N/A	N
GSM971969	CIT013	RNA	################Mutation Details################ND: not determinedNA: Not applicableWhen gene.mutation=M (mutated), than we have details in exon, protein and DNA.gene.mutation=WT (wild type), the exon, protein and DNA columns are NA (not applicable).BRAF.mutation.DNA means the CDS Mutation (http://cancer.sanger.ac.uk/cosmic/mutation/overview?id=521)And BRAF.mutation.Protein means the AA Mutation …	RMA normalisation (Bioconductor R affy package) + ComBat (R sva package )	GPL570	1	Frozen tissue of primary colorectal Adenocarcinoma (discovery)	Homo sapiens	N/A	-	Homo sapiens	0	N/A	T1	N/A	N/A	N/A	M0	30.2	N0	discovery	63	N/A	WT	N/A	Male	N/A	dMMR	WT	N/A	N/A	distal	Manual-Trizol	63	WT	N/A	C2	1	0	N/A	N
GSM971970	CIT014	RNA	################Mutation Details################ND: not determinedNA: Not applicableWhen gene.mutation=M (mutated), than we have details in exon, protein and DNA.gene.mutation=WT (wild type), the exon, protein and DNA columns are NA (not applicable).BRAF.mutation.DNA means the CDS Mutation (http://cancer.sanger.ac.uk/cosmic/mutation/overview?id=521)And BRAF.mutation.Protein means the AA Mutation …	RMA normalisation (Bioconductor R affy package) + ComBat (R sva package )	GPL570	1	Frozen tissue of primary colorectal Adenocarcinoma (discovery)	Homo sapiens	-	-	Homo sapiens	0	N/A	T2	N/A	c.35G>C	N/A	M0	31.7	N0	discovery	86	N/A	WT	p.G12A	Female	N/A	dMMR	M	N/A	N/A	proximal	Manual-Trizol	86	WT	c.35G>C	C3	1	0	N/A	N
GSM971971	CIT015	RNA	################Mutation Details################ND: not determinedNA: Not applicableWhen gene.mutation=M (mutated), than we have details in exon, protein and DNA.gene.mutation=WT (wild type), the exon, protein and DNA columns are NA (not applicable).BRAF.mutation.DNA means the CDS Mutation (http://cancer.sanger.ac.uk/cosmic/mutation/overview?id=521)And BRAF.mutation.Protein means the AA Mutation …	RMA normalisation (Bioconductor R affy package) + ComBat (R sva package )	GPL570	1	Frozen tissue of primary colorectal Adenocarcinoma (discovery)	Homo sapiens	+	-	Homo sapiens	0	N/A	T4	N/A	c.38G>A	N/A	M1	34.7	N2	discovery	65	N/A	WT	p.G13D	Female	N/A	dMMR	M	N/A	N/A	proximal	Manual-Trizol	65	WT	c.38G>A	C2	4	0	N/A	N
GSM971972	CIT016	RNA	################Mutation Details################ND: not determinedNA: Not applicableWhen gene.mutation=M (mutated), than we have details in exon, protein and DNA.gene.mutation=WT (wild type), the exon, protein and DNA columns are NA (not applicable).BRAF.mutation.DNA means the CDS Mutation (http://cancer.sanger.ac.uk/cosmic/mutation/overview?id=521)And BRAF.mutation.Protein means the AA Mutation …	RMA normalisation (Bioconductor R affy package) + ComBat (R sva package )	GPL570	1	Frozen tissue of primary colorectal Adenocarcinoma (discovery)	Homo sapiens	+	-	Homo sapiens	0	N/A	T2	N/A	N/A	N/A	M0	40.2	N0	discovery	75	N/A	WT	N/A	Male	N/A	dMMR	WT	N/A	N/A	distal	Manual-Trizol	75	WT	N/A	C1	1	0	N/A	N
GSM971973	CIT017	RNA	################Mutation Details################ND: not determinedNA: Not applicableWhen gene.mutation=M (mutated), than we have details in exon, protein and DNA.gene.mutation=WT (wild type), the exon, protein and DNA columns are NA (not applicable).BRAF.mutation.DNA means the CDS Mutation (http://cancer.sanger.ac.uk/cosmic/mutation/overview?id=521)And BRAF.mutation.Protein means the AA Mutation …	RMA normalisation (Bioconductor R affy package) + ComBat (R sva package )	GPL570	1	Frozen tissue of primary colorectal Adenocarcinoma (discovery)	Homo sapiens	+	-	Homo sapiens	0	N/A	T3	N/A	N/A	N/A	M0	24.9	N0	discovery	46	N/A	WT	N/A	Male	N/A	pMMR	WT	N/A	N/A	distal	Manual-Trizol	46	WT	N/A	C5	2	0	N/A	N
GSM971974	CIT018	RNA	################Mutation Details################ND: not determinedNA: Not applicableWhen gene.mutation=M (mutated), than we have details in exon, protein and DNA.gene.mutation=WT (wild type), the exon, protein and DNA columns are NA (not applicable).BRAF.mutation.DNA means the CDS Mutation (http://cancer.sanger.ac.uk/cosmic/mutation/overview?id=521)And BRAF.mutation.Protein means the AA Mutation …	RMA normalisation (Bioconductor R affy package) + ComBat (R sva package )	GPL570	1	Frozen tissue of primary colorectal Adenocarcinoma (discovery)	Homo sapiens	+	-	Homo sapiens	0	N/A	T4	N/A	c.35G>A	N/A	M1	40.7	N1	discovery	56	N/A	M	p.G12D	Female	N/A	pMMR	M	N/A	N/A	distal	Manual-Trizol	56	WT	c.35G>A	C3	4	0	N/A	N
GSM971975	CIT019	RNA	################Mutation Details################ND: not determinedNA: Not applicableWhen gene.mutation=M (mutated), than we have details in exon, protein and DNA.gene.mutation=WT (wild type), the exon, protein and DNA columns are NA (not applicable).BRAF.mutation.DNA means the CDS Mutation (http://cancer.sanger.ac.uk/cosmic/mutation/overview?id=521)And BRAF.mutation.Protein means the AA Mutation …	RMA normalisation (Bioconductor R affy package) + ComBat (R sva package )	GPL570	1	Frozen tissue of primary colorectal Adenocarcinoma (discovery)	Homo sapiens	+	-	Homo sapiens	0	N/A	T3	N/A	N/A	N/A	M0	41.9	N0	discovery	46	N/A	WT	N/A	Female	N/A	pMMR	WT	N/A	N/A	distal	Manual-Trizol	46	WT	N/A	C1	2	0	N/A	N
GSM971976	CIT020	RNA	################Mutation Details################ND: not determinedNA: Not applicableWhen gene.mutation=M (mutated), than we have details in exon, protein and DNA.gene.mutation=WT (wild type), the exon, protein and DNA columns are NA (not applicable).BRAF.mutation.DNA means the CDS Mutation (http://cancer.sanger.ac.uk/cosmic/mutation/overview?id=521)And BRAF.mutation.Protein means the AA Mutation …	RMA normalisation (Bioconductor R affy package) + ComBat (R sva package )	GPL570	1	Frozen tissue of primary colorectal Adenocarcinoma (discovery)	Homo sapiens	+	-	Homo sapiens	0	N/A	T4	N/A	N/A	N/A	M0	45.2	N0	discovery	36	N/A	M	N/A	Female	N/A	N/A	WT	N/A	N/A	distal	Manual-Trizol	36	WT	N/A	C5	2	0	N/A	N
GSM971977	CIT021	RNA	################Mutation Details################ND: not determinedNA: Not applicableWhen gene.mutation=M (mutated), than we have details in exon, protein and DNA.gene.mutation=WT (wild type), the exon, protein and DNA columns are NA (not applicable).BRAF.mutation.DNA means the CDS Mutation (http://cancer.sanger.ac.uk/cosmic/mutation/overview?id=521)And BRAF.mutation.Protein means the AA Mutation …	RMA normalisation (Bioconductor R affy package) + ComBat (R sva package )	GPL570	1	Frozen tissue of primary colorectal Adenocarcinoma (discovery)	Homo sapiens	+	-	Homo sapiens	0	N/A	T4	N/A	c.38G>A	N/A	M0	40.8	N1	discovery	49	N/A	WT	p.G13D	Female	N/A	dMMR	M	N/A	N/A	proximal	Manual-Trizol	49	WT	c.38G>A	C2	3	0	N/A	N
GSM971978	CIT022	RNA	################Mutation Details################ND: not determinedNA: Not applicableWhen gene.mutation=M (mutated), than we have details in exon, protein and DNA.gene.mutation=WT (wild type), the exon, protein and DNA columns are NA (not applicable).BRAF.mutation.DNA means the CDS Mutation (http://cancer.sanger.ac.uk/cosmic/mutation/overview?id=521)And BRAF.mutation.Protein means the AA Mutation …	RMA normalisation (Bioconductor R affy package) + ComBat (R sva package )	GPL570	1	Frozen tissue of primary colorectal Adenocarcinoma (discovery)	Homo sapiens	-	N/A	Homo sapiens	0	N/A	T2	N/A	c.38G>A	N/A	M0	71.4	N0	discovery	109	N/A	M	p.G13D	Female	N/A	dMMR	M	N/A	N/A	proximal	Manual-Trizol	109	WT	c.38G>A	C2	1	0	N/A	N
GSM971979	CIT023	RNA	################Mutation Details################ND: not determinedNA: Not applicableWhen gene.mutation=M (mutated), than we have details in exon, protein and DNA.gene.mutation=WT (wild type), the exon, protein and DNA columns are NA (not applicable).BRAF.mutation.DNA means the CDS Mutation (http://cancer.sanger.ac.uk/cosmic/mutation/overview?id=521)And BRAF.mutation.Protein means the AA Mutation …	RMA normalisation (Bioconductor R affy package) + ComBat (R sva package )	GPL570	1	Frozen tissue of primary colorectal Adenocarcinoma (discovery)	Homo sapiens	+	+	Homo sapiens	0	N/A	T3	N/A	N/A	N/A	M0	66.4	N0	discovery	53	N/A	WT	N/A	Female	N/A	dMMR	WT	N/A	N/A	proximal	Manual-Trizol	53	WT	N/A	C2	2	0	N/A	N
GSM971980	CIT024	RNA	################Mutation Details################ND: not determinedNA: Not applicableWhen gene.mutation=M (mutated), than we have details in exon, protein and DNA.gene.mutation=WT (wild type), the exon, protein and DNA columns are NA (not applicable).BRAF.mutation.DNA means the CDS Mutation (http://cancer.sanger.ac.uk/cosmic/mutation/overview?id=521)And BRAF.mutation.Protein means the AA Mutation …	RMA normalisation (Bioconductor R affy package) + ComBat (R sva package )	GPL570	1	Frozen tissue of primary colorectal Adenocarcinoma (discovery)	Homo sapiens	N/A	+	Homo sapiens	0	N/A	T4	N/A	N/A	N/A	M0	76.9	N1	discovery	59	p.V600E	WT	N/A	Male	c.1799T>A	dMMR	WT	c.1799T>A	N/A	proximal	Manual-Trizol	59	M	N/A	C2	3	0	N/A	N
GSM971981	CIT025	RNA	################Mutation Details################ND: not determinedNA: Not applicableWhen gene.mutation=M (mutated), than we have details in exon, protein and DNA.gene.mutation=WT (wild type), the exon, protein and DNA columns are NA (not applicable).BRAF.mutation.DNA means the CDS Mutation (http://cancer.sanger.ac.uk/cosmic/mutation/overview?id=521)And BRAF.mutation.Protein means the AA Mutation …	RMA normalisation (Bioconductor R affy package) + ComBat (R sva package )	GPL570	1	Frozen tissue of primary colorectal Adenocarcinoma (discovery)	Homo sapiens	+	-	Homo sapiens	0	N/A	T3	N/A	c.35G>A	N/A	M0	81.8	N0	discovery	48	N/A	WT	p.G12D	Male	N/A	dMMR	M	N/A	N/A	proximal	Manual-Trizol	48	WT	c.35G>A	C2	2	0	N/A	N
GSM971982	CIT026	RNA	################Mutation Details################ND: not determinedNA: Not applicableWhen gene.mutation=M (mutated), than we have details in exon, protein and DNA.gene.mutation=WT (wild type), the exon, protein and DNA columns are NA (not applicable).BRAF.mutation.DNA means the CDS Mutation (http://cancer.sanger.ac.uk/cosmic/mutation/overview?id=521)And BRAF.mutation.Protein means the AA Mutation …	RMA normalisation (Bioconductor R affy package) + ComBat (R sva package )	GPL570	1	Frozen tissue of primary colorectal Adenocarcinoma (discovery)	Homo sapiens	+	+	Homo sapiens	1	N/A	T4	N/A	c.38G>A	N/A	M0	79.3	N2	discovery	42	N/A	M	p.G13D	Male	N/A	dMMR	M	N/A	N/A	proximal	Manual-Trizol	42	WT	c.38G>A	C2	3	0	N/A	N
GSM971983	CIT027	RNA	################Mutation Details################ND: not determinedNA: Not applicableWhen gene.mutation=M (mutated), than we have details in exon, protein and DNA.gene.mutation=WT (wild type), the exon, protein and DNA columns are NA (not applicable).BRAF.mutation.DNA means the CDS Mutation (http://cancer.sanger.ac.uk/cosmic/mutation/overview?id=521)And BRAF.mutation.Protein means the AA Mutation …	RMA normalisation (Bioconductor R affy package) + ComBat (R sva package )	GPL570	1	Frozen tissue of primary colorectal Adenocarcinoma (discovery)	Homo sapiens	+	+	Homo sapiens	0	N/A	T3	N/A	N/A	N/A	M0	75.3	N1	discovery	87	p.V600E	M	N/A	Male	c.1799T>A	dMMR	WT	c.1799T>A	N/A	proximal	Manual-Trizol	87	M	N/A	C2	3	0	N/A	N
GSM971984	CIT028	RNA	################Mutation Details################ND: not determinedNA: Not applicableWhen gene.mutation=M (mutated), than we have details in exon, protein and DNA.gene.mutation=WT (wild type), the exon, protein and DNA columns are NA (not applicable).BRAF.mutation.DNA means the CDS Mutation (http://cancer.sanger.ac.uk/cosmic/mutation/overview?id=521)And BRAF.mutation.Protein means the AA Mutation …	RMA normalisation (Bioconductor R affy package) + ComBat (R sva package )	GPL570	1	Frozen tissue of primary colorectal Adenocarcinoma (discovery)	Homo sapiens	+	+	Homo sapiens	0	N/A	T4	N/A	N/A	N/A	M0	68	N0	discovery	81	p.V600E	WT	N/A	Female	c.1799T>A	dMMR	WT	c.1799T>A	N/A	proximal	Manual-Trizol	5	M	N/A	C2	2	1	N/A	N
GSM971985	CIT029	RNA	################Mutation Details################ND: not determinedNA: Not applicableWhen gene.mutation=M (mutated), than we have details in exon, protein and DNA.gene.mutation=WT (wild type), the exon, protein and DNA columns are NA (not applicable).BRAF.mutation.DNA means the CDS Mutation (http://cancer.sanger.ac.uk/cosmic/mutation/overview?id=521)And BRAF.mutation.Protein means the AA Mutation …	RMA normalisation (Bioconductor R affy package) + ComBat (R sva package )	GPL570	1	Frozen tissue of primary colorectal Adenocarcinoma (discovery)	Homo sapiens	+	-	Homo sapiens	0	N/A	T0	N/A	c.38G>A	N/A	M0	66.6	N0	discovery	7	N/A	WT	p.G13D	Male	N/A	pMMR	M	N/A	N/A	proximal	Manual-Trizol	7	WT	c.38G>A	C3	0	0	N/A	N
GSM971986	CIT030	RNA	################Mutation Details################ND: not determinedNA: Not applicableWhen gene.mutation=M (mutated), than we have details in exon, protein and DNA.gene.mutation=WT (wild type), the exon, protein and DNA columns are NA (not applicable).BRAF.mutation.DNA means the CDS Mutation (http://cancer.sanger.ac.uk/cosmic/mutation/overview?id=521)And BRAF.mutation.Protein means the AA Mutation …	RMA normalisation (Bioconductor R affy package) + ComBat (R sva package )	GPL570	1	Frozen tissue of primary colorectal Adenocarcinoma (discovery)	Homo sapiens	N/A	-	Homo sapiens	0	N/A	T3	N/A	N/A	N/A	M0	66.3	N0	discovery	68	N/A	M	N/A	Male	N/A	pMMR	WT	N/A	N/A	proximal	Manual-Trizol	68	WT	N/A	C5	2	0	N/A	N
GSM971987	CIT031	RNA	################Mutation Details################ND: not determinedNA: Not applicableWhen gene.mutation=M (mutated), than we have details in exon, protein and DNA.gene.mutation=WT (wild type), the exon, protein and DNA columns are NA (not applicable).BRAF.mutation.DNA means the CDS Mutation (http://cancer.sanger.ac.uk/cosmic/mutation/overview?id=521)And BRAF.mutation.Protein means the AA Mutation …	RMA normalisation (Bioconductor R affy package) + ComBat (R sva package )	GPL570	1	Frozen tissue of primary colorectal Adenocarcinoma (discovery)	Homo sapiens	+	-	Homo sapiens	0	N/A	T3	N/A	N/A	N/A	M0	66.7	N0	discovery	68	N/A	WT	N/A	Male	N/A	pMMR	WT	N/A	N/A	proximal	Manual-Trizol	68	WT	N/A	C6	2	0	N/A	N
GSM971988	CIT032	RNA	################Mutation Details################ND: not determinedNA: Not applicableWhen gene.mutation=M (mutated), than we have details in exon, protein and DNA.gene.mutation=WT (wild type), the exon, protein and DNA columns are NA (not applicable).BRAF.mutation.DNA means the CDS Mutation (http://cancer.sanger.ac.uk/cosmic/mutation/overview?id=521)And BRAF.mutation.Protein means the AA Mutation …	RMA normalisation (Bioconductor R affy package) + ComBat (R sva package )	GPL570	1	Frozen tissue of primary colorectal Adenocarcinoma (discovery)	Homo sapiens	-	+	Homo sapiens	1	N/A	T4	N/A	N/A	N/A	M1	77.2	N1	discovery	18	p.V600E	M	N/A	Female	c.1799T>A	pMMR	WT	c.1799T>A	N/A	proximal	Manual-Trizol	15	M	N/A	C2	4	1	N/A	N
GSM971989	CIT033	RNA	################Mutation Details################ND: not determinedNA: Not applicableWhen gene.mutation=M (mutated), than we have details in exon, protein and DNA.gene.mutation=WT (wild type), the exon, protein and DNA columns are NA (not applicable).BRAF.mutation.DNA means the CDS Mutation (http://cancer.sanger.ac.uk/cosmic/mutation/overview?id=521)And BRAF.mutation.Protein means the AA Mutation …	RMA normalisation (Bioconductor R affy package) + ComBat (R sva package )	GPL570	1	Frozen tissue of primary colorectal Adenocarcinoma (discovery)	Homo sapiens	-	-	Homo sapiens	1	N/A	T2	N/A	c.35G>A	N/A	M0	71.3	N0	discovery	24	N/A	WT	p.G12D	Male	N/A	pMMR	M	N/A	N/A	proximal	Manual-Trizol	16	WT	c.35G>A	C3	1	1	N/A	N
GSM971990	CIT034	RNA	################Mutation Details################ND: not determinedNA: Not applicableWhen gene.mutation=M (mutated), than we have details in exon, protein and DNA.gene.mutation=WT (wild type), the exon, protein and DNA columns are NA (not applicable).BRAF.mutation.DNA means the CDS Mutation (http://cancer.sanger.ac.uk/cosmic/mutation/overview?id=521)And BRAF.mutation.Protein means the AA Mutation …	RMA normalisation (Bioconductor R affy package) + ComBat (R sva package )	GPL570	1	Frozen tissue of primary colorectal Adenocarcinoma (discovery)	Homo sapiens	+	+	Homo sapiens	1	N/A	T2	N/A	c.38G>A	N/A	M0	83.1	N0	discovery	12	N/A	WT	p.G13D	Male	N/A	pMMR	M	N/A	N/A	proximal	Manual-Trizol	12	WT	c.38G>A	C3	1	0	N/A	N
GSM971991	CIT035	RNA	################Mutation Details################ND: not determinedNA: Not applicableWhen gene.mutation=M (mutated), than we have details in exon, protein and DNA.gene.mutation=WT (wild type), the exon, protein and DNA columns are NA (not applicable).BRAF.mutation.DNA means the CDS Mutation (http://cancer.sanger.ac.uk/cosmic/mutation/overview?id=521)And BRAF.mutation.Protein means the AA Mutation …	RMA normalisation (Bioconductor R affy package) + ComBat (R sva package )	GPL570	1	Frozen tissue of primary colorectal Adenocarcinoma (discovery)	Homo sapiens	N/A	-	Homo sapiens	1	N/A	T3	N/A	N/A	N/A	M0	71.3	N0	discovery	55	N/A	M	N/A	Male	N/A	pMMR	WT	N/A	N/A	distal	Manual-Trizol	55	WT	N/A	C5	2	0	N/A	N
GSM971992	CIT036	RNA	################Mutation Details################ND: not determinedNA: Not applicableWhen gene.mutation=M (mutated), than we have details in exon, protein and DNA.gene.mutation=WT (wild type), the exon, protein and DNA columns are NA (not applicable).BRAF.mutation.DNA means the CDS Mutation (http://cancer.sanger.ac.uk/cosmic/mutation/overview?id=521)And BRAF.mutation.Protein means the AA Mutation …	RMA normalisation (Bioconductor R affy package) + ComBat (R sva package )	GPL570	1	Frozen tissue of primary colorectal Adenocarcinoma (discovery)	Homo sapiens	N/A	-	Homo sapiens	1	N/A	T4	N/A	N/A	N/A	M0	85.6	N0	discovery	20	N/A	WT	N/A	Male	N/A	pMMR	WT	N/A	N/A	distal	Manual-Trizol	20	WT	N/A	C1	2	0	N/A	N
GSM971993	CIT037	RNA	################Mutation Details################ND: not determinedNA: Not applicableWhen gene.mutation=M (mutated), than we have details in exon, protein and DNA.gene.mutation=WT (wild type), the exon, protein and DNA columns are NA (not applicable).BRAF.mutation.DNA means the CDS Mutation (http://cancer.sanger.ac.uk/cosmic/mutation/overview?id=521)And BRAF.mutation.Protein means the AA Mutation …	RMA normalisation (Bioconductor R affy package) + ComBat (R sva package )	GPL570	1	Frozen tissue of primary colorectal Adenocarcinoma (discovery)	Homo sapiens	+	-	Homo sapiens	0	N/A	T3	N/A	c.34G>A	N/A	M0	67.5	N0	discovery	56	N/A	WT	p.G12S	Male	N/A	pMMR	M	N/A	N/A	distal	Manual-Trizol	56	WT	c.34G>A	C3	2	0	N/A	N
GSM971994	CIT038	RNA	################Mutation Details################ND: not determinedNA: Not applicableWhen gene.mutation=M (mutated), than we have details in exon, protein and DNA.gene.mutation=WT (wild type), the exon, protein and DNA columns are NA (not applicable).BRAF.mutation.DNA means the CDS Mutation (http://cancer.sanger.ac.uk/cosmic/mutation/overview?id=521)And BRAF.mutation.Protein means the AA Mutation …	RMA normalisation (Bioconductor R affy package) + ComBat (R sva package )	GPL570	1	Frozen tissue of primary colorectal Adenocarcinoma (discovery)	Homo sapiens	+	-	Homo sapiens	0	N/A	T3	N/A	N/A	N/A	M0	80.9	N0	discovery	43	N/A	M	N/A	Male	N/A	pMMR	WT	N/A	N/A	proximal	Manual-Trizol	43	WT	N/A	C5	2	0	N/A	N
GSM971995	CIT039	RNA	################Mutation Details################ND: not determinedNA: Not applicableWhen gene.mutation=M (mutated), than we have details in exon, protein and DNA.gene.mutation=WT (wild type), the exon, protein and DNA columns are NA (not applicable).BRAF.mutation.DNA means the CDS Mutation (http://cancer.sanger.ac.uk/cosmic/mutation/overview?id=521)And BRAF.mutation.Protein means the AA Mutation …	RMA normalisation (Bioconductor R affy package) + ComBat (R sva package )	GPL570	1	Frozen tissue of primary colorectal Adenocarcinoma (discovery)	Homo sapiens	-	-	Homo sapiens	0	N/A	T4	N/A	N/A	N/A	M0	61.8	N0	discovery	25	N/A	WT	N/A	Female	N/A	pMMR	WT	N/A	N/A	distal	Manual-Trizol	25	WT	N/A	C6	2	0	N/A	N
GSM971996	CIT040	RNA	################Mutation Details################ND: not determinedNA: Not applicableWhen gene.mutation=M (mutated), than we have details in exon, protein and DNA.gene.mutation=WT (wild type), the exon, protein and DNA columns are NA (not applicable).BRAF.mutation.DNA means the CDS Mutation (http://cancer.sanger.ac.uk/cosmic/mutation/overview?id=521)And BRAF.mutation.Protein means the AA Mutation …	RMA normalisation (Bioconductor R affy package) + ComBat (R sva package )	GPL570	1	Frozen tissue of primary colorectal Adenocarcinoma (discovery)	Homo sapiens	-	-	Homo sapiens	0	N/A	T3	N/A	N/A	N/A	M0	63	N1	discovery	76	N/A	WT	N/A	Female	N/A	pMMR	WT	N/A	N/A	proximal	Manual-Trizol	76	WT	N/A	C4	3	0	N/A	N
GSM971997	CIT041	RNA	################Mutation Details################ND: not determinedNA: Not applicableWhen gene.mutation=M (mutated), than we have details in exon, protein and DNA.gene.mutation=WT (wild type), the exon, protein and DNA columns are NA (not applicable).BRAF.mutation.DNA means the CDS Mutation (http://cancer.sanger.ac.uk/cosmic/mutation/overview?id=521)And BRAF.mutation.Protein means the AA Mutation …	RMA normalisation (Bioconductor R affy package) + ComBat (R sva package )	GPL570	1	Frozen tissue of primary colorectal Adenocarcinoma (discovery)	Homo sapiens	+	+	Homo sapiens	0	N/A	T3	N/A	N/A	N/A	M0	72	N2	discovery	89	p.V600E	M	N/A	Male	c.1799T>A	pMMR	WT	c.1799T>A	N/A	proximal	Manual-Trizol	89	M	N/A	C2	3	0	N/A	N
GSM971998	CIT042	RNA	################Mutation Details################ND: not determinedNA: Not applicableWhen gene.mutation=M (mutated), than we have details in exon, protein and DNA.gene.mutation=WT (wild type), the exon, protein and DNA columns are NA (not applicable).BRAF.mutation.DNA means the CDS Mutation (http://cancer.sanger.ac.uk/cosmic/mutation/overview?id=521)And BRAF.mutation.Protein means the AA Mutation …	RMA normalisation (Bioconductor R affy package) + ComBat (R sva package )	GPL570	1	Frozen tissue of primary colorectal Adenocarcinoma (discovery)	Homo sapiens	+	-	Homo sapiens	1	N/A	T3	N/A	c.35G>A	N/A	M0	74.8	N1	discovery	23	N/A	WT	p.G12D	Male	N/A	pMMR	M	N/A	N/A	proximal	Manual-Trizol	18	WT	c.35G>A	C6	3	1	N/A	N
GSM971999	CIT043	RNA	################Mutation Details################ND: not determinedNA: Not applicableWhen gene.mutation=M (mutated), than we have details in exon, protein and DNA.gene.mutation=WT (wild type), the exon, protein and DNA columns are NA (not applicable).BRAF.mutation.DNA means the CDS Mutation (http://cancer.sanger.ac.uk/cosmic/mutation/overview?id=521)And BRAF.mutation.Protein means the AA Mutation …	RMA normalisation (Bioconductor R affy package) + ComBat (R sva package )	GPL570	1	Frozen tissue of primary colorectal Adenocarcinoma (discovery)	Homo sapiens	+	-	Homo sapiens	0	N/A	T3	N/A	N/A	N/A	M0	61.5	N1	discovery	1	N/A	M	N/A	Male	N/A	pMMR	WT	N/A	N/A	distal	Manual-Trizol	1	WT	N/A	C6	3	0	N/A	N
GSM972000	CIT044	RNA	################Mutation Details################ND: not determinedNA: Not applicableWhen gene.mutation=M (mutated), than we have details in exon, protein and DNA.gene.mutation=WT (wild type), the exon, protein and DNA columns are NA (not applicable).BRAF.mutation.DNA means the CDS Mutation (http://cancer.sanger.ac.uk/cosmic/mutation/overview?id=521)And BRAF.mutation.Protein means the AA Mutation …	RMA normalisation (Bioconductor R affy package) + ComBat (R sva package )	GPL570	1	Frozen tissue of primary colorectal Adenocarcinoma (discovery)	Homo sapiens	+	-	Homo sapiens	0	N/A	T3	N/A	N/A	N/A	M0	76.4	N2	discovery	9	N/A	WT	N/A	Female	N/A	pMMR	WT	N/A	N/A	distal	Manual-Trizol	9	WT	N/A	C5	3	1	N/A	Y
GSM972001	CIT045	RNA	################Mutation Details################ND: not determinedNA: Not applicableWhen gene.mutation=M (mutated), than we have details in exon, protein and DNA.gene.mutation=WT (wild type), the exon, protein and DNA columns are NA (not applicable).BRAF.mutation.DNA means the CDS Mutation (http://cancer.sanger.ac.uk/cosmic/mutation/overview?id=521)And BRAF.mutation.Protein means the AA Mutation …	RMA normalisation (Bioconductor R affy package) + ComBat (R sva package )	GPL570	1	Frozen tissue of primary colorectal Adenocarcinoma (discovery)	Homo sapiens	-	-	Homo sapiens	0	N/A	T2	N/A	N/A	N/A	M0	71.5	N1	discovery	73	N/A	M	N/A	Male	N/A	pMMR	WT	N/A	N/A	distal	Manual-Trizol	73	WT	N/A	C1	3	0	N/A	N
GSM972002	CIT046	RNA	################Mutation Details################ND: not determinedNA: Not applicableWhen gene.mutation=M (mutated), than we have details in exon, protein and DNA.gene.mutation=WT (wild type), the exon, protein and DNA columns are NA (not applicable).BRAF.mutation.DNA means the CDS Mutation (http://cancer.sanger.ac.uk/cosmic/mutation/overview?id=521)And BRAF.mutation.Protein means the AA Mutation …	RMA normalisation (Bioconductor R affy package) + ComBat (R sva package )	GPL570	1	Frozen tissue of primary colorectal Adenocarcinoma (discovery)	Homo sapiens	+	-	Homo sapiens	0	N/A	T4	N/A	c.35G>A	N/A	M0	77.8	N1	discovery	26	N/A	M	p.G12D	Male	N/A	pMMR	M	N/A	N/A	distal	Manual-Trizol	25	WT	c.35G>A	C3	3	1	N/A	N
GSM972003	CIT047	RNA	################Mutation Details################ND: not determinedNA: Not applicableWhen gene.mutation=M (mutated), than we have details in exon, protein and DNA.gene.mutation=WT (wild type), the exon, protein and DNA columns are NA (not applicable).BRAF.mutation.DNA means the CDS Mutation (http://cancer.sanger.ac.uk/cosmic/mutation/overview?id=521)And BRAF.mutation.Protein means the AA Mutation …	RMA normalisation (Bioconductor R affy package) + ComBat (R sva package )	GPL570	1	Frozen tissue of primary colorectal Adenocarcinoma (discovery)	Homo sapiens	-	-	Homo sapiens	1	N/A	T3	N/A	c.35G>T	N/A	M1	64.6	N2	discovery	27	N/A	WT	p.G12V	Male	N/A	pMMR	M	N/A	N/A	proximal	Manual-Trizol	0	WT	c.35G>T	C1	4	1	N/A	Y
GSM972004	CIT048	RNA	################Mutation Details################ND: not determinedNA: Not applicableWhen gene.mutation=M (mutated), than we have details in exon, protein and DNA.gene.mutation=WT (wild type), the exon, protein and DNA columns are NA (not applicable).BRAF.mutation.DNA means the CDS Mutation (http://cancer.sanger.ac.uk/cosmic/mutation/overview?id=521)And BRAF.mutation.Protein means the AA Mutation …	RMA normalisation (Bioconductor R affy package) + ComBat (R sva package )	GPL570	1	Frozen tissue of primary colorectal Adenocarcinoma (discovery)	Homo sapiens	+	-	Homo sapiens	0	N/A	T3	N/A	c.35G>A	N/A	M1	62.9	N1	discovery	89	N/A	M	p.G12D	Female	N/A	pMMR	M	N/A	N/A	proximal	Manual-Trizol	89	WT	c.35G>A	C1	4	0	N/A	N
GSM972005	CIT049	RNA	################Mutation Details################ND: not determinedNA: Not applicableWhen gene.mutation=M (mutated), than we have details in exon, protein and DNA.gene.mutation=WT (wild type), the exon, protein and DNA columns are NA (not applicable).BRAF.mutation.DNA means the CDS Mutation (http://cancer.sanger.ac.uk/cosmic/mutation/overview?id=521)And BRAF.mutation.Protein means the AA Mutation …	RMA normalisation (Bioconductor R affy package) + ComBat (R sva package )	GPL570	1	Frozen tissue of primary colorectal Adenocarcinoma (discovery)	Homo sapiens	+	-	Homo sapiens	0	N/A	T4	N/A	c.38G>A	N/A	M1	66.1	N1	discovery	44	N/A	M	p.G13D	Male	N/A	pMMR	M	N/A	N/A	proximal	Manual-Trizol	0	WT	c.38G>A	C3	4	1	N/A	N
GSM972006	CIT050	RNA	################Mutation Details################ND: not determinedNA: Not applicableWhen gene.mutation=M (mutated), than we have details in exon, protein and DNA.gene.mutation=WT (wild type), the exon, protein and DNA columns are NA (not applicable).BRAF.mutation.DNA means the CDS Mutation (http://cancer.sanger.ac.uk/cosmic/mutation/overview?id=521)And BRAF.mutation.Protein means the AA Mutation …	RMA normalisation (Bioconductor R affy package) + ComBat (R sva package )	GPL570	1	Frozen tissue of primary colorectal Adenocarcinoma (discovery)	Homo sapiens	+	-	Homo sapiens	1	N/A	T3	N/A	N/A	N/A	M1	67.5	N0	discovery	23	N/A	WT	N/A	Female	N/A	pMMR	WT	N/A	N/A	distal	Manual-Trizol	0	WT	N/A	C5	4	1	N/A	Y
GSM972007	CIT051	RNA	################Mutation Details################ND: not determinedNA: Not applicableWhen gene.mutation=M (mutated), than we have details in exon, protein and DNA.gene.mutation=WT (wild type), the exon, protein and DNA columns are NA (not applicable).BRAF.mutation.DNA means the CDS Mutation (http://cancer.sanger.ac.uk/cosmic/mutation/overview?id=521)And BRAF.mutation.Protein means the AA Mutation …	RMA normalisation (Bioconductor R affy package) + ComBat (R sva package )	GPL570	1	Frozen tissue of primary colorectal Adenocarcinoma (discovery)	Homo sapiens	+	+	Homo sapiens	1	N/A	T4	N/A	N/A	N/A	M1	71	N2	discovery	2	N/A	WT	N/A	Male	N/A	pMMR	WT	N/A	N/A	proximal	Manual-Trizol	2	M	N/A	C4	4	0	N/A	N
GSM972008	CIT052	RNA	################Mutation Details################ND: not determinedNA: Not applicableWhen gene.mutation=M (mutated), than we have details in exon, protein and DNA.gene.mutation=WT (wild type), the exon, protein and DNA columns are NA (not applicable).BRAF.mutation.DNA means the CDS Mutation (http://cancer.sanger.ac.uk/cosmic/mutation/overview?id=521)And BRAF.mutation.Protein means the AA Mutation …	RMA normalisation (Bioconductor R affy package) + ComBat (R sva package )	GPL570	1	Frozen tissue of primary colorectal Adenocarcinoma (discovery)	Homo sapiens	N/A	+	Homo sapiens	1	N/A	T4	N/A	N/A	N/A	M1	67.3	N2	discovery	72	N/A	M	N/A	Male	N/A	pMMR	WT	N/A	N/A	distal	Manual-Trizol	2	M	N/A	C4	4	1	N/A	N
GSM972009	CIT053	RNA	################Mutation Details################ND: not determinedNA: Not applicableWhen gene.mutation=M (mutated), than we have details in exon, protein and DNA.gene.mutation=WT (wild type), the exon, protein and DNA columns are NA (not applicable).BRAF.mutation.DNA means the CDS Mutation (http://cancer.sanger.ac.uk/cosmic/mutation/overview?id=521)And BRAF.mutation.Protein means the AA Mutation …	RMA normalisation (Bioconductor R affy package) + ComBat (R sva package )	GPL570	1	Frozen tissue of primary colorectal Adenocarcinoma (discovery)	Homo sapiens	-	-	Homo sapiens	1	N/A	T3	N/A	c.35G>A	N/A	M1	68.1	N2	discovery	10	N/A	M	p.G12D	Male	N/A	pMMR	M	N/A	N/A	distal	Manual-Trizol	0	WT	c.35G>A	C6	4	1	N/A	N
GSM972010	CIT054	RNA	################Mutation Details################ND: not determinedNA: Not applicableWhen gene.mutation=M (mutated), than we have details in exon, protein and DNA.gene.mutation=WT (wild type), the exon, protein and DNA columns are NA (not applicable).BRAF.mutation.DNA means the CDS Mutation (http://cancer.sanger.ac.uk/cosmic/mutation/overview?id=521)And BRAF.mutation.Protein means the AA Mutation …	RMA normalisation (Bioconductor R affy package) + ComBat (R sva package )	GPL570	1	Frozen tissue of primary colorectal Adenocarcinoma (discovery)	Homo sapiens	-	-	Homo sapiens	1	N/A	T3	N/A	c.35G>A	N/A	M1	74.5	N1	discovery	46	N/A	WT	p.G12D	Male	N/A	pMMR	M	N/A	N/A	distal	Manual-Trizol	10	WT	c.35G>A	C5	4	1	N/A	N
GSM972011	CIT055	RNA	################Mutation Details################ND: not determinedNA: Not applicableWhen gene.mutation=M (mutated), than we have details in exon, protein and DNA.gene.mutation=WT (wild type), the exon, protein and DNA columns are NA (not applicable).BRAF.mutation.DNA means the CDS Mutation (http://cancer.sanger.ac.uk/cosmic/mutation/overview?id=521)And BRAF.mutation.Protein means the AA Mutation …	RMA normalisation (Bioconductor R affy package) + ComBat (R sva package )	GPL570	1	Frozen tissue of primary colorectal Adenocarcinoma (discovery)	Homo sapiens	-	+	Homo sapiens	1	N/A	T4	N/A	N/A	N/A	M1	75.3	N1	discovery	20	p.V600E	WT	N/A	Female	c.1799T>A	pMMR	WT	c.1799T>A	N/A	distal	Manual-Trizol	18	M	N/A	C4	4	1	N/A	N
GSM972012	CIT056	RNA	################Mutation Details################ND: not determinedNA: Not applicableWhen gene.mutation=M (mutated), than we have details in exon, protein and DNA.gene.mutation=WT (wild type), the exon, protein and DNA columns are NA (not applicable).BRAF.mutation.DNA means the CDS Mutation (http://cancer.sanger.ac.uk/cosmic/mutation/overview?id=521)And BRAF.mutation.Protein means the AA Mutation …	RMA normalisation (Bioconductor R affy package) + ComBat (R sva package )	GPL570	1	Frozen tissue of primary colorectal Adenocarcinoma (discovery)	Homo sapiens	+	-	Homo sapiens	0	N/A	T3	N/A	c.38G>A	N/A	M1	86.8	N1	discovery	101	N/A	WT	p.G13D	Female	N/A	pMMR	M	N/A	N/A	proximal	Manual-Trizol	101	WT	c.38G>A	C3	4	0	N/A	N
GSM972013	CIT057	RNA	################Mutation Details################ND: not determinedNA: Not applicableWhen gene.mutation=M (mutated), than we have details in exon, protein and DNA.gene.mutation=WT (wild type), the exon, protein and DNA columns are NA (not applicable).BRAF.mutation.DNA means the CDS Mutation (http://cancer.sanger.ac.uk/cosmic/mutation/overview?id=521)And BRAF.mutation.Protein means the AA Mutation …	RMA normalisation (Bioconductor R affy package) + ComBat (R sva package )	GPL570	1	Frozen tissue of primary colorectal Adenocarcinoma (discovery)	Homo sapiens	-	-	Homo sapiens	1	N/A	T2	N/A	N/A	N/A	M1	89.4	N1	discovery	43	N/A	WT	N/A	Female	N/A	pMMR	WT	N/A	N/A	distal	Manual-Trizol	43	WT	N/A	C5	4	0	N/A	N
GSM972014	CIT058	RNA	################Mutation Details################ND: not determinedNA: Not applicableWhen gene.mutation=M (mutated), than we have details in exon, protein and DNA.gene.mutation=WT (wild type), the exon, protein and DNA columns are NA (not applicable).BRAF.mutation.DNA means the CDS Mutation (http://cancer.sanger.ac.uk/cosmic/mutation/overview?id=521)And BRAF.mutation.Protein means the AA Mutation …	RMA normalisation (Bioconductor R affy package) + ComBat (R sva package )	GPL570	1	Frozen tissue of primary colorectal Adenocarcinoma (discovery)	Homo sapiens	-	-	Homo sapiens	1	N/A	T3	N/A	N/A	N/A	M1	65.8	N0	discovery	29	N/A	M	N/A	Male	N/A	pMMR	WT	N/A	N/A	distal	Manual-Trizol	0	WT	N/A	C5	4	1	N/A	Y
GSM972015	CIT059	RNA	################Mutation Details################ND: not determinedNA: Not applicableWhen gene.mutation=M (mutated), than we have details in exon, protein and DNA.gene.mutation=WT (wild type), the exon, protein and DNA columns are NA (not applicable).BRAF.mutation.DNA means the CDS Mutation (http://cancer.sanger.ac.uk/cosmic/mutation/overview?id=521)And BRAF.mutation.Protein means the AA Mutation …	RMA normalisation (Bioconductor R affy package) + ComBat (R sva package )	GPL570	1	Frozen tissue of primary colorectal Adenocarcinoma (discovery)	Homo sapiens	-	+	Homo sapiens	0	N/A	T3	N/A	c.34G>T	N/A	M0	92.4	N0	discovery	91	N/A	WT	p.G12C	Female	N/A	dMMR	M	N/A	N/A	distal	Manual-Trizol	91	WT	c.34G>T	C2	2	0	N/A	N
GSM972016	CIT060	RNA	################Mutation Details################ND: not determinedNA: Not applicableWhen gene.mutation=M (mutated), than we have details in exon, protein and DNA.gene.mutation=WT (wild type), the exon, protein and DNA columns are NA (not applicable).BRAF.mutation.DNA means the CDS Mutation (http://cancer.sanger.ac.uk/cosmic/mutation/overview?id=521)And BRAF.mutation.Protein means the AA Mutation …	RMA normalisation (Bioconductor R affy package) + ComBat (R sva package )	GPL570	1	Frozen tissue of primary colorectal Adenocarcinoma (discovery)	Homo sapiens	-	-	Homo sapiens	1	N/A	T3	N/A	N/A	N/A	M0	74.5	N0	discovery	16	N/A	M	N/A	Female	N/A	dMMR	WT	N/A	N/A	proximal	Manual-Trizol	14	WT	N/A	C2	2	1	N/A	N
GSM972017	CIT061	RNA	################Mutation Details################ND: not determinedNA: Not applicableWhen gene.mutation=M (mutated), than we have details in exon, protein and DNA.gene.mutation=WT (wild type), the exon, protein and DNA columns are NA (not applicable).BRAF.mutation.DNA means the CDS Mutation (http://cancer.sanger.ac.uk/cosmic/mutation/overview?id=521)And BRAF.mutation.Protein means the AA Mutation …	RMA normalisation (Bioconductor R affy package) + ComBat (R sva package )	GPL570	1	Frozen tissue of primary colorectal Adenocarcinoma (discovery)	Homo sapiens	+	-	Homo sapiens	0	N/A	T3	N/A	c.38G>A	N/A	M0	73	N2	discovery	43	N/A	N/A	N/A	Female	N/A	pMMR	M	N/A	5FU	proximal	Manual-Cesium Chloride	43	WT	c.38G>A	C1	3	0	N/A	Y
GSM972018	CIT062	RNA	################Mutation Details################ND: not determinedNA: Not applicableWhen gene.mutation=M (mutated), than we have details in exon, protein and DNA.gene.mutation=WT (wild type), the exon, protein and DNA columns are NA (not applicable).BRAF.mutation.DNA means the CDS Mutation (http://cancer.sanger.ac.uk/cosmic/mutation/overview?id=521)And BRAF.mutation.Protein means the AA Mutation …	RMA normalisation (Bioconductor R affy package) + ComBat (R sva package )	GPL570	1	Frozen tissue of primary colorectal Adenocarcinoma (discovery)	Homo sapiens	+	-	Homo sapiens	0	N/A	T2	N/A	N/A	N/A	M0	68	N2	discovery	117	N/A	N/A	N/A	Female	N/A	pMMR	WT	N/A	5FU	distal	Manual-Cesium Chloride	117	WT	N/A	C5	3	0	N/A	Y
GSM972019	CIT063	RNA	################Mutation Details################ND: not determinedNA: Not applicableWhen gene.mutation=M (mutated), than we have details in exon, protein and DNA.gene.mutation=WT (wild type), the exon, protein and DNA columns are NA (not applicable).BRAF.mutation.DNA means the CDS Mutation (http://cancer.sanger.ac.uk/cosmic/mutation/overview?id=521)And BRAF.mutation.Protein means the AA Mutation …	RMA normalisation (Bioconductor R affy package) + ComBat (R sva package )	GPL570	1	Frozen tissue of primary colorectal Adenocarcinoma (discovery)	Homo sapiens	+	+	Homo sapiens	1	N/A	T3	N/A	N/A	N/A	M0	54	N3	discovery	25	N/A	N/A	N/A	Male	N/A	pMMR	WT	N/A	5FU	proximal	Manual-Cesium Chloride	21	M	N/A	C4	3	1	N/A	Y
GSM972020	CIT064	RNA	################Mutation Details################ND: not determinedNA: Not applicableWhen gene.mutation=M (mutated), than we have details in exon, protein and DNA.gene.mutation=WT (wild type), the exon, protein and DNA columns are NA (not applicable).BRAF.mutation.DNA means the CDS Mutation (http://cancer.sanger.ac.uk/cosmic/mutation/overview?id=521)And BRAF.mutation.Protein means the AA Mutation …	RMA normalisation (Bioconductor R affy package) + ComBat (R sva package )	GPL570	1	Frozen tissue of primary colorectal Adenocarcinoma (discovery)	Homo sapiens	+	-	Homo sapiens	0	N/A	T3	N/A	N/A	N/A	M0	49	N2	discovery	78	N/A	N/A	N/A	Female	N/A	pMMR	WT	N/A	5FU	distal	Manual-Cesium Chloride	9	WT	N/A	C6	3	1	N/A	Y
GSM972021	CIT065	RNA	################Mutation Details################ND: not determinedNA: Not applicableWhen gene.mutation=M (mutated), than we have details in exon, protein and DNA.gene.mutation=WT (wild type), the exon, protein and DNA columns are NA (not applicable).BRAF.mutation.DNA means the CDS Mutation (http://cancer.sanger.ac.uk/cosmic/mutation/overview?id=521)And BRAF.mutation.Protein means the AA Mutation …	RMA normalisation (Bioconductor R affy package) + ComBat (R sva package )	GPL570	1	Frozen tissue of primary colorectal Adenocarcinoma (discovery)	Homo sapiens	+	-	Homo sapiens	1	N/A	T3	N/A	N/A	N/A	M0	58	N2	discovery	37	N/A	N/A	N/A	Female	N/A	pMMR	WT	N/A	5FU	distal	Manual-Cesium Chloride	5	WT	N/A	C2	3	1	N/A	Y
GSM972022	CIT066	RNA	################Mutation Details################ND: not determinedNA: Not applicableWhen gene.mutation=M (mutated), than we have details in exon, protein and DNA.gene.mutation=WT (wild type), the exon, protein and DNA columns are NA (not applicable).BRAF.mutation.DNA means the CDS Mutation (http://cancer.sanger.ac.uk/cosmic/mutation/overview?id=521)And BRAF.mutation.Protein means the AA Mutation …	RMA normalisation (Bioconductor R affy package) + ComBat (R sva package )	GPL570	1	Frozen tissue of primary colorectal Adenocarcinoma (discovery)	Homo sapiens	+	-	Homo sapiens	0	N/A	T3	N/A	c.34G>T	N/A	M0	76	N2	discovery	82	N/A	N/A	N/A	Female	N/A	pMMR	M	N/A	5FU	proximal	Manual-Cesium Chloride	82	WT	c.34G>T	C1	3	0	N/A	Y
GSM972023	CIT067	RNA	################Mutation Details################ND: not determinedNA: Not applicableWhen gene.mutation=M (mutated), than we have details in exon, protein and DNA.gene.mutation=WT (wild type), the exon, protein and DNA columns are NA (not applicable).BRAF.mutation.DNA means the CDS Mutation (http://cancer.sanger.ac.uk/cosmic/mutation/overview?id=521)And BRAF.mutation.Protein means the AA Mutation …	RMA normalisation (Bioconductor R affy package) + ComBat (R sva package )	GPL570	1	Frozen tissue of primary colorectal Adenocarcinoma (discovery)	Homo sapiens	+	-	Homo sapiens	0	N/A	T3	N/A	c.35G>C	N/A	M0	59	N1	discovery	16	N/A	N/A	N/A	Female	N/A	pMMR	M	N/A	5FU	distal	Manual-Cesium Chloride	6	WT	c.35G>C	C3	3	1	N/A	Y
GSM972024	CIT068	RNA	################Mutation Details################ND: not determinedNA: Not applicableWhen gene.mutation=M (mutated), than we have details in exon, protein and DNA.gene.mutation=WT (wild type), the exon, protein and DNA columns are NA (not applicable).BRAF.mutation.DNA means the CDS Mutation (http://cancer.sanger.ac.uk/cosmic/mutation/overview?id=521)And BRAF.mutation.Protein means the AA Mutation …	RMA normalisation (Bioconductor R affy package) + ComBat (R sva package )	GPL570	1	Frozen tissue of primary colorectal Adenocarcinoma (discovery)	Homo sapiens	+	-	Homo sapiens	0	N/A	T2	N/A	N/A	N/A	M0	62	N2	discovery	43	N/A	N/A	N/A	Male	N/A	pMMR	WT	N/A	5FU	distal	Manual-Cesium Chloride	37	WT	N/A	C1	3	1	N/A	Y
GSM972025	CIT069	RNA	################Mutation Details################ND: not determinedNA: Not applicableWhen gene.mutation=M (mutated), than we have details in exon, protein and DNA.gene.mutation=WT (wild type), the exon, protein and DNA columns are NA (not applicable).BRAF.mutation.DNA means the CDS Mutation (http://cancer.sanger.ac.uk/cosmic/mutation/overview?id=521)And BRAF.mutation.Protein means the AA Mutation …	RMA normalisation (Bioconductor R affy package) + ComBat (R sva package )	GPL570	1	Frozen tissue of primary colorectal Adenocarcinoma (discovery)	Homo sapiens	+	-	Homo sapiens	0	N/A	T3	N/A	N/A	N/A	M0	49	N2	discovery	53	N/A	N/A	N/A	Male	N/A	pMMR	WT	N/A	5FU	distal	Manual-Cesium Chloride	53	WT	N/A	C1	3	0	N/A	Y
GSM972026	CIT070	RNA	################Mutation Details################ND: not determinedNA: Not applicableWhen gene.mutation=M (mutated), than we have details in exon, protein and DNA.gene.mutation=WT (wild type), the exon, protein and DNA columns are NA (not applicable).BRAF.mutation.DNA means the CDS Mutation (http://cancer.sanger.ac.uk/cosmic/mutation/overview?id=521)And BRAF.mutation.Protein means the AA Mutation …	RMA normalisation (Bioconductor R affy package) + ComBat (R sva package )	GPL570	1	Frozen tissue of primary colorectal Adenocarcinoma (discovery)	Homo sapiens	+	-	Homo sapiens	1	N/A	T3	N/A	N/A	N/A	M0	75	N2	discovery	34	N/A	N/A	N/A	Male	N/A	pMMR	WT	N/A	5FU	distal	Manual-Cesium Chloride	32	N/A	N/A	C4	3	1	N/A	Y
GSM972027	CIT071	RNA	################Mutation Details################ND: not determinedNA: Not applicableWhen gene.mutation=M (mutated), than we have details in exon, protein and DNA.gene.mutation=WT (wild type), the exon, protein and DNA columns are NA (not applicable).BRAF.mutation.DNA means the CDS Mutation (http://cancer.sanger.ac.uk/cosmic/mutation/overview?id=521)And BRAF.mutation.Protein means the AA Mutation …	RMA normalisation (Bioconductor R affy package) + ComBat (R sva package )	GPL570	1	Frozen tissue of primary colorectal Adenocarcinoma (discovery)	Homo sapiens	+	-	Homo sapiens	0	N/A	T3	N/A	N/A	N/A	M0	70	N2	discovery	94	N/A	N/A	N/A	Female	N/A	pMMR	WT	N/A	5FU	proximal	Manual-Cesium Chloride	94	WT	N/A	C5	3	0	N/A	Y
GSM972028	CIT072	RNA	################Mutation Details################ND: not determinedNA: Not applicableWhen gene.mutation=M (mutated), than we have details in exon, protein and DNA.gene.mutation=WT (wild type), the exon, protein and DNA columns are NA (not applicable).BRAF.mutation.DNA means the CDS Mutation (http://cancer.sanger.ac.uk/cosmic/mutation/overview?id=521)And BRAF.mutation.Protein means the AA Mutation …	RMA normalisation (Bioconductor R affy package) + ComBat (R sva package )	GPL570	1	Frozen tissue of primary colorectal Adenocarcinoma (discovery)	Homo sapiens	+	+	Homo sapiens	0	N/A	T3	N/A	c.35G>A	N/A	M0	46	N2	discovery	78	N/A	N/A	N/A	Female	N/A	pMMR	M	N/A	5FU	proximal	Manual-Cesium Chloride	78	WT	c.35G>A	C6	3	0	N/A	Y
GSM972029	CIT073	RNA	################Mutation Details################ND: not determinedNA: Not applicableWhen gene.mutation=M (mutated), than we have details in exon, protein and DNA.gene.mutation=WT (wild type), the exon, protein and DNA columns are NA (not applicable).BRAF.mutation.DNA means the CDS Mutation (http://cancer.sanger.ac.uk/cosmic/mutation/overview?id=521)And BRAF.mutation.Protein means the AA Mutation …	RMA normalisation (Bioconductor R affy package) + ComBat (R sva package )	GPL570	1	Frozen tissue of primary colorectal Adenocarcinoma (discovery)	Homo sapiens	+	-	Homo sapiens	0	N/A	T4	N/A	N/A	N/A	M0	58	N2	discovery	36	N/A	N/A	N/A	Male	N/A	pMMR	WT	N/A	5FU	distal	Manual-Cesium Chloride	36	WT	N/A	C6	3	0	N/A	Y
GSM972030	CIT074	RNA	################Mutation Details################ND: not determinedNA: Not applicableWhen gene.mutation=M (mutated), than we have details in exon, protein and DNA.gene.mutation=WT (wild type), the exon, protein and DNA columns are NA (not applicable).BRAF.mutation.DNA means the CDS Mutation (http://cancer.sanger.ac.uk/cosmic/mutation/overview?id=521)And BRAF.mutation.Protein means the AA Mutation …	RMA normalisation (Bioconductor R affy package) + ComBat (R sva package )	GPL570	1	Frozen tissue of primary colorectal Adenocarcinoma (discovery)	Homo sapiens	+	-	Homo sapiens	0	N/A	T3	N/A	N/A	N/A	M0	68	N3	discovery	52	N/A	N/A	N/A	Female	N/A	pMMR	WT	N/A	5FU	proximal	Manual-Cesium Chloride	52	M	N/A	C2	3	0	N/A	Y
GSM972031	CIT075	RNA	################Mutation Details################ND: not determinedNA: Not applicableWhen gene.mutation=M (mutated), than we have details in exon, protein and DNA.gene.mutation=WT (wild type), the exon, protein and DNA columns are NA (not applicable).BRAF.mutation.DNA means the CDS Mutation (http://cancer.sanger.ac.uk/cosmic/mutation/overview?id=521)And BRAF.mutation.Protein means the AA Mutation …	RMA normalisation (Bioconductor R affy package) + ComBat (R sva package )	GPL570	1	Frozen tissue of primary colorectal Adenocarcinoma (discovery)	Homo sapiens	N/A	N/A	Homo sapiens	0	N/A	T3	N/A	N/A	N/A	M0	81	N0	discovery	55	N/A	N/A	N/A	Male	N/A	pMMR	N/A	N/A	N/A	distal	Manual-Rneasy Mini (Qiagen)	55	N/A	N/A	C5	2	0	N/A	N
GSM972032	CIT076	RNA	################Mutation Details################ND: not determinedNA: Not applicableWhen gene.mutation=M (mutated), than we have details in exon, protein and DNA.gene.mutation=WT (wild type), the exon, protein and DNA columns are NA (not applicable).BRAF.mutation.DNA means the CDS Mutation (http://cancer.sanger.ac.uk/cosmic/mutation/overview?id=521)And BRAF.mutation.Protein means the AA Mutation …	RMA normalisation (Bioconductor R affy package) + ComBat (R sva package )	GPL570	1	Frozen tissue of primary colorectal Adenocarcinoma (discovery)	Homo sapiens	+	-	Homo sapiens	0	N/A	T3	N/A	N/A	N/A	M0	64	N0	discovery	60	N/A	N/A	N/A	Female	N/A	pMMR	WT	N/A	N/A	proximal	Manual-Rneasy Mini (Qiagen)	60	WT	N/A	C5	2	0	N/A	N
GSM972033	CIT077	RNA	################Mutation Details################ND: not determinedNA: Not applicableWhen gene.mutation=M (mutated), than we have details in exon, protein and DNA.gene.mutation=WT (wild type), the exon, protein and DNA columns are NA (not applicable).BRAF.mutation.DNA means the CDS Mutation (http://cancer.sanger.ac.uk/cosmic/mutation/overview?id=521)And BRAF.mutation.Protein means the AA Mutation …	RMA normalisation (Bioconductor R affy package) + ComBat (R sva package )	GPL570	1	Frozen tissue of primary colorectal Adenocarcinoma (discovery)	Homo sapiens	N/A	N/A	Homo sapiens	0	N/A	T4	N/A	N/A	N/A	M0	45	N0	discovery	50	N/A	N/A	N/A	Female	N/A	pMMR	N/A	N/A	N/A	distal	Manual-Rneasy Mini (Qiagen)	50	N/A	N/A	C1	2	0	N/A	N
GSM972034	CIT078	RNA	################Mutation Details################ND: not determinedNA: Not applicableWhen gene.mutation=M (mutated), than we have details in exon, protein and DNA.gene.mutation=WT (wild type), the exon, protein and DNA columns are NA (not applicable).BRAF.mutation.DNA means the CDS Mutation (http://cancer.sanger.ac.uk/cosmic/mutation/overview?id=521)And BRAF.mutation.Protein means the AA Mutation …	RMA normalisation (Bioconductor R affy package) + ComBat (R sva package )	GPL570	1	Frozen tissue of primary colorectal Adenocarcinoma (discovery)	Homo sapiens	N/A	-	Homo sapiens	0	N/A	T3	N/A	c.38G>A	N/A	M0	77	N0	discovery	50	N/A	N/A	N/A	Male	N/A	pMMR	M	N/A	N/A	proximal	Manual-Rneasy Mini (Qiagen)	50	WT	c.38G>A	C1	2	0	N/A	N
GSM972035	CIT079	RNA	################Mutation Details################ND: not determinedNA: Not applicableWhen gene.mutation=M (mutated), than we have details in exon, protein and DNA.gene.mutation=WT (wild type), the exon, protein and DNA columns are NA (not applicable).BRAF.mutation.DNA means the CDS Mutation (http://cancer.sanger.ac.uk/cosmic/mutation/overview?id=521)And BRAF.mutation.Protein means the AA Mutation …	RMA normalisation (Bioconductor R affy package) + ComBat (R sva package )	GPL570	1	Frozen tissue of primary colorectal Adenocarcinoma (discovery)	Homo sapiens	+	-	Homo sapiens	0	N/A	T3	N/A	N/A	N/A	M0	94	N0	discovery	39	N/A	N/A	N/A	Female	N/A	pMMR	WT	N/A	N/A	proximal	Manual-Rneasy Mini (Qiagen)	39	WT	N/A	C1	2	0	N/A	N
GSM972036	CIT080	RNA	################Mutation Details################ND: not determinedNA: Not applicableWhen gene.mutation=M (mutated), than we have details in exon, protein and DNA.gene.mutation=WT (wild type), the exon, protein and DNA columns are NA (not applicable).BRAF.mutation.DNA means the CDS Mutation (http://cancer.sanger.ac.uk/cosmic/mutation/overview?id=521)And BRAF.mutation.Protein means the AA Mutation …	RMA normalisation (Bioconductor R affy package) + ComBat (R sva package )	GPL570	1	Frozen tissue of primary colorectal Adenocarcinoma (discovery)	Homo sapiens	N/A	N/A	Homo sapiens	0	N/A	T4	N/A	N/A	N/A	M0	47	N0	discovery	50	N/A	N/A	N/A	Female	N/A	pMMR	N/A	N/A	N/A	proximal	Manual-Rneasy Mini (Qiagen)	50	N/A	N/A	C3	2	0	N/A	N
GSM972037	CIT081	RNA	################Mutation Details################ND: not determinedNA: Not applicableWhen gene.mutation=M (mutated), than we have details in exon, protein and DNA.gene.mutation=WT (wild type), the exon, protein and DNA columns are NA (not applicable).BRAF.mutation.DNA means the CDS Mutation (http://cancer.sanger.ac.uk/cosmic/mutation/overview?id=521)And BRAF.mutation.Protein means the AA Mutation …	RMA normalisation (Bioconductor R affy package) + ComBat (R sva package )	GPL570	1	Frozen tissue of primary colorectal Adenocarcinoma (discovery)	Homo sapiens	-	+	Homo sapiens	0	N/A	T4	N/A	N/A	N/A	M0	78	N0	discovery	33	N/A	N/A	N/A	Male	N/A	pMMR	M	N/A	N/A	proximal	Manual-Rneasy Mini (Qiagen)	33	WT	N/A	C3	2	0	N/A	N
GSM972038	CIT082	RNA	################Mutation Details################ND: not determinedNA: Not applicableWhen gene.mutation=M (mutated), than we have details in exon, protein and DNA.gene.mutation=WT (wild type), the exon, protein and DNA columns are NA (not applicable).BRAF.mutation.DNA means the CDS Mutation (http://cancer.sanger.ac.uk/cosmic/mutation/overview?id=521)And BRAF.mutation.Protein means the AA Mutation …	RMA normalisation (Bioconductor R affy package) + ComBat (R sva package )	GPL570	1	Frozen tissue of primary colorectal Adenocarcinoma (discovery)	Homo sapiens	+	-	Homo sapiens	1	N/A	T3	N/A	N/A	N/A	M0	61	N0	discovery	1	N/A	N/A	N/A	Male	N/A	pMMR	WT	N/A	N/A	distal	Manual-Rneasy Mini (Qiagen)	1	WT	N/A	C5	2	0	N/A	N
GSM972039	CIT083	RNA	################Mutation Details################ND: not determinedNA: Not applicableWhen gene.mutation=M (mutated), than we have details in exon, protein and DNA.gene.mutation=WT (wild type), the exon, protein and DNA columns are NA (not applicable).BRAF.mutation.DNA means the CDS Mutation (http://cancer.sanger.ac.uk/cosmic/mutation/overview?id=521)And BRAF.mutation.Protein means the AA Mutation …	RMA normalisation (Bioconductor R affy package) + ComBat (R sva package )	GPL570	1	Frozen tissue of primary colorectal Adenocarcinoma (discovery)	Homo sapiens	-	-	Homo sapiens	1	N/A	T4	N/A	N/A	N/A	M1	65	N0	discovery	52	N/A	N/A	N/A	Male	N/A	pMMR	WT	N/A	FOLFOX	distal	Manual-Rneasy Mini (Qiagen)	0	WT	N/A	C4	4	1	N/A	Y
GSM972040	CIT084	RNA	################Mutation Details################ND: not determinedNA: Not applicableWhen gene.mutation=M (mutated), than we have details in exon, protein and DNA.gene.mutation=WT (wild type), the exon, protein and DNA columns are NA (not applicable).BRAF.mutation.DNA means the CDS Mutation (http://cancer.sanger.ac.uk/cosmic/mutation/overview?id=521)And BRAF.mutation.Protein means the AA Mutation …	RMA normalisation (Bioconductor R affy package) + ComBat (R sva package )	GPL570	1	Frozen tissue of primary colorectal Adenocarcinoma (discovery)	Homo sapiens	+	-	Homo sapiens	0	N/A	T3	N/A	N/A	N/A	M0	81	N0	discovery	63	N/A	N/A	N/A	Male	N/A	pMMR	WT	N/A	N/A	distal	Manual-Rneasy Mini (Qiagen)	63	WT	N/A	C5	2	0	N/A	N
GSM972041	CIT085	RNA	################Mutation Details################ND: not determinedNA: Not applicableWhen gene.mutation=M (mutated), than we have details in exon, protein and DNA.gene.mutation=WT (wild type), the exon, protein and DNA columns are NA (not applicable).BRAF.mutation.DNA means the CDS Mutation (http://cancer.sanger.ac.uk/cosmic/mutation/overview?id=521)And BRAF.mutation.Protein means the AA Mutation …	RMA normalisation (Bioconductor R affy package) + ComBat (R sva package )	GPL570	1	Frozen tissue of primary colorectal Adenocarcinoma (discovery)	Homo sapiens	+	-	Homo sapiens	0	N/A	T3	N/A	c.35G>A	N/A	M0	78	N0	discovery	55	N/A	N/A	N/A	Male	N/A	pMMR	M	N/A	N/A	distal	Manual-Rneasy Mini (Qiagen)	55	WT	c.35G>A	C5	2	0	N/A	N
GSM972042	CIT086	RNA	################Mutation Details################ND: not determinedNA: Not applicableWhen gene.mutation=M (mutated), than we have details in exon, protein and DNA.gene.mutation=WT (wild type), the exon, protein and DNA columns are NA (not applicable).BRAF.mutation.DNA means the CDS Mutation (http://cancer.sanger.ac.uk/cosmic/mutation/overview?id=521)And BRAF.mutation.Protein means the AA Mutation …	RMA normalisation (Bioconductor R affy package) + ComBat (R sva package )	GPL570	1	Frozen tissue of primary colorectal Adenocarcinoma (discovery)	Homo sapiens	-	-	Homo sapiens	0	N/A	T3	N/A	c.35G>A	N/A	M0	83	N0	discovery	51	N/A	N/A	N/A	Male	N/A	pMMR	M	N/A	N/A	proximal	Manual-Rneasy Mini (Qiagen)	51	WT	c.35G>A	C3	2	0	N/A	N
GSM972043	CIT087	RNA	################Mutation Details################ND: not determinedNA: Not applicableWhen gene.mutation=M (mutated), than we have details in exon, protein and DNA.gene.mutation=WT (wild type), the exon, protein and DNA columns are NA (not applicable).BRAF.mutation.DNA means the CDS Mutation (http://cancer.sanger.ac.uk/cosmic/mutation/overview?id=521)And BRAF.mutation.Protein means the AA Mutation …	RMA normalisation (Bioconductor R affy package) + ComBat (R sva package )	GPL570	1	Frozen tissue of primary colorectal Adenocarcinoma (discovery)	Homo sapiens	+	-	Homo sapiens	1	N/A	T3	N/A	N/A	N/A	M1	56	N0	discovery	27	N/A	N/A	N/A	Male	N/A	pMMR	WT	N/A	other	distal	Manual-Rneasy Mini (Qiagen)	0	WT	N/A	C1	4	1	N/A	Y
GSM972044	CIT088	RNA	################Mutation Details################ND: not determinedNA: Not applicableWhen gene.mutation=M (mutated), than we have details in exon, protein and DNA.gene.mutation=WT (wild type), the exon, protein and DNA columns are NA (not applicable).BRAF.mutation.DNA means the CDS Mutation (http://cancer.sanger.ac.uk/cosmic/mutation/overview?id=521)And BRAF.mutation.Protein means the AA Mutation …	RMA normalisation (Bioconductor R affy package) + ComBat (R sva package )	GPL570	1	Frozen tissue of primary colorectal Adenocarcinoma (discovery)	Homo sapiens	+	+	Homo sapiens	0	N/A	T4	N/A	N/A	N/A	M0	58	N0	discovery	42	N/A	N/A	N/A	Male	N/A	pMMR	WT	N/A	FUFOL	proximal	Manual-Rneasy Mini (Qiagen)	42	WT	N/A	C3	2	0	N/A	Y
GSM972045	CIT089	RNA	################Mutation Details################ND: not determinedNA: Not applicableWhen gene.mutation=M (mutated), than we have details in exon, protein and DNA.gene.mutation=WT (wild type), the exon, protein and DNA columns are NA (not applicable).BRAF.mutation.DNA means the CDS Mutation (http://cancer.sanger.ac.uk/cosmic/mutation/overview?id=521)And BRAF.mutation.Protein means the AA Mutation …	RMA normalisation (Bioconductor R affy package) + ComBat (R sva package )	GPL570	1	Frozen tissue of primary colorectal Adenocarcinoma (discovery)	Homo sapiens	-	-	Homo sapiens	1	N/A	T3	N/A	c.35G>C	N/A	M1	71	N0	discovery	11	N/A	N/A	N/A	Male	N/A	pMMR	M	N/A	FOLFIRI	proximal	Manual-Rneasy Mini (Qiagen)	0	WT	c.35G>C	C3	4	1	N/A	Y
GSM972046	CIT090	RNA	################Mutation Details################ND: not determinedNA: Not applicableWhen gene.mutation=M (mutated), than we have details in exon, protein and DNA.gene.mutation=WT (wild type), the exon, protein and DNA columns are NA (not applicable).BRAF.mutation.DNA means the CDS Mutation (http://cancer.sanger.ac.uk/cosmic/mutation/overview?id=521)And BRAF.mutation.Protein means the AA Mutation …	RMA normalisation (Bioconductor R affy package) + ComBat (R sva package )	GPL570	1	Frozen tissue of primary colorectal Adenocarcinoma (discovery)	Homo sapiens	+	-	Homo sapiens	0	N/A	T3	N/A	N/A	N/A	M0	54	N0	discovery	58	N/A	N/A	N/A	Male	N/A	pMMR	WT	N/A	N/A	distal	Manual-Rneasy Mini (Qiagen)	21	WT	N/A	C5	2	1	N/A	N
GSM972047	CIT091	RNA	################Mutation Details################ND: not determinedNA: Not applicableWhen gene.mutation=M (mutated), than we have details in exon, protein and DNA.gene.mutation=WT (wild type), the exon, protein and DNA columns are NA (not applicable).BRAF.mutation.DNA means the CDS Mutation (http://cancer.sanger.ac.uk/cosmic/mutation/overview?id=521)And BRAF.mutation.Protein means the AA Mutation …	RMA normalisation (Bioconductor R affy package) + ComBat (R sva package )	GPL570	1	Frozen tissue of primary colorectal Adenocarcinoma (discovery)	Homo sapiens	+	-	Homo sapiens	0	N/A	T3	N/A	c.38G>A	N/A	M0	93	N0	discovery	33	N/A	N/A	N/A	Female	N/A	pMMR	M	N/A	N/A	proximal	Manual-Rneasy Mini (Qiagen)	33	WT	c.38G>A	C5	2	0	N/A	N
GSM972048	CIT092	RNA	################Mutation Details################ND: not determinedNA: Not applicableWhen gene.mutation=M (mutated), than we have details in exon, protein and DNA.gene.mutation=WT (wild type), the exon, protein and DNA columns are NA (not applicable).BRAF.mutation.DNA means the CDS Mutation (http://cancer.sanger.ac.uk/cosmic/mutation/overview?id=521)And BRAF.mutation.Protein means the AA Mutation …	RMA normalisation (Bioconductor R affy package) + ComBat (R sva package )	GPL570	1	Frozen tissue of primary colorectal Adenocarcinoma (discovery)	Homo sapiens	+	-	Homo sapiens	0	N/A	T4	N/A	c.35G>C	N/A	M1	50	N0	discovery	30	N/A	N/A	N/A	Female	N/A	pMMR	M	N/A	N/A	distal	Manual-Rneasy Mini (Qiagen)	0	WT	c.35G>C	C1	4	1	N/A	Y
GSM972049	CIT093	RNA	################Mutation Details################ND: not determinedNA: Not applicableWhen gene.mutation=M (mutated), than we have details in exon, protein and DNA.gene.mutation=WT (wild type), the exon, protein and DNA columns are NA (not applicable).BRAF.mutation.DNA means the CDS Mutation (http://cancer.sanger.ac.uk/cosmic/mutation/overview?id=521)And BRAF.mutation.Protein means the AA Mutation …	RMA normalisation (Bioconductor R affy package) + ComBat (R sva package )	GPL570	1	Frozen tissue of primary colorectal Adenocarcinoma (discovery)	Homo sapiens	+	-	Homo sapiens	0	N/A	T3	N/A	c.34G>T	N/A	M0	79	N0	discovery	26	N/A	N/A	N/A	Male	N/A	pMMR	M	N/A	N/A	proximal	Manual-Rneasy Mini (Qiagen)	26	WT	c.34G>T	C3	2	0	N/A	N
GSM972050	CIT094	RNA	################Mutation Details################ND: not determinedNA: Not applicableWhen gene.mutation=M (mutated), than we have details in exon, protein and DNA.gene.mutation=WT (wild type), the exon, protein and DNA columns are NA (not applicable).BRAF.mutation.DNA means the CDS Mutation (http://cancer.sanger.ac.uk/cosmic/mutation/overview?id=521)And BRAF.mutation.Protein means the AA Mutation …	RMA normalisation (Bioconductor R affy package) + ComBat (R sva package )	GPL570	1	Frozen tissue of primary colorectal Adenocarcinoma (discovery)	Homo sapiens	+	-	Homo sapiens	0	N/A	T3	N/A	N/A	N/A	M0	75	N0	discovery	19	N/A	N/A	N/A	Female	N/A	pMMR	M	N/A	N/A	distal	Manual-Rneasy Mini (Qiagen)	19	WT	N/A	C3	2	0	N/A	N
GSM972051	CIT095	RNA	################Mutation Details################ND: not determinedNA: Not applicableWhen gene.mutation=M (mutated), than we have details in exon, protein and DNA.gene.mutation=WT (wild type), the exon, protein and DNA columns are NA (not applicable).BRAF.mutation.DNA means the CDS Mutation (http://cancer.sanger.ac.uk/cosmic/mutation/overview?id=521)And BRAF.mutation.Protein means the AA Mutation …	RMA normalisation (Bioconductor R affy package) + ComBat (R sva package )	GPL570	1	Frozen tissue of primary colorectal Adenocarcinoma (discovery)	Homo sapiens	+	-	Homo sapiens	1	N/A	T3	N/A	c.35G>A	N/A	M1	34	N0	discovery	28	N/A	N/A	N/A	Female	N/A	pMMR	M	N/A	FOLFOX	distal	Manual-Rneasy Mini (Qiagen)	0	WT	c.35G>A	C4	4	1	N/A	Y
GSM972052	CIT096	RNA	################Mutation Details################ND: not determinedNA: Not applicableWhen gene.mutation=M (mutated), than we have details in exon, protein and DNA.gene.mutation=WT (wild type), the exon, protein and DNA columns are NA (not applicable).BRAF.mutation.DNA means the CDS Mutation (http://cancer.sanger.ac.uk/cosmic/mutation/overview?id=521)And BRAF.mutation.Protein means the AA Mutation …	RMA normalisation (Bioconductor R affy package) + ComBat (R sva package )	GPL570	1	Frozen tissue of primary colorectal Adenocarcinoma (discovery)	Homo sapiens	+	N/A	Homo sapiens	0	N/A	T2	N/A	c.34G>T	N/A	M0	68	N0	discovery	15	N/A	N/A	N/A	Male	N/A	pMMR	M	N/A	N/A	distal	Manual-Rneasy Mini (Qiagen)	15	WT	c.34G>T	C5	2	0	N/A	N
GSM972053	CIT097	RNA	################Mutation Details################ND: not determinedNA: Not applicableWhen gene.mutation=M (mutated), than we have details in exon, protein and DNA.gene.mutation=WT (wild type), the exon, protein and DNA columns are NA (not applicable).BRAF.mutation.DNA means the CDS Mutation (http://cancer.sanger.ac.uk/cosmic/mutation/overview?id=521)And BRAF.mutation.Protein means the AA Mutation …	RMA normalisation (Bioconductor R affy package) + ComBat (R sva package )	GPL570	1	Frozen tissue of primary colorectal Adenocarcinoma (discovery)	Homo sapiens	+	-	Homo sapiens	0	N/A	T2	N/A	N/A	N/A	M0	55	N0	discovery	29	N/A	N/A	N/A	Male	N/A	pMMR	WT	N/A	N/A	proximal	Manual-Rneasy Mini (Qiagen)	29	WT	N/A	C5	2	0	N/A	N
GSM972054	CIT098	RNA	################Mutation Details################ND: not determinedNA: Not applicableWhen gene.mutation=M (mutated), than we have details in exon, protein and DNA.gene.mutation=WT (wild type), the exon, protein and DNA columns are NA (not applicable).BRAF.mutation.DNA means the CDS Mutation (http://cancer.sanger.ac.uk/cosmic/mutation/overview?id=521)And BRAF.mutation.Protein means the AA Mutation …	RMA normalisation (Bioconductor R affy package) + ComBat (R sva package )	GPL570	1	Frozen tissue of primary colorectal Adenocarcinoma (discovery)	Homo sapiens	+	-	Homo sapiens	0	N/A	T3	N/A	c.34.35delinsAT	N/A	M0	82	N0	discovery	26	N/A	N/A	N/A	Male	N/A	pMMR	M	N/A	N/A	proximal	Manual-Rneasy Mini (Qiagen)	26	WT	c.34.35delinsAT	C4	2	0	N/A	N
GSM972055	CIT099	RNA	################Mutation Details################ND: not determinedNA: Not applicableWhen gene.mutation=M (mutated), than we have details in exon, protein and DNA.gene.mutation=WT (wild type), the exon, protein and DNA columns are NA (not applicable).BRAF.mutation.DNA means the CDS Mutation (http://cancer.sanger.ac.uk/cosmic/mutation/overview?id=521)And BRAF.mutation.Protein means the AA Mutation …	RMA normalisation (Bioconductor R affy package) + ComBat (R sva package )	GPL570	1	Frozen tissue of primary colorectal Adenocarcinoma (discovery)	Homo sapiens	-	-	Homo sapiens	0	N/A	T4	N/A	N/A	N/A	M0	31	N0	discovery	93	N/A	N/A	N/A	Female	N/A	N/A	WT	N/A	N/A	distal	Manual-Rneasy Mini (Qiagen)	93	WT	N/A	C2	2	0	N/A	N
GSM972056	CIT100	RNA	################Mutation Details################ND: not determinedNA: Not applicableWhen gene.mutation=M (mutated), than we have details in exon, protein and DNA.gene.mutation=WT (wild type), the exon, protein and DNA columns are NA (not applicable).BRAF.mutation.DNA means the CDS Mutation (http://cancer.sanger.ac.uk/cosmic/mutation/overview?id=521)And BRAF.mutation.Protein means the AA Mutation …	RMA normalisation (Bioconductor R affy package) + ComBat (R sva package )	GPL570	1	Frozen tissue of primary colorectal Adenocarcinoma (discovery)	Homo sapiens	-	+	Homo sapiens	0	N/A	T4	N/A	N/A	N/A	M0	78	N0	discovery	92	N/A	N/A	N/A	Female	N/A	N/A	WT	N/A	N/A	proximal	Manual-Rneasy Mini (Qiagen)	92	M	N/A	C2	2	0	N/A	N
GSM972057	CIT101	RNA	################Mutation Details################ND: not determinedNA: Not applicableWhen gene.mutation=M (mutated), than we have details in exon, protein and DNA.gene.mutation=WT (wild type), the exon, protein and DNA columns are NA (not applicable).BRAF.mutation.DNA means the CDS Mutation (http://cancer.sanger.ac.uk/cosmic/mutation/overview?id=521)And BRAF.mutation.Protein means the AA Mutation …	RMA normalisation (Bioconductor R affy package) + ComBat (R sva package )	GPL570	1	Frozen tissue of primary colorectal Adenocarcinoma (discovery)	Homo sapiens	+	-	Homo sapiens	1	N/A	T3	N/A	N/A	N/A	M0	70	N0	discovery	26	N/A	N/A	N/A	Male	N/A	N/A	WT	N/A	N/A	distal	Manual-Rneasy Mini (Qiagen)	26	WT	N/A	C1	2	0	N/A	N
GSM972058	CIT102	RNA	################Mutation Details################ND: not determinedNA: Not applicableWhen gene.mutation=M (mutated), than we have details in exon, protein and DNA.gene.mutation=WT (wild type), the exon, protein and DNA columns are NA (not applicable).BRAF.mutation.DNA means the CDS Mutation (http://cancer.sanger.ac.uk/cosmic/mutation/overview?id=521)And BRAF.mutation.Protein means the AA Mutation …	RMA normalisation (Bioconductor R affy package) + ComBat (R sva package )	GPL570	1	Frozen tissue of primary colorectal Adenocarcinoma (discovery)	Homo sapiens	-	+	Homo sapiens	0	N/A	T3	N/A	N/A	N/A	M0	75	N0	discovery	60	N/A	N/A	N/A	Female	N/A	N/A	WT	N/A	N/A	proximal	Manual-Rneasy Mini (Qiagen)	60	M	N/A	C2	2	0	N/A	N
GSM972059	CIT103	RNA	################Mutation Details################ND: not determinedNA: Not applicableWhen gene.mutation=M (mutated), than we have details in exon, protein and DNA.gene.mutation=WT (wild type), the exon, protein and DNA columns are NA (not applicable).BRAF.mutation.DNA means the CDS Mutation (http://cancer.sanger.ac.uk/cosmic/mutation/overview?id=521)And BRAF.mutation.Protein means the AA Mutation …	RMA normalisation (Bioconductor R affy package) + ComBat (R sva package )	GPL570	1	Frozen tissue of primary colorectal Adenocarcinoma (discovery)	Homo sapiens	-	+	Homo sapiens	0	N/A	T3	N/A	N/A	N/A	M0	76	N0	discovery	59	N/A	N/A	N/A	Female	N/A	N/A	WT	N/A	N/A	distal	Manual-Rneasy Mini (Qiagen)	59	M	N/A	C2	2	0	N/A	N
GSM972060	CIT104	RNA	################Mutation Details################ND: not determinedNA: Not applicableWhen gene.mutation=M (mutated), than we have details in exon, protein and DNA.gene.mutation=WT (wild type), the exon, protein and DNA columns are NA (not applicable).BRAF.mutation.DNA means the CDS Mutation (http://cancer.sanger.ac.uk/cosmic/mutation/overview?id=521)And BRAF.mutation.Protein means the AA Mutation …	RMA normalisation (Bioconductor R affy package) + ComBat (R sva package )	GPL570	1	Frozen tissue of primary colorectal Adenocarcinoma (discovery)	Homo sapiens	+	-	Homo sapiens	0	N/A	T3	N/A	N/A	N/A	M0	66	N0	discovery	82	N/A	N/A	N/A	Male	N/A	N/A	WT	N/A	N/A	distal	Manual-Rneasy Mini (Qiagen)	82	WT	N/A	C5	2	0	N/A	N
GSM972061	CIT105	RNA	################Mutation Details################ND: not determinedNA: Not applicableWhen gene.mutation=M (mutated), than we have details in exon, protein and DNA.gene.mutation=WT (wild type), the exon, protein and DNA columns are NA (not applicable).BRAF.mutation.DNA means the CDS Mutation (http://cancer.sanger.ac.uk/cosmic/mutation/overview?id=521)And BRAF.mutation.Protein means the AA Mutation …	RMA normalisation (Bioconductor R affy package) + ComBat (R sva package )	GPL570	1	Frozen tissue of primary colorectal Adenocarcinoma (discovery)	Homo sapiens	+	-	Homo sapiens	1	N/A	T4	N/A	N/A	N/A	M0	78	N0	discovery	43	N/A	N/A	N/A	Female	N/A	N/A	WT	N/A	N/A	distal	Manual-Rneasy Mini (Qiagen)	43	WT	N/A	C1	2	0	N/A	N
GSM972062	CIT106	RNA	################Mutation Details################ND: not determinedNA: Not applicableWhen gene.mutation=M (mutated), than we have details in exon, protein and DNA.gene.mutation=WT (wild type), the exon, protein and DNA columns are NA (not applicable).BRAF.mutation.DNA means the CDS Mutation (http://cancer.sanger.ac.uk/cosmic/mutation/overview?id=521)And BRAF.mutation.Protein means the AA Mutation …	RMA normalisation (Bioconductor R affy package) + ComBat (R sva package )	GPL570	1	Frozen tissue of primary colorectal Adenocarcinoma (discovery)	Homo sapiens	+	-	Homo sapiens	1	N/A	T4	N/A	c.35G>T	N/A	M0	43	N0	discovery	23	N/A	N/A	N/A	Female	N/A	pMMR	M	N/A	FOLFOX	distal	Manual-Rneasy Mini (Qiagen)	0	WT	c.35G>T	C6	2	1	N/A	Y
GSM972063	CIT107	RNA	################Mutation Details################ND: not determinedNA: Not applicableWhen gene.mutation=M (mutated), than we have details in exon, protein and DNA.gene.mutation=WT (wild type), the exon, protein and DNA columns are NA (not applicable).BRAF.mutation.DNA means the CDS Mutation (http://cancer.sanger.ac.uk/cosmic/mutation/overview?id=521)And BRAF.mutation.Protein means the AA Mutation …	RMA normalisation (Bioconductor R affy package) + ComBat (R sva package )	GPL570	1	Frozen tissue of primary colorectal Adenocarcinoma (discovery)	Homo sapiens	+	-	Homo sapiens	0	N/A	T3	N/A	c.38G>A	N/A	M0	54	N0	discovery	70	N/A	N/A	N/A	Male	N/A	N/A	M	N/A	N/A	distal	Manual-Rneasy Mini (Qiagen)	70	WT	c.38G>A	C1	2	0	N/A	N
GSM972064	CIT108	RNA	################Mutation Details################ND: not determinedNA: Not applicableWhen gene.mutation=M (mutated), than we have details in exon, protein and DNA.gene.mutation=WT (wild type), the exon, protein and DNA columns are NA (not applicable).BRAF.mutation.DNA means the CDS Mutation (http://cancer.sanger.ac.uk/cosmic/mutation/overview?id=521)And BRAF.mutation.Protein means the AA Mutation …	RMA normalisation (Bioconductor R affy package) + ComBat (R sva package )	GPL570	1	Frozen tissue of primary colorectal Adenocarcinoma (discovery)	Homo sapiens	+	-	Homo sapiens	1	N/A	T4	N/A	c.35G>A	N/A	M1	60	N0	discovery	22	N/A	N/A	N/A	Male	N/A	N/A	M	N/A	FOLFIRI	distal	Manual-Rneasy Mini (Qiagen)	0	WT	c.35G>A	C4	4	1	N/A	Y
GSM972065	CIT109	RNA	################Mutation Details################ND: not determinedNA: Not applicableWhen gene.mutation=M (mutated), than we have details in exon, protein and DNA.gene.mutation=WT (wild type), the exon, protein and DNA columns are NA (not applicable).BRAF.mutation.DNA means the CDS Mutation (http://cancer.sanger.ac.uk/cosmic/mutation/overview?id=521)And BRAF.mutation.Protein means the AA Mutation …	RMA normalisation (Bioconductor R affy package) + ComBat (R sva package )	GPL570	1	Frozen tissue of primary colorectal Adenocarcinoma (discovery)	Homo sapiens	+	-	Homo sapiens	0	N/A	T3	N/A	N/A	N/A	M0	48	N0	discovery	46	N/A	N/A	N/A	Male	N/A	N/A	WT	N/A	FUFOL	distal	Manual-Rneasy Mini (Qiagen)	46	WT	N/A	C1	2	0	N/A	Y
GSM972066	CIT110	RNA	################Mutation Details################ND: not determinedNA: Not applicableWhen gene.mutation=M (mutated), than we have details in exon, protein and DNA.gene.mutation=WT (wild type), the exon, protein and DNA columns are NA (not applicable).BRAF.mutation.DNA means the CDS Mutation (http://cancer.sanger.ac.uk/cosmic/mutation/overview?id=521)And BRAF.mutation.Protein means the AA Mutation …	RMA normalisation (Bioconductor R affy package) + ComBat (R sva package )	GPL570	1	Frozen tissue of primary colorectal Adenocarcinoma (discovery)	Homo sapiens	+	-	Homo sapiens	0	N/A	T4	N/A	N/A	N/A	M1	69	N0	discovery	49	N/A	N/A	N/A	Male	N/A	N/A	WT	N/A	FOLFOX	distal	Manual-Rneasy Mini (Qiagen)	0	WT	N/A	C1	4	1	N/A	Y
GSM972067	CIT111	RNA	################Mutation Details################ND: not determinedNA: Not applicableWhen gene.mutation=M (mutated), than we have details in exon, protein and DNA.gene.mutation=WT (wild type), the exon, protein and DNA columns are NA (not applicable).BRAF.mutation.DNA means the CDS Mutation (http://cancer.sanger.ac.uk/cosmic/mutation/overview?id=521)And BRAF.mutation.Protein means the AA Mutation …	RMA normalisation (Bioconductor R affy package) + ComBat (R sva package )	GPL570	1	Frozen tissue of primary colorectal Adenocarcinoma (discovery)	Homo sapiens	+	-	Homo sapiens	1	N/A	T3	N/A	N/A	N/A	M0	83	N0	discovery	183	N/A	N/A	N/A	Female	N/A	N/A	WT	N/A	N/A	distal	Manual-Rneasy Mini (Qiagen)	183	WT	N/A	C5	2	0	N/A	N
GSM972068	CIT112	RNA	################Mutation Details################ND: not determinedNA: Not applicableWhen gene.mutation=M (mutated), than we have details in exon, protein and DNA.gene.mutation=WT (wild type), the exon, protein and DNA columns are NA (not applicable).BRAF.mutation.DNA means the CDS Mutation (http://cancer.sanger.ac.uk/cosmic/mutation/overview?id=521)And BRAF.mutation.Protein means the AA Mutation …	RMA normalisation (Bioconductor R affy package) + ComBat (R sva package )	GPL570	1	Frozen tissue of primary colorectal Adenocarcinoma (discovery)	Homo sapiens	+	-	Homo sapiens	1	N/A	T4	N/A	c.35G>A	N/A	M0	44	N0	discovery	22	N/A	N/A	N/A	Male	N/A	N/A	M	N/A	FUFOL	distal	Manual-Rneasy Mini (Qiagen)	3	WT	c.35G>A	C4	2	1	N/A	Y
GSM972069	CIT113	RNA	################Mutation Details################ND: not determinedNA: Not applicableWhen gene.mutation=M (mutated), than we have details in exon, protein and DNA.gene.mutation=WT (wild type), the exon, protein and DNA columns are NA (not applicable).BRAF.mutation.DNA means the CDS Mutation (http://cancer.sanger.ac.uk/cosmic/mutation/overview?id=521)And BRAF.mutation.Protein means the AA Mutation …	RMA normalisation (Bioconductor R affy package) + ComBat (R sva package )	GPL570	1	Frozen tissue of primary colorectal Adenocarcinoma (discovery)	Homo sapiens	+	-	Homo sapiens	0	N/A	T3	N/A	c.38G>A	N/A	M0	68	N0	discovery	201	N/A	N/A	N/A	Male	N/A	N/A	M	N/A	N/A	proximal	Manual-Rneasy Mini (Qiagen)	201	WT	c.38G>A	C5	2	0	N/A	N
GSM972070	CIT114	RNA	################Mutation Details################ND: not determinedNA: Not applicableWhen gene.mutation=M (mutated), than we have details in exon, protein and DNA.gene.mutation=WT (wild type), the exon, protein and DNA columns are NA (not applicable).BRAF.mutation.DNA means the CDS Mutation (http://cancer.sanger.ac.uk/cosmic/mutation/overview?id=521)And BRAF.mutation.Protein means the AA Mutation …	RMA normalisation (Bioconductor R affy package) + ComBat (R sva package )	GPL570	1	Frozen tissue of primary colorectal Adenocarcinoma (discovery)	Homo sapiens	+	-	Homo sapiens	1	N/A	T4	N/A	c.35G>T	N/A	M0	64	N0	discovery	68	N/A	N/A	N/A	Female	N/A	N/A	M	N/A	FUFOL	distal	Manual-Rneasy Mini (Qiagen)	68	WT	c.35G>T	C6	2	0	N/A	Y
GSM972071	CIT115	RNA	################Mutation Details################ND: not determinedNA: Not applicableWhen gene.mutation=M (mutated), than we have details in exon, protein and DNA.gene.mutation=WT (wild type), the exon, protein and DNA columns are NA (not applicable).BRAF.mutation.DNA means the CDS Mutation (http://cancer.sanger.ac.uk/cosmic/mutation/overview?id=521)And BRAF.mutation.Protein means the AA Mutation …	RMA normalisation (Bioconductor R affy package) + ComBat (R sva package )	GPL570	1	Frozen tissue of primary colorectal Adenocarcinoma (discovery)	Homo sapiens	+	-	Homo sapiens	0	N/A	T3	N/A	N/A	N/A	M0	68	N0	discovery	183	N/A	N/A	N/A	Female	N/A	N/A	WT	N/A	N/A	distal	Manual-Rneasy Mini (Qiagen)	183	WT	N/A	C5	2	0	N/A	N
GSM972072	CIT116	RNA	################Mutation Details################ND: not determinedNA: Not applicableWhen gene.mutation=M (mutated), than we have details in exon, protein and DNA.gene.mutation=WT (wild type), the exon, protein and DNA columns are NA (not applicable).BRAF.mutation.DNA means the CDS Mutation (http://cancer.sanger.ac.uk/cosmic/mutation/overview?id=521)And BRAF.mutation.Protein means the AA Mutation …	RMA normalisation (Bioconductor R affy package) + ComBat (R sva package )	GPL570	1	Frozen tissue of primary colorectal Adenocarcinoma (discovery)	Homo sapiens	+	+	Homo sapiens	0	N/A	T4	N/A	N/A	N/A	M0	70	N0	discovery	172	N/A	N/A	N/A	Female	N/A	N/A	WT	N/A	N/A	proximal	Manual-Rneasy Mini (Qiagen)	172	M	N/A	C4	2	0	N/A	N
GSM972073	CIT117	RNA	################Mutation Details################ND: not determinedNA: Not applicableWhen gene.mutation=M (mutated), than we have details in exon, protein and DNA.gene.mutation=WT (wild type), the exon, protein and DNA columns are NA (not applicable).BRAF.mutation.DNA means the CDS Mutation (http://cancer.sanger.ac.uk/cosmic/mutation/overview?id=521)And BRAF.mutation.Protein means the AA Mutation …	RMA normalisation (Bioconductor R affy package) + ComBat (R sva package )	GPL570	1	Frozen tissue of primary colorectal Adenocarcinoma (discovery)	Homo sapiens	+	+	Homo sapiens	0	N/A	T3	N/A	c.35G>A	N/A	M0	80	N0	discovery	163	N/A	N/A	N/A	Female	N/A	N/A	M	N/A	N/A	proximal	Manual-Rneasy Mini (Qiagen)	163	WT	c.35G>A	C4	2	0	N/A	N
GSM972074	CIT118	RNA	################Mutation Details################ND: not determinedNA: Not applicableWhen gene.mutation=M (mutated), than we have details in exon, protein and DNA.gene.mutation=WT (wild type), the exon, protein and DNA columns are NA (not applicable).BRAF.mutation.DNA means the CDS Mutation (http://cancer.sanger.ac.uk/cosmic/mutation/overview?id=521)And BRAF.mutation.Protein means the AA Mutation …	RMA normalisation (Bioconductor R affy package) + ComBat (R sva package )	GPL570	1	Frozen tissue of primary colorectal Adenocarcinoma (discovery)	Homo sapiens	N/A	-	Homo sapiens	1	N/A	T4	N/A	N/A	N/A	M0	70	N0	discovery	75	N/A	N/A	N/A	Female	N/A	N/A	WT	N/A	FUFOL	distal	Manual-Rneasy Mini (Qiagen)	1	WT	N/A	C1	2	1	N/A	Y
GSM972075	CIT119	RNA	################Mutation Details################ND: not determinedNA: Not applicableWhen gene.mutation=M (mutated), than we have details in exon, protein and DNA.gene.mutation=WT (wild type), the exon, protein and DNA columns are NA (not applicable).BRAF.mutation.DNA means the CDS Mutation (http://cancer.sanger.ac.uk/cosmic/mutation/overview?id=521)And BRAF.mutation.Protein means the AA Mutation …	RMA normalisation (Bioconductor R affy package) + ComBat (R sva package )	GPL570	1	Frozen tissue of primary colorectal Adenocarcinoma (discovery)	Homo sapiens	+	-	Homo sapiens	1	N/A	T4	N/A	N/A	N/A	M0	42	N0	discovery	44	N/A	N/A	N/A	Male	N/A	N/A	WT	N/A	N/A	distal	Manual-Rneasy Mini (Qiagen)	44	WT	N/A	C2	2	0	N/A	N
GSM972076	CIT120	RNA	################Mutation Details################ND: not determinedNA: Not applicableWhen gene.mutation=M (mutated), than we have details in exon, protein and DNA.gene.mutation=WT (wild type), the exon, protein and DNA columns are NA (not applicable).BRAF.mutation.DNA means the CDS Mutation (http://cancer.sanger.ac.uk/cosmic/mutation/overview?id=521)And BRAF.mutation.Protein means the AA Mutation …	RMA normalisation (Bioconductor R affy package) + ComBat (R sva package )	GPL570	1	Frozen tissue of primary colorectal Adenocarcinoma (discovery)	Homo sapiens	-	-	Homo sapiens	0	N/A	T3	N/A	N/A	N/A	M0	48	N0	discovery	153	N/A	N/A	N/A	Male	N/A	N/A	WT	N/A	N/A	proximal	Manual-Rneasy Mini (Qiagen)	153	WT	N/A	C2	2	0	N/A	N
GSM972077	CIT121	RNA	################Mutation Details################ND: not determinedNA: Not applicableWhen gene.mutation=M (mutated), than we have details in exon, protein and DNA.gene.mutation=WT (wild type), the exon, protein and DNA columns are NA (not applicable).BRAF.mutation.DNA means the CDS Mutation (http://cancer.sanger.ac.uk/cosmic/mutation/overview?id=521)And BRAF.mutation.Protein means the AA Mutation …	RMA normalisation (Bioconductor R affy package) + ComBat (R sva package )	GPL570	1	Frozen tissue of primary colorectal Adenocarcinoma (discovery)	Homo sapiens	+	-	Homo sapiens	1	N/A	T3	N/A	c.35G>T	N/A	M0	58	N0	discovery	31	N/A	N/A	N/A	Female	N/A	N/A	M	N/A	N/A	distal	Manual-Rneasy Mini (Qiagen)	26	WT	c.35G>T	C6	2	1	N/A	N
GSM972078	CIT122	RNA	################Mutation Details################ND: not determinedNA: Not applicableWhen gene.mutation=M (mutated), than we have details in exon, protein and DNA.gene.mutation=WT (wild type), the exon, protein and DNA columns are NA (not applicable).BRAF.mutation.DNA means the CDS Mutation (http://cancer.sanger.ac.uk/cosmic/mutation/overview?id=521)And BRAF.mutation.Protein means the AA Mutation …	RMA normalisation (Bioconductor R affy package) + ComBat (R sva package )	GPL570	1	Frozen tissue of primary colorectal Adenocarcinoma (discovery)	Homo sapiens	+	-	Homo sapiens	1	N/A	T3	N/A	N/A	N/A	M0	63	N0	discovery	145	N/A	N/A	N/A	Male	N/A	N/A	WT	N/A	FOLFOX	distal	Manual-Rneasy Mini (Qiagen)	54	WT	N/A	C5	2	1	N/A	Y
GSM972079	CIT123	RNA	################Mutation Details################ND: not determinedNA: Not applicableWhen gene.mutation=M (mutated), than we have details in exon, protein and DNA.gene.mutation=WT (wild type), the exon, protein and DNA columns are NA (not applicable).BRAF.mutation.DNA means the CDS Mutation (http://cancer.sanger.ac.uk/cosmic/mutation/overview?id=521)And BRAF.mutation.Protein means the AA Mutation …	RMA normalisation (Bioconductor R affy package) + ComBat (R sva package )	GPL570	1	Frozen tissue of primary colorectal Adenocarcinoma (discovery)	Homo sapiens	+	-	Homo sapiens	0	N/A	T3	N/A	N/A	N/A	M0	44	N0	discovery	168	N/A	N/A	N/A	Male	N/A	N/A	WT	N/A	5FU	distal	Manual-Rneasy Mini (Qiagen)	168	WT	N/A	C2	2	0	N/A	Y
GSM972080	CIT124	RNA	################Mutation Details################ND: not determinedNA: Not applicableWhen gene.mutation=M (mutated), than we have details in exon, protein and DNA.gene.mutation=WT (wild type), the exon, protein and DNA columns are NA (not applicable).BRAF.mutation.DNA means the CDS Mutation (http://cancer.sanger.ac.uk/cosmic/mutation/overview?id=521)And BRAF.mutation.Protein means the AA Mutation …	RMA normalisation (Bioconductor R affy package) + ComBat (R sva package )	GPL570	1	Frozen tissue of primary colorectal Adenocarcinoma (discovery)	Homo sapiens	+	+	Homo sapiens	0	N/A	T4	N/A	c.35G>T	N/A	M0	61	N0	discovery	165	N/A	N/A	N/A	Male	N/A	N/A	M	N/A	other	distal	Manual-Rneasy Mini (Qiagen)	53	WT	c.35G>T	C2	2	1	N/A	Y
GSM972081	CIT125	RNA	################Mutation Details################ND: not determinedNA: Not applicableWhen gene.mutation=M (mutated), than we have details in exon, protein and DNA.gene.mutation=WT (wild type), the exon, protein and DNA columns are NA (not applicable).BRAF.mutation.DNA means the CDS Mutation (http://cancer.sanger.ac.uk/cosmic/mutation/overview?id=521)And BRAF.mutation.Protein means the AA Mutation …	RMA normalisation (Bioconductor R affy package) + ComBat (R sva package )	GPL570	1	Frozen tissue of primary colorectal Adenocarcinoma (discovery)	Homo sapiens	+	-	Homo sapiens	0	N/A	T3	N/A	c.35G>C	N/A	M0	68	N0	discovery	26	N/A	N/A	N/A	Female	N/A	N/A	M	N/A	N/A	distal	Manual-Rneasy Mini (Qiagen)	26	WT	c.35G>C	C1	2	0	N/A	N
GSM972082	CIT126	RNA	################Mutation Details################ND: not determinedNA: Not applicableWhen gene.mutation=M (mutated), than we have details in exon, protein and DNA.gene.mutation=WT (wild type), the exon, protein and DNA columns are NA (not applicable).BRAF.mutation.DNA means the CDS Mutation (http://cancer.sanger.ac.uk/cosmic/mutation/overview?id=521)And BRAF.mutation.Protein means the AA Mutation …	RMA normalisation (Bioconductor R affy package) + ComBat (R sva package )	GPL570	1	Frozen tissue of primary colorectal Adenocarcinoma (discovery)	Homo sapiens	+	-	Homo sapiens	1	N/A	T3	N/A	c.38G>A	N/A	M0	75	N0	discovery	132	N/A	N/A	N/A	Male	N/A	N/A	M	N/A	other	distal	Manual-Rneasy Mini (Qiagen)	119	WT	c.38G>A	C2	2	1	N/A	Y
GSM972083	CIT127	RNA	################Mutation Details################ND: not determinedNA: Not applicableWhen gene.mutation=M (mutated), than we have details in exon, protein and DNA.gene.mutation=WT (wild type), the exon, protein and DNA columns are NA (not applicable).BRAF.mutation.DNA means the CDS Mutation (http://cancer.sanger.ac.uk/cosmic/mutation/overview?id=521)And BRAF.mutation.Protein means the AA Mutation …	RMA normalisation (Bioconductor R affy package) + ComBat (R sva package )	GPL570	1	Frozen tissue of primary colorectal Adenocarcinoma (discovery)	Homo sapiens	+	-	Homo sapiens	0	N/A	T3	N/A	N/A	N/A	M0	65	N0	discovery	127	N/A	N/A	N/A	Female	N/A	N/A	WT	N/A	N/A	distal	Manual-Rneasy Mini (Qiagen)	127	WT	N/A	C5	2	0	N/A	N
GSM972084	CIT128	RNA	################Mutation Details################ND: not determinedNA: Not applicableWhen gene.mutation=M (mutated), than we have details in exon, protein and DNA.gene.mutation=WT (wild type), the exon, protein and DNA columns are NA (not applicable).BRAF.mutation.DNA means the CDS Mutation (http://cancer.sanger.ac.uk/cosmic/mutation/overview?id=521)And BRAF.mutation.Protein means the AA Mutation …	RMA normalisation (Bioconductor R affy package) + ComBat (R sva package )	GPL570	1	Frozen tissue of primary colorectal Adenocarcinoma (discovery)	Homo sapiens	-	-	Homo sapiens	0	N/A	T3	N/A	N/A	N/A	M0	73	N0	discovery	129	N/A	N/A	N/A	Female	N/A	N/A	WT	N/A	N/A	distal	Manual-Rneasy Mini (Qiagen)	129	WT	N/A	C6	2	0	N/A	N
GSM972085	CIT129	RNA	################Mutation Details################ND: not determinedNA: Not applicableWhen gene.mutation=M (mutated), than we have details in exon, protein and DNA.gene.mutation=WT (wild type), the exon, protein and DNA columns are NA (not applicable).BRAF.mutation.DNA means the CDS Mutation (http://cancer.sanger.ac.uk/cosmic/mutation/overview?id=521)And BRAF.mutation.Protein means the AA Mutation …	RMA normalisation (Bioconductor R affy package) + ComBat (R sva package )	GPL570	1	Frozen tissue of primary colorectal Adenocarcinoma (discovery)	Homo sapiens	+	-	Homo sapiens	0	N/A	T3	N/A	N/A	N/A	M0	56	N0	discovery	97	N/A	N/A	N/A	Male	N/A	N/A	WT	N/A	N/A	proximal	Manual-Rneasy Mini (Qiagen)	97	WT	N/A	C1	2	0	N/A	N
GSM972086	CIT130	RNA	################Mutation Details################ND: not determinedNA: Not applicableWhen gene.mutation=M (mutated), than we have details in exon, protein and DNA.gene.mutation=WT (wild type), the exon, protein and DNA columns are NA (not applicable).BRAF.mutation.DNA means the CDS Mutation (http://cancer.sanger.ac.uk/cosmic/mutation/overview?id=521)And BRAF.mutation.Protein means the AA Mutation …	RMA normalisation (Bioconductor R affy package) + ComBat (R sva package )	GPL570	1	Frozen tissue of primary colorectal Adenocarcinoma (discovery)	Homo sapiens	+	-	Homo sapiens	1	N/A	T3	N/A	N/A	N/A	M0	81	N0	discovery	43	N/A	N/A	N/A	Male	N/A	pMMR	WT	N/A	N/A	distal	Manual-Rneasy Mini (Qiagen)	43	WT	N/A	C1	2	0	N/A	N
GSM972087	CIT131	RNA	################Mutation Details################ND: not determinedNA: Not applicableWhen gene.mutation=M (mutated), than we have details in exon, protein and DNA.gene.mutation=WT (wild type), the exon, protein and DNA columns are NA (not applicable).BRAF.mutation.DNA means the CDS Mutation (http://cancer.sanger.ac.uk/cosmic/mutation/overview?id=521)And BRAF.mutation.Protein means the AA Mutation …	RMA normalisation (Bioconductor R affy package) + ComBat (R sva package )	GPL570	1	Frozen tissue of primary colorectal Adenocarcinoma (discovery)	Homo sapiens	+	-	Homo sapiens	1	N/A	T3	N/A	N/A	N/A	M0	84	N0	discovery	32	N/A	N/A	N/A	Female	N/A	pMMR	WT	N/A	N/A	proximal	Manual-Rneasy Mini (Qiagen)	8	WT	N/A	C1	2	1	N/A	N
GSM972088	CIT132	RNA	################Mutation Details################ND: not determinedNA: Not applicableWhen gene.mutation=M (mutated), than we have details in exon, protein and DNA.gene.mutation=WT (wild type), the exon, protein and DNA columns are NA (not applicable).BRAF.mutation.DNA means the CDS Mutation (http://cancer.sanger.ac.uk/cosmic/mutation/overview?id=521)And BRAF.mutation.Protein means the AA Mutation …	RMA normalisation (Bioconductor R affy package) + ComBat (R sva package )	GPL570	1	Frozen tissue of primary colorectal Adenocarcinoma (discovery)	Homo sapiens	-	-	Homo sapiens	0	N/A	T4	N/A	N/A	N/A	M0	73	N0	discovery	79	N/A	N/A	N/A	Female	N/A	pMMR	WT	N/A	N/A	distal	Manual-Rneasy Mini (Qiagen)	79	WT	N/A	C6	2	0	N/A	N
GSM972089	CIT133	RNA	################Mutation Details################ND: not determinedNA: Not applicableWhen gene.mutation=M (mutated), than we have details in exon, protein and DNA.gene.mutation=WT (wild type), the exon, protein and DNA columns are NA (not applicable).BRAF.mutation.DNA means the CDS Mutation (http://cancer.sanger.ac.uk/cosmic/mutation/overview?id=521)And BRAF.mutation.Protein means the AA Mutation …	RMA normalisation (Bioconductor R affy package) + ComBat (R sva package )	GPL570	1	Frozen tissue of primary colorectal Adenocarcinoma (discovery)	Homo sapiens	-	+	Homo sapiens	0	N/A	T3	N/A	N/A	N/A	M0	68	N0	discovery	87	N/A	N/A	N/A	Female	N/A	pMMR	WT	N/A	N/A	proximal	Manual-Rneasy Mini (Qiagen)	87	WT	N/A	C4	2	0	N/A	N
GSM972090	CIT134	RNA	################Mutation Details################ND: not determinedNA: Not applicableWhen gene.mutation=M (mutated), than we have details in exon, protein and DNA.gene.mutation=WT (wild type), the exon, protein and DNA columns are NA (not applicable).BRAF.mutation.DNA means the CDS Mutation (http://cancer.sanger.ac.uk/cosmic/mutation/overview?id=521)And BRAF.mutation.Protein means the AA Mutation …	RMA normalisation (Bioconductor R affy package) + ComBat (R sva package )	GPL570	1	Frozen tissue of primary colorectal Adenocarcinoma (discovery)	Homo sapiens	+	-	Homo sapiens	0	N/A	T3	N/A	N/A	N/A	M0	72	N0	discovery	69	N/A	N/A	N/A	Female	N/A	pMMR	WT	N/A	N/A	distal	Manual-Rneasy Mini (Qiagen)	69	WT	N/A	C1	2	0	N/A	N
GSM972091	CIT135	RNA	################Mutation Details################ND: not determinedNA: Not applicableWhen gene.mutation=M (mutated), than we have details in exon, protein and DNA.gene.mutation=WT (wild type), the exon, protein and DNA columns are NA (not applicable).BRAF.mutation.DNA means the CDS Mutation (http://cancer.sanger.ac.uk/cosmic/mutation/overview?id=521)And BRAF.mutation.Protein means the AA Mutation …	RMA normalisation (Bioconductor R affy package) + ComBat (R sva package )	GPL570	1	Frozen tissue of primary colorectal Adenocarcinoma (discovery)	Homo sapiens	+	-	Homo sapiens	0	N/A	T3	N/A	c.35G>A	N/A	M0	67	N0	discovery	70	N/A	N/A	N/A	Male	N/A	pMMR	M	N/A	N/A	distal	Manual-Rneasy Mini (Qiagen)	45	WT	c.35G>A	C3	2	1	N/A	N
GSM972092	CIT136	RNA	################Mutation Details################ND: not determinedNA: Not applicableWhen gene.mutation=M (mutated), than we have details in exon, protein and DNA.gene.mutation=WT (wild type), the exon, protein and DNA columns are NA (not applicable).BRAF.mutation.DNA means the CDS Mutation (http://cancer.sanger.ac.uk/cosmic/mutation/overview?id=521)And BRAF.mutation.Protein means the AA Mutation …	RMA normalisation (Bioconductor R affy package) + ComBat (R sva package )	GPL570	1	Frozen tissue of primary colorectal Adenocarcinoma (discovery)	Homo sapiens	+	-	Homo sapiens	0	N/A	T3	N/A	c.35G>T	N/A	M0	76	N0	discovery	47	N/A	N/A	N/A	Female	N/A	pMMR	M	N/A	N/A	distal	Manual-Rneasy Mini (Qiagen)	47	WT	c.35G>T	C5	2	0	N/A	N
GSM972093	CIT137	RNA	################Mutation Details################ND: not determinedNA: Not applicableWhen gene.mutation=M (mutated), than we have details in exon, protein and DNA.gene.mutation=WT (wild type), the exon, protein and DNA columns are NA (not applicable).BRAF.mutation.DNA means the CDS Mutation (http://cancer.sanger.ac.uk/cosmic/mutation/overview?id=521)And BRAF.mutation.Protein means the AA Mutation …	RMA normalisation (Bioconductor R affy package) + ComBat (R sva package )	GPL570	1	Frozen tissue of primary colorectal Adenocarcinoma (discovery)	Homo sapiens	+	-	Homo sapiens	0	N/A	T4	N/A	N/A	N/A	M0	55	N0	discovery	74	N/A	N/A	N/A	Female	N/A	pMMR	WT	N/A	FUFOL	distal	Manual-Rneasy Mini (Qiagen)	74	WT	N/A	C5	2	0	N/A	Y
GSM972094	CIT138	RNA	################Mutation Details################ND: not determinedNA: Not applicableWhen gene.mutation=M (mutated), than we have details in exon, protein and DNA.gene.mutation=WT (wild type), the exon, protein and DNA columns are NA (not applicable).BRAF.mutation.DNA means the CDS Mutation (http://cancer.sanger.ac.uk/cosmic/mutation/overview?id=521)And BRAF.mutation.Protein means the AA Mutation …	RMA normalisation (Bioconductor R affy package) + ComBat (R sva package )	GPL570	1	Frozen tissue of primary colorectal Adenocarcinoma (discovery)	Homo sapiens	-	-	Homo sapiens	0	N/A	T3	N/A	c.35G>A	N/A	M0	67	N0	discovery	61	N/A	N/A	N/A	Female	N/A	pMMR	M	N/A	N/A	proximal	Manual-Rneasy Mini (Qiagen)	61	WT	c.35G>A	C5	2	0	N/A	N
GSM972095	CIT139	RNA	################Mutation Details################ND: not determinedNA: Not applicableWhen gene.mutation=M (mutated), than we have details in exon, protein and DNA.gene.mutation=WT (wild type), the exon, protein and DNA columns are NA (not applicable).BRAF.mutation.DNA means the CDS Mutation (http://cancer.sanger.ac.uk/cosmic/mutation/overview?id=521)And BRAF.mutation.Protein means the AA Mutation …	RMA normalisation (Bioconductor R affy package) + ComBat (R sva package )	GPL570	1	Frozen tissue of primary colorectal Adenocarcinoma (discovery)	Homo sapiens	+	-	Homo sapiens	0	N/A	T3	N/A	c.35G>T	N/A	M0	50	N0	discovery	67	N/A	N/A	N/A	Male	N/A	pMMR	M	N/A	N/A	distal	Manual-Rneasy Mini (Qiagen)	67	WT	c.35G>T	C5	2	0	N/A	N
GSM972096	CIT140	RNA	################Mutation Details################ND: not determinedNA: Not applicableWhen gene.mutation=M (mutated), than we have details in exon, protein and DNA.gene.mutation=WT (wild type), the exon, protein and DNA columns are NA (not applicable).BRAF.mutation.DNA means the CDS Mutation (http://cancer.sanger.ac.uk/cosmic/mutation/overview?id=521)And BRAF.mutation.Protein means the AA Mutation …	RMA normalisation (Bioconductor R affy package) + ComBat (R sva package )	GPL570	1	Frozen tissue of primary colorectal Adenocarcinoma (discovery)	Homo sapiens	-	-	Homo sapiens	0	N/A	T2	N/A	N/A	N/A	M0	63	N1	discovery	15	N/A	N/A	N/A	Female	N/A	pMMR	WT	N/A	5FU	distal	Manual-Rneasy Mini (Qiagen)	3	WT	N/A	C1	3	1	N/A	Y
GSM972097	CIT141	RNA	################Mutation Details################ND: not determinedNA: Not applicableWhen gene.mutation=M (mutated), than we have details in exon, protein and DNA.gene.mutation=WT (wild type), the exon, protein and DNA columns are NA (not applicable).BRAF.mutation.DNA means the CDS Mutation (http://cancer.sanger.ac.uk/cosmic/mutation/overview?id=521)And BRAF.mutation.Protein means the AA Mutation …	RMA normalisation (Bioconductor R affy package) + ComBat (R sva package )	GPL570	1	Frozen tissue of primary colorectal Adenocarcinoma (discovery)	Homo sapiens	+	-	Homo sapiens	1	N/A	T4	N/A	c.35G>A	N/A	M0	64	N1	discovery	12	N/A	N/A	N/A	Male	N/A	pMMR	M	N/A	5FU	proximal	Manual-Rneasy Mini (Qiagen)	12	WT	c.35G>A	C4	3	1	N/A	Y
GSM972098	CIT142	RNA	################Mutation Details################ND: not determinedNA: Not applicableWhen gene.mutation=M (mutated), than we have details in exon, protein and DNA.gene.mutation=WT (wild type), the exon, protein and DNA columns are NA (not applicable).BRAF.mutation.DNA means the CDS Mutation (http://cancer.sanger.ac.uk/cosmic/mutation/overview?id=521)And BRAF.mutation.Protein means the AA Mutation …	RMA normalisation (Bioconductor R affy package) + ComBat (R sva package )	GPL570	1	Frozen tissue of primary colorectal Adenocarcinoma (discovery)	Homo sapiens	+	+	Homo sapiens	1	N/A	T4	N/A	c.35G>A	N/A	M0	66	N2	discovery	15	N/A	N/A	N/A	Male	N/A	pMMR	M	N/A	5FU	distal	Manual-Rneasy Mini (Qiagen)	15	WT	c.35G>A	C3	3	0	N/A	Y
GSM972099	CIT143	RNA	################Mutation Details################ND: not determinedNA: Not applicableWhen gene.mutation=M (mutated), than we have details in exon, protein and DNA.gene.mutation=WT (wild type), the exon, protein and DNA columns are NA (not applicable).BRAF.mutation.DNA means the CDS Mutation (http://cancer.sanger.ac.uk/cosmic/mutation/overview?id=521)And BRAF.mutation.Protein means the AA Mutation …	RMA normalisation (Bioconductor R affy package) + ComBat (R sva package )	GPL570	1	Frozen tissue of primary colorectal Adenocarcinoma (discovery)	Homo sapiens	N/A	-	Homo sapiens	0	N/A	T3	N/A	N/A	N/A	M0	78	N1	discovery	15	N/A	N/A	N/A	Male	N/A	pMMR	WT	N/A	5FU	distal	Manual-Rneasy Mini (Qiagen)	15	WT	N/A	C5	3	0	N/A	Y
GSM972100	CIT144	RNA	################Mutation Details################ND: not determinedNA: Not applicableWhen gene.mutation=M (mutated), than we have details in exon, protein and DNA.gene.mutation=WT (wild type), the exon, protein and DNA columns are NA (not applicable).BRAF.mutation.DNA means the CDS Mutation (http://cancer.sanger.ac.uk/cosmic/mutation/overview?id=521)And BRAF.mutation.Protein means the AA Mutation …	RMA normalisation (Bioconductor R affy package) + ComBat (R sva package )	GPL570	1	Frozen tissue of primary colorectal Adenocarcinoma (discovery)	Homo sapiens	N/A	-	Homo sapiens	0	N/A	T4	N/A	c.38G>A	N/A	M0	71	N2	discovery	25	N/A	N/A	N/A	Female	N/A	pMMR	M	N/A	5FU	proximal	Manual-Rneasy Mini (Qiagen)	25	WT	c.38G>A	C3	3	0	N/A	Y
GSM972101	CIT145	RNA	################Mutation Details################ND: not determinedNA: Not applicableWhen gene.mutation=M (mutated), than we have details in exon, protein and DNA.gene.mutation=WT (wild type), the exon, protein and DNA columns are NA (not applicable).BRAF.mutation.DNA means the CDS Mutation (http://cancer.sanger.ac.uk/cosmic/mutation/overview?id=521)And BRAF.mutation.Protein means the AA Mutation …	RMA normalisation (Bioconductor R affy package) + ComBat (R sva package )	GPL570	1	Frozen tissue of primary colorectal Adenocarcinoma (discovery)	Homo sapiens	N/A	N/A	Homo sapiens	0	N/A	T3	N/A	N/A	N/A	M0	56	N1	discovery	35	N/A	N/A	N/A	Male	N/A	pMMR	N/A	N/A	5FU	distal	Manual-Rneasy Mini (Qiagen)	21	N/A	N/A	C6	3	1	N/A	Y
GSM972102	CIT146	RNA	################Mutation Details################ND: not determinedNA: Not applicableWhen gene.mutation=M (mutated), than we have details in exon, protein and DNA.gene.mutation=WT (wild type), the exon, protein and DNA columns are NA (not applicable).BRAF.mutation.DNA means the CDS Mutation (http://cancer.sanger.ac.uk/cosmic/mutation/overview?id=521)And BRAF.mutation.Protein means the AA Mutation …	RMA normalisation (Bioconductor R affy package) + ComBat (R sva package )	GPL570	1	Frozen tissue of primary colorectal Adenocarcinoma (discovery)	Homo sapiens	N/A	N/A	Homo sapiens	0	N/A	T3	N/A	N/A	N/A	M0	22	N1	discovery	46	N/A	N/A	N/A	Male	N/A	pMMR	N/A	N/A	5FU	distal	Manual-Rneasy Mini (Qiagen)	46	N/A	N/A	C6	3	0	N/A	Y
GSM972103	CIT147	RNA	################Mutation Details################ND: not determinedNA: Not applicableWhen gene.mutation=M (mutated), than we have details in exon, protein and DNA.gene.mutation=WT (wild type), the exon, protein and DNA columns are NA (not applicable).BRAF.mutation.DNA means the CDS Mutation (http://cancer.sanger.ac.uk/cosmic/mutation/overview?id=521)And BRAF.mutation.Protein means the AA Mutation …	RMA normalisation (Bioconductor R affy package) + ComBat (R sva package )	GPL570	1	Frozen tissue of primary colorectal Adenocarcinoma (discovery)	Homo sapiens	+	-	Homo sapiens	0	N/A	T3	N/A	c.35G>T	N/A	M0	66	N2	discovery	58	N/A	N/A	N/A	Male	N/A	pMMR	M	N/A	5FU	distal	Manual-Rneasy Mini (Qiagen)	28	WT	c.35G>T	C2	3	1	N/A	Y
GSM972104	CIT148	RNA	################Mutation Details################ND: not determinedNA: Not applicableWhen gene.mutation=M (mutated), than we have details in exon, protein and DNA.gene.mutation=WT (wild type), the exon, protein and DNA columns are NA (not applicable).BRAF.mutation.DNA means the CDS Mutation (http://cancer.sanger.ac.uk/cosmic/mutation/overview?id=521)And BRAF.mutation.Protein means the AA Mutation …	RMA normalisation (Bioconductor R affy package) + ComBat (R sva package )	GPL570	1	Frozen tissue of primary colorectal Adenocarcinoma (discovery)	Homo sapiens	+	-	Homo sapiens	0	N/A	T3	N/A	c.35G>T	N/A	M0	72	N3	discovery	41	N/A	N/A	N/A	Female	N/A	pMMR	M	N/A	5FU	proximal	Manual-Rneasy Mini (Qiagen)	41	WT	c.35G>T	C4	3	0	N/A	Y
GSM972105	CIT149	RNA	################Mutation Details################ND: not determinedNA: Not applicableWhen gene.mutation=M (mutated), than we have details in exon, protein and DNA.gene.mutation=WT (wild type), the exon, protein and DNA columns are NA (not applicable).BRAF.mutation.DNA means the CDS Mutation (http://cancer.sanger.ac.uk/cosmic/mutation/overview?id=521)And BRAF.mutation.Protein means the AA Mutation …	RMA normalisation (Bioconductor R affy package) + ComBat (R sva package )	GPL570	1	Frozen tissue of primary colorectal Adenocarcinoma (discovery)	Homo sapiens	+	-	Homo sapiens	0	N/A	T2	N/A	N/A	N/A	M0	53	N3	discovery	32	N/A	N/A	N/A	Male	N/A	pMMR	WT	N/A	5FU	distal	Manual-Rneasy Mini (Qiagen)	32	WT	N/A	C5	3	0	N/A	Y
GSM972106	CIT150	RNA	################Mutation Details################ND: not determinedNA: Not applicableWhen gene.mutation=M (mutated), than we have details in exon, protein and DNA.gene.mutation=WT (wild type), the exon, protein and DNA columns are NA (not applicable).BRAF.mutation.DNA means the CDS Mutation (http://cancer.sanger.ac.uk/cosmic/mutation/overview?id=521)And BRAF.mutation.Protein means the AA Mutation …	RMA normalisation (Bioconductor R affy package) + ComBat (R sva package )	GPL570	1	Frozen tissue of primary colorectal Adenocarcinoma (discovery)	Homo sapiens	N/A	N/A	Homo sapiens	0	N/A	T3	N/A	N/A	N/A	M0	96	N1	discovery	72	N/A	N/A	N/A	Female	N/A	pMMR	N/A	N/A	5FU	distal	Manual-Rneasy Mini (Qiagen)	9	N/A	N/A	C5	3	1	N/A	Y
GSM972107	CIT151	RNA	################Mutation Details################ND: not determinedNA: Not applicableWhen gene.mutation=M (mutated), than we have details in exon, protein and DNA.gene.mutation=WT (wild type), the exon, protein and DNA columns are NA (not applicable).BRAF.mutation.DNA means the CDS Mutation (http://cancer.sanger.ac.uk/cosmic/mutation/overview?id=521)And BRAF.mutation.Protein means the AA Mutation …	RMA normalisation (Bioconductor R affy package) + ComBat (R sva package )	GPL570	1	Frozen tissue of primary colorectal Adenocarcinoma (discovery)	Homo sapiens	+	-	Homo sapiens	1	N/A	T3	N/A	N/A	N/A	M0	76	N1	discovery	60	N/A	N/A	N/A	Male	N/A	pMMR	WT	N/A	5FU	distal	Manual-Rneasy Mini (Qiagen)	60	WT	N/A	C6	3	0	N/A	Y
GSM972108	CIT152	RNA	################Mutation Details################ND: not determinedNA: Not applicableWhen gene.mutation=M (mutated), than we have details in exon, protein and DNA.gene.mutation=WT (wild type), the exon, protein and DNA columns are NA (not applicable).BRAF.mutation.DNA means the CDS Mutation (http://cancer.sanger.ac.uk/cosmic/mutation/overview?id=521)And BRAF.mutation.Protein means the AA Mutation …	RMA normalisation (Bioconductor R affy package) + ComBat (R sva package )	GPL570	1	Frozen tissue of primary colorectal Adenocarcinoma (discovery)	Homo sapiens	N/A	N/A	Homo sapiens	0	N/A	T4	N/A	N/A	N/A	M0	64	N1	discovery	103	N/A	N/A	N/A	Male	N/A	pMMR	N/A	N/A	5FU	distal	Manual-Rneasy Mini (Qiagen)	103	N/A	N/A	C5	3	0	N/A	Y
GSM972109	CIT153	RNA	################Mutation Details################ND: not determinedNA: Not applicableWhen gene.mutation=M (mutated), than we have details in exon, protein and DNA.gene.mutation=WT (wild type), the exon, protein and DNA columns are NA (not applicable).BRAF.mutation.DNA means the CDS Mutation (http://cancer.sanger.ac.uk/cosmic/mutation/overview?id=521)And BRAF.mutation.Protein means the AA Mutation …	RMA normalisation (Bioconductor R affy package) + ComBat (R sva package )	GPL570	1	Frozen tissue of primary colorectal Adenocarcinoma (discovery)	Homo sapiens	+	-	Homo sapiens	0	N/A	T3	N/A	N/A	N/A	M0	96	N1	discovery	36	N/A	N/A	N/A	Male	N/A	pMMR	WT	N/A	5FU	proximal	Manual-Rneasy Mini (Qiagen)	36	WT	N/A	C2	3	0	N/A	Y
GSM972110	CIT154	RNA	################Mutation Details################ND: not determinedNA: Not applicableWhen gene.mutation=M (mutated), than we have details in exon, protein and DNA.gene.mutation=WT (wild type), the exon, protein and DNA columns are NA (not applicable).BRAF.mutation.DNA means the CDS Mutation (http://cancer.sanger.ac.uk/cosmic/mutation/overview?id=521)And BRAF.mutation.Protein means the AA Mutation …	RMA normalisation (Bioconductor R affy package) + ComBat (R sva package )	GPL570	1	Frozen tissue of primary colorectal Adenocarcinoma (discovery)	Homo sapiens	N/A	N/A	Homo sapiens	1	N/A	T4	N/A	N/A	N/A	M0	76	N2	discovery	7	N/A	N/A	N/A	Male	N/A	pMMR	N/A	N/A	5FU	proximal	Manual-Rneasy Mini (Qiagen)	4	N/A	N/A	C3	3	1	N/A	Y
GSM972111	CIT155	RNA	################Mutation Details################ND: not determinedNA: Not applicableWhen gene.mutation=M (mutated), than we have details in exon, protein and DNA.gene.mutation=WT (wild type), the exon, protein and DNA columns are NA (not applicable).BRAF.mutation.DNA means the CDS Mutation (http://cancer.sanger.ac.uk/cosmic/mutation/overview?id=521)And BRAF.mutation.Protein means the AA Mutation …	RMA normalisation (Bioconductor R affy package) + ComBat (R sva package )	GPL570	1	Frozen tissue of primary colorectal Adenocarcinoma (discovery)	Homo sapiens	N/A	N/A	Homo sapiens	0	N/A	T3	N/A	N/A	N/A	M0	63	N2	discovery	22	N/A	N/A	N/A	Male	N/A	pMMR	N/A	N/A	5FU	distal	Manual-Rneasy Mini (Qiagen)	13	N/A	N/A	C3	3	1	N/A	Y
GSM972112	CIT156	RNA	################Mutation Details################ND: not determinedNA: Not applicableWhen gene.mutation=M (mutated), than we have details in exon, protein and DNA.gene.mutation=WT (wild type), the exon, protein and DNA columns are NA (not applicable).BRAF.mutation.DNA means the CDS Mutation (http://cancer.sanger.ac.uk/cosmic/mutation/overview?id=521)And BRAF.mutation.Protein means the AA Mutation …	RMA normalisation (Bioconductor R affy package) + ComBat (R sva package )	GPL570	1	Frozen tissue of primary colorectal Adenocarcinoma (discovery)	Homo sapiens	N/A	N/A	Homo sapiens	1	N/A	T3	N/A	N/A	N/A	M0	64	N2	discovery	32	N/A	N/A	N/A	Female	N/A	pMMR	N/A	N/A	5FU	proximal	Manual-Rneasy Mini (Qiagen)	32	N/A	N/A	C4	3	0	N/A	Y
GSM972113	CIT157	RNA	################Mutation Details################ND: not determinedNA: Not applicableWhen gene.mutation=M (mutated), than we have details in exon, protein and DNA.gene.mutation=WT (wild type), the exon, protein and DNA columns are NA (not applicable).BRAF.mutation.DNA means the CDS Mutation (http://cancer.sanger.ac.uk/cosmic/mutation/overview?id=521)And BRAF.mutation.Protein means the AA Mutation …	RMA normalisation (Bioconductor R affy package) + ComBat (R sva package )	GPL570	1	Frozen tissue of primary colorectal Adenocarcinoma (discovery)	Homo sapiens	N/A	N/A	Homo sapiens	0	N/A	T3	N/A	N/A	N/A	M0	63	N1	discovery	27	N/A	N/A	N/A	Female	N/A	pMMR	N/A	N/A	5FU	proximal	Manual-Rneasy Mini (Qiagen)	18	N/A	N/A	C4	3	1	N/A	Y
GSM972114	CIT158	RNA	################Mutation Details################ND: not determinedNA: Not applicableWhen gene.mutation=M (mutated), than we have details in exon, protein and DNA.gene.mutation=WT (wild type), the exon, protein and DNA columns are NA (not applicable).BRAF.mutation.DNA means the CDS Mutation (http://cancer.sanger.ac.uk/cosmic/mutation/overview?id=521)And BRAF.mutation.Protein means the AA Mutation …	RMA normalisation (Bioconductor R affy package) + ComBat (R sva package )	GPL570	1	Frozen tissue of primary colorectal Adenocarcinoma (discovery)	Homo sapiens	-	-	Homo sapiens	0	N/A	T3	N/A	N/A	N/A	M0	73	N1	discovery	46	N/A	N/A	N/A	Male	N/A	pMMR	WT	N/A	5FU	proximal	Manual-Rneasy Mini (Qiagen)	46	M	N/A	C3	3	0	N/A	Y
GSM972115	CIT159	RNA	################Mutation Details################ND: not determinedNA: Not applicableWhen gene.mutation=M (mutated), than we have details in exon, protein and DNA.gene.mutation=WT (wild type), the exon, protein and DNA columns are NA (not applicable).BRAF.mutation.DNA means the CDS Mutation (http://cancer.sanger.ac.uk/cosmic/mutation/overview?id=521)And BRAF.mutation.Protein means the AA Mutation …	RMA normalisation (Bioconductor R affy package) + ComBat (R sva package )	GPL570	1	Frozen tissue of primary colorectal Adenocarcinoma (discovery)	Homo sapiens	+	-	Homo sapiens	1	N/A	T3	N/A	N/A	N/A	M0	59	N3	discovery	75	N/A	N/A	N/A	Female	N/A	pMMR	WT	N/A	5FU	distal	Manual-Rneasy Mini (Qiagen)	11	WT	N/A	C6	3	1	N/A	Y
GSM972116	CIT160	RNA	################Mutation Details################ND: not determinedNA: Not applicableWhen gene.mutation=M (mutated), than we have details in exon, protein and DNA.gene.mutation=WT (wild type), the exon, protein and DNA columns are NA (not applicable).BRAF.mutation.DNA means the CDS Mutation (http://cancer.sanger.ac.uk/cosmic/mutation/overview?id=521)And BRAF.mutation.Protein means the AA Mutation …	RMA normalisation (Bioconductor R affy package) + ComBat (R sva package )	GPL570	1	Frozen tissue of primary colorectal Adenocarcinoma (discovery)	Homo sapiens	+	-	Homo sapiens	1	N/A	T3	N/A	N/A	N/A	M0	79	N2	discovery	29	N/A	N/A	N/A	Female	N/A	pMMR	WT	N/A	5FU	distal	Manual-Rneasy Mini (Qiagen)	2	WT	N/A	C6	3	1	N/A	Y
GSM972117	CIT161	RNA	################Mutation Details################ND: not determinedNA: Not applicableWhen gene.mutation=M (mutated), than we have details in exon, protein and DNA.gene.mutation=WT (wild type), the exon, protein and DNA columns are NA (not applicable).BRAF.mutation.DNA means the CDS Mutation (http://cancer.sanger.ac.uk/cosmic/mutation/overview?id=521)And BRAF.mutation.Protein means the AA Mutation …	RMA normalisation (Bioconductor R affy package) + ComBat (R sva package )	GPL570	1	Frozen tissue of primary colorectal Adenocarcinoma (discovery)	Homo sapiens	-	+	Homo sapiens	0	N/A	T3	N/A	N/A	N/A	M0	78	N1	discovery	32	N/A	N/A	N/A	Female	N/A	N/A	WT	N/A	5FU	proximal	Manual-Rneasy Mini (Qiagen)	11	M	N/A	C2	3	1	N/A	Y
GSM972118	CIT162	RNA	################Mutation Details################ND: not determinedNA: Not applicableWhen gene.mutation=M (mutated), than we have details in exon, protein and DNA.gene.mutation=WT (wild type), the exon, protein and DNA columns are NA (not applicable).BRAF.mutation.DNA means the CDS Mutation (http://cancer.sanger.ac.uk/cosmic/mutation/overview?id=521)And BRAF.mutation.Protein means the AA Mutation …	RMA normalisation (Bioconductor R affy package) + ComBat (R sva package )	GPL570	1	Frozen tissue of primary colorectal Adenocarcinoma (discovery)	Homo sapiens	+	-	Homo sapiens	0	N/A	T3	N/A	c.38G>A	N/A	M0	64	N2	discovery	30	N/A	N/A	N/A	Male	N/A	pMMR	M	N/A	5FU	distal	Manual-Rneasy Mini (Qiagen)	19	WT	c.38G>A	C1	3	1	N/A	Y
GSM972119	CIT163	RNA	################Mutation Details################ND: not determinedNA: Not applicableWhen gene.mutation=M (mutated), than we have details in exon, protein and DNA.gene.mutation=WT (wild type), the exon, protein and DNA columns are NA (not applicable).BRAF.mutation.DNA means the CDS Mutation (http://cancer.sanger.ac.uk/cosmic/mutation/overview?id=521)And BRAF.mutation.Protein means the AA Mutation …	RMA normalisation (Bioconductor R affy package) + ComBat (R sva package )	GPL570	1	Frozen tissue of primary colorectal Adenocarcinoma (discovery)	Homo sapiens	N/A	N/A	Homo sapiens	0	N/A	T4	N/A	N/A	N/A	M0	96	N1	discovery	37	N/A	N/A	N/A	Male	N/A	pMMR	N/A	N/A	5FU	distal	Manual-Rneasy Mini (Qiagen)	25	N/A	N/A	C5	3	1	N/A	Y
GSM972120	CIT164	RNA	################Mutation Details################ND: not determinedNA: Not applicableWhen gene.mutation=M (mutated), than we have details in exon, protein and DNA.gene.mutation=WT (wild type), the exon, protein and DNA columns are NA (not applicable).BRAF.mutation.DNA means the CDS Mutation (http://cancer.sanger.ac.uk/cosmic/mutation/overview?id=521)And BRAF.mutation.Protein means the AA Mutation …	RMA normalisation (Bioconductor R affy package) + ComBat (R sva package )	GPL570	1	Frozen tissue of primary colorectal Adenocarcinoma (discovery)	Homo sapiens	N/A	N/A	Homo sapiens	0	N/A	T3	N/A	N/A	N/A	M0	96	N1	discovery	36	N/A	N/A	N/A	Female	N/A	pMMR	N/A	N/A	5FU	proximal	Manual-Rneasy Mini (Qiagen)	36	N/A	N/A	C5	3	0	N/A	Y
GSM972121	CIT165	RNA	################Mutation Details################ND: not determinedNA: Not applicableWhen gene.mutation=M (mutated), than we have details in exon, protein and DNA.gene.mutation=WT (wild type), the exon, protein and DNA columns are NA (not applicable).BRAF.mutation.DNA means the CDS Mutation (http://cancer.sanger.ac.uk/cosmic/mutation/overview?id=521)And BRAF.mutation.Protein means the AA Mutation …	RMA normalisation (Bioconductor R affy package) + ComBat (R sva package )	GPL570	1	Frozen tissue of primary colorectal Adenocarcinoma (discovery)	Homo sapiens	+	-	Homo sapiens	0	N/A	T3	N/A	c.35G>A	N/A	M0	96	N1	discovery	35	N/A	N/A	N/A	Male	N/A	pMMR	M	N/A	5FU	distal	Manual-Rneasy Mini (Qiagen)	35	WT	c.35G>A	C3	3	0	N/A	Y
GSM972122	CIT166	RNA	################Mutation Details################ND: not determinedNA: Not applicableWhen gene.mutation=M (mutated), than we have details in exon, protein and DNA.gene.mutation=WT (wild type), the exon, protein and DNA columns are NA (not applicable).BRAF.mutation.DNA means the CDS Mutation (http://cancer.sanger.ac.uk/cosmic/mutation/overview?id=521)And BRAF.mutation.Protein means the AA Mutation …	RMA normalisation (Bioconductor R affy package) + ComBat (R sva package )	GPL570	1	Frozen tissue of primary colorectal Adenocarcinoma (discovery)	Homo sapiens	N/A	N/A	Homo sapiens	1	N/A	T4	N/A	N/A	N/A	M0	97	N1	discovery	19	N/A	N/A	N/A	Female	N/A	pMMR	N/A	N/A	5FU	proximal	Manual-Rneasy Mini (Qiagen)	19	N/A	N/A	C5	3	1	N/A	Y
GSM972123	CIT167	RNA	################Mutation Details################ND: not determinedNA: Not applicableWhen gene.mutation=M (mutated), than we have details in exon, protein and DNA.gene.mutation=WT (wild type), the exon, protein and DNA columns are NA (not applicable).BRAF.mutation.DNA means the CDS Mutation (http://cancer.sanger.ac.uk/cosmic/mutation/overview?id=521)And BRAF.mutation.Protein means the AA Mutation …	RMA normalisation (Bioconductor R affy package) + ComBat (R sva package )	GPL570	1	Frozen tissue of primary colorectal Adenocarcinoma (discovery)	Homo sapiens	N/A	N/A	Homo sapiens	0	N/A	T3	N/A	N/A	N/A	M0	53	N0	discovery	71	N/A	N/A	N/A	Male	N/A	pMMR	N/A	N/A	N/A	proximal	Manual-Rneasy Mini (Qiagen)	71	N/A	N/A	C1	2	0	N/A	N
GSM972124	CIT168	RNA	################Mutation Details################ND: not determinedNA: Not applicableWhen gene.mutation=M (mutated), than we have details in exon, protein and DNA.gene.mutation=WT (wild type), the exon, protein and DNA columns are NA (not applicable).BRAF.mutation.DNA means the CDS Mutation (http://cancer.sanger.ac.uk/cosmic/mutation/overview?id=521)And BRAF.mutation.Protein means the AA Mutation …	RMA normalisation (Bioconductor R affy package) + ComBat (R sva package )	GPL570	1	Frozen tissue of primary colorectal Adenocarcinoma (discovery)	Homo sapiens	+	-	Homo sapiens	0	N/A	T3	N/A	N/A	N/A	M0	49	N0	discovery	75	N/A	N/A	N/A	Female	N/A	pMMR	WT	N/A	FUFOL	distal	Manual-Rneasy Mini (Qiagen)	75	WT	N/A	C6	2	0	N/A	Y
GSM972125	CIT169	RNA	################Mutation Details################ND: not determinedNA: Not applicableWhen gene.mutation=M (mutated), than we have details in exon, protein and DNA.gene.mutation=WT (wild type), the exon, protein and DNA columns are NA (not applicable).BRAF.mutation.DNA means the CDS Mutation (http://cancer.sanger.ac.uk/cosmic/mutation/overview?id=521)And BRAF.mutation.Protein means the AA Mutation …	RMA normalisation (Bioconductor R affy package) + ComBat (R sva package )	GPL570	1	Frozen tissue of primary colorectal Adenocarcinoma (discovery)	Homo sapiens	+	-	Homo sapiens	0	N/A	T3	N/A	N/A	N/A	M0	64	N0	discovery	68	N/A	N/A	N/A	Female	N/A	pMMR	WT	N/A	FUFOL	distal	Manual-Rneasy Mini (Qiagen)	14	WT	N/A	C6	2	1	N/A	Y
GSM972126	CIT170	RNA	################Mutation Details################ND: not determinedNA: Not applicableWhen gene.mutation=M (mutated), than we have details in exon, protein and DNA.gene.mutation=WT (wild type), the exon, protein and DNA columns are NA (not applicable).BRAF.mutation.DNA means the CDS Mutation (http://cancer.sanger.ac.uk/cosmic/mutation/overview?id=521)And BRAF.mutation.Protein means the AA Mutation …	RMA normalisation (Bioconductor R affy package) + ComBat (R sva package )	GPL570	1	Frozen tissue of primary colorectal Adenocarcinoma (discovery)	Homo sapiens	N/A	N/A	Homo sapiens	0	N/A	T3	N/A	N/A	N/A	M0	61	N0	discovery	63	N/A	N/A	N/A	Male	N/A	pMMR	N/A	N/A	N/A	distal	Manual-Rneasy Mini (Qiagen)	63	N/A	N/A	C5	2	0	N/A	N
GSM972127	CIT171	RNA	################Mutation Details################ND: not determinedNA: Not applicableWhen gene.mutation=M (mutated), than we have details in exon, protein and DNA.gene.mutation=WT (wild type), the exon, protein and DNA columns are NA (not applicable).BRAF.mutation.DNA means the CDS Mutation (http://cancer.sanger.ac.uk/cosmic/mutation/overview?id=521)And BRAF.mutation.Protein means the AA Mutation …	RMA normalisation (Bioconductor R affy package) + ComBat (R sva package )	GPL570	1	Frozen tissue of primary colorectal Adenocarcinoma (discovery)	Homo sapiens	+	-	Homo sapiens	0	N/A	T3	N/A	c.35G>A	N/A	M0	66	N0	discovery	85	N/A	N/A	N/A	Female	N/A	pMMR	M	N/A	N/A	distal	Manual-Rneasy Mini (Qiagen)	85	WT	c.35G>A	C6	2	0	N/A	N
GSM972128	CIT172	RNA	################Mutation Details################ND: not determinedNA: Not applicableWhen gene.mutation=M (mutated), than we have details in exon, protein and DNA.gene.mutation=WT (wild type), the exon, protein and DNA columns are NA (not applicable).BRAF.mutation.DNA means the CDS Mutation (http://cancer.sanger.ac.uk/cosmic/mutation/overview?id=521)And BRAF.mutation.Protein means the AA Mutation …	RMA normalisation (Bioconductor R affy package) + ComBat (R sva package )	GPL570	1	Frozen tissue of primary colorectal Adenocarcinoma (discovery)	Homo sapiens	+	-	Homo sapiens	0	N/A	T3	N/A	N/A	N/A	M0	64	N0	discovery	93	N/A	N/A	N/A	Male	N/A	pMMR	WT	N/A	FOLFOX	distal	Manual-Rneasy Mini (Qiagen)	93	WT	N/A	C5	2	0	N/A	Y
GSM972129	CIT173	RNA	################Mutation Details################ND: not determinedNA: Not applicableWhen gene.mutation=M (mutated), than we have details in exon, protein and DNA.gene.mutation=WT (wild type), the exon, protein and DNA columns are NA (not applicable).BRAF.mutation.DNA means the CDS Mutation (http://cancer.sanger.ac.uk/cosmic/mutation/overview?id=521)And BRAF.mutation.Protein means the AA Mutation …	RMA normalisation (Bioconductor R affy package) + ComBat (R sva package )	GPL570	1	Frozen tissue of primary colorectal Adenocarcinoma (discovery)	Homo sapiens	-	-	Homo sapiens	0	N/A	T2	N/A	c.35G>A	N/A	M0	76	N0	discovery	11	N/A	N/A	N/A	Male	N/A	pMMR	M	N/A	N/A	distal	Manual-Rneasy Mini (Qiagen)	11	WT	c.35G>A	C2	2	0	N/A	N
GSM972130	CIT174	RNA	################Mutation Details################ND: not determinedNA: Not applicableWhen gene.mutation=M (mutated), than we have details in exon, protein and DNA.gene.mutation=WT (wild type), the exon, protein and DNA columns are NA (not applicable).BRAF.mutation.DNA means the CDS Mutation (http://cancer.sanger.ac.uk/cosmic/mutation/overview?id=521)And BRAF.mutation.Protein means the AA Mutation …	RMA normalisation (Bioconductor R affy package) + ComBat (R sva package )	GPL570	1	Frozen tissue of primary colorectal Adenocarcinoma (discovery)	Homo sapiens	+	-	Homo sapiens	0	N/A	T4	N/A	N/A	N/A	M0	76	N0	discovery	55	N/A	N/A	N/A	Male	N/A	pMMR	WT	N/A	N/A	distal	Manual-Rneasy Mini (Qiagen)	55	WT	N/A	C5	2	0	N/A	N
GSM972131	CIT175	RNA	################Mutation Details################ND: not determinedNA: Not applicableWhen gene.mutation=M (mutated), than we have details in exon, protein and DNA.gene.mutation=WT (wild type), the exon, protein and DNA columns are NA (not applicable).BRAF.mutation.DNA means the CDS Mutation (http://cancer.sanger.ac.uk/cosmic/mutation/overview?id=521)And BRAF.mutation.Protein means the AA Mutation …	RMA normalisation (Bioconductor R affy package) + ComBat (R sva package )	GPL570	1	Frozen tissue of primary colorectal Adenocarcinoma (discovery)	Homo sapiens	+	-	Homo sapiens	0	N/A	T3	N/A	c.35G>A	N/A	M0	78	N0	discovery	86	N/A	N/A	N/A	Female	N/A	pMMR	M	N/A	N/A	proximal	Manual-Rneasy Mini (Qiagen)	86	WT	c.35G>A	C4	2	0	N/A	N
GSM972132	CIT176	RNA	################Mutation Details################ND: not determinedNA: Not applicableWhen gene.mutation=M (mutated), than we have details in exon, protein and DNA.gene.mutation=WT (wild type), the exon, protein and DNA columns are NA (not applicable).BRAF.mutation.DNA means the CDS Mutation (http://cancer.sanger.ac.uk/cosmic/mutation/overview?id=521)And BRAF.mutation.Protein means the AA Mutation …	RMA normalisation (Bioconductor R affy package) + ComBat (R sva package )	GPL570	1	Frozen tissue of primary colorectal Adenocarcinoma (discovery)	Homo sapiens	+	-	Homo sapiens	1	N/A	T3	N/A	c.34G>T	N/A	M0	87	N0	discovery	61	N/A	N/A	N/A	Female	N/A	pMMR	M	N/A	N/A	distal	Manual-Rneasy Mini (Qiagen)	61	WT	c.34G>T	C5	2	0	N/A	N
GSM972133	CIT177	RNA	################Mutation Details################ND: not determinedNA: Not applicableWhen gene.mutation=M (mutated), than we have details in exon, protein and DNA.gene.mutation=WT (wild type), the exon, protein and DNA columns are NA (not applicable).BRAF.mutation.DNA means the CDS Mutation (http://cancer.sanger.ac.uk/cosmic/mutation/overview?id=521)And BRAF.mutation.Protein means the AA Mutation …	RMA normalisation (Bioconductor R affy package) + ComBat (R sva package )	GPL570	1	Frozen tissue of primary colorectal Adenocarcinoma (discovery)	Homo sapiens	N/A	N/A	Homo sapiens	1	N/A	T3	N/A	N/A	N/A	M0	64	N+	discovery	53	N/A	M	N/A	Male	N/A	pMMR	WT	N/A	N/A	distal	TriReagent & Manual-Rneasy Mini (Qiagen)	27	N/A	N/A	C6	3	1	N/A	Y
GSM972134	CIT178	RNA	################Mutation Details################ND: not determinedNA: Not applicableWhen gene.mutation=M (mutated), than we have details in exon, protein and DNA.gene.mutation=WT (wild type), the exon, protein and DNA columns are NA (not applicable).BRAF.mutation.DNA means the CDS Mutation (http://cancer.sanger.ac.uk/cosmic/mutation/overview?id=521)And BRAF.mutation.Protein means the AA Mutation …	RMA normalisation (Bioconductor R affy package) + ComBat (R sva package )	GPL570	1	Frozen tissue of primary colorectal Adenocarcinoma (discovery)	Homo sapiens	N/A	N/A	Homo sapiens	1	N/A	T3	N/A	N/A	N/A	M0	74	N2	discovery	14	N/A	M	N/A	Male	N/A	pMMR	WT	N/A	N/A	distal	TriReagent & Manual-Rneasy Mini (Qiagen)	7	N/A	N/A	C5	3	1	N/A	N
GSM972135	CIT179	RNA	################Mutation Details################ND: not determinedNA: Not applicableWhen gene.mutation=M (mutated), than we have details in exon, protein and DNA.gene.mutation=WT (wild type), the exon, protein and DNA columns are NA (not applicable).BRAF.mutation.DNA means the CDS Mutation (http://cancer.sanger.ac.uk/cosmic/mutation/overview?id=521)And BRAF.mutation.Protein means the AA Mutation …	RMA normalisation (Bioconductor R affy package) + ComBat (R sva package )	GPL570	1	Frozen tissue of primary colorectal Adenocarcinoma (discovery)	Homo sapiens	N/A	N/A	Homo sapiens	1	N/A	T3	N/A	c.35G>C	N/A	M0	78	N0	discovery	13	N/A	M	p.G12A	Female	N/A	pMMR	M	N/A	N/A	distal	TriReagent & Manual-Rneasy Mini (Qiagen)	4	N/A	c.35G>C	C3	2	1	N/A	N
GSM972136	CIT180	RNA	################Mutation Details################ND: not determinedNA: Not applicableWhen gene.mutation=M (mutated), than we have details in exon, protein and DNA.gene.mutation=WT (wild type), the exon, protein and DNA columns are NA (not applicable).BRAF.mutation.DNA means the CDS Mutation (http://cancer.sanger.ac.uk/cosmic/mutation/overview?id=521)And BRAF.mutation.Protein means the AA Mutation …	RMA normalisation (Bioconductor R affy package) + ComBat (R sva package )	GPL570	1	Frozen tissue of primary colorectal Adenocarcinoma (discovery)	Homo sapiens	N/A	N/A	Homo sapiens	0	N/A	T3	N/A	N/A	N/A	M0	54	N1	discovery	130	N/A	WT	N/A	Male	N/A	pMMR	WT	N/A	N/A	distal	TriReagent & Manual-Rneasy Mini (Qiagen)	61	WT	N/A	C1	3	1	N/A	Y
GSM972137	CIT181	RNA	################Mutation Details################ND: not determinedNA: Not applicableWhen gene.mutation=M (mutated), than we have details in exon, protein and DNA.gene.mutation=WT (wild type), the exon, protein and DNA columns are NA (not applicable).BRAF.mutation.DNA means the CDS Mutation (http://cancer.sanger.ac.uk/cosmic/mutation/overview?id=521)And BRAF.mutation.Protein means the AA Mutation …	RMA normalisation (Bioconductor R affy package) + ComBat (R sva package )	GPL570	1	Frozen tissue of primary colorectal Adenocarcinoma (discovery)	Homo sapiens	N/A	N/A	Homo sapiens	0	N/A	T3	N/A	N/A	N/A	M0	68	N0	discovery	129	N/A	M	N/A	Male	N/A	pMMR	WT	N/A	N/A	distal	TriReagent & Manual-Rneasy Mini (Qiagen)	9	N/A	N/A	C1	2	1	N/A	Y
GSM972138	CIT182	RNA	################Mutation Details################ND: not determinedNA: Not applicableWhen gene.mutation=M (mutated), than we have details in exon, protein and DNA.gene.mutation=WT (wild type), the exon, protein and DNA columns are NA (not applicable).BRAF.mutation.DNA means the CDS Mutation (http://cancer.sanger.ac.uk/cosmic/mutation/overview?id=521)And BRAF.mutation.Protein means the AA Mutation …	RMA normalisation (Bioconductor R affy package) + ComBat (R sva package )	GPL570	1	Frozen tissue of primary colorectal Adenocarcinoma (discovery)	Homo sapiens	N/A	N/A	Homo sapiens	1	N/A	T3	N/A	N/A	N/A	M0	77	N0	discovery	53	N/A	WT	N/A	Male	N/A	pMMR	WT	N/A	N/A	distal	TriReagent & Manual-Rneasy Mini (Qiagen)	45	N/A	N/A	C1	2	1	N/A	N
GSM972139	CIT183	RNA	################Mutation Details################ND: not determinedNA: Not applicableWhen gene.mutation=M (mutated), than we have details in exon, protein and DNA.gene.mutation=WT (wild type), the exon, protein and DNA columns are NA (not applicable).BRAF.mutation.DNA means the CDS Mutation (http://cancer.sanger.ac.uk/cosmic/mutation/overview?id=521)And BRAF.mutation.Protein means the AA Mutation …	RMA normalisation (Bioconductor R affy package) + ComBat (R sva package )	GPL570	1	Frozen tissue of primary colorectal Adenocarcinoma (discovery)	Homo sapiens	N/A	N/A	Homo sapiens	0	N/A	T3	N/A	N/A	N/A	M0	69	N1	discovery	102	N/A	M	N/A	Female	N/A	pMMR	WT	N/A	N/A	distal	TriReagent & Manual-Rneasy Mini (Qiagen)	38	N/A	N/A	C5	3	1	N/A	Y
GSM972140	CIT184	RNA	################Mutation Details################ND: not determinedNA: Not applicableWhen gene.mutation=M (mutated), than we have details in exon, protein and DNA.gene.mutation=WT (wild type), the exon, protein and DNA columns are NA (not applicable).BRAF.mutation.DNA means the CDS Mutation (http://cancer.sanger.ac.uk/cosmic/mutation/overview?id=521)And BRAF.mutation.Protein means the AA Mutation …	RMA normalisation (Bioconductor R affy package) + ComBat (R sva package )	GPL570	1	Frozen tissue of primary colorectal Adenocarcinoma (discovery)	Homo sapiens	N/A	N/A	Homo sapiens	0	N/A	T4	N/A	c.35G>T	N/A	M0	64	N0	discovery	172	N/A	WT	p.G12V	Male	N/A	pMMR	M	N/A	N/A	distal	TriReagent & Manual-Rneasy Mini (Qiagen)	56	N/A	c.35G>T	C4	2	1	N/A	N
GSM972141	CIT185	RNA	################Mutation Details################ND: not determinedNA: Not applicableWhen gene.mutation=M (mutated), than we have details in exon, protein and DNA.gene.mutation=WT (wild type), the exon, protein and DNA columns are NA (not applicable).BRAF.mutation.DNA means the CDS Mutation (http://cancer.sanger.ac.uk/cosmic/mutation/overview?id=521)And BRAF.mutation.Protein means the AA Mutation …	RMA normalisation (Bioconductor R affy package) + ComBat (R sva package )	GPL570	1	Frozen tissue of primary colorectal Adenocarcinoma (discovery)	Homo sapiens	N/A	N/A	Homo sapiens	0	N/A	T3	N/A	N/A	N/A	M0	58	N2	discovery	84	N/A	M	N/A	Male	N/A	pMMR	WT	N/A	N/A	distal	TriReagent & Manual-Rneasy Mini (Qiagen)	15	N/A	N/A	C5	3	1	N/A	Y
GSM972142	CIT186	RNA	################Mutation Details################ND: not determinedNA: Not applicableWhen gene.mutation=M (mutated), than we have details in exon, protein and DNA.gene.mutation=WT (wild type), the exon, protein and DNA columns are NA (not applicable).BRAF.mutation.DNA means the CDS Mutation (http://cancer.sanger.ac.uk/cosmic/mutation/overview?id=521)And BRAF.mutation.Protein means the AA Mutation …	RMA normalisation (Bioconductor R affy package) + ComBat (R sva package )	GPL570	1	Frozen tissue of primary colorectal Adenocarcinoma (discovery)	Homo sapiens	+	-	Homo sapiens	1	p.E204X	T3	c.610G>T	c.35G>A	c.610G>T	M0	86	N2	discovery	35	N/A	M	p.G12D	Female	N/A	pMMR	M	N/A	N/A	proximal	TriReagent & Manual-Rneasy Mini (Qiagen)	2	WT	c.35G>A	C5	3	1	N/A	N
GSM972143	CIT187	RNA	################Mutation Details################ND: not determinedNA: Not applicableWhen gene.mutation=M (mutated), than we have details in exon, protein and DNA.gene.mutation=WT (wild type), the exon, protein and DNA columns are NA (not applicable).BRAF.mutation.DNA means the CDS Mutation (http://cancer.sanger.ac.uk/cosmic/mutation/overview?id=521)And BRAF.mutation.Protein means the AA Mutation …	RMA normalisation (Bioconductor R affy package) + ComBat (R sva package )	GPL570	1	Frozen tissue of primary colorectal Adenocarcinoma (discovery)	Homo sapiens	N/A	N/A	Homo sapiens	0	N/A	T4	N/A	N/A	N/A	M0	57	N0	discovery	154	N/A	WT	N/A	Male	N/A	pMMR	WT	N/A	N/A	distal	TriReagent & Manual-Rneasy Mini (Qiagen)	154	WT	N/A	C5	2	0	N/A	N
GSM972144	CIT188	RNA	################Mutation Details################ND: not determinedNA: Not applicableWhen gene.mutation=M (mutated), than we have details in exon, protein and DNA.gene.mutation=WT (wild type), the exon, protein and DNA columns are NA (not applicable).BRAF.mutation.DNA means the CDS Mutation (http://cancer.sanger.ac.uk/cosmic/mutation/overview?id=521)And BRAF.mutation.Protein means the AA Mutation …	RMA normalisation (Bioconductor R affy package) + ComBat (R sva package )	GPL570	1	Frozen tissue of primary colorectal Adenocarcinoma (discovery)	Homo sapiens	+	-	Homo sapiens	0	p.R175H	T3	c.524G>A	N/A	c.524G>A	M0	63	N0	discovery	121	N/A	M	N/A	Female	N/A	pMMR	WT	N/A	N/A	distal	TriReagent & Manual-Rneasy Mini (Qiagen)	121	WT	N/A	C1	2	0	N/A	N
GSM972145	CIT189	RNA	################Mutation Details################ND: not determinedNA: Not applicableWhen gene.mutation=M (mutated), than we have details in exon, protein and DNA.gene.mutation=WT (wild type), the exon, protein and DNA columns are NA (not applicable).BRAF.mutation.DNA means the CDS Mutation (http://cancer.sanger.ac.uk/cosmic/mutation/overview?id=521)And BRAF.mutation.Protein means the AA Mutation …	RMA normalisation (Bioconductor R affy package) + ComBat (R sva package )	GPL570	1	Frozen tissue of primary colorectal Adenocarcinoma (discovery)	Homo sapiens	N/A	N/A	Homo sapiens	0	N/A	T3	N/A	N/A	N/A	M0	63	N2	discovery	135	N/A	M	N/A	Female	N/A	pMMR	WT	N/A	N/A	distal	TriReagent & Manual-Rneasy Mini (Qiagen)	135	N/A	N/A	C6	3	0	N/A	Y
GSM972146	CIT190	RNA	################Mutation Details################ND: not determinedNA: Not applicableWhen gene.mutation=M (mutated), than we have details in exon, protein and DNA.gene.mutation=WT (wild type), the exon, protein and DNA columns are NA (not applicable).BRAF.mutation.DNA means the CDS Mutation (http://cancer.sanger.ac.uk/cosmic/mutation/overview?id=521)And BRAF.mutation.Protein means the AA Mutation …	RMA normalisation (Bioconductor R affy package) + ComBat (R sva package )	GPL570	1	Frozen tissue of primary colorectal Adenocarcinoma (discovery)	Homo sapiens	N/A	N/A	Homo sapiens	0	N/A	T3	N/A	c.35G>A	N/A	M0	60	N2	discovery	66	N/A	M	p.G12D	Male	N/A	pMMR	M	N/A	N/A	distal	TriReagent & Manual-Rneasy Mini (Qiagen)	66	N/A	c.35G>A	C2	3	0	N/A	Y
GSM972147	CIT191	RNA	################Mutation Details################ND: not determinedNA: Not applicableWhen gene.mutation=M (mutated), than we have details in exon, protein and DNA.gene.mutation=WT (wild type), the exon, protein and DNA columns are NA (not applicable).BRAF.mutation.DNA means the CDS Mutation (http://cancer.sanger.ac.uk/cosmic/mutation/overview?id=521)And BRAF.mutation.Protein means the AA Mutation …	RMA normalisation (Bioconductor R affy package) + ComBat (R sva package )	GPL570	1	Frozen tissue of primary colorectal Adenocarcinoma (discovery)	Homo sapiens	+	-	Homo sapiens	0	FS	T3	FS	N/A	FS	M0	79	N0	discovery	140	N/A	M	N/A	Male	N/A	pMMR	WT	N/A	N/A	distal	TriReagent & Manual-Rneasy Mini (Qiagen)	140	WT	N/A	C5	2	0	N/A	N
GSM972148	CIT192	RNA	################Mutation Details################ND: not determinedNA: Not applicableWhen gene.mutation=M (mutated), than we have details in exon, protein and DNA.gene.mutation=WT (wild type), the exon, protein and DNA columns are NA (not applicable).BRAF.mutation.DNA means the CDS Mutation (http://cancer.sanger.ac.uk/cosmic/mutation/overview?id=521)And BRAF.mutation.Protein means the AA Mutation …	RMA normalisation (Bioconductor R affy package) + ComBat (R sva package )	GPL570	1	Frozen tissue of primary colorectal Adenocarcinoma (discovery)	Homo sapiens	N/A	N/A	Homo sapiens	0	N/A	T3	N/A	c.38G>A	N/A	M0	59	N1	discovery	127	N/A	M	p.G13D	Male	N/A	pMMR	M	N/A	N/A	distal	TriReagent & Manual-Rneasy Mini (Qiagen)	127	N/A	c.38G>A	C5	3	0	N/A	Y
GSM972149	CIT193	RNA	################Mutation Details################ND: not determinedNA: Not applicableWhen gene.mutation=M (mutated), than we have details in exon, protein and DNA.gene.mutation=WT (wild type), the exon, protein and DNA columns are NA (not applicable).BRAF.mutation.DNA means the CDS Mutation (http://cancer.sanger.ac.uk/cosmic/mutation/overview?id=521)And BRAF.mutation.Protein means the AA Mutation …	RMA normalisation (Bioconductor R affy package) + ComBat (R sva package )	GPL570	1	Frozen tissue of primary colorectal Adenocarcinoma (discovery)	Homo sapiens	N/A	N/A	Homo sapiens	0	N/A	T3	N/A	N/A	N/A	M0	64	N0	discovery	132	N/A	WT	N/A	Male	N/A	pMMR	WT	N/A	N/A	distal	TriReagent & Manual-Rneasy Mini (Qiagen)	132	N/A	N/A	C1	2	0	N/A	N
GSM972150	CIT194	RNA	################Mutation Details################ND: not determinedNA: Not applicableWhen gene.mutation=M (mutated), than we have details in exon, protein and DNA.gene.mutation=WT (wild type), the exon, protein and DNA columns are NA (not applicable).BRAF.mutation.DNA means the CDS Mutation (http://cancer.sanger.ac.uk/cosmic/mutation/overview?id=521)And BRAF.mutation.Protein means the AA Mutation …	RMA normalisation (Bioconductor R affy package) + ComBat (R sva package )	GPL570	1	Frozen tissue of primary colorectal Adenocarcinoma (discovery)	Homo sapiens	N/A	N/A	Homo sapiens	0	N/A	T3	N/A	N/A	N/A	M0	55	N1	discovery	109	N/A	M	N/A	Female	N/A	pMMR	WT	N/A	N/A	distal	TriReagent & Manual-Rneasy Mini (Qiagen)	109	N/A	N/A	C6	3	0	N/A	Y
GSM972151	CIT195	RNA	################Mutation Details################ND: not determinedNA: Not applicableWhen gene.mutation=M (mutated), than we have details in exon, protein and DNA.gene.mutation=WT (wild type), the exon, protein and DNA columns are NA (not applicable).BRAF.mutation.DNA means the CDS Mutation (http://cancer.sanger.ac.uk/cosmic/mutation/overview?id=521)And BRAF.mutation.Protein means the AA Mutation …	RMA normalisation (Bioconductor R affy package) + ComBat (R sva package )	GPL570	1	Frozen tissue of primary colorectal Adenocarcinoma (discovery)	Homo sapiens	N/A	N/A	Homo sapiens	0	N/A	T3	N/A	c.34G>A	N/A	M0	75	N1	discovery	77	N/A	WT	p.G12S	Female	N/A	pMMR	M	N/A	N/A	distal	TriReagent & Manual-Rneasy Mini (Qiagen)	77	N/A	c.34G>A	C3	3	0	N/A	Y
GSM972152	CIT196	RNA	################Mutation Details################ND: not determinedNA: Not applicableWhen gene.mutation=M (mutated), than we have details in exon, protein and DNA.gene.mutation=WT (wild type), the exon, protein and DNA columns are NA (not applicable).BRAF.mutation.DNA means the CDS Mutation (http://cancer.sanger.ac.uk/cosmic/mutation/overview?id=521)And BRAF.mutation.Protein means the AA Mutation …	RMA normalisation (Bioconductor R affy package) + ComBat (R sva package )	GPL570	1	Frozen tissue of primary colorectal Adenocarcinoma (discovery)	Homo sapiens	N/A	N/A	Homo sapiens	0	N/A	T3	N/A	c.35G>A	N/A	M0	70	N1	discovery	56	N/A	WT	p.G12D	Female	N/A	pMMR	M	N/A	N/A	proximal	TriReagent & Manual-Rneasy Mini (Qiagen)	56	N/A	c.35G>A	C1	3	0	N/A	Y
GSM972153	CIT197	RNA	################Mutation Details################ND: not determinedNA: Not applicableWhen gene.mutation=M (mutated), than we have details in exon, protein and DNA.gene.mutation=WT (wild type), the exon, protein and DNA columns are NA (not applicable).BRAF.mutation.DNA means the CDS Mutation (http://cancer.sanger.ac.uk/cosmic/mutation/overview?id=521)And BRAF.mutation.Protein means the AA Mutation …	RMA normalisation (Bioconductor R affy package) + ComBat (R sva package )	GPL570	1	Frozen tissue of primary colorectal Adenocarcinoma (discovery)	Homo sapiens	N/A	N/A	Homo sapiens	1	p.E286K	T3	c.856G>A	N/A	c.856G>A	M0	71	N0	discovery	66	N/A	M	N/A	Male	N/A	pMMR	WT	N/A	N/A	distal	TriReagent & Manual-Rneasy Mini (Qiagen)	66	WT	N/A	C1	2	0	N/A	N
GSM972154	CIT198	RNA	################Mutation Details################ND: not determinedNA: Not applicableWhen gene.mutation=M (mutated), than we have details in exon, protein and DNA.gene.mutation=WT (wild type), the exon, protein and DNA columns are NA (not applicable).BRAF.mutation.DNA means the CDS Mutation (http://cancer.sanger.ac.uk/cosmic/mutation/overview?id=521)And BRAF.mutation.Protein means the AA Mutation …	RMA normalisation (Bioconductor R affy package) + ComBat (R sva package )	GPL570	1	Frozen tissue of primary colorectal Adenocarcinoma (discovery)	Homo sapiens	N/A	N/A	Homo sapiens	1	N/A	T4	N/A	c.38G>A	N/A	M0	49	N2	discovery	44	N/A	M	p.G13D	Female	N/A	pMMR	M	N/A	N/A	distal	TriReagent & Manual-Rneasy Mini (Qiagen)	3	N/A	c.38G>A	C1	3	1	N/A	Y
GSM972155	CIT199	RNA	################Mutation Details################ND: not determinedNA: Not applicableWhen gene.mutation=M (mutated), than we have details in exon, protein and DNA.gene.mutation=WT (wild type), the exon, protein and DNA columns are NA (not applicable).BRAF.mutation.DNA means the CDS Mutation (http://cancer.sanger.ac.uk/cosmic/mutation/overview?id=521)And BRAF.mutation.Protein means the AA Mutation …	RMA normalisation (Bioconductor R affy package) + ComBat (R sva package )	GPL570	1	Frozen tissue of primary colorectal Adenocarcinoma (discovery)	Homo sapiens	N/A	N/A	Homo sapiens	1	N/A	T3	N/A	c.35G>A	N/A	M0	42	N2	discovery	24	N/A	M	p.G12D	Male	N/A	pMMR	M	N/A	N/A	distal	TriReagent & Manual-Rneasy Mini (Qiagen)	6	N/A	c.35G>A	C1	3	1	N/A	Y
GSM972156	CIT200	RNA	################Mutation Details################ND: not determinedNA: Not applicableWhen gene.mutation=M (mutated), than we have details in exon, protein and DNA.gene.mutation=WT (wild type), the exon, protein and DNA columns are NA (not applicable).BRAF.mutation.DNA means the CDS Mutation (http://cancer.sanger.ac.uk/cosmic/mutation/overview?id=521)And BRAF.mutation.Protein means the AA Mutation …	RMA normalisation (Bioconductor R affy package) + ComBat (R sva package )	GPL570	1	Frozen tissue of primary colorectal Adenocarcinoma (discovery)	Homo sapiens	N/A	N/A	Homo sapiens	1	N/A	T3	N/A	N/A	N/A	M0	67	N1	discovery	112	N/A	WT	N/A	Male	N/A	pMMR	WT	N/A	N/A	distal	TriReagent & Manual-Rneasy Mini (Qiagen)	112	N/A	N/A	C6	3	0	N/A	Y
GSM972157	CIT201	RNA	################Mutation Details################ND: not determinedNA: Not applicableWhen gene.mutation=M (mutated), than we have details in exon, protein and DNA.gene.mutation=WT (wild type), the exon, protein and DNA columns are NA (not applicable).BRAF.mutation.DNA means the CDS Mutation (http://cancer.sanger.ac.uk/cosmic/mutation/overview?id=521)And BRAF.mutation.Protein means the AA Mutation …	RMA normalisation (Bioconductor R affy package) + ComBat (R sva package )	GPL570	1	Frozen tissue of primary colorectal Adenocarcinoma (discovery)	Homo sapiens	N/A	N/A	Homo sapiens	0	N/A	T3	N/A	N/A	N/A	M0	57	N1	discovery	118	N/A	WT	N/A	Male	N/A	pMMR	WT	N/A	N/A	distal	TriReagent & Manual-Rneasy Mini (Qiagen)	118	N/A	N/A	C5	3	0	N/A	Y
GSM972158	CIT202	RNA	################Mutation Details################ND: not determinedNA: Not applicableWhen gene.mutation=M (mutated), than we have details in exon, protein and DNA.gene.mutation=WT (wild type), the exon, protein and DNA columns are NA (not applicable).BRAF.mutation.DNA means the CDS Mutation (http://cancer.sanger.ac.uk/cosmic/mutation/overview?id=521)And BRAF.mutation.Protein means the AA Mutation …	RMA normalisation (Bioconductor R affy package) + ComBat (R sva package )	GPL570	1	Frozen tissue of primary colorectal Adenocarcinoma (discovery)	Homo sapiens	N/A	N/A	Homo sapiens	0	N/A	T3	N/A	c.38G>A	N/A	M0	45	N2	discovery	120	N/A	M	p.G13D	Female	N/A	pMMR	M	N/A	N/A	proximal	TriReagent & Manual-Rneasy Mini (Qiagen)	120	N/A	c.38G>A	C4	3	0	N/A	Y
GSM972159	CIT203	RNA	################Mutation Details################ND: not determinedNA: Not applicableWhen gene.mutation=M (mutated), than we have details in exon, protein and DNA.gene.mutation=WT (wild type), the exon, protein and DNA columns are NA (not applicable).BRAF.mutation.DNA means the CDS Mutation (http://cancer.sanger.ac.uk/cosmic/mutation/overview?id=521)And BRAF.mutation.Protein means the AA Mutation …	RMA normalisation (Bioconductor R affy package) + ComBat (R sva package )	GPL570	1	Frozen tissue of primary colorectal Adenocarcinoma (discovery)	Homo sapiens	+	-	Homo sapiens	0	N/A	T3	N/A	c.34G>T	N/A	M0	67	N1	discovery	93	N/A	WT	p.G12C	Male	N/A	pMMR	M	N/A	N/A	proximal	TriReagent & Manual-Rneasy Mini (Qiagen)	93	WT	c.34G>T	C3	3	0	N/A	Y
GSM972160	CIT204	RNA	################Mutation Details################ND: not determinedNA: Not applicableWhen gene.mutation=M (mutated), than we have details in exon, protein and DNA.gene.mutation=WT (wild type), the exon, protein and DNA columns are NA (not applicable).BRAF.mutation.DNA means the CDS Mutation (http://cancer.sanger.ac.uk/cosmic/mutation/overview?id=521)And BRAF.mutation.Protein means the AA Mutation …	RMA normalisation (Bioconductor R affy package) + ComBat (R sva package )	GPL570	1	Frozen tissue of primary colorectal Adenocarcinoma (discovery)	Homo sapiens	N/A	N/A	Homo sapiens	0	N/A	T3	N/A	N/A	N/A	M0	73	N0	discovery	77	N/A	M	N/A	Male	N/A	pMMR	WT	N/A	N/A	distal	TriReagent & Manual-Rneasy Mini (Qiagen)	39	N/A	N/A	C5	2	1	N/A	N
GSM972161	CIT205	RNA	################Mutation Details################ND: not determinedNA: Not applicableWhen gene.mutation=M (mutated), than we have details in exon, protein and DNA.gene.mutation=WT (wild type), the exon, protein and DNA columns are NA (not applicable).BRAF.mutation.DNA means the CDS Mutation (http://cancer.sanger.ac.uk/cosmic/mutation/overview?id=521)And BRAF.mutation.Protein means the AA Mutation …	RMA normalisation (Bioconductor R affy package) + ComBat (R sva package )	GPL570	1	Frozen tissue of primary colorectal Adenocarcinoma (discovery)	Homo sapiens	N/A	N/A	Homo sapiens	1	N/A	T3	N/A	c.35G>A	N/A	M0	91	N0	discovery	11	N/A	WT	p.G12D	Female	N/A	pMMR	M	N/A	N/A	distal	TriReagent & Manual-Rneasy Mini (Qiagen)	9	N/A	c.35G>A	C1	2	1	N/A	N
GSM972162	CIT206	RNA	################Mutation Details################ND: not determinedNA: Not applicableWhen gene.mutation=M (mutated), than we have details in exon, protein and DNA.gene.mutation=WT (wild type), the exon, protein and DNA columns are NA (not applicable).BRAF.mutation.DNA means the CDS Mutation (http://cancer.sanger.ac.uk/cosmic/mutation/overview?id=521)And BRAF.mutation.Protein means the AA Mutation …	RMA normalisation (Bioconductor R affy package) + ComBat (R sva package )	GPL570	1	Frozen tissue of primary colorectal Adenocarcinoma (discovery)	Homo sapiens	N/A	N/A	Homo sapiens	0	N/A	T3	N/A	N/A	N/A	M0	73	N1	discovery	77	N/A	M	N/A	Female	N/A	pMMR	WT	N/A	N/A	distal	TriReagent & Manual-Rneasy Mini (Qiagen)	77	N/A	N/A	C5	3	0	N/A	Y
GSM972163	CIT207	RNA	################Mutation Details################ND: not determinedNA: Not applicableWhen gene.mutation=M (mutated), than we have details in exon, protein and DNA.gene.mutation=WT (wild type), the exon, protein and DNA columns are NA (not applicable).BRAF.mutation.DNA means the CDS Mutation (http://cancer.sanger.ac.uk/cosmic/mutation/overview?id=521)And BRAF.mutation.Protein means the AA Mutation …	RMA normalisation (Bioconductor R affy package) + ComBat (R sva package )	GPL570	1	Frozen tissue of primary colorectal Adenocarcinoma (discovery)	Homo sapiens	N/A	N/A	Homo sapiens	0	N/A	T4	N/A	N/A	N/A	M0	71	N0	discovery	41	N/A	M	N/A	Male	N/A	pMMR	WT	N/A	N/A	distal	TriReagent & Manual-Rneasy Mini (Qiagen)	41	N/A	N/A	C6	2	0	N/A	Y
GSM972164	CIT208	RNA	################Mutation Details################ND: not determinedNA: Not applicableWhen gene.mutation=M (mutated), than we have details in exon, protein and DNA.gene.mutation=WT (wild type), the exon, protein and DNA columns are NA (not applicable).BRAF.mutation.DNA means the CDS Mutation (http://cancer.sanger.ac.uk/cosmic/mutation/overview?id=521)And BRAF.mutation.Protein means the AA Mutation …	RMA normalisation (Bioconductor R affy package) + ComBat (R sva package )	GPL570	1	Frozen tissue of primary colorectal Adenocarcinoma (discovery)	Homo sapiens	N/A	N/A	Homo sapiens	1	N/A	T3	N/A	N/A	N/A	M0	70	N+	discovery	69	N/A	WT	N/A	Male	N/A	pMMR	WT	N/A	5FU	distal	TriReagent & Manual-Rneasy Mini (Qiagen)	3	N/A	N/A	C5	3	1	N/A	Y
GSM972165	CIT209	RNA	################Mutation Details################ND: not determinedNA: Not applicableWhen gene.mutation=M (mutated), than we have details in exon, protein and DNA.gene.mutation=WT (wild type), the exon, protein and DNA columns are NA (not applicable).BRAF.mutation.DNA means the CDS Mutation (http://cancer.sanger.ac.uk/cosmic/mutation/overview?id=521)And BRAF.mutation.Protein means the AA Mutation …	RMA normalisation (Bioconductor R affy package) + ComBat (R sva package )	GPL570	1	Frozen tissue of primary colorectal Adenocarcinoma (discovery)	Homo sapiens	N/A	N/A	Homo sapiens	1	N/A	T4	N/A	N/A	N/A	M0	67	N0	discovery	87	N/A	M	N/A	Male	N/A	pMMR	WT	N/A	N/A	proximal	TriReagent & Manual-Rneasy Mini (Qiagen)	36	N/A	N/A	C6	2	1	N/A	N
GSM972166	CIT210	RNA	################Mutation Details################ND: not determinedNA: Not applicableWhen gene.mutation=M (mutated), than we have details in exon, protein and DNA.gene.mutation=WT (wild type), the exon, protein and DNA columns are NA (not applicable).BRAF.mutation.DNA means the CDS Mutation (http://cancer.sanger.ac.uk/cosmic/mutation/overview?id=521)And BRAF.mutation.Protein means the AA Mutation …	RMA normalisation (Bioconductor R affy package) + ComBat (R sva package )	GPL570	1	Frozen tissue of primary colorectal Adenocarcinoma (discovery)	Homo sapiens	N/A	N/A	Homo sapiens	1	N/A	T3	N/A	c.34G>A	N/A	M0	42	N+	discovery	12	N/A	WT	p.G12S	Female	N/A	pMMR	M	N/A	5FU	distal	TriReagent & Manual-Rneasy Mini (Qiagen)	3	N/A	c.34G>A	C1	3	1	N/A	Y
GSM972167	CIT211	RNA	################Mutation Details################ND: not determinedNA: Not applicableWhen gene.mutation=M (mutated), than we have details in exon, protein and DNA.gene.mutation=WT (wild type), the exon, protein and DNA columns are NA (not applicable).BRAF.mutation.DNA means the CDS Mutation (http://cancer.sanger.ac.uk/cosmic/mutation/overview?id=521)And BRAF.mutation.Protein means the AA Mutation …	RMA normalisation (Bioconductor R affy package) + ComBat (R sva package )	GPL570	1	Frozen tissue of primary colorectal Adenocarcinoma (discovery)	Homo sapiens	+	-	Homo sapiens	1	N/A	T3	N/A	N/A	N/A	M0	47	N0	discovery	45	N/A	WT	N/A	Male	N/A	pMMR	WT	N/A	N/A	distal	TriReagent & Manual-Rneasy Mini (Qiagen)	36	WT	N/A	C5	2	1	N/A	N
GSM972168	CIT212	RNA	################Mutation Details################ND: not determinedNA: Not applicableWhen gene.mutation=M (mutated), than we have details in exon, protein and DNA.gene.mutation=WT (wild type), the exon, protein and DNA columns are NA (not applicable).BRAF.mutation.DNA means the CDS Mutation (http://cancer.sanger.ac.uk/cosmic/mutation/overview?id=521)And BRAF.mutation.Protein means the AA Mutation …	RMA normalisation (Bioconductor R affy package) + ComBat (R sva package )	GPL570	1	Frozen tissue of primary colorectal Adenocarcinoma (discovery)	Homo sapiens	N/A	N/A	Homo sapiens	1	N/A	T4	N/A	N/A	N/A	M0	76	N+	discovery	8	N/A	WT	N/A	Male	N/A	pMMR	WT	N/A	N/A	proximal	TriReagent & Manual-Rneasy Mini (Qiagen)	4	N/A	N/A	C2	3	1	N/A	N
GSM972169	CIT213	RNA	################Mutation Details################ND: not determinedNA: Not applicableWhen gene.mutation=M (mutated), than we have details in exon, protein and DNA.gene.mutation=WT (wild type), the exon, protein and DNA columns are NA (not applicable).BRAF.mutation.DNA means the CDS Mutation (http://cancer.sanger.ac.uk/cosmic/mutation/overview?id=521)And BRAF.mutation.Protein means the AA Mutation …	RMA normalisation (Bioconductor R affy package) + ComBat (R sva package )	GPL570	1	Frozen tissue of primary colorectal Adenocarcinoma (discovery)	Homo sapiens	N/A	N/A	Homo sapiens	0	N/A	T4	N/A	N/A	N/A	M0	50	N0	discovery	164	N/A	WT	N/A	Male	N/A	pMMR	WT	N/A	N/A	distal	TriReagent & Manual-Rneasy Mini (Qiagen)	164	N/A	N/A	C1	2	0	N/A	N
GSM972170	CIT214	RNA	################Mutation Details################ND: not determinedNA: Not applicableWhen gene.mutation=M (mutated), than we have details in exon, protein and DNA.gene.mutation=WT (wild type), the exon, protein and DNA columns are NA (not applicable).BRAF.mutation.DNA means the CDS Mutation (http://cancer.sanger.ac.uk/cosmic/mutation/overview?id=521)And BRAF.mutation.Protein means the AA Mutation …	RMA normalisation (Bioconductor R affy package) + ComBat (R sva package )	GPL570	1	Frozen tissue of primary colorectal Adenocarcinoma (discovery)	Homo sapiens	N/A	N/A	Homo sapiens	0	N/A	T2	N/A	N/A	N/A	M0	67	N2	discovery	73	N/A	WT	N/A	Female	N/A	pMMR	WT	N/A	N/A	distal	TriReagent & Manual-Rneasy Mini (Qiagen)	73	N/A	N/A	C5	3	0	N/A	N
GSM972171	CIT215	RNA	################Mutation Details################ND: not determinedNA: Not applicableWhen gene.mutation=M (mutated), than we have details in exon, protein and DNA.gene.mutation=WT (wild type), the exon, protein and DNA columns are NA (not applicable).BRAF.mutation.DNA means the CDS Mutation (http://cancer.sanger.ac.uk/cosmic/mutation/overview?id=521)And BRAF.mutation.Protein means the AA Mutation …	RMA normalisation (Bioconductor R affy package) + ComBat (R sva package )	GPL570	1	Frozen tissue of primary colorectal Adenocarcinoma (discovery)	Homo sapiens	N/A	N/A	Homo sapiens	0	N/A	T4	N/A	N/A	N/A	M0	70	N1	discovery	130	N/A	WT	N/A	Female	N/A	pMMR	WT	N/A	N/A	proximal	TriReagent & Manual-Rneasy Mini (Qiagen)	130	N/A	N/A	C2	3	0	N/A	N
GSM972172	CIT216	RNA	################Mutation Details################ND: not determinedNA: Not applicableWhen gene.mutation=M (mutated), than we have details in exon, protein and DNA.gene.mutation=WT (wild type), the exon, protein and DNA columns are NA (not applicable).BRAF.mutation.DNA means the CDS Mutation (http://cancer.sanger.ac.uk/cosmic/mutation/overview?id=521)And BRAF.mutation.Protein means the AA Mutation …	RMA normalisation (Bioconductor R affy package) + ComBat (R sva package )	GPL570	1	Frozen tissue of primary colorectal Adenocarcinoma (discovery)	Homo sapiens	+	+	Homo sapiens	1	p.V172F	T4	c.514G>T	c.183A>T	c.514G>T	M0	88	N0	discovery	5	N/A	M	p.Q61H	Female	N/A	pMMR	M	N/A	N/A	proximal	TriReagent & Manual-Rneasy Mini (Qiagen)	4	WT	c.183A>T	C2	2	1	N/A	N
GSM972173	CIT217	RNA	################Mutation Details################ND: not determinedNA: Not applicableWhen gene.mutation=M (mutated), than we have details in exon, protein and DNA.gene.mutation=WT (wild type), the exon, protein and DNA columns are NA (not applicable).BRAF.mutation.DNA means the CDS Mutation (http://cancer.sanger.ac.uk/cosmic/mutation/overview?id=521)And BRAF.mutation.Protein means the AA Mutation …	RMA normalisation (Bioconductor R affy package) + ComBat (R sva package )	GPL570	1	Frozen tissue of primary colorectal Adenocarcinoma (discovery)	Homo sapiens	N/A	-	Homo sapiens	1	N/A	T4	N/A	c.183A>C	N/A	M0	59	N0	discovery	26	N/A	WT	p.Q61H	Female	N/A	pMMR	M	N/A	N/A	distal	TriReagent & Manual-Rneasy Mini (Qiagen)	15	WT	c.183A>C	C1	2	1	N/A	Y
GSM972174	CIT218	RNA	################Mutation Details################ND: not determinedNA: Not applicableWhen gene.mutation=M (mutated), than we have details in exon, protein and DNA.gene.mutation=WT (wild type), the exon, protein and DNA columns are NA (not applicable).BRAF.mutation.DNA means the CDS Mutation (http://cancer.sanger.ac.uk/cosmic/mutation/overview?id=521)And BRAF.mutation.Protein means the AA Mutation …	RMA normalisation (Bioconductor R affy package) + ComBat (R sva package )	GPL570	1	Frozen tissue of primary colorectal Adenocarcinoma (discovery)	Homo sapiens	+	-	Homo sapiens	0	p.R273G	T3	c.817C>G	N/A	c.817C>G	M0	75	N1	discovery	97	N/A	M	N/A	Male	N/A	pMMR	WT	N/A	N/A	distal	TriReagent & Manual-Rneasy Mini (Qiagen)	97	WT	N/A	C6	3	0	N/A	Y
GSM972175	CIT219	RNA	################Mutation Details################ND: not determinedNA: Not applicableWhen gene.mutation=M (mutated), than we have details in exon, protein and DNA.gene.mutation=WT (wild type), the exon, protein and DNA columns are NA (not applicable).BRAF.mutation.DNA means the CDS Mutation (http://cancer.sanger.ac.uk/cosmic/mutation/overview?id=521)And BRAF.mutation.Protein means the AA Mutation …	RMA normalisation (Bioconductor R affy package) + ComBat (R sva package )	GPL570	1	Frozen tissue of primary colorectal Adenocarcinoma (discovery)	Homo sapiens	+	-	Homo sapiens	1	N/A	T3	N/A	c.35G>A	N/A	M0	83	N1	discovery	43	N/A	WT	p.G12D	Female	N/A	pMMR	M	N/A	N/A	distal	TriReagent & Manual-Rneasy Mini (Qiagen)	28	WT	c.35G>A	C1	3	1	N/A	N
GSM972176	CIT220	RNA	################Mutation Details################ND: not determinedNA: Not applicableWhen gene.mutation=M (mutated), than we have details in exon, protein and DNA.gene.mutation=WT (wild type), the exon, protein and DNA columns are NA (not applicable).BRAF.mutation.DNA means the CDS Mutation (http://cancer.sanger.ac.uk/cosmic/mutation/overview?id=521)And BRAF.mutation.Protein means the AA Mutation …	RMA normalisation (Bioconductor R affy package) + ComBat (R sva package )	GPL570	1	Frozen tissue of primary colorectal Adenocarcinoma (discovery)	Homo sapiens	+	-	Homo sapiens	1	p.P151S	T4	c.451C>T	N/A	c.451C>T	M0	85	N2	discovery	36	N/A	M	N/A	Female	N/A	pMMR	WT	N/A	N/A	proximal	TriReagent & Manual-Rneasy Mini (Qiagen)	35	WT	N/A	C5	3	1	N/A	N
GSM972177	CIT221	RNA	################Mutation Details################ND: not determinedNA: Not applicableWhen gene.mutation=M (mutated), than we have details in exon, protein and DNA.gene.mutation=WT (wild type), the exon, protein and DNA columns are NA (not applicable).BRAF.mutation.DNA means the CDS Mutation (http://cancer.sanger.ac.uk/cosmic/mutation/overview?id=521)And BRAF.mutation.Protein means the AA Mutation …	RMA normalisation (Bioconductor R affy package) + ComBat (R sva package )	GPL570	1	Frozen tissue of primary colorectal Adenocarcinoma (discovery)	Homo sapiens	N/A	-	Homo sapiens	1	N/A	N/A	c.-1G>A	c.35G>A	c.-1G>A	N/A	71	N/A	discovery	22	N/A	M	p.G12D	Male	N/A	pMMR	M	N/A	N/A	proximal	TriReagent & Manual-Rneasy Mini (Qiagen)	20	WT	c.35G>A	C6	2	1	N/A	N
GSM972178	CIT222	RNA	################Mutation Details################ND: not determinedNA: Not applicableWhen gene.mutation=M (mutated), than we have details in exon, protein and DNA.gene.mutation=WT (wild type), the exon, protein and DNA columns are NA (not applicable).BRAF.mutation.DNA means the CDS Mutation (http://cancer.sanger.ac.uk/cosmic/mutation/overview?id=521)And BRAF.mutation.Protein means the AA Mutation …	RMA normalisation (Bioconductor R affy package) + ComBat (R sva package )	GPL570	1	Frozen tissue of primary colorectal Adenocarcinoma (discovery)	Homo sapiens	+	-	Homo sapiens	0	N/A	N/A	N/A	c.183A>C	N/A	N/A	69	N/A	discovery	67	N/A	WT	p.Q61H	Female	N/A	pMMR	M	N/A	N/A	proximal	TriReagent & Manual-Rneasy Mini (Qiagen)	21	WT	c.183A>C	C3	3	1	N/A	Y
GSM972179	CIT223	RNA	################Mutation Details################ND: not determinedNA: Not applicableWhen gene.mutation=M (mutated), than we have details in exon, protein and DNA.gene.mutation=WT (wild type), the exon, protein and DNA columns are NA (not applicable).BRAF.mutation.DNA means the CDS Mutation (http://cancer.sanger.ac.uk/cosmic/mutation/overview?id=521)And BRAF.mutation.Protein means the AA Mutation …	RMA normalisation (Bioconductor R affy package) + ComBat (R sva package )	GPL570	1	Frozen tissue of primary colorectal Adenocarcinoma (discovery)	Homo sapiens	N/A	N/A	Homo sapiens	1	p.H179Y	N/A	c.535C>T	N/A	c.535C>T	N/A	77	N/A	discovery	18	N/A	M	N/A	Male	N/A	pMMR	WT	N/A	N/A	distal	TriReagent & Manual-Rneasy Mini (Qiagen)	17	WT	N/A	C5	2	1	N/A	N
GSM972180	CIT224	RNA	################Mutation Details################ND: not determinedNA: Not applicableWhen gene.mutation=M (mutated), than we have details in exon, protein and DNA.gene.mutation=WT (wild type), the exon, protein and DNA columns are NA (not applicable).BRAF.mutation.DNA means the CDS Mutation (http://cancer.sanger.ac.uk/cosmic/mutation/overview?id=521)And BRAF.mutation.Protein means the AA Mutation …	RMA normalisation (Bioconductor R affy package) + ComBat (R sva package )	GPL570	1	Frozen tissue of primary colorectal Adenocarcinoma (discovery)	Homo sapiens	N/A	+	Homo sapiens	1	N/A	N/A	c.-1G>A	N/A	c.-1G>A	N/A	66	N/A	discovery	24	N/A	M	N/A	Female	N/A	pMMR	WT	N/A	N/A	distal	TriReagent & Manual-Rneasy Mini (Qiagen)	19	WT	N/A	C2	2	1	N/A	Y
GSM972181	CIT225	RNA	################Mutation Details################ND: not determinedNA: Not applicableWhen gene.mutation=M (mutated), than we have details in exon, protein and DNA.gene.mutation=WT (wild type), the exon, protein and DNA columns are NA (not applicable).BRAF.mutation.DNA means the CDS Mutation (http://cancer.sanger.ac.uk/cosmic/mutation/overview?id=521)And BRAF.mutation.Protein means the AA Mutation …	RMA normalisation (Bioconductor R affy package) + ComBat (R sva package )	GPL570	1	Frozen tissue of primary colorectal Adenocarcinoma (discovery)	Homo sapiens	N/A	N/A	Homo sapiens	1	N/A	N/A	N/A	c.35G>A	N/A	N/A	69	N/A	discovery	34	N/A	WT	p.G12D	Male	N/A	pMMR	M	N/A	N/A	proximal	TriReagent & Manual-Rneasy Mini (Qiagen)	13	WT	c.35G>A	C4	3	1	N/A	Y
GSM972182	CIT226	RNA	################Mutation Details################ND: not determinedNA: Not applicableWhen gene.mutation=M (mutated), than we have details in exon, protein and DNA.gene.mutation=WT (wild type), the exon, protein and DNA columns are NA (not applicable).BRAF.mutation.DNA means the CDS Mutation (http://cancer.sanger.ac.uk/cosmic/mutation/overview?id=521)And BRAF.mutation.Protein means the AA Mutation …	RMA normalisation (Bioconductor R affy package) + ComBat (R sva package )	GPL570	1	Frozen tissue of primary colorectal Adenocarcinoma (discovery)	Homo sapiens	+	-	Homo sapiens	1	N/A	T4	N/A	N/A	N/A	M0	53	N0	discovery	58	N/A	WT	N/A	Male	N/A	pMMR	WT	N/A	N/A	distal	TriReagent & Manual-Rneasy Mini (Qiagen)	23	WT	N/A	C1	2	1	N/A	N
GSM972183	CIT227	RNA	################Mutation Details################ND: not determinedNA: Not applicableWhen gene.mutation=M (mutated), than we have details in exon, protein and DNA.gene.mutation=WT (wild type), the exon, protein and DNA columns are NA (not applicable).BRAF.mutation.DNA means the CDS Mutation (http://cancer.sanger.ac.uk/cosmic/mutation/overview?id=521)And BRAF.mutation.Protein means the AA Mutation …	RMA normalisation (Bioconductor R affy package) + ComBat (R sva package )	GPL570	1	Frozen tissue of primary colorectal Adenocarcinoma (discovery)	Homo sapiens	N/A	N/A	Homo sapiens	1	p.R273C	N/A	c.817C>T	c.35G>T	c.817C>T	N/A	62	N/A	discovery	32	N/A	M	p.G12V	Female	N/A	pMMR	M	N/A	N/A	distal	TriReagent & Manual-Rneasy Mini (Qiagen)	11	WT	c.35G>T	C3	3	1	N/A	Y
GSM972184	CIT228	RNA	################Mutation Details################ND: not determinedNA: Not applicableWhen gene.mutation=M (mutated), than we have details in exon, protein and DNA.gene.mutation=WT (wild type), the exon, protein and DNA columns are NA (not applicable).BRAF.mutation.DNA means the CDS Mutation (http://cancer.sanger.ac.uk/cosmic/mutation/overview?id=521)And BRAF.mutation.Protein means the AA Mutation …	RMA normalisation (Bioconductor R affy package) + ComBat (R sva package )	GPL570	1	Frozen tissue of primary colorectal Adenocarcinoma (discovery)	Homo sapiens	N/A	+	Homo sapiens	1	N/A	N/A	N/A	N/A	N/A	N/A	70	N/A	discovery	39	p.V600E	WT	N/A	Female	c.1799T>A	pMMR	WT	c.1799T>A	N/A	proximal	TriReagent & Manual-Rneasy Mini (Qiagen)	4	M	N/A	C4	2	1	N/A	N
GSM972185	CIT229	RNA	################Mutation Details################ND: not determinedNA: Not applicableWhen gene.mutation=M (mutated), than we have details in exon, protein and DNA.gene.mutation=WT (wild type), the exon, protein and DNA columns are NA (not applicable).BRAF.mutation.DNA means the CDS Mutation (http://cancer.sanger.ac.uk/cosmic/mutation/overview?id=521)And BRAF.mutation.Protein means the AA Mutation …	RMA normalisation (Bioconductor R affy package) + ComBat (R sva package )	GPL570	1	Frozen tissue of primary colorectal Adenocarcinoma (discovery)	Homo sapiens	N/A	-	Homo sapiens	0	p.R249W	N/A	c.745A>T	N/A	c.745A>T	N/A	58	N/A	discovery	39	N/A	M	N/A	Female	N/A	pMMR	WT	N/A	N/A	distal	TriReagent & Manual-Rneasy Mini (Qiagen)	22	WT	N/A	C1	3	1	N/A	Y
GSM972186	CIT230	RNA	################Mutation Details################ND: not determinedNA: Not applicableWhen gene.mutation=M (mutated), than we have details in exon, protein and DNA.gene.mutation=WT (wild type), the exon, protein and DNA columns are NA (not applicable).BRAF.mutation.DNA means the CDS Mutation (http://cancer.sanger.ac.uk/cosmic/mutation/overview?id=521)And BRAF.mutation.Protein means the AA Mutation …	RMA normalisation (Bioconductor R affy package) + ComBat (R sva package )	GPL570	1	Frozen tissue of primary colorectal Adenocarcinoma (discovery)	Homo sapiens	N/A	-	Homo sapiens	1	N/A	N/A	N/A	c.35G>T	N/A	N/A	50	N/A	discovery	47	N/A	WT	p.G12V	Female	N/A	pMMR	M	N/A	N/A	proximal	TriReagent & Manual-Rneasy Mini (Qiagen)	14	WT	c.35G>T	C4	3	1	N/A	Y
GSM972187	CIT231	RNA	################Mutation Details################ND: not determinedNA: Not applicableWhen gene.mutation=M (mutated), than we have details in exon, protein and DNA.gene.mutation=WT (wild type), the exon, protein and DNA columns are NA (not applicable).BRAF.mutation.DNA means the CDS Mutation (http://cancer.sanger.ac.uk/cosmic/mutation/overview?id=521)And BRAF.mutation.Protein means the AA Mutation …	RMA normalisation (Bioconductor R affy package) + ComBat (R sva package )	GPL570	1	Frozen tissue of primary colorectal Adenocarcinoma (discovery)	Homo sapiens	N/A	N/A	Homo sapiens	0	p.R248Q	T3	c.743G>A	N/A	c.743G>A	M0	62	N0	discovery	49	N/A	M	N/A	Male	N/A	pMMR	WT	N/A	N/A	proximal	TriReagent & Manual-Rneasy Mini (Qiagen)	9	WT	N/A	C2	2	1	N/A	N
GSM972188	CIT232	RNA	################Mutation Details################ND: not determinedNA: Not applicableWhen gene.mutation=M (mutated), than we have details in exon, protein and DNA.gene.mutation=WT (wild type), the exon, protein and DNA columns are NA (not applicable).BRAF.mutation.DNA means the CDS Mutation (http://cancer.sanger.ac.uk/cosmic/mutation/overview?id=521)And BRAF.mutation.Protein means the AA Mutation …	RMA normalisation (Bioconductor R affy package) + ComBat (R sva package )	GPL570	1	Frozen tissue of primary colorectal Adenocarcinoma (discovery)	Homo sapiens	+	-	Homo sapiens	0	N/A	T3	N/A	c.182A>T	N/A	M0	58	N2	discovery	22	N/A	WT	p.Q61L	Female	N/A	pMMR	M	N/A	N/A	distal	TriReagent & Manual-Rneasy Mini (Qiagen)	11	WT	c.182A>T	C1	3	1	N/A	Y
GSM972189	CIT233	RNA	################Mutation Details################ND: not determinedNA: Not applicableWhen gene.mutation=M (mutated), than we have details in exon, protein and DNA.gene.mutation=WT (wild type), the exon, protein and DNA columns are NA (not applicable).BRAF.mutation.DNA means the CDS Mutation (http://cancer.sanger.ac.uk/cosmic/mutation/overview?id=521)And BRAF.mutation.Protein means the AA Mutation …	RMA normalisation (Bioconductor R affy package) + ComBat (R sva package )	GPL570	1	Frozen tissue of primary colorectal Adenocarcinoma (discovery)	Homo sapiens	+	-	Homo sapiens	0	p.R282W	T4	c.844C>T	N/A	c.844C>T	M0	63	N+	discovery	192	N/A	M	N/A	Male	N/A	pMMR	WT	N/A	N/A	proximal	TriReagent & Manual-Rneasy Mini (Qiagen)	192	WT	N/A	C2	3	0	N/A	N
GSM972190	CIT234	RNA	################Mutation Details################ND: not determinedNA: Not applicableWhen gene.mutation=M (mutated), than we have details in exon, protein and DNA.gene.mutation=WT (wild type), the exon, protein and DNA columns are NA (not applicable).BRAF.mutation.DNA means the CDS Mutation (http://cancer.sanger.ac.uk/cosmic/mutation/overview?id=521)And BRAF.mutation.Protein means the AA Mutation …	RMA normalisation (Bioconductor R affy package) + ComBat (R sva package )	GPL570	1	Frozen tissue of primary colorectal Adenocarcinoma (discovery)	Homo sapiens	+	-	Homo sapiens	0	p.R248G	T3	c.742C>G	N/A	c.742C>G	M0	68	N0	discovery	108	N/A	M	N/A	Male	N/A	pMMR	WT	N/A	5FU	distal	TriReagent & Manual-Rneasy Mini (Qiagen)	108	WT	N/A	C5	2	0	N/A	Y
GSM972191	CIT235	RNA	################Mutation Details################ND: not determinedNA: Not applicableWhen gene.mutation=M (mutated), than we have details in exon, protein and DNA.gene.mutation=WT (wild type), the exon, protein and DNA columns are NA (not applicable).BRAF.mutation.DNA means the CDS Mutation (http://cancer.sanger.ac.uk/cosmic/mutation/overview?id=521)And BRAF.mutation.Protein means the AA Mutation …	RMA normalisation (Bioconductor R affy package) + ComBat (R sva package )	GPL570	1	Frozen tissue of primary colorectal Adenocarcinoma (discovery)	Homo sapiens	+	-	Homo sapiens	0	N/A	T3	N/A	c.35G>T	N/A	M0	49	N1	discovery	122	N/A	WT	p.G12V	Male	N/A	pMMR	M	N/A	5FU	distal	TriReagent & Manual-Rneasy Mini (Qiagen)	122	WT	c.35G>T	C3	3	0	N/A	Y
GSM972192	CIT236	RNA	################Mutation Details################ND: not determinedNA: Not applicableWhen gene.mutation=M (mutated), than we have details in exon, protein and DNA.gene.mutation=WT (wild type), the exon, protein and DNA columns are NA (not applicable).BRAF.mutation.DNA means the CDS Mutation (http://cancer.sanger.ac.uk/cosmic/mutation/overview?id=521)And BRAF.mutation.Protein means the AA Mutation …	RMA normalisation (Bioconductor R affy package) + ComBat (R sva package )	GPL570	1	Frozen tissue of primary colorectal Adenocarcinoma (discovery)	Homo sapiens	+	-	Homo sapiens	0	p.R273C	T3	c.817C>T	c.437C>T	c.817C>T	M0	72	N0	discovery	158	N/A	M	p.A146V	Female	N/A	pMMR	M	N/A	N/A	proximal	TriReagent & Manual-Rneasy Mini (Qiagen)	158	WT	c.437C>T	C2	2	0	N/A	N
GSM972193	CIT237	RNA	################Mutation Details################ND: not determinedNA: Not applicableWhen gene.mutation=M (mutated), than we have details in exon, protein and DNA.gene.mutation=WT (wild type), the exon, protein and DNA columns are NA (not applicable).BRAF.mutation.DNA means the CDS Mutation (http://cancer.sanger.ac.uk/cosmic/mutation/overview?id=521)And BRAF.mutation.Protein means the AA Mutation …	RMA normalisation (Bioconductor R affy package) + ComBat (R sva package )	GPL570	1	Frozen tissue of primary colorectal Adenocarcinoma (discovery)	Homo sapiens	+	-	Homo sapiens	0	p.R175H'+' p.V143M	T3	c.524G>A'+' c.427G>A	c.35G>A	c.524G>A'+' c.427G>A	M0	51	N1	discovery	73	N/A	M	p.G12D	Female	N/A	pMMR	M	N/A	N/A	distal	TriReagent & Manual-Rneasy Mini (Qiagen)	73	WT	c.35G>A	C1	3	0	N/A	Y
GSM972194	CIT238	RNA	################Mutation Details################ND: not determinedNA: Not applicableWhen gene.mutation=M (mutated), than we have details in exon, protein and DNA.gene.mutation=WT (wild type), the exon, protein and DNA columns are NA (not applicable).BRAF.mutation.DNA means the CDS Mutation (http://cancer.sanger.ac.uk/cosmic/mutation/overview?id=521)And BRAF.mutation.Protein means the AA Mutation …	RMA normalisation (Bioconductor R affy package) + ComBat (R sva package )	GPL570	1	Frozen tissue of primary colorectal Adenocarcinoma (discovery)	Homo sapiens	N/A	-	Homo sapiens	0	p.A138V	T3	c.413C>T	N/A	c.413C>T	M0	43	N2	discovery	83	N/A	M	N/A	Male	N/A	pMMR	WT	N/A	N/A	distal	TriReagent & Manual-Rneasy Mini (Qiagen)	83	WT	N/A	C1	3	0	N/A	Y
GSM972195	CIT239	RNA	################Mutation Details################ND: not determinedNA: Not applicableWhen gene.mutation=M (mutated), than we have details in exon, protein and DNA.gene.mutation=WT (wild type), the exon, protein and DNA columns are NA (not applicable).BRAF.mutation.DNA means the CDS Mutation (http://cancer.sanger.ac.uk/cosmic/mutation/overview?id=521)And BRAF.mutation.Protein means the AA Mutation …	RMA normalisation (Bioconductor R affy package) + ComBat (R sva package )	GPL570	1	Frozen tissue of primary colorectal Adenocarcinoma (discovery)	Homo sapiens	+	-	Homo sapiens	0	N/A	T3	N/A	c.358T>G'+' c.433T>A	N/A	M0	54	N0	discovery	120	N/A	WT	p.L120V'+' p.S145T	Female	N/A	pMMR	M	N/A	N/A	proximal	TriReagent & Manual-Rneasy Mini (Qiagen)	120	WT	c.358T>G'+' c.433T>A	C3	2	0	N/A	Y
GSM972196	CIT240	RNA	################Mutation Details################ND: not determinedNA: Not applicableWhen gene.mutation=M (mutated), than we have details in exon, protein and DNA.gene.mutation=WT (wild type), the exon, protein and DNA columns are NA (not applicable).BRAF.mutation.DNA means the CDS Mutation (http://cancer.sanger.ac.uk/cosmic/mutation/overview?id=521)And BRAF.mutation.Protein means the AA Mutation …	RMA normalisation (Bioconductor R affy package) + ComBat (R sva package )	GPL570	1	Frozen tissue of primary colorectal Adenocarcinoma (discovery)	Homo sapiens	N/A	+	Homo sapiens	0	N/A	T3	N/A	c.340G>C	N/A	M0	69	N0	discovery	73	N/A	WT	p.V144L	Female	N/A	pMMR	M	N/A	N/A	proximal	TriReagent & Manual-Rneasy Mini (Qiagen)	73	WT	c.340G>C	C2	2	0	N/A	N
GSM972197	CIT241	RNA	################Mutation Details################ND: not determinedNA: Not applicableWhen gene.mutation=M (mutated), than we have details in exon, protein and DNA.gene.mutation=WT (wild type), the exon, protein and DNA columns are NA (not applicable).BRAF.mutation.DNA means the CDS Mutation (http://cancer.sanger.ac.uk/cosmic/mutation/overview?id=521)And BRAF.mutation.Protein means the AA Mutation …	RMA normalisation (Bioconductor R affy package) + ComBat (R sva package )	GPL570	1	Frozen tissue of primary colorectal Adenocarcinoma (discovery)	Homo sapiens	+	+	Homo sapiens	0	N/A	T3	N/A	N/A	N/A	M0	78	N0	discovery	50	p.V600E	WT	N/A	Female	c.1799T>A	pMMR	WT	c.1799T>A	N/A	proximal	TriReagent & Manual-Rneasy Mini (Qiagen)	50	M	N/A	C3	2	0	N/A	N
GSM972198	CIT242	RNA	################Mutation Details################ND: not determinedNA: Not applicableWhen gene.mutation=M (mutated), than we have details in exon, protein and DNA.gene.mutation=WT (wild type), the exon, protein and DNA columns are NA (not applicable).BRAF.mutation.DNA means the CDS Mutation (http://cancer.sanger.ac.uk/cosmic/mutation/overview?id=521)And BRAF.mutation.Protein means the AA Mutation …	RMA normalisation (Bioconductor R affy package) + ComBat (R sva package )	GPL570	1	Frozen tissue of primary colorectal Adenocarcinoma (discovery)	Homo sapiens	+	-	Homo sapiens	0	p.G245E	T3	c.735C>A	c.34G>A	c.735C>A	M0	52	N1	discovery	57	N/A	M	p.G12S	Female	N/A	pMMR	M	N/A	N/A	distal	TriReagent & Manual-Rneasy Mini (Qiagen)	57	WT	c.34G>A	C1	3	0	N/A	Y
GSM972199	CIT243	RNA	################Mutation Details################ND: not determinedNA: Not applicableWhen gene.mutation=M (mutated), than we have details in exon, protein and DNA.gene.mutation=WT (wild type), the exon, protein and DNA columns are NA (not applicable).BRAF.mutation.DNA means the CDS Mutation (http://cancer.sanger.ac.uk/cosmic/mutation/overview?id=521)And BRAF.mutation.Protein means the AA Mutation …	RMA normalisation (Bioconductor R affy package) + ComBat (R sva package )	GPL570	1	Frozen tissue of primary colorectal Adenocarcinoma (discovery)	Homo sapiens	+	-	Homo sapiens	0	p.R282W	T3	c.844C>T	N/A	c.844C>T	M0	73	N2	discovery	66	N/A	M	N/A	Male	N/A	pMMR	WT	N/A	N/A	distal	TriReagent & Manual-Rneasy Mini (Qiagen)	66	WT	N/A	C1	3	0	N/A	Y
GSM972200	CIT244	RNA	################Mutation Details################ND: not determinedNA: Not applicableWhen gene.mutation=M (mutated), than we have details in exon, protein and DNA.gene.mutation=WT (wild type), the exon, protein and DNA columns are NA (not applicable).BRAF.mutation.DNA means the CDS Mutation (http://cancer.sanger.ac.uk/cosmic/mutation/overview?id=521)And BRAF.mutation.Protein means the AA Mutation …	RMA normalisation (Bioconductor R affy package) + ComBat (R sva package )	GPL570	1	Frozen tissue of primary colorectal Adenocarcinoma (discovery)	Homo sapiens	+	-	Homo sapiens	0	N/A	T3	N/A	N/A	N/A	M0	61	N0	discovery	54	N/A	WT	N/A	Male	N/A	pMMR	WT	N/A	N/A	distal	TriReagent & Manual-Rneasy Mini (Qiagen)	54	WT	N/A	C6	2	0	N/A	N
GSM972201	CIT245	RNA	################Mutation Details################ND: not determinedNA: Not applicableWhen gene.mutation=M (mutated), than we have details in exon, protein and DNA.gene.mutation=WT (wild type), the exon, protein and DNA columns are NA (not applicable).BRAF.mutation.DNA means the CDS Mutation (http://cancer.sanger.ac.uk/cosmic/mutation/overview?id=521)And BRAF.mutation.Protein means the AA Mutation …	RMA normalisation (Bioconductor R affy package) + ComBat (R sva package )	GPL570	1	Frozen tissue of primary colorectal Adenocarcinoma (discovery)	Homo sapiens	+	-	Homo sapiens	0	N/A	T3	N/A	N/A	N/A	M0	78	N2	discovery	67	N/A	WT	N/A	Male	N/A	pMMR	WT	N/A	N/A	proximal	TriReagent & Manual-Rneasy Mini (Qiagen)	67	WT	N/A	C5	3	0	N/A	Y
GSM972202	CIT246	RNA	################Mutation Details################ND: not determinedNA: Not applicableWhen gene.mutation=M (mutated), than we have details in exon, protein and DNA.gene.mutation=WT (wild type), the exon, protein and DNA columns are NA (not applicable).BRAF.mutation.DNA means the CDS Mutation (http://cancer.sanger.ac.uk/cosmic/mutation/overview?id=521)And BRAF.mutation.Protein means the AA Mutation …	RMA normalisation (Bioconductor R affy package) + ComBat (R sva package )	GPL570	1	Frozen tissue of primary colorectal Adenocarcinoma (discovery)	Homo sapiens	+	-	Homo sapiens	0	p.R175H	T3	c.524G>A	N/A	c.524G>A	M0	57	N1	discovery	53	N/A	M	N/A	Female	N/A	pMMR	WT	N/A	N/A	distal	TriReagent & Manual-Rneasy Mini (Qiagen)	53	WT	N/A	C1	3	0	N/A	Y
GSM972203	CIT247	RNA	################Mutation Details################ND: not determinedNA: Not applicableWhen gene.mutation=M (mutated), than we have details in exon, protein and DNA.gene.mutation=WT (wild type), the exon, protein and DNA columns are NA (not applicable).BRAF.mutation.DNA means the CDS Mutation (http://cancer.sanger.ac.uk/cosmic/mutation/overview?id=521)And BRAF.mutation.Protein means the AA Mutation …	RMA normalisation (Bioconductor R affy package) + ComBat (R sva package )	GPL570	1	Frozen tissue of primary colorectal Adenocarcinoma (discovery)	Homo sapiens	+	N/A	Homo sapiens	0	EX5.p.R158H'+' EX8.p.R273C	T3	EX5.c.473G>A'+' EX8.c.817C>T	N/A	EX5.c.473G>A'+' EX8.c.817C>T	M0	66	N2	discovery	54	N/A	M	N/A	Female	N/A	pMMR	WT	N/A	N/A	distal	TriReagent & Manual-Rneasy Mini (Qiagen)	54	WT	N/A	C1	3	0	N/A	Y
GSM972204	CIT248	RNA	################Mutation Details################ND: not determinedNA: Not applicableWhen gene.mutation=M (mutated), than we have details in exon, protein and DNA.gene.mutation=WT (wild type), the exon, protein and DNA columns are NA (not applicable).BRAF.mutation.DNA means the CDS Mutation (http://cancer.sanger.ac.uk/cosmic/mutation/overview?id=521)And BRAF.mutation.Protein means the AA Mutation …	RMA normalisation (Bioconductor R affy package) + ComBat (R sva package )	GPL570	1	Frozen tissue of primary colorectal Adenocarcinoma (discovery)	Homo sapiens	N/A	-	Homo sapiens	0	p.R273S	N/A	c.817C>A	N/A	c.817C>A	N/A	78	N/A	discovery	44	N/A	M	N/A	Male	N/A	pMMR	WT	N/A	N/A	distal	TriReagent & Manual-Rneasy Mini (Qiagen)	4	WT	N/A	C5	2	1	N/A	Y
GSM972205	CIT249	RNA	################Mutation Details################ND: not determinedNA: Not applicableWhen gene.mutation=M (mutated), than we have details in exon, protein and DNA.gene.mutation=WT (wild type), the exon, protein and DNA columns are NA (not applicable).BRAF.mutation.DNA means the CDS Mutation (http://cancer.sanger.ac.uk/cosmic/mutation/overview?id=521)And BRAF.mutation.Protein means the AA Mutation …	RMA normalisation (Bioconductor R affy package) + ComBat (R sva package )	GPL570	1	Frozen tissue of primary colorectal Adenocarcinoma (discovery)	Homo sapiens	+	-	Homo sapiens	1	N/A	N/A	N/A	N/A	N/A	N/A	76	N/A	discovery	35	N/A	WT	N/A	Male	N/A	pMMR	WT	N/A	N/A	distal	TriReagent & Manual-Rneasy Mini (Qiagen)	7	WT	N/A	C5	2	1	N/A	N
GSM972206	CIT250	RNA	################Mutation Details################ND: not determinedNA: Not applicableWhen gene.mutation=M (mutated), than we have details in exon, protein and DNA.gene.mutation=WT (wild type), the exon, protein and DNA columns are NA (not applicable).BRAF.mutation.DNA means the CDS Mutation (http://cancer.sanger.ac.uk/cosmic/mutation/overview?id=521)And BRAF.mutation.Protein means the AA Mutation …	RMA normalisation (Bioconductor R affy package) + ComBat (R sva package )	GPL570	1	Frozen tissue of primary colorectal Adenocarcinoma (discovery)	Homo sapiens	+	-	Homo sapiens	0	N/A	N/A	N/A	c.35G>A	N/A	N/A	74	N/A	discovery	42	N/A	WT	p.G12D	Male	N/A	pMMR	M	N/A	N/A	distal	TriReagent & Manual-Rneasy Mini (Qiagen)	0	WT	c.35G>A	C6	2	1	N/A	N
GSM972207	CIT251	RNA	################Mutation Details################ND: not determinedNA: Not applicableWhen gene.mutation=M (mutated), than we have details in exon, protein and DNA.gene.mutation=WT (wild type), the exon, protein and DNA columns are NA (not applicable).BRAF.mutation.DNA means the CDS Mutation (http://cancer.sanger.ac.uk/cosmic/mutation/overview?id=521)And BRAF.mutation.Protein means the AA Mutation …	RMA normalisation (Bioconductor R affy package) + ComBat (R sva package )	GPL570	1	Frozen tissue of primary colorectal Adenocarcinoma (discovery)	Homo sapiens	+	-	Homo sapiens	0	p.R273H	T3	c.818G>A	N/A	c.818G>A	M0	65	N1	discovery	82	N/A	M	N/A	Male	N/A	pMMR	WT	N/A	N/A	distal	TriReagent & Manual-Rneasy Mini (Qiagen)	34	WT	N/A	C5	3	1	N/A	Y
GSM972208	CIT252	RNA	################Mutation Details################ND: not determinedNA: Not applicableWhen gene.mutation=M (mutated), than we have details in exon, protein and DNA.gene.mutation=WT (wild type), the exon, protein and DNA columns are NA (not applicable).BRAF.mutation.DNA means the CDS Mutation (http://cancer.sanger.ac.uk/cosmic/mutation/overview?id=521)And BRAF.mutation.Protein means the AA Mutation …	RMA normalisation (Bioconductor R affy package) + ComBat (R sva package )	GPL570	1	Frozen tissue of primary colorectal Adenocarcinoma (discovery)	Homo sapiens	+	-	Homo sapiens	1	p.L145P	T4	c.434T>C	N/A	c.434T>C	M1	63	N2	discovery	25	N/A	M	N/A	Male	N/A	pMMR	WT	N/A	N/A	distal	TriReagent & Manual-Rneasy Mini (Qiagen)	0	WT	N/A	C5	4	1	N/A	N/A
GSM972209	CIT253	RNA	################Mutation Details################ND: not determinedNA: Not applicableWhen gene.mutation=M (mutated), than we have details in exon, protein and DNA.gene.mutation=WT (wild type), the exon, protein and DNA columns are NA (not applicable).BRAF.mutation.DNA means the CDS Mutation (http://cancer.sanger.ac.uk/cosmic/mutation/overview?id=521)And BRAF.mutation.Protein means the AA Mutation …	RMA normalisation (Bioconductor R affy package) + ComBat (R sva package )	GPL570	1	Frozen tissue of primary colorectal Adenocarcinoma (discovery)	Homo sapiens	N/A	+	Homo sapiens	1	p.I195N	T3	c.584T>A	N/A	c.584T>A	M1	54	N2	discovery	13	p.V600E	M	N/A	Male	c.1799T>A	pMMR	WT	c.1799T>A	N/A	proximal	TriReagent & Manual-Rneasy Mini (Qiagen)	0	M	N/A	C5	4	1	N/A	N/A
GSM972210	CIT254	RNA	################Mutation Details################ND: not determinedNA: Not applicableWhen gene.mutation=M (mutated), than we have details in exon, protein and DNA.gene.mutation=WT (wild type), the exon, protein and DNA columns are NA (not applicable).BRAF.mutation.DNA means the CDS Mutation (http://cancer.sanger.ac.uk/cosmic/mutation/overview?id=521)And BRAF.mutation.Protein means the AA Mutation …	RMA normalisation (Bioconductor R affy package) + ComBat (R sva package )	GPL570	1	Frozen tissue of primary colorectal Adenocarcinoma (discovery)	Homo sapiens	+	-	Homo sapiens	1	p.M237I	T3	c.711G>A	N/A	c.711G>A	M1	50	N+	discovery	46	N/A	M	N/A	Male	N/A	pMMR	WT	N/A	N/A	distal	TriReagent & Manual-Rneasy Mini (Qiagen)	0	WT	N/A	C4	4	1	N/A	N/A
GSM972211	CIT255	RNA	################Mutation Details################ND: not determinedNA: Not applicableWhen gene.mutation=M (mutated), than we have details in exon, protein and DNA.gene.mutation=WT (wild type), the exon, protein and DNA columns are NA (not applicable).BRAF.mutation.DNA means the CDS Mutation (http://cancer.sanger.ac.uk/cosmic/mutation/overview?id=521)And BRAF.mutation.Protein means the AA Mutation …	RMA normalisation (Bioconductor R affy package) + ComBat (R sva package )	GPL570	1	Frozen tissue of primary colorectal Adenocarcinoma (discovery)	Homo sapiens	+	-	Homo sapiens	0	p.C176S	T3	c.526T>A	N/A	c.526T>A	M0	65	N1	discovery	57	N/A	M	N/A	Male	N/A	pMMR	WT	N/A	N/A	distal	TriReagent & Manual-Rneasy Mini (Qiagen)	57	WT	N/A	C5	3	0	N/A	Y
GSM972212	CIT256	RNA	################Mutation Details################ND: not determinedNA: Not applicableWhen gene.mutation=M (mutated), than we have details in exon, protein and DNA.gene.mutation=WT (wild type), the exon, protein and DNA columns are NA (not applicable).BRAF.mutation.DNA means the CDS Mutation (http://cancer.sanger.ac.uk/cosmic/mutation/overview?id=521)And BRAF.mutation.Protein means the AA Mutation …	RMA normalisation (Bioconductor R affy package) + ComBat (R sva package )	GPL570	1	Frozen tissue of primary colorectal Adenocarcinoma (discovery)	Homo sapiens	N/A	-	Homo sapiens	1	FS	T3	FS	c.35G>T	FS	M1	54	N1	discovery	18	N/A	M	p.G12V	Female	N/A	pMMR	M	N/A	N/A	distal	TriReagent & Manual-Rneasy Mini (Qiagen)	0	WT	c.35G>T	C3	4	1	N/A	N/A
GSM972213	CIT257	RNA	################Mutation Details################ND: not determinedNA: Not applicableWhen gene.mutation=M (mutated), than we have details in exon, protein and DNA.gene.mutation=WT (wild type), the exon, protein and DNA columns are NA (not applicable).BRAF.mutation.DNA means the CDS Mutation (http://cancer.sanger.ac.uk/cosmic/mutation/overview?id=521)And BRAF.mutation.Protein means the AA Mutation …	RMA normalisation (Bioconductor R affy package) + ComBat (R sva package )	GPL570	1	Frozen tissue of primary colorectal Adenocarcinoma (discovery)	Homo sapiens	N/A	-	Homo sapiens	1	EX5'+' EX6.p.Q192X	T3	EX5.c.-1G>T'+' EX6.c.574C>T	c.437C>T	EX5.c.-1G>T'+' EX6.c.574C>T	M1	71	N0	discovery	1	N/A	M	p.A146V	Female	N/A	pMMR	M	N/A	N/A	distal	TriReagent & Manual-Rneasy Mini (Qiagen)	0	WT	c.437C>T	C5	4	1	N/A	N/A
GSM972214	CIT258	RNA	################Mutation Details################ND: not determinedNA: Not applicableWhen gene.mutation=M (mutated), than we have details in exon, protein and DNA.gene.mutation=WT (wild type), the exon, protein and DNA columns are NA (not applicable).BRAF.mutation.DNA means the CDS Mutation (http://cancer.sanger.ac.uk/cosmic/mutation/overview?id=521)And BRAF.mutation.Protein means the AA Mutation …	RMA normalisation (Bioconductor R affy package) + ComBat (R sva package )	GPL570	1	Frozen tissue of primary colorectal Adenocarcinoma (discovery)	Homo sapiens	-	+	Homo sapiens	1	p.P250H	T3	c.749C>A	N/A	c.749C>A	M1	88	N2	discovery	2	p.V600E	M	N/A	Female	c.1799T>A	pMMR	WT	c.1799T>A	N/A	proximal	TriReagent & Manual-Rneasy Mini (Qiagen)	0	M	N/A	C2	4	1	N/A	N/A
GSM972215	CIT259	RNA	################Mutation Details################ND: not determinedNA: Not applicableWhen gene.mutation=M (mutated), than we have details in exon, protein and DNA.gene.mutation=WT (wild type), the exon, protein and DNA columns are NA (not applicable).BRAF.mutation.DNA means the CDS Mutation (http://cancer.sanger.ac.uk/cosmic/mutation/overview?id=521)And BRAF.mutation.Protein means the AA Mutation …	RMA normalisation (Bioconductor R affy package) + ComBat (R sva package )	GPL570	1	Frozen tissue of primary colorectal Adenocarcinoma (discovery)	Homo sapiens	N/A	+	Homo sapiens	0	p.R273C	T4	c.817C>T	c.35G>T	c.817C>T	M0	73	N2	discovery	47	N/A	M	p.G12V	Female	N/A	pMMR	M	N/A	N/A	proximal	TriReagent & Manual-Rneasy Mini (Qiagen)	47	WT	c.35G>T	C5	3	0	N/A	Y
GSM972216	CIT260	RNA	################Mutation Details################ND: not determinedNA: Not applicableWhen gene.mutation=M (mutated), than we have details in exon, protein and DNA.gene.mutation=WT (wild type), the exon, protein and DNA columns are NA (not applicable).BRAF.mutation.DNA means the CDS Mutation (http://cancer.sanger.ac.uk/cosmic/mutation/overview?id=521)And BRAF.mutation.Protein means the AA Mutation …	RMA normalisation (Bioconductor R affy package) + ComBat (R sva package )	GPL570	1	Frozen tissue of primary colorectal Adenocarcinoma (discovery)	Homo sapiens	N/A	-	Homo sapiens	0	p.E286K	T3	c.856G>A	N/A	c.856G>A	M1	45	N2	discovery	94	N/A	M	N/A	Female	N/A	pMMR	WT	N/A	N/A	distal	TriReagent & Manual-Rneasy Mini (Qiagen)	0	WT	N/A	C1	4	1	N/A	N/A
GSM972217	CIT261	RNA	################Mutation Details################ND: not determinedNA: Not applicableWhen gene.mutation=M (mutated), than we have details in exon, protein and DNA.gene.mutation=WT (wild type), the exon, protein and DNA columns are NA (not applicable).BRAF.mutation.DNA means the CDS Mutation (http://cancer.sanger.ac.uk/cosmic/mutation/overview?id=521)And BRAF.mutation.Protein means the AA Mutation …	RMA normalisation (Bioconductor R affy package) + ComBat (R sva package )	GPL570	1	Frozen tissue of primary colorectal Adenocarcinoma (discovery)	Homo sapiens	N/A	-	Homo sapiens	0	p.R196X	T3	c.587C>T	c.35G>A	c.587C>T	M1	73	N1	discovery	70	N/A	M	p.G12D	Male	N/A	pMMR	M	N/A	N/A	distal	TriReagent & Manual-Rneasy Mini (Qiagen)	0	WT	c.35G>A	C5	4	1	N/A	N/A
GSM972218	CIT262	RNA	################Mutation Details################ND: not determinedNA: Not applicableWhen gene.mutation=M (mutated), than we have details in exon, protein and DNA.gene.mutation=WT (wild type), the exon, protein and DNA columns are NA (not applicable).BRAF.mutation.DNA means the CDS Mutation (http://cancer.sanger.ac.uk/cosmic/mutation/overview?id=521)And BRAF.mutation.Protein means the AA Mutation …	RMA normalisation (Bioconductor R affy package) + ComBat (R sva package )	GPL570	1	Frozen tissue of primary colorectal Adenocarcinoma (discovery)	Homo sapiens	N/A	-	Homo sapiens	1	N/A	T4	N/A	c.40G>A'+' c.176C>G	N/A	M1	75	N3	discovery	7	N/A	WT	p.V14I'+' p.A59G	Female	N/A	pMMR	M	N/A	N/A	proximal	TriReagent & Manual-Rneasy Mini (Qiagen)	0	WT	c.40G>A'+' c.176C>G	C3	4	1	N/A	N/A
GSM972219	CIT263	RNA	################Mutation Details################ND: not determinedNA: Not applicableWhen gene.mutation=M (mutated), than we have details in exon, protein and DNA.gene.mutation=WT (wild type), the exon, protein and DNA columns are NA (not applicable).BRAF.mutation.DNA means the CDS Mutation (http://cancer.sanger.ac.uk/cosmic/mutation/overview?id=521)And BRAF.mutation.Protein means the AA Mutation …	RMA normalisation (Bioconductor R affy package) + ComBat (R sva package )	GPL570	1	Frozen tissue of primary colorectal Adenocarcinoma (discovery)	Homo sapiens	N/A	-	Homo sapiens	0	p.R273H	T3	c.818G>A	c.35G>T	c.818G>A	M1	60	N2	discovery	53	N/A	M	p.G12V	Male	N/A	pMMR	M	N/A	N/A	distal	TriReagent & Manual-Rneasy Mini (Qiagen)	0	WT	c.35G>T	C5	4	1	N/A	N/A
GSM972220	CIT264	RNA	################Mutation Details################ND: not determinedNA: Not applicableWhen gene.mutation=M (mutated), than we have details in exon, protein and DNA.gene.mutation=WT (wild type), the exon, protein and DNA columns are NA (not applicable).BRAF.mutation.DNA means the CDS Mutation (http://cancer.sanger.ac.uk/cosmic/mutation/overview?id=521)And BRAF.mutation.Protein means the AA Mutation …	RMA normalisation (Bioconductor R affy package) + ComBat (R sva package )	GPL570	1	Frozen tissue of primary colorectal Adenocarcinoma (discovery)	Homo sapiens	-	+	Homo sapiens	0	N/A	T3	N/A	N/A	N/A	M0	81	N1	discovery	1	N/A	N/A	N/A	Male	N/A	dMMR	WT	N/A	N/A	proximal	Manual-Trizol	1	M	N/A	C2	3	0	N/A	N
GSM972221	CIT265	RNA	################Mutation Details################ND: not determinedNA: Not applicableWhen gene.mutation=M (mutated), than we have details in exon, protein and DNA.gene.mutation=WT (wild type), the exon, protein and DNA columns are NA (not applicable).BRAF.mutation.DNA means the CDS Mutation (http://cancer.sanger.ac.uk/cosmic/mutation/overview?id=521)And BRAF.mutation.Protein means the AA Mutation …	RMA normalisation (Bioconductor R affy package) + ComBat (R sva package )	GPL570	1	Frozen tissue of primary colorectal Adenocarcinoma (discovery)	Homo sapiens	-	+	Homo sapiens	0	N/A	T3	N/A	N/A	N/A	M0	75	N0	discovery	65	N/A	N/A	N/A	Female	N/A	dMMR	WT	N/A	N/A	proximal	Manual-Trizol	65	M	N/A	C2	2	0	N/A	N
GSM972222	CIT266	RNA	################Mutation Details################ND: not determinedNA: Not applicableWhen gene.mutation=M (mutated), than we have details in exon, protein and DNA.gene.mutation=WT (wild type), the exon, protein and DNA columns are NA (not applicable).BRAF.mutation.DNA means the CDS Mutation (http://cancer.sanger.ac.uk/cosmic/mutation/overview?id=521)And BRAF.mutation.Protein means the AA Mutation …	RMA normalisation (Bioconductor R affy package) + ComBat (R sva package )	GPL570	1	Frozen tissue of primary colorectal Adenocarcinoma (discovery)	Homo sapiens	-	-	Homo sapiens	0	N/A	T3	N/A	N/A	N/A	M0	69	N0	discovery	57	N/A	N/A	N/A	Female	N/A	dMMR	WT	N/A	N/A	proximal	Manual-Trizol	57	WT	N/A	C2	2	0	N/A	N
GSM972223	CIT267	RNA	################Mutation Details################ND: not determinedNA: Not applicableWhen gene.mutation=M (mutated), than we have details in exon, protein and DNA.gene.mutation=WT (wild type), the exon, protein and DNA columns are NA (not applicable).BRAF.mutation.DNA means the CDS Mutation (http://cancer.sanger.ac.uk/cosmic/mutation/overview?id=521)And BRAF.mutation.Protein means the AA Mutation …	RMA normalisation (Bioconductor R affy package) + ComBat (R sva package )	GPL570	1	Frozen tissue of primary colorectal Adenocarcinoma (discovery)	Homo sapiens	-	+	Homo sapiens	1	N/A	T3	N/A	N/A	N/A	M0	78	N0	discovery	33	N/A	N/A	N/A	Male	N/A	dMMR	WT	N/A	N/A	proximal	Manual-Trizol	33	M	N/A	C2	2	0	N/A	N
GSM972224	CIT268	RNA	################Mutation Details################ND: not determinedNA: Not applicableWhen gene.mutation=M (mutated), than we have details in exon, protein and DNA.gene.mutation=WT (wild type), the exon, protein and DNA columns are NA (not applicable).BRAF.mutation.DNA means the CDS Mutation (http://cancer.sanger.ac.uk/cosmic/mutation/overview?id=521)And BRAF.mutation.Protein means the AA Mutation …	RMA normalisation (Bioconductor R affy package) + ComBat (R sva package )	GPL570	1	Frozen tissue of primary colorectal Adenocarcinoma (discovery)	Homo sapiens	-	N/A	Homo sapiens	1	N/A	T4	N/A	N/A	N/A	M0	74	N2	discovery	25	N/A	N/A	N/A	Male	N/A	dMMR	N/A	N/A	5FU	proximal	Manual-Trizol	20	N/A	N/A	C2	3	1	N/A	Y
GSM972225	CIT269	RNA	################Mutation Details################ND: not determinedNA: Not applicableWhen gene.mutation=M (mutated), than we have details in exon, protein and DNA.gene.mutation=WT (wild type), the exon, protein and DNA columns are NA (not applicable).BRAF.mutation.DNA means the CDS Mutation (http://cancer.sanger.ac.uk/cosmic/mutation/overview?id=521)And BRAF.mutation.Protein means the AA Mutation …	RMA normalisation (Bioconductor R affy package) + ComBat (R sva package )	GPL570	1	Frozen tissue of primary colorectal Adenocarcinoma (discovery)	Homo sapiens	+	+	Homo sapiens	0	N/A	T3	N/A	N/A	N/A	M0	51	N0	discovery	37	N/A	N/A	N/A	Male	N/A	pMMR	WT	N/A	FUFOL	distal	Manual-Trizol	37	WT	N/A	C2	2	0	N/A	Y
GSM972226	CIT270	RNA	################Mutation Details################ND: not determinedNA: Not applicableWhen gene.mutation=M (mutated), than we have details in exon, protein and DNA.gene.mutation=WT (wild type), the exon, protein and DNA columns are NA (not applicable).BRAF.mutation.DNA means the CDS Mutation (http://cancer.sanger.ac.uk/cosmic/mutation/overview?id=521)And BRAF.mutation.Protein means the AA Mutation …	RMA normalisation (Bioconductor R affy package) + ComBat (R sva package )	GPL570	1	Frozen tissue of primary colorectal Adenocarcinoma (discovery)	Homo sapiens	-	+	Homo sapiens	0	N/A	T4	N/A	c.35G>A	N/A	M0	57	N0	discovery	20	N/A	N/A	p.G12D	Male	N/A	dMMR	M	N/A	N/A	proximal	Manual-Trizol	20	WT	c.35G>A	C3	2	0	N/A	N
GSM972227	CIT271	RNA	################Mutation Details################ND: not determinedNA: Not applicableWhen gene.mutation=M (mutated), than we have details in exon, protein and DNA.gene.mutation=WT (wild type), the exon, protein and DNA columns are NA (not applicable).BRAF.mutation.DNA means the CDS Mutation (http://cancer.sanger.ac.uk/cosmic/mutation/overview?id=521)And BRAF.mutation.Protein means the AA Mutation …	RMA normalisation (Bioconductor R affy package) + ComBat (R sva package )	GPL570	1	Frozen tissue of primary colorectal Adenocarcinoma (discovery)	Homo sapiens	-	-	Homo sapiens	1	N/A	T3	N/A	g.35G>T	N/A	M1	61	N2	discovery	20	N/A	N/A	p.G12V	Male	N/A	pMMR	M	N/A	FOLFOX	proximal	Manual-Trizol	20	WT	g.35G>T	C3	4	0	N/A	Y
GSM972228	CIT272	RNA	################Mutation Details################ND: not determinedNA: Not applicableWhen gene.mutation=M (mutated), than we have details in exon, protein and DNA.gene.mutation=WT (wild type), the exon, protein and DNA columns are NA (not applicable).BRAF.mutation.DNA means the CDS Mutation (http://cancer.sanger.ac.uk/cosmic/mutation/overview?id=521)And BRAF.mutation.Protein means the AA Mutation …	RMA normalisation (Bioconductor R affy package) + ComBat (R sva package )	GPL570	1	Frozen tissue of primary colorectal Adenocarcinoma (discovery)	Homo sapiens	-	+	Homo sapiens	0	N/A	T3	N/A	N/A	N/A	M0	68	N0	discovery	1	N/A	N/A	N/A	Male	N/A	pMMR	WT	N/A	N/A	proximal	Manual-Trizol	1	M	N/A	C3	2	0	N/A	N
GSM972229	CIT273	RNA	################Mutation Details################ND: not determinedNA: Not applicableWhen gene.mutation=M (mutated), than we have details in exon, protein and DNA.gene.mutation=WT (wild type), the exon, protein and DNA columns are NA (not applicable).BRAF.mutation.DNA means the CDS Mutation (http://cancer.sanger.ac.uk/cosmic/mutation/overview?id=521)And BRAF.mutation.Protein means the AA Mutation …	RMA normalisation (Bioconductor R affy package) + ComBat (R sva package )	GPL570	1	Frozen tissue of primary colorectal Adenocarcinoma (discovery)	Homo sapiens	+	-	Homo sapiens	0	N/A	T3	N/A	c.35G>A	N/A	M0	81	N0	discovery	0	N/A	N/A	p.G12D	Female	N/A	dMMR	M	N/A	N/A	distal	Manual-Trizol	0	WT	c.35G>A	C2	2	0	N/A	N
GSM972230	CIT274	RNA	################Mutation Details################ND: not determinedNA: Not applicableWhen gene.mutation=M (mutated), than we have details in exon, protein and DNA.gene.mutation=WT (wild type), the exon, protein and DNA columns are NA (not applicable).BRAF.mutation.DNA means the CDS Mutation (http://cancer.sanger.ac.uk/cosmic/mutation/overview?id=521)And BRAF.mutation.Protein means the AA Mutation …	RMA normalisation (Bioconductor R affy package) + ComBat (R sva package )	GPL570	1	Frozen tissue of primary colorectal Adenocarcinoma (discovery)	Homo sapiens	+	-	Homo sapiens	0	N/A	T3	N/A	N/A	N/A	M0	55	N1	discovery	27	N/A	N/A	N/A	Male	N/A	pMMR	WT	N/A	FOLFOX	distal	Manual-Trizol	27	WT	N/A	C1	3	0	N/A	Y
GSM972231	CIT275	RNA	################Mutation Details################ND: not determinedNA: Not applicableWhen gene.mutation=M (mutated), than we have details in exon, protein and DNA.gene.mutation=WT (wild type), the exon, protein and DNA columns are NA (not applicable).BRAF.mutation.DNA means the CDS Mutation (http://cancer.sanger.ac.uk/cosmic/mutation/overview?id=521)And BRAF.mutation.Protein means the AA Mutation …	RMA normalisation (Bioconductor R affy package) + ComBat (R sva package )	GPL570	1	Frozen tissue of primary colorectal Adenocarcinoma (discovery)	Homo sapiens	+	-	Homo sapiens	0	N/A	T3	N/A	N/A	N/A	M1	54	N1	discovery	14	N/A	N/A	N/A	Male	N/A	pMMR	WT	N/A	FOLFOX	distal	Manual-Trizol	14	WT	N/A	C4	4	0	N/A	Y
GSM972232	CIT276	RNA	################Mutation Details################ND: not determinedNA: Not applicableWhen gene.mutation=M (mutated), than we have details in exon, protein and DNA.gene.mutation=WT (wild type), the exon, protein and DNA columns are NA (not applicable).BRAF.mutation.DNA means the CDS Mutation (http://cancer.sanger.ac.uk/cosmic/mutation/overview?id=521)And BRAF.mutation.Protein means the AA Mutation …	RMA normalisation (Bioconductor R affy package) + ComBat (R sva package )	GPL570	1	Frozen tissue of primary colorectal Adenocarcinoma (discovery)	Homo sapiens	+	-	Homo sapiens	0	N/A	T4	N/A	g.38G>A	N/A	M1	69	N2	discovery	21	N/A	N/A	p.G13D	Male	N/A	pMMR	M	N/A	FOLFOX	distal	Manual-Trizol	21	WT	g.38G>A	C4	4	0	N/A	Y
GSM972233	CIT277	RNA	################Mutation Details################ND: not determinedNA: Not applicableWhen gene.mutation=M (mutated), than we have details in exon, protein and DNA.gene.mutation=WT (wild type), the exon, protein and DNA columns are NA (not applicable).BRAF.mutation.DNA means the CDS Mutation (http://cancer.sanger.ac.uk/cosmic/mutation/overview?id=521)And BRAF.mutation.Protein means the AA Mutation …	RMA normalisation (Bioconductor R affy package) + ComBat (R sva package )	GPL570	1	Frozen tissue of primary colorectal Adenocarcinoma (discovery)	Homo sapiens	+	-	Homo sapiens	0	N/A	T3	N/A	N/A	N/A	M0	67	N0	discovery	15	N/A	N/A	N/A	Male	N/A	pMMR	WT	N/A	N/A	distal	Manual-Trizol	15	WT	N/A	C5	2	0	N/A	N
GSM972234	CIT278	RNA	################Mutation Details################ND: not determinedNA: Not applicableWhen gene.mutation=M (mutated), than we have details in exon, protein and DNA.gene.mutation=WT (wild type), the exon, protein and DNA columns are NA (not applicable).BRAF.mutation.DNA means the CDS Mutation (http://cancer.sanger.ac.uk/cosmic/mutation/overview?id=521)And BRAF.mutation.Protein means the AA Mutation …	RMA normalisation (Bioconductor R affy package) + ComBat (R sva package )	GPL570	1	Frozen tissue of primary colorectal Adenocarcinoma (discovery)	Homo sapiens	+	-	Homo sapiens	1	N/A	T3	N/A	N/A	N/A	M1	79	N1	discovery	10	N/A	N/A	N/A	Male	N/A	pMMR	WT	N/A	5FU	proximal	Manual-Trizol	10	WT	N/A	C4	4	0	N/A	Y
GSM972235	CIT279	RNA	################Mutation Details################ND: not determinedNA: Not applicableWhen gene.mutation=M (mutated), than we have details in exon, protein and DNA.gene.mutation=WT (wild type), the exon, protein and DNA columns are NA (not applicable).BRAF.mutation.DNA means the CDS Mutation (http://cancer.sanger.ac.uk/cosmic/mutation/overview?id=521)And BRAF.mutation.Protein means the AA Mutation …	RMA normalisation (Bioconductor R affy package) + ComBat (R sva package )	GPL570	1	Frozen tissue of primary colorectal Adenocarcinoma (discovery)	Homo sapiens	+	-	Homo sapiens	0	N/A	T2	N/A	g.34G>T	N/A	M0	57	N1	discovery	7	N/A	N/A	p.G12C	Female	N/A	pMMR	M	N/A	FOLFOX	distal	Manual-Trizol	7	WT	g.34G>T	C5	3	0	N/A	Y
GSM972236	CIT280	RNA	################Mutation Details################ND: not determinedNA: Not applicableWhen gene.mutation=M (mutated), than we have details in exon, protein and DNA.gene.mutation=WT (wild type), the exon, protein and DNA columns are NA (not applicable).BRAF.mutation.DNA means the CDS Mutation (http://cancer.sanger.ac.uk/cosmic/mutation/overview?id=521)And BRAF.mutation.Protein means the AA Mutation …	RMA normalisation (Bioconductor R affy package) + ComBat (R sva package )	GPL570	1	Frozen tissue of primary colorectal Adenocarcinoma (discovery)	Homo sapiens	+	-	Homo sapiens	0	N/A	T1	N/A	N/A	N/A	M1	71	N0	discovery	12	N/A	N/A	N/A	Male	N/A	pMMR	WT	N/A	FOLFOX	distal	Manual-Trizol	12	WT	N/A	C5	4	0	N/A	Y
GSM972237	CIT281	RNA	################Mutation Details################ND: not determinedNA: Not applicableWhen gene.mutation=M (mutated), than we have details in exon, protein and DNA.gene.mutation=WT (wild type), the exon, protein and DNA columns are NA (not applicable).BRAF.mutation.DNA means the CDS Mutation (http://cancer.sanger.ac.uk/cosmic/mutation/overview?id=521)And BRAF.mutation.Protein means the AA Mutation …	RMA normalisation (Bioconductor R affy package) + ComBat (R sva package )	GPL570	1	Frozen tissue of primary colorectal Adenocarcinoma (discovery)	Homo sapiens	+	-	Homo sapiens	0	N/A	T1	N/A	N/A	N/A	M0	55	N0	discovery	25	N/A	N/A	N/A	Female	N/A	pMMR	WT	N/A	N/A	distal	Manual-Trizol	25	WT	N/A	C5	1	0	N/A	N
GSM972238	CIT282	RNA	################Mutation Details################ND: not determinedNA: Not applicableWhen gene.mutation=M (mutated), than we have details in exon, protein and DNA.gene.mutation=WT (wild type), the exon, protein and DNA columns are NA (not applicable).BRAF.mutation.DNA means the CDS Mutation (http://cancer.sanger.ac.uk/cosmic/mutation/overview?id=521)And BRAF.mutation.Protein means the AA Mutation …	RMA normalisation (Bioconductor R affy package) + ComBat (R sva package )	GPL570	1	Frozen tissue of primary colorectal Adenocarcinoma (discovery)	Homo sapiens	+	-	Homo sapiens	0	N/A	T2	N/A	N/A	N/A	M0	53	N1	discovery	19	N/A	N/A	N/A	Female	N/A	pMMR	WT	N/A	FOLFOX	distal	Manual-Trizol	19	WT	N/A	C5	3	0	N/A	Y
GSM972239	CIT283	RNA	################Mutation Details################ND: not determinedNA: Not applicableWhen gene.mutation=M (mutated), than we have details in exon, protein and DNA.gene.mutation=WT (wild type), the exon, protein and DNA columns are NA (not applicable).BRAF.mutation.DNA means the CDS Mutation (http://cancer.sanger.ac.uk/cosmic/mutation/overview?id=521)And BRAF.mutation.Protein means the AA Mutation …	RMA normalisation (Bioconductor R affy package) + ComBat (R sva package )	GPL570	1	Frozen tissue of primary colorectal Adenocarcinoma (discovery)	Homo sapiens	-	-	Homo sapiens	0	N/A	T3	N/A	N/A	N/A	M0	59	N0	discovery	14	N/A	N/A	N/A	Male	N/A	pMMR	WT	N/A	N/A	distal	Manual-Trizol	14	WT	N/A	C4	2	0	N/A	N
GSM972240	CIT284	RNA	################Mutation Details################ND: not determinedNA: Not applicableWhen gene.mutation=M (mutated), than we have details in exon, protein and DNA.gene.mutation=WT (wild type), the exon, protein and DNA columns are NA (not applicable).BRAF.mutation.DNA means the CDS Mutation (http://cancer.sanger.ac.uk/cosmic/mutation/overview?id=521)And BRAF.mutation.Protein means the AA Mutation …	RMA normalisation (Bioconductor R affy package) + ComBat (R sva package )	GPL570	1	Frozen tissue of primary colorectal Adenocarcinoma (discovery)	Homo sapiens	+	-	Homo sapiens	0	N/A	T3	N/A	N/A	N/A	M1	67	N1	discovery	14	N/A	N/A	N/A	Female	N/A	pMMR	WT	N/A	FOLFOX	distal	Manual-Trizol	14	WT	N/A	C4	4	0	N/A	Y
GSM972241	CIT285	RNA	################Mutation Details################ND: not determinedNA: Not applicableWhen gene.mutation=M (mutated), than we have details in exon, protein and DNA.gene.mutation=WT (wild type), the exon, protein and DNA columns are NA (not applicable).BRAF.mutation.DNA means the CDS Mutation (http://cancer.sanger.ac.uk/cosmic/mutation/overview?id=521)And BRAF.mutation.Protein means the AA Mutation …	RMA normalisation (Bioconductor R affy package) + ComBat (R sva package )	GPL570	1	Frozen tissue of primary colorectal Adenocarcinoma (discovery)	Homo sapiens	-	-	Homo sapiens	1	N/A	T3	N/A	N/A	N/A	M0	61	N0	discovery	17	N/A	N/A	N/A	Male	N/A	dMMR	WT	N/A	N/A	distal	Manual-Trizol	17	WT	N/A	C2	2	0	N/A	N
GSM972242	CIT286	RNA	################Mutation Details################ND: not determinedNA: Not applicableWhen gene.mutation=M (mutated), than we have details in exon, protein and DNA.gene.mutation=WT (wild type), the exon, protein and DNA columns are NA (not applicable).BRAF.mutation.DNA means the CDS Mutation (http://cancer.sanger.ac.uk/cosmic/mutation/overview?id=521)And BRAF.mutation.Protein means the AA Mutation …	RMA normalisation (Bioconductor R affy package) + ComBat (R sva package )	GPL570	1	Frozen tissue of primary colorectal Adenocarcinoma (discovery)	Homo sapiens	-	-	Homo sapiens	0	N/A	T2	N/A	g.35G>T	N/A	M0	69	N0	discovery	17	N/A	N/A	p.G12V	Male	N/A	pMMR	M	N/A	N/A	proximal	Manual-Trizol	17	WT	g.35G>T	C5	1	0	N/A	N
GSM972243	CIT287	RNA	################Mutation Details################ND: not determinedNA: Not applicableWhen gene.mutation=M (mutated), than we have details in exon, protein and DNA.gene.mutation=WT (wild type), the exon, protein and DNA columns are NA (not applicable).BRAF.mutation.DNA means the CDS Mutation (http://cancer.sanger.ac.uk/cosmic/mutation/overview?id=521)And BRAF.mutation.Protein means the AA Mutation …	RMA normalisation (Bioconductor R affy package) + ComBat (R sva package )	GPL570	1	Frozen tissue of primary colorectal Adenocarcinoma (discovery)	Homo sapiens	+	-	Homo sapiens	0	N/A	T3	N/A	g.35G>C	N/A	M0	66	N0	discovery	2	N/A	N/A	p.G12A	Male	N/A	pMMR	M	N/A	N/A	distal	Manual-Trizol	2	WT	g.35G>C	C1	2	0	N/A	N
GSM972244	CIT288	RNA	################Mutation Details################ND: not determinedNA: Not applicableWhen gene.mutation=M (mutated), than we have details in exon, protein and DNA.gene.mutation=WT (wild type), the exon, protein and DNA columns are NA (not applicable).BRAF.mutation.DNA means the CDS Mutation (http://cancer.sanger.ac.uk/cosmic/mutation/overview?id=521)And BRAF.mutation.Protein means the AA Mutation …	RMA normalisation (Bioconductor R affy package) + ComBat (R sva package )	GPL570	1	Frozen tissue of primary colorectal Adenocarcinoma (discovery)	Homo sapiens	N/A	-	Homo sapiens	0	N/A	T1	N/A	N/A	N/A	M0	51	N0	discovery	14	N/A	N/A	N/A	Female	N/A	pMMR	WT	N/A	N/A	distal	Manual-Trizol	14	WT	N/A	C6	1	0	N/A	N
GSM972245	CIT289	RNA	################Mutation Details################ND: not determinedNA: Not applicableWhen gene.mutation=M (mutated), than we have details in exon, protein and DNA.gene.mutation=WT (wild type), the exon, protein and DNA columns are NA (not applicable).BRAF.mutation.DNA means the CDS Mutation (http://cancer.sanger.ac.uk/cosmic/mutation/overview?id=521)And BRAF.mutation.Protein means the AA Mutation …	RMA normalisation (Bioconductor R affy package) + ComBat (R sva package )	GPL570	1	Frozen tissue of primary colorectal Adenocarcinoma (discovery)	Homo sapiens	+	-	Homo sapiens	1	N/A	T4	N/A	g.35G>T	N/A	M1	77	N1	discovery	0	N/A	N/A	p.G12V	Male	N/A	pMMR	M	N/A	N/A	distal	Manual-Trizol	0	WT	g.35G>T	C1	4	0	N/A	N
GSM972246	CIT290	RNA	################Mutation Details################ND: not determinedNA: Not applicableWhen gene.mutation=M (mutated), than we have details in exon, protein and DNA.gene.mutation=WT (wild type), the exon, protein and DNA columns are NA (not applicable).BRAF.mutation.DNA means the CDS Mutation (http://cancer.sanger.ac.uk/cosmic/mutation/overview?id=521)And BRAF.mutation.Protein means the AA Mutation …	RMA normalisation (Bioconductor R affy package) + ComBat (R sva package )	GPL570	1	Frozen tissue of primary colorectal Adenocarcinoma (discovery)	Homo sapiens	+	-	Homo sapiens	0	N/A	T3	N/A	N/A	N/A	M0	92	N1	discovery	0	N/A	N/A	N/A	Female	N/A	pMMR	WT	N/A	N/A	distal	Manual-Trizol	0	WT	N/A	C5	3	0	N/A	N
GSM972247	CIT291	RNA	################Mutation Details################ND: not determinedNA: Not applicableWhen gene.mutation=M (mutated), than we have details in exon, protein and DNA.gene.mutation=WT (wild type), the exon, protein and DNA columns are NA (not applicable).BRAF.mutation.DNA means the CDS Mutation (http://cancer.sanger.ac.uk/cosmic/mutation/overview?id=521)And BRAF.mutation.Protein means the AA Mutation …	RMA normalisation (Bioconductor R affy package) + ComBat (R sva package )	GPL570	1	Frozen tissue of primary colorectal Adenocarcinoma (discovery)	Homo sapiens	+	-	Homo sapiens	0	N/A	T4	N/A	N/A	N/A	M0	79	N0	discovery	6	N/A	N/A	N/A	Male	N/A	pMMR	WT	N/A	N/A	distal	Manual-Trizol	6	WT	N/A	C1	2	0	N/A	N
GSM972248	CIT292	RNA	################Mutation Details################ND: not determinedNA: Not applicableWhen gene.mutation=M (mutated), than we have details in exon, protein and DNA.gene.mutation=WT (wild type), the exon, protein and DNA columns are NA (not applicable).BRAF.mutation.DNA means the CDS Mutation (http://cancer.sanger.ac.uk/cosmic/mutation/overview?id=521)And BRAF.mutation.Protein means the AA Mutation …	RMA normalisation (Bioconductor R affy package) + ComBat (R sva package )	GPL570	1	Frozen tissue of primary colorectal Adenocarcinoma (discovery)	Homo sapiens	+	+	Homo sapiens	0	N/A	T3	N/A	N/A	N/A	M0	58	N0	discovery	14	N/A	N/A	N/A	Male	N/A	pMMR	N/A	N/A	N/A	proximal	Manual-Trizol	14	N/A	N/A	C1	2	0	N/A	N
GSM972249	CIT293	RNA	################Mutation Details################ND: not determinedNA: Not applicableWhen gene.mutation=M (mutated), than we have details in exon, protein and DNA.gene.mutation=WT (wild type), the exon, protein and DNA columns are NA (not applicable).BRAF.mutation.DNA means the CDS Mutation (http://cancer.sanger.ac.uk/cosmic/mutation/overview?id=521)And BRAF.mutation.Protein means the AA Mutation …	RMA normalisation (Bioconductor R affy package) + ComBat (R sva package )	GPL570	1	Frozen tissue of primary colorectal Adenocarcinoma (discovery)	Homo sapiens	+	+	Homo sapiens	0	N/A	T1	N/A	g.38G>A	N/A	M0	74	N0	discovery	14	N/A	N/A	p.G13D	Female	N/A	pMMR	M	N/A	N/A	proximal	Manual-Trizol	14	WT	g.38G>A	C1	1	0	N/A	N
GSM972250	CIT294	RNA	################Mutation Details################ND: not determinedNA: Not applicableWhen gene.mutation=M (mutated), than we have details in exon, protein and DNA.gene.mutation=WT (wild type), the exon, protein and DNA columns are NA (not applicable).BRAF.mutation.DNA means the CDS Mutation (http://cancer.sanger.ac.uk/cosmic/mutation/overview?id=521)And BRAF.mutation.Protein means the AA Mutation …	RMA normalisation (Bioconductor R affy package) + ComBat (R sva package )	GPL570	1	Frozen tissue of primary colorectal Adenocarcinoma (discovery)	Homo sapiens	+	-	Homo sapiens	0	N/A	T3	N/A	g.35G>T	N/A	M0	52	N1	discovery	12	N/A	N/A	p.G12V	Male	N/A	pMMR	M	N/A	FOLFOX	distal	Manual-Trizol	12	WT	g.35G>T	C5	3	0	N/A	Y
GSM972251	CIT295	RNA	################Mutation Details################ND: not determinedNA: Not applicableWhen gene.mutation=M (mutated), than we have details in exon, protein and DNA.gene.mutation=WT (wild type), the exon, protein and DNA columns are NA (not applicable).BRAF.mutation.DNA means the CDS Mutation (http://cancer.sanger.ac.uk/cosmic/mutation/overview?id=521)And BRAF.mutation.Protein means the AA Mutation …	RMA normalisation (Bioconductor R affy package) + ComBat (R sva package )	GPL570	1	Frozen tissue of primary colorectal Adenocarcinoma (discovery)	Homo sapiens	+	-	Homo sapiens	1	N/A	T4	N/A	g.38G>A	N/A	M1	57	N1	discovery	7	N/A	N/A	p.G13D	Male	N/A	pMMR	M	N/A	N/A	distal	Manual-Trizol	7	WT	g.38G>A	C5	4	0	N/A	Y
GSM972252	CIT296	RNA	################Mutation Details################ND: not determinedNA: Not applicableWhen gene.mutation=M (mutated), than we have details in exon, protein and DNA.gene.mutation=WT (wild type), the exon, protein and DNA columns are NA (not applicable).BRAF.mutation.DNA means the CDS Mutation (http://cancer.sanger.ac.uk/cosmic/mutation/overview?id=521)And BRAF.mutation.Protein means the AA Mutation …	RMA normalisation (Bioconductor R affy package) + ComBat (R sva package )	GPL570	1	Frozen tissue of primary colorectal Adenocarcinoma (discovery)	Homo sapiens	+	-	Homo sapiens	0	N/A	T3	N/A	g.34G>T	N/A	M1	37	N1	discovery	16	N/A	N/A	p.G12C	Female	N/A	pMMR	M	N/A	FOLFIRI	proximal	Manual-Trizol	16	WT	g.34G>T	C5	4	0	N/A	Y
GSM972253	CIT297	RNA	################Mutation Details################ND: not determinedNA: Not applicableWhen gene.mutation=M (mutated), than we have details in exon, protein and DNA.gene.mutation=WT (wild type), the exon, protein and DNA columns are NA (not applicable).BRAF.mutation.DNA means the CDS Mutation (http://cancer.sanger.ac.uk/cosmic/mutation/overview?id=521)And BRAF.mutation.Protein means the AA Mutation …	RMA normalisation (Bioconductor R affy package) + ComBat (R sva package )	GPL570	1	Frozen tissue of primary colorectal Adenocarcinoma (discovery)	Homo sapiens	+	-	Homo sapiens	0	N/A	T3	N/A	N/A	N/A	M1	56	N2	discovery	16	N/A	N/A	N/A	Female	N/A	pMMR	WT	N/A	FOLFIRI	proximal	Manual-Trizol	16	WT	N/A	C1	4	0	N/A	Y
GSM972254	CIT298	RNA	################Mutation Details################ND: not determinedNA: Not applicableWhen gene.mutation=M (mutated), than we have details in exon, protein and DNA.gene.mutation=WT (wild type), the exon, protein and DNA columns are NA (not applicable).BRAF.mutation.DNA means the CDS Mutation (http://cancer.sanger.ac.uk/cosmic/mutation/overview?id=521)And BRAF.mutation.Protein means the AA Mutation …	RMA normalisation (Bioconductor R affy package) + ComBat (R sva package )	GPL570	1	Frozen tissue of primary colorectal Adenocarcinoma (discovery)	Homo sapiens	+	-	Homo sapiens	0	N/A	T3	N/A	N/A	N/A	M1	77	N0	discovery	14	N/A	N/A	N/A	Female	N/A	pMMR	WT	N/A	5FU	distal	Manual-Trizol	9	WT	N/A	C5	4	1	N/A	Y
GSM972255	CIT299	RNA	################Mutation Details################ND: not determinedNA: Not applicableWhen gene.mutation=M (mutated), than we have details in exon, protein and DNA.gene.mutation=WT (wild type), the exon, protein and DNA columns are NA (not applicable).BRAF.mutation.DNA means the CDS Mutation (http://cancer.sanger.ac.uk/cosmic/mutation/overview?id=521)And BRAF.mutation.Protein means the AA Mutation …	RMA normalisation (Bioconductor R affy package) + ComBat (R sva package )	GPL570	1	Frozen tissue of primary colorectal Adenocarcinoma (discovery)	Homo sapiens	+	-	Homo sapiens	0	N/A	T3	N/A	N/A	N/A	M0	81	N0	discovery	5	N/A	N/A	N/A	Female	N/A	pMMR	WT	N/A	N/A	proximal	Manual-Trizol	5	WT	N/A	C5	2	0	N/A	N
GSM972256	CIT300	RNA	################Mutation Details################ND: not determinedNA: Not applicableWhen gene.mutation=M (mutated), than we have details in exon, protein and DNA.gene.mutation=WT (wild type), the exon, protein and DNA columns are NA (not applicable).BRAF.mutation.DNA means the CDS Mutation (http://cancer.sanger.ac.uk/cosmic/mutation/overview?id=521)And BRAF.mutation.Protein means the AA Mutation …	RMA normalisation (Bioconductor R affy package) + ComBat (R sva package )	GPL570	1	Frozen tissue of primary colorectal Adenocarcinoma (discovery)	Homo sapiens	+	-	Homo sapiens	0	N/A	T4	N/A	N/A	N/A	M1	63	N1	discovery	19	N/A	N/A	N/A	Female	N/A	pMMR	WT	N/A	FOLFOX	distal	Manual-Trizol	13	WT	N/A	C1	4	1	N/A	Y
GSM972257	CIT301	RNA	################Mutation Details################ND: not determinedNA: Not applicableWhen gene.mutation=M (mutated), than we have details in exon, protein and DNA.gene.mutation=WT (wild type), the exon, protein and DNA columns are NA (not applicable).BRAF.mutation.DNA means the CDS Mutation (http://cancer.sanger.ac.uk/cosmic/mutation/overview?id=521)And BRAF.mutation.Protein means the AA Mutation …	RMA normalisation (Bioconductor R affy package) + ComBat (R sva package )	GPL570	1	Frozen tissue of primary colorectal Adenocarcinoma (discovery)	Homo sapiens	+	-	Homo sapiens	1	N/A	T4	N/A	g.35G>A	N/A	M0	88	N0	discovery	21	N/A	N/A	p.G12D	Female	N/A	pMMR	M	N/A	N/A	distal	Manual-Trizol	9	WT	g.35G>A	C1	2	1	N/A	N
GSM972258	CIT302	RNA	################Mutation Details################ND: not determinedNA: Not applicableWhen gene.mutation=M (mutated), than we have details in exon, protein and DNA.gene.mutation=WT (wild type), the exon, protein and DNA columns are NA (not applicable).BRAF.mutation.DNA means the CDS Mutation (http://cancer.sanger.ac.uk/cosmic/mutation/overview?id=521)And BRAF.mutation.Protein means the AA Mutation …	RMA normalisation (Bioconductor R affy package) + ComBat (R sva package )	GPL570	1	Frozen tissue of primary colorectal Adenocarcinoma (discovery)	Homo sapiens	+	-	Homo sapiens	1	N/A	T4	N/A	N/A	N/A	M0	77	N0	discovery	0	N/A	N/A	N/A	Female	N/A	pMMR	WT	N/A	N/A	distal	Manual-Trizol	0	WT	N/A	C1	2	0	N/A	N
GSM972259	CIT303	RNA	################Mutation Details################ND: not determinedNA: Not applicableWhen gene.mutation=M (mutated), than we have details in exon, protein and DNA.gene.mutation=WT (wild type), the exon, protein and DNA columns are NA (not applicable).BRAF.mutation.DNA means the CDS Mutation (http://cancer.sanger.ac.uk/cosmic/mutation/overview?id=521)And BRAF.mutation.Protein means the AA Mutation …	RMA normalisation (Bioconductor R affy package) + ComBat (R sva package )	GPL570	1	Frozen tissue of primary colorectal Adenocarcinoma (discovery)	Homo sapiens	+	-	Homo sapiens	0	N/A	T4	N/A	g.35G>T	N/A	M0	72	N0	discovery	29	N/A	N/A	p.G12V	Female	N/A	pMMR	M	N/A	5FU	distal	Manual-Trizol	29	WT	g.35G>T	C3	2	0	N/A	Y
GSM972260	CIT304	RNA	################Mutation Details################ND: not determinedNA: Not applicableWhen gene.mutation=M (mutated), than we have details in exon, protein and DNA.gene.mutation=WT (wild type), the exon, protein and DNA columns are NA (not applicable).BRAF.mutation.DNA means the CDS Mutation (http://cancer.sanger.ac.uk/cosmic/mutation/overview?id=521)And BRAF.mutation.Protein means the AA Mutation …	RMA normalisation (Bioconductor R affy package) + ComBat (R sva package )	GPL570	1	Frozen tissue of primary colorectal Adenocarcinoma (discovery)	Homo sapiens	+	-	Homo sapiens	0	N/A	T3	N/A	g.35G>T	N/A	M1	70	N2	discovery	13	N/A	N/A	p.G12V	Male	N/A	pMMR	M	N/A	FOLFOX	distal	Manual-Trizol	13	WT	g.35G>T	C1	4	0	N/A	Y
GSM972261	CIT305	RNA	################Mutation Details################ND: not determinedNA: Not applicableWhen gene.mutation=M (mutated), than we have details in exon, protein and DNA.gene.mutation=WT (wild type), the exon, protein and DNA columns are NA (not applicable).BRAF.mutation.DNA means the CDS Mutation (http://cancer.sanger.ac.uk/cosmic/mutation/overview?id=521)And BRAF.mutation.Protein means the AA Mutation …	RMA normalisation (Bioconductor R affy package) + ComBat (R sva package )	GPL570	1	Frozen tissue of primary colorectal Adenocarcinoma (discovery)	Homo sapiens	+	+	Homo sapiens	1	N/A	T4	N/A	N/A	N/A	M0	79	N1	discovery	7	N/A	N/A	N/A	Female	N/A	dMMR	WT	N/A	N/A	proximal	Manual-Trizol	7	M	N/A	C2	3	0	N/A	N
GSM972262	CIT306	RNA	################Mutation Details################ND: not determinedNA: Not applicableWhen gene.mutation=M (mutated), than we have details in exon, protein and DNA.gene.mutation=WT (wild type), the exon, protein and DNA columns are NA (not applicable).BRAF.mutation.DNA means the CDS Mutation (http://cancer.sanger.ac.uk/cosmic/mutation/overview?id=521)And BRAF.mutation.Protein means the AA Mutation …	RMA normalisation (Bioconductor R affy package) + ComBat (R sva package )	GPL570	1	Frozen tissue of primary colorectal Adenocarcinoma (discovery)	Homo sapiens	-	+	Homo sapiens	0	N/A	T4	N/A	N/A	N/A	MX	88	N0	discovery	5	N/A	N/A	N/A	Female	N/A	dMMR	WT	N/A	N/A	distal	Manual-Trizol	5	M	N/A	C4	2	0	N/A	N/A
GSM972263	CIT307	RNA	################Mutation Details################ND: not determinedNA: Not applicableWhen gene.mutation=M (mutated), than we have details in exon, protein and DNA.gene.mutation=WT (wild type), the exon, protein and DNA columns are NA (not applicable).BRAF.mutation.DNA means the CDS Mutation (http://cancer.sanger.ac.uk/cosmic/mutation/overview?id=521)And BRAF.mutation.Protein means the AA Mutation …	RMA normalisation (Bioconductor R affy package) + ComBat (R sva package )	GPL570	1	Frozen tissue of primary colorectal Adenocarcinoma (discovery)	Homo sapiens	-	+	Homo sapiens	0	N/A	T2	N/A	N/A	N/A	M0	32	N1	discovery	76	N/A	N/A	N/A	Male	N/A	dMMR	WT	N/A	5FU	distal	Manual-Trizol	76	WT	N/A	C2	3	0	N/A	Y
GSM972264	CIT308	RNA	################Mutation Details################ND: not determinedNA: Not applicableWhen gene.mutation=M (mutated), than we have details in exon, protein and DNA.gene.mutation=WT (wild type), the exon, protein and DNA columns are NA (not applicable).BRAF.mutation.DNA means the CDS Mutation (http://cancer.sanger.ac.uk/cosmic/mutation/overview?id=521)And BRAF.mutation.Protein means the AA Mutation …	RMA normalisation (Bioconductor R affy package) + ComBat (R sva package )	GPL570	1	Frozen tissue of primary colorectal Adenocarcinoma (discovery)	Homo sapiens	-	-	Homo sapiens	0	N/A	T3	N/A	N/A	N/A	M0	46	N0	discovery	73	N/A	N/A	N/A	Male	N/A	dMMR	WT	N/A	N/A	proximal	Manual-Trizol	73	WT	N/A	C2	2	0	N/A	N
GSM972265	CIT309	RNA	################Mutation Details################ND: not determinedNA: Not applicableWhen gene.mutation=M (mutated), than we have details in exon, protein and DNA.gene.mutation=WT (wild type), the exon, protein and DNA columns are NA (not applicable).BRAF.mutation.DNA means the CDS Mutation (http://cancer.sanger.ac.uk/cosmic/mutation/overview?id=521)And BRAF.mutation.Protein means the AA Mutation …	RMA normalisation (Bioconductor R affy package) + ComBat (R sva package )	GPL570	1	Frozen tissue of primary colorectal Adenocarcinoma (discovery)	Homo sapiens	-	+	Homo sapiens	0	N/A	T3	N/A	N/A	N/A	M0	78	N1	discovery	60	N/A	N/A	N/A	Female	N/A	dMMR	WT	N/A	5FU	proximal	Manual-Trizol	60	M	N/A	C2	3	0	N/A	Y
GSM972266	CIT310	RNA	################Mutation Details################ND: not determinedNA: Not applicableWhen gene.mutation=M (mutated), than we have details in exon, protein and DNA.gene.mutation=WT (wild type), the exon, protein and DNA columns are NA (not applicable).BRAF.mutation.DNA means the CDS Mutation (http://cancer.sanger.ac.uk/cosmic/mutation/overview?id=521)And BRAF.mutation.Protein means the AA Mutation …	RMA normalisation (Bioconductor R affy package) + ComBat (R sva package )	GPL570	1	Frozen tissue of primary colorectal Adenocarcinoma (discovery)	Homo sapiens	-	-	Homo sapiens	1	N/A	T4	N/A	N/A	N/A	M1	56	N2	discovery	20	N/A	N/A	N/A	Male	N/A	dMMR	WT	N/A	FOLFOX	distal	Manual-Trizol	20	WT	N/A	C2	4	0	N/A	Y
GSM972267	CIT311	RNA	################Mutation Details################ND: not determinedNA: Not applicableWhen gene.mutation=M (mutated), than we have details in exon, protein and DNA.gene.mutation=WT (wild type), the exon, protein and DNA columns are NA (not applicable).BRAF.mutation.DNA means the CDS Mutation (http://cancer.sanger.ac.uk/cosmic/mutation/overview?id=521)And BRAF.mutation.Protein means the AA Mutation …	RMA normalisation (Bioconductor R affy package) + ComBat (R sva package )	GPL570	1	Frozen tissue of primary colorectal Adenocarcinoma (discovery)	Homo sapiens	+	-	Homo sapiens	1	N/A	T3	N/A	N/A	N/A	M0	82	N0	discovery	67	N/A	N/A	N/A	Male	N/A	pMMR	WT	N/A	N/A	distal	Manual-Trizol	67	WT	N/A	C1	2	0	N/A	N
GSM972268	CIT312	RNA	################Mutation Details################ND: not determinedNA: Not applicableWhen gene.mutation=M (mutated), than we have details in exon, protein and DNA.gene.mutation=WT (wild type), the exon, protein and DNA columns are NA (not applicable).BRAF.mutation.DNA means the CDS Mutation (http://cancer.sanger.ac.uk/cosmic/mutation/overview?id=521)And BRAF.mutation.Protein means the AA Mutation …	RMA normalisation (Bioconductor R affy package) + ComBat (R sva package )	GPL570	1	Frozen tissue of primary colorectal Adenocarcinoma (discovery)	Homo sapiens	+	-	Homo sapiens	0	N/A	T2	N/A	g.35G>A	N/A	M0	67	N1	discovery	48	N/A	N/A	p.G12D	Male	N/A	pMMR	M	N/A	FUFOL	distal	Manual-Trizol	48	WT	g.35G>A	C3	3	0	N/A	Y
GSM972269	CIT313	RNA	################Mutation Details################ND: not determinedNA: Not applicableWhen gene.mutation=M (mutated), than we have details in exon, protein and DNA.gene.mutation=WT (wild type), the exon, protein and DNA columns are NA (not applicable).BRAF.mutation.DNA means the CDS Mutation (http://cancer.sanger.ac.uk/cosmic/mutation/overview?id=521)And BRAF.mutation.Protein means the AA Mutation …	RMA normalisation (Bioconductor R affy package) + ComBat (R sva package )	GPL570	1	Frozen tissue of primary colorectal Adenocarcinoma (discovery)	Homo sapiens	+	-	Homo sapiens	0	N/A	T2	N/A	g.35G>A	N/A	M0	70	N0	discovery	79	N/A	N/A	p.G12D	Male	N/A	pMMR	M	N/A	N/A	proximal	Manual-Trizol	79	WT	g.35G>A	C3	1	0	N/A	N
GSM972270	CIT314	RNA	################Mutation Details################ND: not determinedNA: Not applicableWhen gene.mutation=M (mutated), than we have details in exon, protein and DNA.gene.mutation=WT (wild type), the exon, protein and DNA columns are NA (not applicable).BRAF.mutation.DNA means the CDS Mutation (http://cancer.sanger.ac.uk/cosmic/mutation/overview?id=521)And BRAF.mutation.Protein means the AA Mutation …	RMA normalisation (Bioconductor R affy package) + ComBat (R sva package )	GPL570	1	Frozen tissue of primary colorectal Adenocarcinoma (discovery)	Homo sapiens	-	+	Homo sapiens	0	N/A	T4	N/A	N/A	N/A	M0	75	N0	discovery	65	N/A	N/A	N/A	Female	N/A	dMMR	WT	N/A	N/A	proximal	Manual-Trizol	65	M	N/A	C2	2	0	N/A	N
GSM972271	CIT315	RNA	################Mutation Details################ND: not determinedNA: Not applicableWhen gene.mutation=M (mutated), than we have details in exon, protein and DNA.gene.mutation=WT (wild type), the exon, protein and DNA columns are NA (not applicable).BRAF.mutation.DNA means the CDS Mutation (http://cancer.sanger.ac.uk/cosmic/mutation/overview?id=521)And BRAF.mutation.Protein means the AA Mutation …	RMA normalisation (Bioconductor R affy package) + ComBat (R sva package )	GPL570	1	Frozen tissue of primary colorectal Adenocarcinoma (discovery)	Homo sapiens	+	-	Homo sapiens	1	N/A	T4	N/A	g.34G>T	N/A	M0	92	N1	discovery	14	N/A	N/A	p.G12C	Male	N/A	pMMR	M	N/A	N/A	proximal	Manual-Trizol	13	WT	g.34G>T	C5	3	1	N/A	N
GSM972272	CIT316	RNA	################Mutation Details################ND: not determinedNA: Not applicableWhen gene.mutation=M (mutated), than we have details in exon, protein and DNA.gene.mutation=WT (wild type), the exon, protein and DNA columns are NA (not applicable).BRAF.mutation.DNA means the CDS Mutation (http://cancer.sanger.ac.uk/cosmic/mutation/overview?id=521)And BRAF.mutation.Protein means the AA Mutation …	RMA normalisation (Bioconductor R affy package) + ComBat (R sva package )	GPL570	1	Frozen tissue of primary colorectal Adenocarcinoma (discovery)	Homo sapiens	+	+	Homo sapiens	1	N/A	T3	N/A	g.35G>A	N/A	M1	47	N1	discovery	15	N/A	N/A	p.G12D	Female	N/A	pMMR	M	N/A	FOLFIRI	proximal	Manual-Trizol	15	WT	g.35G>A	C1	4	0	N/A	Y
GSM972273	CIT317	RNA	################Mutation Details################ND: not determinedNA: Not applicableWhen gene.mutation=M (mutated), than we have details in exon, protein and DNA.gene.mutation=WT (wild type), the exon, protein and DNA columns are NA (not applicable).BRAF.mutation.DNA means the CDS Mutation (http://cancer.sanger.ac.uk/cosmic/mutation/overview?id=521)And BRAF.mutation.Protein means the AA Mutation …	RMA normalisation (Bioconductor R affy package) + ComBat (R sva package )	GPL570	1	Frozen tissue of primary colorectal Adenocarcinoma (discovery)	Homo sapiens	+	-	Homo sapiens	1	N/A	Tis	N/A	g.38G>A	N/A	M0	84	N0	discovery	16	N/A	N/A	p.G13D	Male	N/A	pMMR	M	N/A	N/A	distal	Manual-Trizol	16	WT	g.38G>A	C3	0	0	N/A	N
GSM972274	CIT318	RNA	################Mutation Details################ND: not determinedNA: Not applicableWhen gene.mutation=M (mutated), than we have details in exon, protein and DNA.gene.mutation=WT (wild type), the exon, protein and DNA columns are NA (not applicable).BRAF.mutation.DNA means the CDS Mutation (http://cancer.sanger.ac.uk/cosmic/mutation/overview?id=521)And BRAF.mutation.Protein means the AA Mutation …	RMA normalisation (Bioconductor R affy package) + ComBat (R sva package )	GPL570	1	Frozen tissue of primary colorectal Adenocarcinoma (discovery)	Homo sapiens	-	+	Homo sapiens	0	N/A	T4	N/A	N/A	N/A	M0	91	N2	discovery	57	N/A	N/A	N/A	Female	N/A	dMMR	WT	N/A	N/A	proximal	Manual-Trizol	57	M	N/A	C2	3	0	N/A	N
GSM972275	CIT319	RNA	################Mutation Details################ND: not determinedNA: Not applicableWhen gene.mutation=M (mutated), than we have details in exon, protein and DNA.gene.mutation=WT (wild type), the exon, protein and DNA columns are NA (not applicable).BRAF.mutation.DNA means the CDS Mutation (http://cancer.sanger.ac.uk/cosmic/mutation/overview?id=521)And BRAF.mutation.Protein means the AA Mutation …	RMA normalisation (Bioconductor R affy package) + ComBat (R sva package )	GPL570	1	Frozen tissue of primary colorectal Adenocarcinoma (discovery)	Homo sapiens	-	+	Homo sapiens	1	N/A	T4	N/A	N/A	N/A	M0	76	N0	discovery	4	N/A	N/A	N/A	Male	N/A	dMMR	WT	N/A	N/A	proximal	Manual-Trizol	3	M	N/A	C4	2	1	N/A	N
GSM972276	CIT320	RNA	################Mutation Details################ND: not determinedNA: Not applicableWhen gene.mutation=M (mutated), than we have details in exon, protein and DNA.gene.mutation=WT (wild type), the exon, protein and DNA columns are NA (not applicable).BRAF.mutation.DNA means the CDS Mutation (http://cancer.sanger.ac.uk/cosmic/mutation/overview?id=521)And BRAF.mutation.Protein means the AA Mutation …	RMA normalisation (Bioconductor R affy package) + ComBat (R sva package )	GPL570	1	Frozen tissue of primary colorectal Adenocarcinoma (discovery)	Homo sapiens	+	-	Homo sapiens	0	N/A	T3	N/A	c.35G>C	N/A	M0	59	N2	discovery	43	N/A	N/A	N/A	Male	N/A	dMMR	M	N/A	5FU	proximal	Manual-Trizol	43	WT	c.35G>C	C2	3	0	N/A	Y
GSM972277	CIT321	RNA	################Mutation Details################ND: not determinedNA: Not applicableWhen gene.mutation=M (mutated), than we have details in exon, protein and DNA.gene.mutation=WT (wild type), the exon, protein and DNA columns are NA (not applicable).BRAF.mutation.DNA means the CDS Mutation (http://cancer.sanger.ac.uk/cosmic/mutation/overview?id=521)And BRAF.mutation.Protein means the AA Mutation …	RMA normalisation (Bioconductor R affy package) + ComBat (R sva package )	GPL570	1	Frozen tissue of primary colorectal Adenocarcinoma (discovery)	Homo sapiens	N/A	+	Homo sapiens	0	N/A	T4	N/A	N/A	N/A	M0	88	N0	discovery	51	N/A	N/A	N/A	Female	N/A	dMMR	WT	N/A	N/A	proximal	Manual-Trizol	51	M	N/A	C2	2	0	N/A	N
GSM972278	CIT322	RNA	################Mutation Details################ND: not determinedNA: Not applicableWhen gene.mutation=M (mutated), than we have details in exon, protein and DNA.gene.mutation=WT (wild type), the exon, protein and DNA columns are NA (not applicable).BRAF.mutation.DNA means the CDS Mutation (http://cancer.sanger.ac.uk/cosmic/mutation/overview?id=521)And BRAF.mutation.Protein means the AA Mutation …	RMA normalisation (Bioconductor R affy package) + ComBat (R sva package )	GPL570	1	Frozen tissue of primary colorectal Adenocarcinoma (discovery)	Homo sapiens	-	+	Homo sapiens	0	N/A	T2	N/A	N/A	N/A	M0	72	N0	discovery	45	N/A	N/A	N/A	Female	N/A	dMMR	WT	N/A	N/A	proximal	Manual-Trizol	45	M	N/A	C2	1	0	N/A	N
GSM972279	CIT323	RNA	################Mutation Details################ND: not determinedNA: Not applicableWhen gene.mutation=M (mutated), than we have details in exon, protein and DNA.gene.mutation=WT (wild type), the exon, protein and DNA columns are NA (not applicable).BRAF.mutation.DNA means the CDS Mutation (http://cancer.sanger.ac.uk/cosmic/mutation/overview?id=521)And BRAF.mutation.Protein means the AA Mutation …	RMA normalisation (Bioconductor R affy package) + ComBat (R sva package )	GPL570	1	Frozen tissue of primary colorectal Adenocarcinoma (discovery)	Homo sapiens	+	+	Homo sapiens	0	N/A	T3	N/A	N/A	N/A	M0	67	N1	discovery	52	N/A	N/A	N/A	Female	N/A	dMMR	WT	N/A	5FU	proximal	Manual-Trizol	52	M	N/A	C4	3	0	N/A	Y
GSM972280	CIT324	RNA	################Mutation Details################ND: not determinedNA: Not applicableWhen gene.mutation=M (mutated), than we have details in exon, protein and DNA.gene.mutation=WT (wild type), the exon, protein and DNA columns are NA (not applicable).BRAF.mutation.DNA means the CDS Mutation (http://cancer.sanger.ac.uk/cosmic/mutation/overview?id=521)And BRAF.mutation.Protein means the AA Mutation …	RMA normalisation (Bioconductor R affy package) + ComBat (R sva package )	GPL570	1	Frozen tissue of primary colorectal Adenocarcinoma (discovery)	Homo sapiens	+	+	Homo sapiens	1	N/A	T4	N/A	c.39C>T	N/A	M0	79	N0	discovery	46	N/A	N/A	p.G13D	Female	N/A	dMMR	M	N/A	N/A	proximal	Manual-Trizol	46	WT	c.39C>T	C2	2	0	N/A	N
GSM972281	CIT325	RNA	################Mutation Details################ND: not determinedNA: Not applicableWhen gene.mutation=M (mutated), than we have details in exon, protein and DNA.gene.mutation=WT (wild type), the exon, protein and DNA columns are NA (not applicable).BRAF.mutation.DNA means the CDS Mutation (http://cancer.sanger.ac.uk/cosmic/mutation/overview?id=521)And BRAF.mutation.Protein means the AA Mutation …	RMA normalisation (Bioconductor R affy package) + ComBat (R sva package )	GPL570	1	Frozen tissue of primary colorectal Adenocarcinoma (discovery)	Homo sapiens	+	-	Homo sapiens	0	N/A	T1	N/A	N/A	N/A	M0	64	N0	discovery	56	N/A	N/A	N/A	Male	N/A	pMMR	WT	N/A	N/A	distal	Manual-Trizol	56	WT	N/A	C5	1	0	N/A	N
GSM972282	CIT326	RNA	################Mutation Details################ND: not determinedNA: Not applicableWhen gene.mutation=M (mutated), than we have details in exon, protein and DNA.gene.mutation=WT (wild type), the exon, protein and DNA columns are NA (not applicable).BRAF.mutation.DNA means the CDS Mutation (http://cancer.sanger.ac.uk/cosmic/mutation/overview?id=521)And BRAF.mutation.Protein means the AA Mutation …	RMA normalisation (Bioconductor R affy package) + ComBat (R sva package )	GPL570	1	Frozen tissue of primary colorectal Adenocarcinoma (discovery)	Homo sapiens	-	-	Homo sapiens	0	N/A	T2	N/A	c.35G>A	N/A	M0	79	N0	discovery	51	N/A	N/A	p.G12D	Female	N/A	dMMR	M	N/A	N/A	distal	Manual-Trizol	51	WT	c.35G>A	C2	1	0	N/A	N
GSM972283	CIT327	RNA	################Mutation Details################ND: not determinedNA: Not applicableWhen gene.mutation=M (mutated), than we have details in exon, protein and DNA.gene.mutation=WT (wild type), the exon, protein and DNA columns are NA (not applicable).BRAF.mutation.DNA means the CDS Mutation (http://cancer.sanger.ac.uk/cosmic/mutation/overview?id=521)And BRAF.mutation.Protein means the AA Mutation …	RMA normalisation (Bioconductor R affy package) + ComBat (R sva package )	GPL570	1	Frozen tissue of primary colorectal Adenocarcinoma (discovery)	Homo sapiens	-	+	Homo sapiens	0	N/A	T3	N/A	N/A	N/A	M0	65	N0	discovery	51	N/A	N/A	N/A	Male	N/A	dMMR	WT	N/A	N/A	proximal	Manual-Trizol	51	WT	N/A	C2	2	0	N/A	N
GSM972284	CIT328	RNA	################Mutation Details################ND: not determinedNA: Not applicableWhen gene.mutation=M (mutated), than we have details in exon, protein and DNA.gene.mutation=WT (wild type), the exon, protein and DNA columns are NA (not applicable).BRAF.mutation.DNA means the CDS Mutation (http://cancer.sanger.ac.uk/cosmic/mutation/overview?id=521)And BRAF.mutation.Protein means the AA Mutation …	RMA normalisation (Bioconductor R affy package) + ComBat (R sva package )	GPL570	1	Frozen tissue of primary colorectal Adenocarcinoma (discovery)	Homo sapiens	+	-	Homo sapiens	1	N/A	T4	N/A	g.34G>A	N/A	M1	63	N2	discovery	27	N/A	N/A	p.G12S	Female	N/A	pMMR	M	N/A	FOLFIRI	distal	Manual-Trizol	27	WT	g.34G>A	C5	4	0	N/A	Y
GSM972285	CIT329	RNA	################Mutation Details################ND: not determinedNA: Not applicableWhen gene.mutation=M (mutated), than we have details in exon, protein and DNA.gene.mutation=WT (wild type), the exon, protein and DNA columns are NA (not applicable).BRAF.mutation.DNA means the CDS Mutation (http://cancer.sanger.ac.uk/cosmic/mutation/overview?id=521)And BRAF.mutation.Protein means the AA Mutation …	RMA normalisation (Bioconductor R affy package) + ComBat (R sva package )	GPL570	1	Frozen tissue of primary colorectal Adenocarcinoma (discovery)	Homo sapiens	-	+	Homo sapiens	1	N/A	T2	N/A	N/A	N/A	M0	71	N0	discovery	2	N/A	N/A	N/A	Male	N/A	dMMR	WT	N/A	N/A	distal	Manual-Trizol	2	WT	N/A	C2	2	0	N/A	N
GSM972286	CIT330	RNA	################Mutation Details################ND: not determinedNA: Not applicableWhen gene.mutation=M (mutated), than we have details in exon, protein and DNA.gene.mutation=WT (wild type), the exon, protein and DNA columns are NA (not applicable).BRAF.mutation.DNA means the CDS Mutation (http://cancer.sanger.ac.uk/cosmic/mutation/overview?id=521)And BRAF.mutation.Protein means the AA Mutation …	RMA normalisation (Bioconductor R affy package) + ComBat (R sva package )	GPL570	1	Frozen tissue of primary colorectal Adenocarcinoma (discovery)	Homo sapiens	-	+	Homo sapiens	0	N/A	T3	N/A	c.38G>A	N/A	M0	24	N0	discovery	37	N/A	N/A	p.G13D	Male	N/A	dMMR	M	N/A	N/A	proximal	Manual-Trizol	37	WT	c.38G>A	C2	2	0	N/A	N
GSM972287	CIT331	RNA	################Mutation Details################ND: not determinedNA: Not applicableWhen gene.mutation=M (mutated), than we have details in exon, protein and DNA.gene.mutation=WT (wild type), the exon, protein and DNA columns are NA (not applicable).BRAF.mutation.DNA means the CDS Mutation (http://cancer.sanger.ac.uk/cosmic/mutation/overview?id=521)And BRAF.mutation.Protein means the AA Mutation …	RMA normalisation (Bioconductor R affy package) + ComBat (R sva package )	GPL570	1	Frozen tissue of primary colorectal Adenocarcinoma (discovery)	Homo sapiens	-	+	Homo sapiens	0	N/A	T3	N/A	N/A	N/A	M0	77	N0	discovery	43	N/A	N/A	N/A	Male	N/A	dMMR	WT	N/A	N/A	proximal	Manual-Trizol	43	WT	N/A	C2	2	0	N/A	N
GSM972288	CIT332	RNA	################Mutation Details################ND: not determinedNA: Not applicableWhen gene.mutation=M (mutated), than we have details in exon, protein and DNA.gene.mutation=WT (wild type), the exon, protein and DNA columns are NA (not applicable).BRAF.mutation.DNA means the CDS Mutation (http://cancer.sanger.ac.uk/cosmic/mutation/overview?id=521)And BRAF.mutation.Protein means the AA Mutation …	RMA normalisation (Bioconductor R affy package) + ComBat (R sva package )	GPL570	1	Frozen tissue of primary colorectal Adenocarcinoma (discovery)	Homo sapiens	+	-	Homo sapiens	1	N/A	T4	N/A	N/A	N/A	M1	53	N1	discovery	35	N/A	N/A	N/A	Male	N/A	pMMR	WT	N/A	FOLFIRI	distal	Manual-Trizol	35	WT	N/A	C5	4	0	N/A	Y
GSM972289	CIT333	RNA	################Mutation Details################ND: not determinedNA: Not applicableWhen gene.mutation=M (mutated), than we have details in exon, protein and DNA.gene.mutation=WT (wild type), the exon, protein and DNA columns are NA (not applicable).BRAF.mutation.DNA means the CDS Mutation (http://cancer.sanger.ac.uk/cosmic/mutation/overview?id=521)And BRAF.mutation.Protein means the AA Mutation …	RMA normalisation (Bioconductor R affy package) + ComBat (R sva package )	GPL570	1	Frozen tissue of primary colorectal Adenocarcinoma (discovery)	Homo sapiens	+	-	Homo sapiens	1	N/A	T4	N/A	g.38G>A	N/A	M1	72	N1	discovery	17	N/A	N/A	p.G13D	Male	N/A	pMMR	M	N/A	5FU	proximal	Manual-Trizol	17	WT	g.38G>A	C1	4	0	N/A	Y
GSM972290	CIT334	RNA	################Mutation Details################ND: not determinedNA: Not applicableWhen gene.mutation=M (mutated), than we have details in exon, protein and DNA.gene.mutation=WT (wild type), the exon, protein and DNA columns are NA (not applicable).BRAF.mutation.DNA means the CDS Mutation (http://cancer.sanger.ac.uk/cosmic/mutation/overview?id=521)And BRAF.mutation.Protein means the AA Mutation …	RMA normalisation (Bioconductor R affy package) + ComBat (R sva package )	GPL570	1	Frozen tissue of primary colorectal Adenocarcinoma (discovery)	Homo sapiens	+	-	Homo sapiens	0	N/A	T2	N/A	N/A	N/A	M0	70	N0	discovery	39	N/A	N/A	N/A	Female	N/A	dMMR	WT	N/A	N/A	distal	Manual-Trizol	39	WT	N/A	C5	1	0	N/A	N
GSM972291	CIT335	RNA	################Mutation Details################ND: not determinedNA: Not applicableWhen gene.mutation=M (mutated), than we have details in exon, protein and DNA.gene.mutation=WT (wild type), the exon, protein and DNA columns are NA (not applicable).BRAF.mutation.DNA means the CDS Mutation (http://cancer.sanger.ac.uk/cosmic/mutation/overview?id=521)And BRAF.mutation.Protein means the AA Mutation …	RMA normalisation (Bioconductor R affy package) + ComBat (R sva package )	GPL570	1	Frozen tissue of primary colorectal Adenocarcinoma (discovery)	Homo sapiens	-	-	Homo sapiens	0	N/A	T4	N/A	c.38G>A	N/A	M0	46	N2	discovery	32	N/A	N/A	p.G13D	Male	N/A	dMMR	M	N/A	FOLFOX	distal	Manual-Trizol	10	WT	c.38G>A	C4	3	1	N/A	Y
GSM972292	CIT336	RNA	################Mutation Details################ND: not determinedNA: Not applicableWhen gene.mutation=M (mutated), than we have details in exon, protein and DNA.gene.mutation=WT (wild type), the exon, protein and DNA columns are NA (not applicable).BRAF.mutation.DNA means the CDS Mutation (http://cancer.sanger.ac.uk/cosmic/mutation/overview?id=521)And BRAF.mutation.Protein means the AA Mutation …	RMA normalisation (Bioconductor R affy package) + ComBat (R sva package )	GPL570	1	Frozen tissue of primary colorectal Adenocarcinoma (discovery)	Homo sapiens	-	N/A	Homo sapiens	0	N/A	T3	N/A	N/A	N/A	M0	62	N0	discovery	25	N/A	N/A	N/A	Female	N/A	dMMR	WT	N/A	N/A	proximal	Manual-Trizol	25	M	N/A	C2	2	0	N/A	N
GSM972293	CIT337	RNA	################Mutation Details################ND: not determinedNA: Not applicableWhen gene.mutation=M (mutated), than we have details in exon, protein and DNA.gene.mutation=WT (wild type), the exon, protein and DNA columns are NA (not applicable).BRAF.mutation.DNA means the CDS Mutation (http://cancer.sanger.ac.uk/cosmic/mutation/overview?id=521)And BRAF.mutation.Protein means the AA Mutation …	RMA normalisation (Bioconductor R affy package) + ComBat (R sva package )	GPL570	1	Frozen tissue of primary colorectal Adenocarcinoma (discovery)	Homo sapiens	+	-	Homo sapiens	0	N/A	T2	N/A	g.35G>T	N/A	M0	N/A	N0	discovery	50	N/A	N/A	p.G12V	Male	N/A	pMMR	M	N/A	N/A	proximal	Manual-Trizol	50	WT	g.35G>T	C2	1	0	N/A	N
GSM972294	CIT338	RNA	################Mutation Details################ND: not determinedNA: Not applicableWhen gene.mutation=M (mutated), than we have details in exon, protein and DNA.gene.mutation=WT (wild type), the exon, protein and DNA columns are NA (not applicable).BRAF.mutation.DNA means the CDS Mutation (http://cancer.sanger.ac.uk/cosmic/mutation/overview?id=521)And BRAF.mutation.Protein means the AA Mutation …	RMA normalisation (Bioconductor R affy package) + ComBat (R sva package )	GPL570	1	Frozen tissue of primary colorectal Adenocarcinoma (discovery)	Homo sapiens	+	N/A	Homo sapiens	0	N/A	T3	N/A	N/A	N/A	M0	74	N0	discovery	25	N/A	N/A	N/A	Male	N/A	dMMR	WT	N/A	N/A	distal	Manual-Trizol	25	M	N/A	C2	2	0	N/A	N
GSM972295	CIT339	RNA	################Mutation Details################ND: not determinedNA: Not applicableWhen gene.mutation=M (mutated), than we have details in exon, protein and DNA.gene.mutation=WT (wild type), the exon, protein and DNA columns are NA (not applicable).BRAF.mutation.DNA means the CDS Mutation (http://cancer.sanger.ac.uk/cosmic/mutation/overview?id=521)And BRAF.mutation.Protein means the AA Mutation …	RMA normalisation (Bioconductor R affy package) + ComBat (R sva package )	GPL570	1	Frozen tissue of primary colorectal Adenocarcinoma (discovery)	Homo sapiens	+	-	Homo sapiens	0	N/A	T4	N/A	g.35G>T	N/A	M0	68	N1	discovery	61	N/A	N/A	p.G12V	Male	N/A	pMMR	M	N/A	5FU	proximal	Manual-Trizol	61	WT	g.35G>T	C3	3	0	N/A	Y
GSM972296	CIT340	RNA	################Mutation Details################ND: not determinedNA: Not applicableWhen gene.mutation=M (mutated), than we have details in exon, protein and DNA.gene.mutation=WT (wild type), the exon, protein and DNA columns are NA (not applicable).BRAF.mutation.DNA means the CDS Mutation (http://cancer.sanger.ac.uk/cosmic/mutation/overview?id=521)And BRAF.mutation.Protein means the AA Mutation …	RMA normalisation (Bioconductor R affy package) + ComBat (R sva package )	GPL570	1	Frozen tissue of primary colorectal Adenocarcinoma (discovery)	Homo sapiens	-	N/A	Homo sapiens	0	N/A	Tis	N/A	codon 13 : GGC>GAC	N/A	M0	77	N0	discovery	22	N/A	N/A	N/A	Female	N/A	dMMR	M	N/A	N/A	distal	Manual-Trizol	22	WT	codon 13 : GGC>GAC	C3	0	0	N/A	N
GSM972297	CIT341	RNA	################Mutation Details################ND: not determinedNA: Not applicableWhen gene.mutation=M (mutated), than we have details in exon, protein and DNA.gene.mutation=WT (wild type), the exon, protein and DNA columns are NA (not applicable).BRAF.mutation.DNA means the CDS Mutation (http://cancer.sanger.ac.uk/cosmic/mutation/overview?id=521)And BRAF.mutation.Protein means the AA Mutation …	RMA normalisation (Bioconductor R affy package) + ComBat (R sva package )	GPL570	1	Frozen tissue of primary colorectal Adenocarcinoma (discovery)	Homo sapiens	-	+	Homo sapiens	1	N/A	T1	N/A	g.35G>A	N/A	M0	77	N0	discovery	46	N/A	N/A	p.G12D	Male	N/A	pMMR	M	N/A	N/A	proximal	Manual-Trizol	46	WT	g.35G>A	C2	1	0	N/A	N
GSM972298	CIT342	RNA	################Mutation Details################ND: not determinedNA: Not applicableWhen gene.mutation=M (mutated), than we have details in exon, protein and DNA.gene.mutation=WT (wild type), the exon, protein and DNA columns are NA (not applicable).BRAF.mutation.DNA means the CDS Mutation (http://cancer.sanger.ac.uk/cosmic/mutation/overview?id=521)And BRAF.mutation.Protein means the AA Mutation …	RMA normalisation (Bioconductor R affy package) + ComBat (R sva package )	GPL570	1	Frozen tissue of primary colorectal Adenocarcinoma (discovery)	Homo sapiens	-	N/A	Homo sapiens	0	N/A	T3	N/A	N/A	N/A	M0	83	N0	discovery	9	N/A	N/A	N/A	Female	N/A	dMMR	N/A	N/A	N/A	proximal	Manual-Trizol	9	N/A	N/A	C2	2	0	N/A	N
GSM972299	CIT343	RNA	################Mutation Details################ND: not determinedNA: Not applicableWhen gene.mutation=M (mutated), than we have details in exon, protein and DNA.gene.mutation=WT (wild type), the exon, protein and DNA columns are NA (not applicable).BRAF.mutation.DNA means the CDS Mutation (http://cancer.sanger.ac.uk/cosmic/mutation/overview?id=521)And BRAF.mutation.Protein means the AA Mutation …	RMA normalisation (Bioconductor R affy package) + ComBat (R sva package )	GPL570	1	Frozen tissue of primary colorectal Adenocarcinoma (discovery)	Homo sapiens	+	-	Homo sapiens	1	N/A	T4	N/A	N/A	N/A	M1	54	N2	discovery	41	N/A	N/A	N/A	Female	N/A	pMMR	WT	N/A	FOLFIRI	distal	Manual-Trizol	41	WT	N/A	C5	4	0	N/A	Y
GSM972300	CIT344	RNA	################Mutation Details################ND: not determinedNA: Not applicableWhen gene.mutation=M (mutated), than we have details in exon, protein and DNA.gene.mutation=WT (wild type), the exon, protein and DNA columns are NA (not applicable).BRAF.mutation.DNA means the CDS Mutation (http://cancer.sanger.ac.uk/cosmic/mutation/overview?id=521)And BRAF.mutation.Protein means the AA Mutation …	RMA normalisation (Bioconductor R affy package) + ComBat (R sva package )	GPL570	1	Frozen tissue of primary colorectal Adenocarcinoma (discovery)	Homo sapiens	-	-	Homo sapiens	0	N/A	Tis	N/A	g.35G>A	N/A	M0	75	N0	discovery	41	N/A	N/A	p.G12D	Male	N/A	pMMR	M	N/A	N/A	proximal	Manual-Trizol	41	WT	g.35G>A	C3	0	0	N/A	N
GSM972301	CIT345	RNA	################Mutation Details################ND: not determinedNA: Not applicableWhen gene.mutation=M (mutated), than we have details in exon, protein and DNA.gene.mutation=WT (wild type), the exon, protein and DNA columns are NA (not applicable).BRAF.mutation.DNA means the CDS Mutation (http://cancer.sanger.ac.uk/cosmic/mutation/overview?id=521)And BRAF.mutation.Protein means the AA Mutation …	RMA normalisation (Bioconductor R affy package) + ComBat (R sva package )	GPL570	1	Frozen tissue of primary colorectal Adenocarcinoma (discovery)	Homo sapiens	+	-	Homo sapiens	1	N/A	T3	N/A	N/A	N/A	M0	74	N2	discovery	105	N/A	M	N/A	Male	N/A	pMMR	WT	N/A	N/A	distal	Manual-Rneasy Micro (Qiagen)	105	WT	N/A	C6	3	0	N/A	N
GSM972302	CIT346	RNA	################Mutation Details################ND: not determinedNA: Not applicableWhen gene.mutation=M (mutated), than we have details in exon, protein and DNA.gene.mutation=WT (wild type), the exon, protein and DNA columns are NA (not applicable).BRAF.mutation.DNA means the CDS Mutation (http://cancer.sanger.ac.uk/cosmic/mutation/overview?id=521)And BRAF.mutation.Protein means the AA Mutation …	RMA normalisation (Bioconductor R affy package) + ComBat (R sva package )	GPL570	1	Frozen tissue of primary colorectal Adenocarcinoma (discovery)	Homo sapiens	+	-	Homo sapiens	1	N/A	T4	N/A	EX2.codon12	N/A	M0	79	N1	discovery	27	N/A	WT	N/A	Male	N/A	pMMR	M	N/A	N/A	proximal	Manual-Rneasy Micro (Qiagen)	27	WT	EX2.codon12	C1	3	0	N/A	N
GSM972303	CIT347	RNA	################Mutation Details################ND: not determinedNA: Not applicableWhen gene.mutation=M (mutated), than we have details in exon, protein and DNA.gene.mutation=WT (wild type), the exon, protein and DNA columns are NA (not applicable).BRAF.mutation.DNA means the CDS Mutation (http://cancer.sanger.ac.uk/cosmic/mutation/overview?id=521)And BRAF.mutation.Protein means the AA Mutation …	RMA normalisation (Bioconductor R affy package) + ComBat (R sva package )	GPL570	1	Frozen tissue of primary colorectal Adenocarcinoma (discovery)	Homo sapiens	+	-	Homo sapiens	0	N/A	T2	N/A	N/A	N/A	M0	80	N0	discovery	19	N/A	M	N/A	Female	N/A	pMMR	WT	N/A	N/A	distal	Manual-Rneasy Micro (Qiagen)	19	WT	N/A	C1	1	0	N/A	N
GSM972304	CIT348	RNA	################Mutation Details################ND: not determinedNA: Not applicableWhen gene.mutation=M (mutated), than we have details in exon, protein and DNA.gene.mutation=WT (wild type), the exon, protein and DNA columns are NA (not applicable).BRAF.mutation.DNA means the CDS Mutation (http://cancer.sanger.ac.uk/cosmic/mutation/overview?id=521)And BRAF.mutation.Protein means the AA Mutation …	RMA normalisation (Bioconductor R affy package) + ComBat (R sva package )	GPL570	1	Frozen tissue of primary colorectal Adenocarcinoma (discovery)	Homo sapiens	-	-	Homo sapiens	0	N/A	T3	N/A	EX2.codon12	N/A	M0	60	N0	discovery	30	N/A	WT	N/A	Female	N/A	pMMR	M	N/A	FUFOL	distal	Manual-Rneasy Micro (Qiagen)	30	WT	EX2.codon12	C3	2	0	N/A	Y
GSM972305	CIT349	RNA	################Mutation Details################ND: not determinedNA: Not applicableWhen gene.mutation=M (mutated), than we have details in exon, protein and DNA.gene.mutation=WT (wild type), the exon, protein and DNA columns are NA (not applicable).BRAF.mutation.DNA means the CDS Mutation (http://cancer.sanger.ac.uk/cosmic/mutation/overview?id=521)And BRAF.mutation.Protein means the AA Mutation …	RMA normalisation (Bioconductor R affy package) + ComBat (R sva package )	GPL570	1	Frozen tissue of primary colorectal Adenocarcinoma (discovery)	Homo sapiens	-	+	Homo sapiens	0	N/A	T4	N/A	N/A	N/A	M0	82	N2	discovery	31	p.V600E	WT	N/A	Female	c.1799T>A	dMMR	WT	c.1799T>A	N/A	proximal	Manual-Rneasy Micro (Qiagen)	31	M	N/A	C2	3	0	N/A	N
GSM972306	CIT350	RNA	################Mutation Details################ND: not determinedNA: Not applicableWhen gene.mutation=M (mutated), than we have details in exon, protein and DNA.gene.mutation=WT (wild type), the exon, protein and DNA columns are NA (not applicable).BRAF.mutation.DNA means the CDS Mutation (http://cancer.sanger.ac.uk/cosmic/mutation/overview?id=521)And BRAF.mutation.Protein means the AA Mutation …	RMA normalisation (Bioconductor R affy package) + ComBat (R sva package )	GPL570	1	Frozen tissue of primary colorectal Adenocarcinoma (discovery)	Homo sapiens	+	-	Homo sapiens	0	N/A	T3	N/A	N/A	N/A	M0	70	N0	discovery	56	N/A	M	N/A	Male	N/A	pMMR	WT	N/A	5FU	distal	Manual-Rneasy Micro (Qiagen)	56	WT	N/A	C1	2	0	N/A	Y
GSM972307	CIT351	RNA	################Mutation Details################ND: not determinedNA: Not applicableWhen gene.mutation=M (mutated), than we have details in exon, protein and DNA.gene.mutation=WT (wild type), the exon, protein and DNA columns are NA (not applicable).BRAF.mutation.DNA means the CDS Mutation (http://cancer.sanger.ac.uk/cosmic/mutation/overview?id=521)And BRAF.mutation.Protein means the AA Mutation …	RMA normalisation (Bioconductor R affy package) + ComBat (R sva package )	GPL570	1	Frozen tissue of primary colorectal Adenocarcinoma (discovery)	Homo sapiens	+	-	Homo sapiens	0	N/A	T3	N/A	N/A	N/A	M0	71	N0	discovery	82	N/A	WT	N/A	Female	N/A	pMMR	WT	N/A	FUFOL	proximal	Manual-Rneasy Micro (Qiagen)	82	WT	N/A	C1	2	0	N/A	Y
GSM972308	CIT352	RNA	################Mutation Details################ND: not determinedNA: Not applicableWhen gene.mutation=M (mutated), than we have details in exon, protein and DNA.gene.mutation=WT (wild type), the exon, protein and DNA columns are NA (not applicable).BRAF.mutation.DNA means the CDS Mutation (http://cancer.sanger.ac.uk/cosmic/mutation/overview?id=521)And BRAF.mutation.Protein means the AA Mutation …	RMA normalisation (Bioconductor R affy package) + ComBat (R sva package )	GPL570	1	Frozen tissue of primary colorectal Adenocarcinoma (discovery)	Homo sapiens	+	+	Homo sapiens	0	N/A	T3	N/A	N/A	N/A	M0	79	N1	discovery	92	N/A	WT	N/A	Female	N/A	pMMR	WT	N/A	N/A	proximal	Manual-Rneasy Micro (Qiagen)	92	WT	N/A	C2	3	0	N/A	N
GSM972309	CIT353	RNA	################Mutation Details################ND: not determinedNA: Not applicableWhen gene.mutation=M (mutated), than we have details in exon, protein and DNA.gene.mutation=WT (wild type), the exon, protein and DNA columns are NA (not applicable).BRAF.mutation.DNA means the CDS Mutation (http://cancer.sanger.ac.uk/cosmic/mutation/overview?id=521)And BRAF.mutation.Protein means the AA Mutation …	RMA normalisation (Bioconductor R affy package) + ComBat (R sva package )	GPL570	1	Frozen tissue of primary colorectal Adenocarcinoma (discovery)	Homo sapiens	+	-	Homo sapiens	0	N/A	T3	N/A	N/A	N/A	M0	78	N0	discovery	95	N/A	WT	N/A	Male	N/A	pMMR	WT	N/A	FUFOL	proximal	Manual-Rneasy Micro (Qiagen)	95	WT	N/A	C1	2	0	N/A	Y
GSM972310	CIT354	RNA	################Mutation Details################ND: not determinedNA: Not applicableWhen gene.mutation=M (mutated), than we have details in exon, protein and DNA.gene.mutation=WT (wild type), the exon, protein and DNA columns are NA (not applicable).BRAF.mutation.DNA means the CDS Mutation (http://cancer.sanger.ac.uk/cosmic/mutation/overview?id=521)And BRAF.mutation.Protein means the AA Mutation …	RMA normalisation (Bioconductor R affy package) + ComBat (R sva package )	GPL570	1	Frozen tissue of primary colorectal Adenocarcinoma (discovery)	Homo sapiens	+	-	Homo sapiens	0	N/A	T3	N/A	EX2.codon12	N/A	M0	80	N1	discovery	25	N/A	M	N/A	Female	N/A	pMMR	M	N/A	N/A	proximal	Manual-Rneasy Micro (Qiagen)	25	WT	EX2.codon12	C1	3	0	N/A	N
GSM972311	CIT355	RNA	################Mutation Details################ND: not determinedNA: Not applicableWhen gene.mutation=M (mutated), than we have details in exon, protein and DNA.gene.mutation=WT (wild type), the exon, protein and DNA columns are NA (not applicable).BRAF.mutation.DNA means the CDS Mutation (http://cancer.sanger.ac.uk/cosmic/mutation/overview?id=521)And BRAF.mutation.Protein means the AA Mutation …	RMA normalisation (Bioconductor R affy package) + ComBat (R sva package )	GPL570	1	Frozen tissue of primary colorectal Adenocarcinoma (discovery)	Homo sapiens	+	+	Homo sapiens	0	N/A	T3	N/A	N/A	N/A	M0	55	N0	discovery	106	N/A	WT	N/A	Male	N/A	pMMR	WT	N/A	5FU	distal	Manual-Rneasy Micro (Qiagen)	106	WT	N/A	C5	2	0	N/A	Y
GSM972312	CIT356	RNA	################Mutation Details################ND: not determinedNA: Not applicableWhen gene.mutation=M (mutated), than we have details in exon, protein and DNA.gene.mutation=WT (wild type), the exon, protein and DNA columns are NA (not applicable).BRAF.mutation.DNA means the CDS Mutation (http://cancer.sanger.ac.uk/cosmic/mutation/overview?id=521)And BRAF.mutation.Protein means the AA Mutation …	RMA normalisation (Bioconductor R affy package) + ComBat (R sva package )	GPL570	1	Frozen tissue of primary colorectal Adenocarcinoma (discovery)	Homo sapiens	+	-	Homo sapiens	1	N/A	T3	N/A	N/A	N/A	M0	71	N0	discovery	97	N/A	M	N/A	Male	N/A	pMMR	WT	N/A	N/A	distal	Manual-Rneasy Micro (Qiagen)	97	WT	N/A	C5	2	0	N/A	N
GSM972313	CIT357	RNA	################Mutation Details################ND: not determinedNA: Not applicableWhen gene.mutation=M (mutated), than we have details in exon, protein and DNA.gene.mutation=WT (wild type), the exon, protein and DNA columns are NA (not applicable).BRAF.mutation.DNA means the CDS Mutation (http://cancer.sanger.ac.uk/cosmic/mutation/overview?id=521)And BRAF.mutation.Protein means the AA Mutation …	RMA normalisation (Bioconductor R affy package) + ComBat (R sva package )	GPL570	1	Frozen tissue of primary colorectal Adenocarcinoma (discovery)	Homo sapiens	+	-	Homo sapiens	1	N/A	T2	N/A	N/A	N/A	M0	83	N0	discovery	91	N/A	M	N/A	Female	N/A	pMMR	WT	N/A	N/A	distal	Manual-Rneasy Micro (Qiagen)	91	WT	N/A	C5	1	0	N/A	N
GSM972314	CIT358	RNA	################Mutation Details################ND: not determinedNA: Not applicableWhen gene.mutation=M (mutated), than we have details in exon, protein and DNA.gene.mutation=WT (wild type), the exon, protein and DNA columns are NA (not applicable).BRAF.mutation.DNA means the CDS Mutation (http://cancer.sanger.ac.uk/cosmic/mutation/overview?id=521)And BRAF.mutation.Protein means the AA Mutation …	RMA normalisation (Bioconductor R affy package) + ComBat (R sva package )	GPL570	1	Frozen tissue of primary colorectal Adenocarcinoma (discovery)	Homo sapiens	-	+	Homo sapiens	0	N/A	T3	N/A	N/A	N/A	M0	86	N1	discovery	46	p.V600E	WT	N/A	Female	c.1799T>A	dMMR	WT	c.1799T>A	N/A	proximal	Manual-Rneasy Micro (Qiagen)	46	M	N/A	C2	3	0	N/A	N
GSM972315	CIT359	RNA	################Mutation Details################ND: not determinedNA: Not applicableWhen gene.mutation=M (mutated), than we have details in exon, protein and DNA.gene.mutation=WT (wild type), the exon, protein and DNA columns are NA (not applicable).BRAF.mutation.DNA means the CDS Mutation (http://cancer.sanger.ac.uk/cosmic/mutation/overview?id=521)And BRAF.mutation.Protein means the AA Mutation …	RMA normalisation (Bioconductor R affy package) + ComBat (R sva package )	GPL570	1	Frozen tissue of primary colorectal Adenocarcinoma (discovery)	Homo sapiens	+	-	Homo sapiens	0	N/A	T1	N/A	EX2.codon12	N/A	M0	60	N0	discovery	84	N/A	WT	N/A	Female	N/A	pMMR	M	N/A	N/A	distal	Manual-Rneasy Micro (Qiagen)	84	WT	EX2.codon12	C3	1	0	N/A	N
GSM972316	CIT360	RNA	################Mutation Details################ND: not determinedNA: Not applicableWhen gene.mutation=M (mutated), than we have details in exon, protein and DNA.gene.mutation=WT (wild type), the exon, protein and DNA columns are NA (not applicable).BRAF.mutation.DNA means the CDS Mutation (http://cancer.sanger.ac.uk/cosmic/mutation/overview?id=521)And BRAF.mutation.Protein means the AA Mutation …	RMA normalisation (Bioconductor R affy package) + ComBat (R sva package )	GPL570	1	Frozen tissue of primary colorectal Adenocarcinoma (discovery)	Homo sapiens	+	+	Homo sapiens	0	N/A	T3	N/A	N/A	N/A	M0	77	N0	discovery	83	p.V600E	WT	N/A	Female	c.1799T>A	dMMR	WT	c.1799T>A	N/A	proximal	Manual-Rneasy Micro (Qiagen)	83	M	N/A	C2	2	0	N/A	N
GSM972317	CIT361	RNA	################Mutation Details################ND: not determinedNA: Not applicableWhen gene.mutation=M (mutated), than we have details in exon, protein and DNA.gene.mutation=WT (wild type), the exon, protein and DNA columns are NA (not applicable).BRAF.mutation.DNA means the CDS Mutation (http://cancer.sanger.ac.uk/cosmic/mutation/overview?id=521)And BRAF.mutation.Protein means the AA Mutation …	RMA normalisation (Bioconductor R affy package) + ComBat (R sva package )	GPL570	1	Frozen tissue of primary colorectal Adenocarcinoma (discovery)	Homo sapiens	+	+	Homo sapiens	1	N/A	T3	N/A	N/A	N/A	M0	85	N0	discovery	30	p.V600E	WT	N/A	Male	c.1799T>A	dMMR	WT	c.1799T>A	N/A	proximal	Manual-Rneasy Micro (Qiagen)	5	M	N/A	C2	2	1	N/A	N
GSM972318	CIT362	RNA	################Mutation Details################ND: not determinedNA: Not applicableWhen gene.mutation=M (mutated), than we have details in exon, protein and DNA.gene.mutation=WT (wild type), the exon, protein and DNA columns are NA (not applicable).BRAF.mutation.DNA means the CDS Mutation (http://cancer.sanger.ac.uk/cosmic/mutation/overview?id=521)And BRAF.mutation.Protein means the AA Mutation …	RMA normalisation (Bioconductor R affy package) + ComBat (R sva package )	GPL570	1	Frozen tissue of primary colorectal Adenocarcinoma (discovery)	Homo sapiens	+	-	Homo sapiens	1	N/A	T3	N/A	EX2.codon13	N/A	M0	84	N0	discovery	36	N/A	WT	N/A	Female	N/A	pMMR	M	N/A	N/A	proximal	Manual-Rneasy Micro (Qiagen)	36	WT	EX2.codon13	C1	2	0	N/A	N
GSM972319	CIT363	RNA	################Mutation Details################ND: not determinedNA: Not applicableWhen gene.mutation=M (mutated), than we have details in exon, protein and DNA.gene.mutation=WT (wild type), the exon, protein and DNA columns are NA (not applicable).BRAF.mutation.DNA means the CDS Mutation (http://cancer.sanger.ac.uk/cosmic/mutation/overview?id=521)And BRAF.mutation.Protein means the AA Mutation …	RMA normalisation (Bioconductor R affy package) + ComBat (R sva package )	GPL570	1	Frozen tissue of primary colorectal Adenocarcinoma (discovery)	Homo sapiens	+	-	Homo sapiens	1	N/A	T3	N/A	EX2.codon12	N/A	M0	71	N0	discovery	78	N/A	M	N/A	Female	N/A	pMMR	M	N/A	FUFOL	distal	Manual-Rneasy Micro (Qiagen)	78	WT	EX2.codon12	C1	2	0	N/A	Y
GSM972320	CIT364	RNA	################Mutation Details################ND: not determinedNA: Not applicableWhen gene.mutation=M (mutated), than we have details in exon, protein and DNA.gene.mutation=WT (wild type), the exon, protein and DNA columns are NA (not applicable).BRAF.mutation.DNA means the CDS Mutation (http://cancer.sanger.ac.uk/cosmic/mutation/overview?id=521)And BRAF.mutation.Protein means the AA Mutation …	RMA normalisation (Bioconductor R affy package) + ComBat (R sva package )	GPL570	1	Frozen tissue of primary colorectal Adenocarcinoma (discovery)	Homo sapiens	+	-	Homo sapiens	1	N/A	T2	N/A	EX2.codon12	N/A	M0	64	N1	discovery	58	N/A	M	N/A	Male	N/A	pMMR	M	N/A	N/A	distal	Manual-Rneasy Micro (Qiagen)	10	WT	EX2.codon12	C6	3	1	N/A	N
GSM972321	CIT365	RNA	################Mutation Details################ND: not determinedNA: Not applicableWhen gene.mutation=M (mutated), than we have details in exon, protein and DNA.gene.mutation=WT (wild type), the exon, protein and DNA columns are NA (not applicable).BRAF.mutation.DNA means the CDS Mutation (http://cancer.sanger.ac.uk/cosmic/mutation/overview?id=521)And BRAF.mutation.Protein means the AA Mutation …	RMA normalisation (Bioconductor R affy package) + ComBat (R sva package )	GPL570	1	Frozen tissue of primary colorectal Adenocarcinoma (discovery)	Homo sapiens	+	-	Homo sapiens	0	N/A	T3	N/A	N/A	N/A	M0	52	N2	discovery	9	N/A	M	N/A	Male	N/A	pMMR	WT	N/A	N/A	distal	Manual-Rneasy Micro (Qiagen)	9	WT	N/A	C6	3	0	N/A	N
GSM972322	CIT366	RNA	################Mutation Details################ND: not determinedNA: Not applicableWhen gene.mutation=M (mutated), than we have details in exon, protein and DNA.gene.mutation=WT (wild type), the exon, protein and DNA columns are NA (not applicable).BRAF.mutation.DNA means the CDS Mutation (http://cancer.sanger.ac.uk/cosmic/mutation/overview?id=521)And BRAF.mutation.Protein means the AA Mutation …	RMA normalisation (Bioconductor R affy package) + ComBat (R sva package )	GPL570	1	Frozen tissue of primary colorectal Adenocarcinoma (discovery)	Homo sapiens	+	-	Homo sapiens	1	N/A	T3	N/A	EX2.codon12	N/A	M0	46	N0	discovery	86	N/A	WT	N/A	Male	N/A	pMMR	M	N/A	FUFOL	distal	Manual-Rneasy Micro (Qiagen)	66	WT	EX2.codon12	C1	2	1	N/A	Y
GSM972323	CIT367	RNA	################Mutation Details################ND: not determinedNA: Not applicableWhen gene.mutation=M (mutated), than we have details in exon, protein and DNA.gene.mutation=WT (wild type), the exon, protein and DNA columns are NA (not applicable).BRAF.mutation.DNA means the CDS Mutation (http://cancer.sanger.ac.uk/cosmic/mutation/overview?id=521)And BRAF.mutation.Protein means the AA Mutation …	RMA normalisation (Bioconductor R affy package) + ComBat (R sva package )	GPL570	1	Frozen tissue of primary colorectal Adenocarcinoma (discovery)	Homo sapiens	+	-	Homo sapiens	0	N/A	T3	N/A	N/A	N/A	M0	67	N1	discovery	80	N/A	M	N/A	Female	N/A	pMMR	WT	N/A	5FU	distal	Manual-Rneasy Micro (Qiagen)	80	WT	N/A	C5	3	0	N/A	Y
GSM972324	CIT368	RNA	################Mutation Details################ND: not determinedNA: Not applicableWhen gene.mutation=M (mutated), than we have details in exon, protein and DNA.gene.mutation=WT (wild type), the exon, protein and DNA columns are NA (not applicable).BRAF.mutation.DNA means the CDS Mutation (http://cancer.sanger.ac.uk/cosmic/mutation/overview?id=521)And BRAF.mutation.Protein means the AA Mutation …	RMA normalisation (Bioconductor R affy package) + ComBat (R sva package )	GPL570	1	Frozen tissue of primary colorectal Adenocarcinoma (discovery)	Homo sapiens	+	-	Homo sapiens	0	N/A	T3	N/A	EX2.codon13	N/A	M0	72	N0	discovery	82	N/A	WT	N/A	Male	N/A	pMMR	M	N/A	N/A	distal	Manual-Rneasy Micro (Qiagen)	82	WT	EX2.codon13	C5	2	0	N/A	N
GSM972325	CIT369	RNA	################Mutation Details################ND: not determinedNA: Not applicableWhen gene.mutation=M (mutated), than we have details in exon, protein and DNA.gene.mutation=WT (wild type), the exon, protein and DNA columns are NA (not applicable).BRAF.mutation.DNA means the CDS Mutation (http://cancer.sanger.ac.uk/cosmic/mutation/overview?id=521)And BRAF.mutation.Protein means the AA Mutation …	RMA normalisation (Bioconductor R affy package) + ComBat (R sva package )	GPL570	1	Frozen tissue of primary colorectal Adenocarcinoma (discovery)	Homo sapiens	N/A	+	Homo sapiens	0	N/A	T3	N/A	EX2.codon12	N/A	M0	55	N1	discovery	71	N/A	WT	N/A	Male	N/A	pMMR	M	N/A	N/A	proximal	Manual-Rneasy Micro (Qiagen)	53	WT	EX2.codon12	C3	3	1	N/A	N
GSM972326	CIT370	RNA	################Mutation Details################ND: not determinedNA: Not applicableWhen gene.mutation=M (mutated), than we have details in exon, protein and DNA.gene.mutation=WT (wild type), the exon, protein and DNA columns are NA (not applicable).BRAF.mutation.DNA means the CDS Mutation (http://cancer.sanger.ac.uk/cosmic/mutation/overview?id=521)And BRAF.mutation.Protein means the AA Mutation …	RMA normalisation (Bioconductor R affy package) + ComBat (R sva package )	GPL570	1	Frozen tissue of primary colorectal Adenocarcinoma (discovery)	Homo sapiens	+	-	Homo sapiens	0	N/A	T3	N/A	EX2.codon13	N/A	M0	71	N0	discovery	85	N/A	M	N/A	Female	N/A	pMMR	M	N/A	FUFOL	distal	Manual-Rneasy Micro (Qiagen)	85	WT	EX2.codon13	C3	2	0	N/A	Y
GSM972327	CIT371	RNA	################Mutation Details################ND: not determinedNA: Not applicableWhen gene.mutation=M (mutated), than we have details in exon, protein and DNA.gene.mutation=WT (wild type), the exon, protein and DNA columns are NA (not applicable).BRAF.mutation.DNA means the CDS Mutation (http://cancer.sanger.ac.uk/cosmic/mutation/overview?id=521)And BRAF.mutation.Protein means the AA Mutation …	RMA normalisation (Bioconductor R affy package) + ComBat (R sva package )	GPL570	1	Frozen tissue of primary colorectal Adenocarcinoma (discovery)	Homo sapiens	+	-	Homo sapiens	0	N/A	T3	N/A	N/A	N/A	M0	60	N0	discovery	83	N/A	WT	N/A	Male	N/A	pMMR	WT	N/A	N/A	proximal	Manual-Rneasy Micro (Qiagen)	83	WT	N/A	C2	2	0	N/A	N
GSM972328	CIT372	RNA	################Mutation Details################ND: not determinedNA: Not applicableWhen gene.mutation=M (mutated), than we have details in exon, protein and DNA.gene.mutation=WT (wild type), the exon, protein and DNA columns are NA (not applicable).BRAF.mutation.DNA means the CDS Mutation (http://cancer.sanger.ac.uk/cosmic/mutation/overview?id=521)And BRAF.mutation.Protein means the AA Mutation …	RMA normalisation (Bioconductor R affy package) + ComBat (R sva package )	GPL570	1	Frozen tissue of primary colorectal Adenocarcinoma (discovery)	Homo sapiens	+	-	Homo sapiens	0	N/A	T3	N/A	N/A	N/A	M0	74	N2	discovery	82	N/A	WT	N/A	Male	N/A	pMMR	WT	N/A	FUFOL	distal	Manual-Rneasy Micro (Qiagen)	78	WT	N/A	C5	3	1	N/A	Y
GSM972329	CIT373	RNA	################Mutation Details################ND: not determinedNA: Not applicableWhen gene.mutation=M (mutated), than we have details in exon, protein and DNA.gene.mutation=WT (wild type), the exon, protein and DNA columns are NA (not applicable).BRAF.mutation.DNA means the CDS Mutation (http://cancer.sanger.ac.uk/cosmic/mutation/overview?id=521)And BRAF.mutation.Protein means the AA Mutation …	RMA normalisation (Bioconductor R affy package) + ComBat (R sva package )	GPL570	1	Frozen tissue of primary colorectal Adenocarcinoma (discovery)	Homo sapiens	+	-	Homo sapiens	0	N/A	T3	N/A	N/A	N/A	M0	61	N0	discovery	78	N/A	WT	N/A	Male	N/A	pMMR	WT	N/A	N/A	distal	Manual-Rneasy Micro (Qiagen)	78	WT	N/A	C6	2	0	N/A	N
GSM972330	CIT374	RNA	################Mutation Details################ND: not determinedNA: Not applicableWhen gene.mutation=M (mutated), than we have details in exon, protein and DNA.gene.mutation=WT (wild type), the exon, protein and DNA columns are NA (not applicable).BRAF.mutation.DNA means the CDS Mutation (http://cancer.sanger.ac.uk/cosmic/mutation/overview?id=521)And BRAF.mutation.Protein means the AA Mutation …	RMA normalisation (Bioconductor R affy package) + ComBat (R sva package )	GPL570	1	Frozen tissue of primary colorectal Adenocarcinoma (discovery)	Homo sapiens	-	-	Homo sapiens	0	N/A	T3	N/A	EX2.codon12	N/A	M0	79	N0	discovery	86	N/A	WT	N/A	Female	N/A	dMMR	M	N/A	N/A	proximal	Manual-Rneasy Micro (Qiagen)	86	WT	EX2.codon12	C2	2	0	N/A	N
GSM972331	CIT375	RNA	################Mutation Details################ND: not determinedNA: Not applicableWhen gene.mutation=M (mutated), than we have details in exon, protein and DNA.gene.mutation=WT (wild type), the exon, protein and DNA columns are NA (not applicable).BRAF.mutation.DNA means the CDS Mutation (http://cancer.sanger.ac.uk/cosmic/mutation/overview?id=521)And BRAF.mutation.Protein means the AA Mutation …	RMA normalisation (Bioconductor R affy package) + ComBat (R sva package )	GPL570	1	Frozen tissue of primary colorectal Adenocarcinoma (discovery)	Homo sapiens	+	-	Homo sapiens	1	N/A	T3	N/A	N/A	N/A	M0	79	N0	discovery	75	N/A	WT	N/A	Male	N/A	pMMR	WT	N/A	N/A	distal	Manual-Rneasy Micro (Qiagen)	75	WT	N/A	C5	2	0	N/A	N
GSM972332	CIT376	RNA	################Mutation Details################ND: not determinedNA: Not applicableWhen gene.mutation=M (mutated), than we have details in exon, protein and DNA.gene.mutation=WT (wild type), the exon, protein and DNA columns are NA (not applicable).BRAF.mutation.DNA means the CDS Mutation (http://cancer.sanger.ac.uk/cosmic/mutation/overview?id=521)And BRAF.mutation.Protein means the AA Mutation …	RMA normalisation (Bioconductor R affy package) + ComBat (R sva package )	GPL570	1	Frozen tissue of primary colorectal Adenocarcinoma (discovery)	Homo sapiens	-	+	Homo sapiens	0	N/A	T3	N/A	N/A	N/A	M0	72	N0	discovery	87	p.V600E	M	N/A	Female	c.1799T>A	dMMR	WT	c.1799T>A	N/A	distal	Manual-Rneasy Micro (Qiagen)	87	M	N/A	C2	2	0	N/A	N
GSM972333	CIT377	RNA	################Mutation Details################ND: not determinedNA: Not applicableWhen gene.mutation=M (mutated), than we have details in exon, protein and DNA.gene.mutation=WT (wild type), the exon, protein and DNA columns are NA (not applicable).BRAF.mutation.DNA means the CDS Mutation (http://cancer.sanger.ac.uk/cosmic/mutation/overview?id=521)And BRAF.mutation.Protein means the AA Mutation …	RMA normalisation (Bioconductor R affy package) + ComBat (R sva package )	GPL570	1	Frozen tissue of primary colorectal Adenocarcinoma (discovery)	Homo sapiens	+	-	Homo sapiens	0	N/A	T3	N/A	N/A	N/A	M0	49	N0	discovery	80	N/A	M	N/A	Male	N/A	pMMR	WT	N/A	FUFOL	distal	Manual-Rneasy Micro (Qiagen)	80	WT	N/A	C1	2	0	N/A	Y
GSM972334	CIT378	RNA	################Mutation Details################ND: not determinedNA: Not applicableWhen gene.mutation=M (mutated), than we have details in exon, protein and DNA.gene.mutation=WT (wild type), the exon, protein and DNA columns are NA (not applicable).BRAF.mutation.DNA means the CDS Mutation (http://cancer.sanger.ac.uk/cosmic/mutation/overview?id=521)And BRAF.mutation.Protein means the AA Mutation …	RMA normalisation (Bioconductor R affy package) + ComBat (R sva package )	GPL570	1	Frozen tissue of primary colorectal Adenocarcinoma (discovery)	Homo sapiens	+	+	Homo sapiens	0	N/A	T3	N/A	N/A	N/A	M0	79	N2	discovery	77	p.V600E	WT	N/A	Female	c.1799T>A	dMMR	WT	c.1799T>A	5FU	proximal	Manual-Rneasy Micro (Qiagen)	77	M	N/A	C2	3	0	N/A	Y
GSM972335	CIT379	RNA	################Mutation Details################ND: not determinedNA: Not applicableWhen gene.mutation=M (mutated), than we have details in exon, protein and DNA.gene.mutation=WT (wild type), the exon, protein and DNA columns are NA (not applicable).BRAF.mutation.DNA means the CDS Mutation (http://cancer.sanger.ac.uk/cosmic/mutation/overview?id=521)And BRAF.mutation.Protein means the AA Mutation …	RMA normalisation (Bioconductor R affy package) + ComBat (R sva package )	GPL570	1	Frozen tissue of primary colorectal Adenocarcinoma (discovery)	Homo sapiens	+	-	Homo sapiens	1	N/A	T2	N/A	N/A	N/A	M0	73	N0	discovery	46	N/A	M	N/A	Male	N/A	pMMR	WT	N/A	N/A	distal	Manual-Rneasy Micro (Qiagen)	46	WT	N/A	C1	1	0	N/A	N
GSM972336	CIT380	RNA	################Mutation Details################ND: not determinedNA: Not applicableWhen gene.mutation=M (mutated), than we have details in exon, protein and DNA.gene.mutation=WT (wild type), the exon, protein and DNA columns are NA (not applicable).BRAF.mutation.DNA means the CDS Mutation (http://cancer.sanger.ac.uk/cosmic/mutation/overview?id=521)And BRAF.mutation.Protein means the AA Mutation …	RMA normalisation (Bioconductor R affy package) + ComBat (R sva package )	GPL570	1	Frozen tissue of primary colorectal Adenocarcinoma (discovery)	Homo sapiens	+	-	Homo sapiens	0	N/A	T3	N/A	N/A	N/A	M0	63	N1	discovery	50	N/A	M	N/A	Male	N/A	pMMR	WT	N/A	5FU	distal	Manual-Rneasy Micro (Qiagen)	50	WT	N/A	C6	3	0	N/A	Y
GSM972337	CIT381	RNA	################Mutation Details################ND: not determinedNA: Not applicableWhen gene.mutation=M (mutated), than we have details in exon, protein and DNA.gene.mutation=WT (wild type), the exon, protein and DNA columns are NA (not applicable).BRAF.mutation.DNA means the CDS Mutation (http://cancer.sanger.ac.uk/cosmic/mutation/overview?id=521)And BRAF.mutation.Protein means the AA Mutation …	RMA normalisation (Bioconductor R affy package) + ComBat (R sva package )	GPL570	1	Frozen tissue of primary colorectal Adenocarcinoma (discovery)	Homo sapiens	-	+	Homo sapiens	1	N/A	T3	N/A	N/A	N/A	M0	80	N1	discovery	41	p.V600E	WT	N/A	Female	c.1799T>A	dMMR	WT	c.1799T>A	N/A	proximal	Manual-Rneasy Micro (Qiagen)	41	M	N/A	C2	3	0	N/A	N
GSM972338	CIT382	RNA	################Mutation Details################ND: not determinedNA: Not applicableWhen gene.mutation=M (mutated), than we have details in exon, protein and DNA.gene.mutation=WT (wild type), the exon, protein and DNA columns are NA (not applicable).BRAF.mutation.DNA means the CDS Mutation (http://cancer.sanger.ac.uk/cosmic/mutation/overview?id=521)And BRAF.mutation.Protein means the AA Mutation …	RMA normalisation (Bioconductor R affy package) + ComBat (R sva package )	GPL570	1	Frozen tissue of primary colorectal Adenocarcinoma (discovery)	Homo sapiens	+	-	Homo sapiens	0	N/A	T3	N/A	N/A	N/A	M0	69	N0	discovery	74	N/A	M	N/A	Male	N/A	pMMR	WT	N/A	FUFOL	distal	Manual-Rneasy Micro (Qiagen)	74	WT	N/A	C6	2	0	N/A	Y
GSM972339	CIT383	RNA	################Mutation Details################ND: not determinedNA: Not applicableWhen gene.mutation=M (mutated), than we have details in exon, protein and DNA.gene.mutation=WT (wild type), the exon, protein and DNA columns are NA (not applicable).BRAF.mutation.DNA means the CDS Mutation (http://cancer.sanger.ac.uk/cosmic/mutation/overview?id=521)And BRAF.mutation.Protein means the AA Mutation …	RMA normalisation (Bioconductor R affy package) + ComBat (R sva package )	GPL570	1	Frozen tissue of primary colorectal Adenocarcinoma (discovery)	Homo sapiens	+	-	Homo sapiens	0	N/A	T3	N/A	EX2.codon12	N/A	M0	67	N1	discovery	76	N/A	M	N/A	Male	N/A	pMMR	M	N/A	5FU	proximal	Manual-Rneasy Micro (Qiagen)	76	WT	EX2.codon12	C1	3	0	N/A	Y
GSM972340	CIT384	RNA	################Mutation Details################ND: not determinedNA: Not applicableWhen gene.mutation=M (mutated), than we have details in exon, protein and DNA.gene.mutation=WT (wild type), the exon, protein and DNA columns are NA (not applicable).BRAF.mutation.DNA means the CDS Mutation (http://cancer.sanger.ac.uk/cosmic/mutation/overview?id=521)And BRAF.mutation.Protein means the AA Mutation …	RMA normalisation (Bioconductor R affy package) + ComBat (R sva package )	GPL570	1	Frozen tissue of primary colorectal Adenocarcinoma (discovery)	Homo sapiens	+	-	Homo sapiens	0	N/A	T3	N/A	N/A	N/A	M0	75	N0	discovery	84	N/A	WT	N/A	Male	N/A	pMMR	WT	N/A	N/A	distal	Manual-Rneasy Micro (Qiagen)	48	WT	N/A	C5	2	1	N/A	N
GSM972341	CIT385	RNA	################Mutation Details################ND: not determinedNA: Not applicableWhen gene.mutation=M (mutated), than we have details in exon, protein and DNA.gene.mutation=WT (wild type), the exon, protein and DNA columns are NA (not applicable).BRAF.mutation.DNA means the CDS Mutation (http://cancer.sanger.ac.uk/cosmic/mutation/overview?id=521)And BRAF.mutation.Protein means the AA Mutation …	RMA normalisation (Bioconductor R affy package) + ComBat (R sva package )	GPL570	1	Frozen tissue of primary colorectal Adenocarcinoma (discovery)	Homo sapiens	+	-	Homo sapiens	0	N/A	T3	N/A	N/A	N/A	M0	89	N1	discovery	69	N/A	M	N/A	Female	N/A	pMMR	WT	N/A	N/A	distal	Manual-Rneasy Micro (Qiagen)	69	WT	N/A	C5	3	0	N/A	N
GSM972342	CIT386	RNA	################Mutation Details################ND: not determinedNA: Not applicableWhen gene.mutation=M (mutated), than we have details in exon, protein and DNA.gene.mutation=WT (wild type), the exon, protein and DNA columns are NA (not applicable).BRAF.mutation.DNA means the CDS Mutation (http://cancer.sanger.ac.uk/cosmic/mutation/overview?id=521)And BRAF.mutation.Protein means the AA Mutation …	RMA normalisation (Bioconductor R affy package) + ComBat (R sva package )	GPL570	1	Frozen tissue of primary colorectal Adenocarcinoma (discovery)	Homo sapiens	+	-	Homo sapiens	0	N/A	T2	N/A	N/A	N/A	M0	78	N0	discovery	28	N/A	WT	N/A	Male	N/A	pMMR	WT	N/A	N/A	distal	Manual-Rneasy Micro (Qiagen)	28	WT	N/A	C1	1	0	N/A	N
GSM972343	CIT387	RNA	################Mutation Details################ND: not determinedNA: Not applicableWhen gene.mutation=M (mutated), than we have details in exon, protein and DNA.gene.mutation=WT (wild type), the exon, protein and DNA columns are NA (not applicable).BRAF.mutation.DNA means the CDS Mutation (http://cancer.sanger.ac.uk/cosmic/mutation/overview?id=521)And BRAF.mutation.Protein means the AA Mutation …	RMA normalisation (Bioconductor R affy package) + ComBat (R sva package )	GPL570	1	Frozen tissue of primary colorectal Adenocarcinoma (discovery)	Homo sapiens	+	-	Homo sapiens	1	N/A	T3	N/A	EX2.codon12	N/A	M0	86	N0	discovery	52	N/A	M	N/A	Male	N/A	pMMR	M	N/A	N/A	proximal	Manual-Rneasy Micro (Qiagen)	52	WT	EX2.codon12	C5	2	0	N/A	N
GSM972344	CIT388	RNA	################Mutation Details################ND: not determinedNA: Not applicableWhen gene.mutation=M (mutated), than we have details in exon, protein and DNA.gene.mutation=WT (wild type), the exon, protein and DNA columns are NA (not applicable).BRAF.mutation.DNA means the CDS Mutation (http://cancer.sanger.ac.uk/cosmic/mutation/overview?id=521)And BRAF.mutation.Protein means the AA Mutation …	RMA normalisation (Bioconductor R affy package) + ComBat (R sva package )	GPL570	1	Frozen tissue of primary colorectal Adenocarcinoma (discovery)	Homo sapiens	+	-	Homo sapiens	0	N/A	T3	N/A	N/A	N/A	M0	70	N0	discovery	75	N/A	M	N/A	Female	N/A	pMMR	WT	N/A	N/A	distal	Manual-Rneasy Micro (Qiagen)	75	WT	N/A	C5	2	0	N/A	N
GSM972345	CIT389	RNA	################Mutation Details################ND: not determinedNA: Not applicableWhen gene.mutation=M (mutated), than we have details in exon, protein and DNA.gene.mutation=WT (wild type), the exon, protein and DNA columns are NA (not applicable).BRAF.mutation.DNA means the CDS Mutation (http://cancer.sanger.ac.uk/cosmic/mutation/overview?id=521)And BRAF.mutation.Protein means the AA Mutation …	RMA normalisation (Bioconductor R affy package) + ComBat (R sva package )	GPL570	1	Frozen tissue of primary colorectal Adenocarcinoma (discovery)	Homo sapiens	+	-	Homo sapiens	1	N/A	T3	N/A	EX2.codon12	N/A	M0	83	N2	discovery	42	N/A	WT	N/A	Male	N/A	pMMR	M	N/A	N/A	proximal	Manual-Rneasy Micro (Qiagen)	41	WT	EX2.codon12	C4	3	1	N/A	N
GSM972346	CIT390	RNA	################Mutation Details################ND: not determinedNA: Not applicableWhen gene.mutation=M (mutated), than we have details in exon, protein and DNA.gene.mutation=WT (wild type), the exon, protein and DNA columns are NA (not applicable).BRAF.mutation.DNA means the CDS Mutation (http://cancer.sanger.ac.uk/cosmic/mutation/overview?id=521)And BRAF.mutation.Protein means the AA Mutation …	RMA normalisation (Bioconductor R affy package) + ComBat (R sva package )	GPL570	1	Frozen tissue of primary colorectal Adenocarcinoma (discovery)	Homo sapiens	-	+	Homo sapiens	1	N/A	T3	N/A	N/A	N/A	M0	82	N1	discovery	72	p.V600E	M	N/A	Female	c.1799T>A	dMMR	WT	c.1799T>A	N/A	distal	Manual-Rneasy Micro (Qiagen)	72	M	N/A	C2	3	0	N/A	N
GSM972347	CIT391	RNA	################Mutation Details################ND: not determinedNA: Not applicableWhen gene.mutation=M (mutated), than we have details in exon, protein and DNA.gene.mutation=WT (wild type), the exon, protein and DNA columns are NA (not applicable).BRAF.mutation.DNA means the CDS Mutation (http://cancer.sanger.ac.uk/cosmic/mutation/overview?id=521)And BRAF.mutation.Protein means the AA Mutation …	RMA normalisation (Bioconductor R affy package) + ComBat (R sva package )	GPL570	1	Frozen tissue of primary colorectal Adenocarcinoma (discovery)	Homo sapiens	+	-	Homo sapiens	0	N/A	T3	N/A	N/A	N/A	M0	73	N0	discovery	7	N/A	M	N/A	Female	N/A	pMMR	WT	N/A	N/A	distal	Manual-Rneasy Micro (Qiagen)	7	WT	N/A	C5	2	0	N/A	N
GSM972348	CIT392	RNA	################Mutation Details################ND: not determinedNA: Not applicableWhen gene.mutation=M (mutated), than we have details in exon, protein and DNA.gene.mutation=WT (wild type), the exon, protein and DNA columns are NA (not applicable).BRAF.mutation.DNA means the CDS Mutation (http://cancer.sanger.ac.uk/cosmic/mutation/overview?id=521)And BRAF.mutation.Protein means the AA Mutation …	RMA normalisation (Bioconductor R affy package) + ComBat (R sva package )	GPL570	1	Frozen tissue of primary colorectal Adenocarcinoma (discovery)	Homo sapiens	N/A	-	Homo sapiens	0	N/A	T3	N/A	EX2.codon12	N/A	M0	60	N0	discovery	62	N/A	WT	N/A	Male	N/A	pMMR	M	N/A	FUFOL	distal	Manual-Rneasy Micro (Qiagen)	62	WT	EX2.codon12	C1	2	0	N/A	Y
GSM972349	CIT393	RNA	################Mutation Details################ND: not determinedNA: Not applicableWhen gene.mutation=M (mutated), than we have details in exon, protein and DNA.gene.mutation=WT (wild type), the exon, protein and DNA columns are NA (not applicable).BRAF.mutation.DNA means the CDS Mutation (http://cancer.sanger.ac.uk/cosmic/mutation/overview?id=521)And BRAF.mutation.Protein means the AA Mutation …	RMA normalisation (Bioconductor R affy package) + ComBat (R sva package )	GPL570	1	Frozen tissue of primary colorectal Adenocarcinoma (discovery)	Homo sapiens	-	-	Homo sapiens	1	N/A	T4	N/A	EX2.codon12	N/A	M0	79	N1	discovery	5	N/A	WT	N/A	Female	N/A	pMMR	M	N/A	FUFOL	proximal	Manual-Rneasy Micro (Qiagen)	5	WT	EX2.codon12	C4	3	0	N/A	Y
GSM972350	CIT394	RNA	################Mutation Details################ND: not determinedNA: Not applicableWhen gene.mutation=M (mutated), than we have details in exon, protein and DNA.gene.mutation=WT (wild type), the exon, protein and DNA columns are NA (not applicable).BRAF.mutation.DNA means the CDS Mutation (http://cancer.sanger.ac.uk/cosmic/mutation/overview?id=521)And BRAF.mutation.Protein means the AA Mutation …	RMA normalisation (Bioconductor R affy package) + ComBat (R sva package )	GPL570	1	Frozen tissue of primary colorectal Adenocarcinoma (discovery)	Homo sapiens	-	-	Homo sapiens	1	N/A	T3	N/A	N/A	N/A	M0	84	N1	discovery	9	N/A	WT	N/A	Female	N/A	pMMR	WT	N/A	N/A	distal	Manual-Rneasy Mini (Qiagen)	9	WT	N/A	C3	3	N/A	N/A	N
GSM972351	CIT395	RNA	################Mutation Details################ND: not determinedNA: Not applicableWhen gene.mutation=M (mutated), than we have details in exon, protein and DNA.gene.mutation=WT (wild type), the exon, protein and DNA columns are NA (not applicable).BRAF.mutation.DNA means the CDS Mutation (http://cancer.sanger.ac.uk/cosmic/mutation/overview?id=521)And BRAF.mutation.Protein means the AA Mutation …	RMA normalisation (Bioconductor R affy package) + ComBat (R sva package )	GPL570	1	Frozen tissue of primary colorectal Adenocarcinoma (discovery)	Homo sapiens	+	-	Homo sapiens	0	N/A	T4	N/A	N/A	N/A	M0	71	N0	discovery	24	N/A	N/A	N/A	Male	N/A	N/A	WT	N/A	N/A	distal	Manual-Rneasy Mini (Qiagen)	24	WT	N/A	C6	2	0	N/A	N
GSM972352	CIT396	RNA	################Mutation Details################ND: not determinedNA: Not applicableWhen gene.mutation=M (mutated), than we have details in exon, protein and DNA.gene.mutation=WT (wild type), the exon, protein and DNA columns are NA (not applicable).BRAF.mutation.DNA means the CDS Mutation (http://cancer.sanger.ac.uk/cosmic/mutation/overview?id=521)And BRAF.mutation.Protein means the AA Mutation …	RMA normalisation (Bioconductor R affy package) + ComBat (R sva package )	GPL570	1	Frozen tissue of primary colorectal Adenocarcinoma (discovery)	Homo sapiens	+	-	Homo sapiens	0	N/A	T3	N/A	N/A	N/A	M0	66	N2	discovery	139	N/A	M	N/A	Male	N/A	pMMR	WT	N/A	FUFOL	distal	Manual-Rneasy Mini (Qiagen)	74	WT	N/A	C5	3	1	N/A	Y
GSM972353	CIT397	RNA	################Mutation Details################ND: not determinedNA: Not applicableWhen gene.mutation=M (mutated), than we have details in exon, protein and DNA.gene.mutation=WT (wild type), the exon, protein and DNA columns are NA (not applicable).BRAF.mutation.DNA means the CDS Mutation (http://cancer.sanger.ac.uk/cosmic/mutation/overview?id=521)And BRAF.mutation.Protein means the AA Mutation …	RMA normalisation (Bioconductor R affy package) + ComBat (R sva package )	GPL570	1	Frozen tissue of primary colorectal Adenocarcinoma (discovery)	Homo sapiens	-	-	Homo sapiens	0	N/A	T4	N/A	EX2.codon12	N/A	M0	46	N0	discovery	133	N/A	WT	N/A	Female	N/A	dMMR	M	N/A	FUFOL	proximal	Manual-Rneasy Mini (Qiagen)	133	WT	EX2.codon12	C2	2	0	N/A	Y
GSM972354	CIT398	RNA	################Mutation Details################ND: not determinedNA: Not applicableWhen gene.mutation=M (mutated), than we have details in exon, protein and DNA.gene.mutation=WT (wild type), the exon, protein and DNA columns are NA (not applicable).BRAF.mutation.DNA means the CDS Mutation (http://cancer.sanger.ac.uk/cosmic/mutation/overview?id=521)And BRAF.mutation.Protein means the AA Mutation …	RMA normalisation (Bioconductor R affy package) + ComBat (R sva package )	GPL570	1	Frozen tissue of primary colorectal Adenocarcinoma (discovery)	Homo sapiens	+	-	Homo sapiens	1	N/A	T3	N/A	N/A	N/A	M0	68	N2	discovery	95	N/A	M	N/A	Female	N/A	pMMR	WT	N/A	N/A	proximal	Manual-Rneasy Mini (Qiagen)	23	WT	N/A	C2	3	1	N/A	N
GSM972355	CIT399	RNA	################Mutation Details################ND: not determinedNA: Not applicableWhen gene.mutation=M (mutated), than we have details in exon, protein and DNA.gene.mutation=WT (wild type), the exon, protein and DNA columns are NA (not applicable).BRAF.mutation.DNA means the CDS Mutation (http://cancer.sanger.ac.uk/cosmic/mutation/overview?id=521)And BRAF.mutation.Protein means the AA Mutation …	RMA normalisation (Bioconductor R affy package) + ComBat (R sva package )	GPL570	1	Frozen tissue of primary colorectal Adenocarcinoma (discovery)	Homo sapiens	+	-	Homo sapiens	1	N/A	T3	N/A	EX2.codon12	N/A	M0	72	N0	discovery	34	N/A	M	N/A	Male	N/A	pMMR	M	N/A	FUFOL	distal	Manual-Rneasy Mini (Qiagen)	17	WT	EX2.codon12	C5	2	1	N/A	Y
GSM972356	CIT400	RNA	################Mutation Details################ND: not determinedNA: Not applicableWhen gene.mutation=M (mutated), than we have details in exon, protein and DNA.gene.mutation=WT (wild type), the exon, protein and DNA columns are NA (not applicable).BRAF.mutation.DNA means the CDS Mutation (http://cancer.sanger.ac.uk/cosmic/mutation/overview?id=521)And BRAF.mutation.Protein means the AA Mutation …	RMA normalisation (Bioconductor R affy package) + ComBat (R sva package )	GPL570	1	Frozen tissue of primary colorectal Adenocarcinoma (discovery)	Homo sapiens	+	-	Homo sapiens	1	N/A	T3	N/A	N/A	N/A	M0	73	N0	discovery	53	N/A	M	N/A	Female	N/A	pMMR	WT	N/A	N/A	distal	Manual-Rneasy Mini (Qiagen)	53	WT	N/A	C1	2	N/A	N/A	N
GSM972357	CIT401	RNA	################Mutation Details################ND: not determinedNA: Not applicableWhen gene.mutation=M (mutated), than we have details in exon, protein and DNA.gene.mutation=WT (wild type), the exon, protein and DNA columns are NA (not applicable).BRAF.mutation.DNA means the CDS Mutation (http://cancer.sanger.ac.uk/cosmic/mutation/overview?id=521)And BRAF.mutation.Protein means the AA Mutation …	RMA normalisation (Bioconductor R affy package) + ComBat (R sva package )	GPL570	1	Frozen tissue of primary colorectal Adenocarcinoma (discovery)	Homo sapiens	-	-	Homo sapiens	1	N/A	T3	N/A	N/A	N/A	M0	88	N0	discovery	42	N/A	WT	N/A	Female	N/A	pMMR	WT	N/A	N/A	distal	Manual-Rneasy Mini (Qiagen)	42	WT	N/A	C6	2	0	N/A	N
GSM972358	CIT402	RNA	################Mutation Details################ND: not determinedNA: Not applicableWhen gene.mutation=M (mutated), than we have details in exon, protein and DNA.gene.mutation=WT (wild type), the exon, protein and DNA columns are NA (not applicable).BRAF.mutation.DNA means the CDS Mutation (http://cancer.sanger.ac.uk/cosmic/mutation/overview?id=521)And BRAF.mutation.Protein means the AA Mutation …	RMA normalisation (Bioconductor R affy package) + ComBat (R sva package )	GPL570	1	Frozen tissue of primary colorectal Adenocarcinoma (discovery)	Homo sapiens	+	-	Homo sapiens	0	N/A	T3	N/A	N/A	N/A	M0	53	N0	discovery	81	N/A	M	N/A	Female	N/A	pMMR	WT	N/A	FUFOL	distal	Manual-Rneasy Mini (Qiagen)	81	WT	N/A	C5	2	0	N/A	Y
GSM972359	CIT403	RNA	################Mutation Details################ND: not determinedNA: Not applicableWhen gene.mutation=M (mutated), than we have details in exon, protein and DNA.gene.mutation=WT (wild type), the exon, protein and DNA columns are NA (not applicable).BRAF.mutation.DNA means the CDS Mutation (http://cancer.sanger.ac.uk/cosmic/mutation/overview?id=521)And BRAF.mutation.Protein means the AA Mutation …	RMA normalisation (Bioconductor R affy package) + ComBat (R sva package )	GPL570	1	Frozen tissue of primary colorectal Adenocarcinoma (discovery)	Homo sapiens	-	-	Homo sapiens	1	N/A	T3	N/A	N/A	N/A	M0	56	N0	discovery	30	N/A	WT	N/A	Female	N/A	pMMR	WT	N/A	FUFOL	proximal	Manual-Rneasy Mini (Qiagen)	12	WT	N/A	C6	2	1	N/A	Y
GSM972360	CIT404	RNA	################Mutation Details################ND: not determinedNA: Not applicableWhen gene.mutation=M (mutated), than we have details in exon, protein and DNA.gene.mutation=WT (wild type), the exon, protein and DNA columns are NA (not applicable).BRAF.mutation.DNA means the CDS Mutation (http://cancer.sanger.ac.uk/cosmic/mutation/overview?id=521)And BRAF.mutation.Protein means the AA Mutation …	RMA normalisation (Bioconductor R affy package) + ComBat (R sva package )	GPL570	1	Frozen tissue of primary colorectal Adenocarcinoma (discovery)	Homo sapiens	+	-	Homo sapiens	0	N/A	T3	N/A	N/A	N/A	M0	54	N1	discovery	141	N/A	M	N/A	Female	N/A	pMMR	WT	N/A	FUFOL	distal	Manual-Rneasy Mini (Qiagen)	141	WT	N/A	C5	3	0	N/A	Y
GSM972361	CIT405	RNA	################Mutation Details################ND: not determinedNA: Not applicableWhen gene.mutation=M (mutated), than we have details in exon, protein and DNA.gene.mutation=WT (wild type), the exon, protein and DNA columns are NA (not applicable).BRAF.mutation.DNA means the CDS Mutation (http://cancer.sanger.ac.uk/cosmic/mutation/overview?id=521)And BRAF.mutation.Protein means the AA Mutation …	RMA normalisation (Bioconductor R affy package) + ComBat (R sva package )	GPL570	1	Frozen tissue of primary colorectal Adenocarcinoma (discovery)	Homo sapiens	+	+	Homo sapiens	1	N/A	T4	N/A	EX2.codon12	N/A	M0	72	N2	discovery	19	N/A	M	N/A	Female	N/A	pMMR	M	N/A	5FU	distal	Manual-Rneasy Mini (Qiagen)	18	WT	EX2.codon12	C4	3	1	N/A	Y
GSM972362	CIT406	RNA	################Mutation Details################ND: not determinedNA: Not applicableWhen gene.mutation=M (mutated), than we have details in exon, protein and DNA.gene.mutation=WT (wild type), the exon, protein and DNA columns are NA (not applicable).BRAF.mutation.DNA means the CDS Mutation (http://cancer.sanger.ac.uk/cosmic/mutation/overview?id=521)And BRAF.mutation.Protein means the AA Mutation …	RMA normalisation (Bioconductor R affy package) + ComBat (R sva package )	GPL570	1	Frozen tissue of primary colorectal Adenocarcinoma (discovery)	Homo sapiens	+	-	Homo sapiens	0	N/A	T3	N/A	EX2.codon12	N/A	M0	50	N1	discovery	98	N/A	M	N/A	Male	N/A	pMMR	M	N/A	5FU	proximal	Manual-Rneasy Mini (Qiagen)	98	WT	EX2.codon12	C1	3	0	N/A	Y
GSM972363	CIT407	RNA	################Mutation Details################ND: not determinedNA: Not applicableWhen gene.mutation=M (mutated), than we have details in exon, protein and DNA.gene.mutation=WT (wild type), the exon, protein and DNA columns are NA (not applicable).BRAF.mutation.DNA means the CDS Mutation (http://cancer.sanger.ac.uk/cosmic/mutation/overview?id=521)And BRAF.mutation.Protein means the AA Mutation …	RMA normalisation (Bioconductor R affy package) + ComBat (R sva package )	GPL570	1	Frozen tissue of primary colorectal Adenocarcinoma (discovery)	Homo sapiens	+	-	Homo sapiens	0	N/A	T3	N/A	EX2.codon12	N/A	M0	68	N1	discovery	140	N/A	M	N/A	Female	N/A	pMMR	M	N/A	FUFOL	distal	Manual-Rneasy Mini (Qiagen)	140	WT	EX2.codon12	C5	3	0	N/A	Y
GSM972364	CIT408	RNA	################Mutation Details################ND: not determinedNA: Not applicableWhen gene.mutation=M (mutated), than we have details in exon, protein and DNA.gene.mutation=WT (wild type), the exon, protein and DNA columns are NA (not applicable).BRAF.mutation.DNA means the CDS Mutation (http://cancer.sanger.ac.uk/cosmic/mutation/overview?id=521)And BRAF.mutation.Protein means the AA Mutation …	RMA normalisation (Bioconductor R affy package) + ComBat (R sva package )	GPL570	1	Frozen tissue of primary colorectal Adenocarcinoma (discovery)	Homo sapiens	+	+	Homo sapiens	0	N/A	T3	N/A	EX2.codon13	N/A	M0	71	N1	discovery	103	N/A	M	N/A	Female	N/A	pMMR	M	N/A	FUFOL	proximal	Manual-Rneasy Mini (Qiagen)	103	WT	EX2.codon13	C3	3	0	N/A	Y
GSM972365	CIT409	RNA	################Mutation Details################ND: not determinedNA: Not applicableWhen gene.mutation=M (mutated), than we have details in exon, protein and DNA.gene.mutation=WT (wild type), the exon, protein and DNA columns are NA (not applicable).BRAF.mutation.DNA means the CDS Mutation (http://cancer.sanger.ac.uk/cosmic/mutation/overview?id=521)And BRAF.mutation.Protein means the AA Mutation …	RMA normalisation (Bioconductor R affy package) + ComBat (R sva package )	GPL570	1	Frozen tissue of primary colorectal Adenocarcinoma (discovery)	Homo sapiens	+	+	Homo sapiens	0	N/A	T3	N/A	EX2.codon12	N/A	M0	59	N2	discovery	47	N/A	M	N/A	Female	N/A	pMMR	M	N/A	FUFOL	proximal	Manual-Rneasy Mini (Qiagen)	47	WT	EX2.codon12	C4	3	0	N/A	Y
GSM972366	CIT410	RNA	################Mutation Details################ND: not determinedNA: Not applicableWhen gene.mutation=M (mutated), than we have details in exon, protein and DNA.gene.mutation=WT (wild type), the exon, protein and DNA columns are NA (not applicable).BRAF.mutation.DNA means the CDS Mutation (http://cancer.sanger.ac.uk/cosmic/mutation/overview?id=521)And BRAF.mutation.Protein means the AA Mutation …	RMA normalisation (Bioconductor R affy package) + ComBat (R sva package )	GPL570	1	Frozen tissue of primary colorectal Adenocarcinoma (discovery)	Homo sapiens	+	-	Homo sapiens	1	N/A	T3	N/A	EX2.codon12	N/A	M0	50	N2	discovery	24	N/A	WT	N/A	Male	N/A	pMMR	M	N/A	FOLFOX	proximal	Manual-Rneasy Mini (Qiagen)	14	WT	EX2.codon12	C6	3	1	N/A	Y
GSM972367	CIT411	RNA	################Mutation Details################ND: not determinedNA: Not applicableWhen gene.mutation=M (mutated), than we have details in exon, protein and DNA.gene.mutation=WT (wild type), the exon, protein and DNA columns are NA (not applicable).BRAF.mutation.DNA means the CDS Mutation (http://cancer.sanger.ac.uk/cosmic/mutation/overview?id=521)And BRAF.mutation.Protein means the AA Mutation …	RMA normalisation (Bioconductor R affy package) + ComBat (R sva package )	GPL570	1	Frozen tissue of primary colorectal Adenocarcinoma (discovery)	Homo sapiens	+	-	Homo sapiens	0	p.E286V	T3	c.857A>T	c.35G>A	c.857A>T	M0	72	N1	discovery	95	N/A	M	p.G12D	Male	N/A	pMMR	M	N/A	FUFOL	distal	Manual-Rneasy Mini (Qiagen)	95	WT	c.35G>A	C4	3	0	N/A	Y
GSM972368	CIT412	RNA	################Mutation Details################ND: not determinedNA: Not applicableWhen gene.mutation=M (mutated), than we have details in exon, protein and DNA.gene.mutation=WT (wild type), the exon, protein and DNA columns are NA (not applicable).BRAF.mutation.DNA means the CDS Mutation (http://cancer.sanger.ac.uk/cosmic/mutation/overview?id=521)And BRAF.mutation.Protein means the AA Mutation …	RMA normalisation (Bioconductor R affy package) + ComBat (R sva package )	GPL570	1	Frozen tissue of primary colorectal Adenocarcinoma (discovery)	Homo sapiens	+	-	Homo sapiens	0	p.I232T	T3	c.695T>C	N/A	c.695T>C	M0	70	N1	discovery	92	N/A	M	N/A	Female	N/A	pMMR	WT	N/A	FUFOL	distal	Manual-Rneasy Mini (Qiagen)	92	WT	N/A	C1	3	0	N/A	Y
GSM972369	CIT413	RNA	################Mutation Details################ND: not determinedNA: Not applicableWhen gene.mutation=M (mutated), than we have details in exon, protein and DNA.gene.mutation=WT (wild type), the exon, protein and DNA columns are NA (not applicable).BRAF.mutation.DNA means the CDS Mutation (http://cancer.sanger.ac.uk/cosmic/mutation/overview?id=521)And BRAF.mutation.Protein means the AA Mutation …	RMA normalisation (Bioconductor R affy package) + ComBat (R sva package )	GPL570	1	Frozen tissue of primary colorectal Adenocarcinoma (discovery)	Homo sapiens	+	-	Homo sapiens	1	N/A	T3	N/A	N/A	N/A	M0	58	N2	discovery	102	N/A	M	N/A	Male	N/A	pMMR	WT	N/A	FUFOL	distal	Manual-Rneasy Mini (Qiagen)	18	WT	N/A	C5	3	1	N/A	Y
GSM972370	CIT414	RNA	################Mutation Details################ND: not determinedNA: Not applicableWhen gene.mutation=M (mutated), than we have details in exon, protein and DNA.gene.mutation=WT (wild type), the exon, protein and DNA columns are NA (not applicable).BRAF.mutation.DNA means the CDS Mutation (http://cancer.sanger.ac.uk/cosmic/mutation/overview?id=521)And BRAF.mutation.Protein means the AA Mutation …	RMA normalisation (Bioconductor R affy package) + ComBat (R sva package )	GPL570	1	Frozen tissue of primary colorectal Adenocarcinoma (discovery)	Homo sapiens	+	-	Homo sapiens	1	N/A	T3	N/A	N/A	N/A	M0	73	N1	discovery	71	N/A	M	N/A	Female	N/A	pMMR	WT	N/A	FUFOL	distal	Manual-Rneasy Mini (Qiagen)	32	WT	N/A	C1	3	1	N/A	Y
GSM972371	CIT415	RNA	################Mutation Details################ND: not determinedNA: Not applicableWhen gene.mutation=M (mutated), than we have details in exon, protein and DNA.gene.mutation=WT (wild type), the exon, protein and DNA columns are NA (not applicable).BRAF.mutation.DNA means the CDS Mutation (http://cancer.sanger.ac.uk/cosmic/mutation/overview?id=521)And BRAF.mutation.Protein means the AA Mutation …	RMA normalisation (Bioconductor R affy package) + ComBat (R sva package )	GPL570	1	Frozen tissue of primary colorectal Adenocarcinoma (discovery)	Homo sapiens	+	-	Homo sapiens	0	N/A	T3	N/A	N/A	N/A	M0	47	N1	discovery	81	N/A	M	N/A	Male	N/A	pMMR	WT	N/A	FOLFIRI	proximal	Manual-Rneasy Mini (Qiagen)	81	WT	N/A	C5	3	0	N/A	Y
GSM972372	CIT416	RNA	################Mutation Details################ND: not determinedNA: Not applicableWhen gene.mutation=M (mutated), than we have details in exon, protein and DNA.gene.mutation=WT (wild type), the exon, protein and DNA columns are NA (not applicable).BRAF.mutation.DNA means the CDS Mutation (http://cancer.sanger.ac.uk/cosmic/mutation/overview?id=521)And BRAF.mutation.Protein means the AA Mutation …	RMA normalisation (Bioconductor R affy package) + ComBat (R sva package )	GPL570	1	Frozen tissue of primary colorectal Adenocarcinoma (discovery)	Homo sapiens	+	-	Homo sapiens	1	N/A	T4	N/A	EX2.codon12	N/A	M0	59	N2	discovery	50	N/A	M	N/A	Male	N/A	pMMR	M	N/A	5FU	proximal	Manual-Rneasy Mini (Qiagen)	33	WT	EX2.codon12	C1	3	1	N/A	Y
GSM972373	CIT417	RNA	################Mutation Details################ND: not determinedNA: Not applicableWhen gene.mutation=M (mutated), than we have details in exon, protein and DNA.gene.mutation=WT (wild type), the exon, protein and DNA columns are NA (not applicable).BRAF.mutation.DNA means the CDS Mutation (http://cancer.sanger.ac.uk/cosmic/mutation/overview?id=521)And BRAF.mutation.Protein means the AA Mutation …	RMA normalisation (Bioconductor R affy package) + ComBat (R sva package )	GPL570	1	Frozen tissue of primary colorectal Adenocarcinoma (discovery)	Homo sapiens	+	-	Homo sapiens	0	N/A	T3	N/A	N/A	N/A	M0	66	N1	discovery	79	N/A	M	N/A	Male	N/A	pMMR	WT	N/A	FUFOL	proximal	Manual-Rneasy Mini (Qiagen)	37	WT	N/A	C5	3	1	N/A	Y
GSM972374	CIT418	RNA	################Mutation Details################ND: not determinedNA: Not applicableWhen gene.mutation=M (mutated), than we have details in exon, protein and DNA.gene.mutation=WT (wild type), the exon, protein and DNA columns are NA (not applicable).BRAF.mutation.DNA means the CDS Mutation (http://cancer.sanger.ac.uk/cosmic/mutation/overview?id=521)And BRAF.mutation.Protein means the AA Mutation …	RMA normalisation (Bioconductor R affy package) + ComBat (R sva package )	GPL570	1	Frozen tissue of primary colorectal Adenocarcinoma (discovery)	Homo sapiens	+	-	Homo sapiens	0	N/A	T1	N/A	N/A	N/A	M0	65	N1	discovery	90	N/A	WT	N/A	Male	N/A	pMMR	WT	N/A	FUFOL	distal	Manual-Rneasy Mini (Qiagen)	90	WT	N/A	C6	3	0	N/A	Y
GSM972375	CIT419	RNA	################Mutation Details################ND: not determinedNA: Not applicableWhen gene.mutation=M (mutated), than we have details in exon, protein and DNA.gene.mutation=WT (wild type), the exon, protein and DNA columns are NA (not applicable).BRAF.mutation.DNA means the CDS Mutation (http://cancer.sanger.ac.uk/cosmic/mutation/overview?id=521)And BRAF.mutation.Protein means the AA Mutation …	RMA normalisation (Bioconductor R affy package) + ComBat (R sva package )	GPL570	1	Frozen tissue of primary colorectal Adenocarcinoma (discovery)	Homo sapiens	+	+	Homo sapiens	0	N/A	T3	N/A	EX2.codon12	N/A	M0	46	N1	discovery	117	N/A	WT	N/A	Female	N/A	pMMR	M	N/A	FUFOL	proximal	Manual-Rneasy Mini (Qiagen)	117	WT	EX2.codon12	C4	3	0	N/A	Y
GSM972376	CIT420	RNA	################Mutation Details################ND: not determinedNA: Not applicableWhen gene.mutation=M (mutated), than we have details in exon, protein and DNA.gene.mutation=WT (wild type), the exon, protein and DNA columns are NA (not applicable).BRAF.mutation.DNA means the CDS Mutation (http://cancer.sanger.ac.uk/cosmic/mutation/overview?id=521)And BRAF.mutation.Protein means the AA Mutation …	RMA normalisation (Bioconductor R affy package) + ComBat (R sva package )	GPL570	1	Frozen tissue of primary colorectal Adenocarcinoma (discovery)	Homo sapiens	+	-	Homo sapiens	0	N/A	T3	N/A	N/A	N/A	M0	73	N2	discovery	87	N/A	M	N/A	Female	N/A	pMMR	WT	N/A	5FU	distal	Manual-Rneasy Mini (Qiagen)	87	WT	N/A	C5	3	0	N/A	Y
GSM972377	CIT421	RNA	################Mutation Details################ND: not determinedNA: Not applicableWhen gene.mutation=M (mutated), than we have details in exon, protein and DNA.gene.mutation=WT (wild type), the exon, protein and DNA columns are NA (not applicable).BRAF.mutation.DNA means the CDS Mutation (http://cancer.sanger.ac.uk/cosmic/mutation/overview?id=521)And BRAF.mutation.Protein means the AA Mutation …	RMA normalisation (Bioconductor R affy package) + ComBat (R sva package )	GPL570	1	Frozen tissue of primary colorectal Adenocarcinoma (discovery)	Homo sapiens	+	-	Homo sapiens	0	N/A	T3	N/A	N/A	N/A	M0	59	N1	discovery	82	N/A	WT	N/A	Female	N/A	pMMR	WT	N/A	5FU	distal	Manual-Rneasy Mini (Qiagen)	82	WT	N/A	C5	3	0	N/A	Y
GSM972378	CIT422	RNA	################Mutation Details################ND: not determinedNA: Not applicableWhen gene.mutation=M (mutated), than we have details in exon, protein and DNA.gene.mutation=WT (wild type), the exon, protein and DNA columns are NA (not applicable).BRAF.mutation.DNA means the CDS Mutation (http://cancer.sanger.ac.uk/cosmic/mutation/overview?id=521)And BRAF.mutation.Protein means the AA Mutation …	RMA normalisation (Bioconductor R affy package) + ComBat (R sva package )	GPL570	1	Frozen tissue of primary colorectal Adenocarcinoma (discovery)	Homo sapiens	+	-	Homo sapiens	0	N/A	T3	N/A	N/A	N/A	M0	78	N2	discovery	86	N/A	WT	N/A	Male	N/A	pMMR	WT	N/A	FUFOL	proximal	Manual-Rneasy Mini (Qiagen)	86	WT	N/A	C5	3	0	N/A	Y
GSM972379	CIT423	RNA	################Mutation Details################ND: not determinedNA: Not applicableWhen gene.mutation=M (mutated), than we have details in exon, protein and DNA.gene.mutation=WT (wild type), the exon, protein and DNA columns are NA (not applicable).BRAF.mutation.DNA means the CDS Mutation (http://cancer.sanger.ac.uk/cosmic/mutation/overview?id=521)And BRAF.mutation.Protein means the AA Mutation …	RMA normalisation (Bioconductor R affy package) + ComBat (R sva package )	GPL570	1	Frozen tissue of primary colorectal Adenocarcinoma (discovery)	Homo sapiens	+	-	Homo sapiens	0	N/A	T2	N/A	EX2.codon12	N/A	M0	63	N1	discovery	95	N/A	M	N/A	Female	N/A	pMMR	M	N/A	FUFOL	distal	Manual-Rneasy Mini (Qiagen)	95	WT	EX2.codon12	C3	3	0	N/A	Y
GSM972380	CIT424	RNA	################Mutation Details################ND: not determinedNA: Not applicableWhen gene.mutation=M (mutated), than we have details in exon, protein and DNA.gene.mutation=WT (wild type), the exon, protein and DNA columns are NA (not applicable).BRAF.mutation.DNA means the CDS Mutation (http://cancer.sanger.ac.uk/cosmic/mutation/overview?id=521)And BRAF.mutation.Protein means the AA Mutation …	RMA normalisation (Bioconductor R affy package) + ComBat (R sva package )	GPL570	1	Frozen tissue of primary colorectal Adenocarcinoma (discovery)	Homo sapiens	+	-	Homo sapiens	1	N/A	T3	N/A	EX2.codon12	N/A	M0	64	N2	discovery	15	N/A	M	N/A	Female	N/A	pMMR	M	N/A	5FU	proximal	Manual-Rneasy Mini (Qiagen)	6	WT	EX2.codon12	C4	3	1	N/A	Y
GSM972381	CIT425	RNA	################Mutation Details################ND: not determinedNA: Not applicableWhen gene.mutation=M (mutated), than we have details in exon, protein and DNA.gene.mutation=WT (wild type), the exon, protein and DNA columns are NA (not applicable).BRAF.mutation.DNA means the CDS Mutation (http://cancer.sanger.ac.uk/cosmic/mutation/overview?id=521)And BRAF.mutation.Protein means the AA Mutation …	RMA normalisation (Bioconductor R affy package) + ComBat (R sva package )	GPL570	1	Frozen tissue of primary colorectal Adenocarcinoma (discovery)	Homo sapiens	+	-	Homo sapiens	1	N/A	T3	N/A	N/A	N/A	M0	63	N0	discovery	48	N/A	M	N/A	Male	N/A	pMMR	WT	N/A	FUFOL	distal	Manual-Rneasy Mini (Qiagen)	27	WT	N/A	C5	2	1	N/A	Y
GSM972382	CIT426	RNA	################Mutation Details################ND: not determinedNA: Not applicableWhen gene.mutation=M (mutated), than we have details in exon, protein and DNA.gene.mutation=WT (wild type), the exon, protein and DNA columns are NA (not applicable).BRAF.mutation.DNA means the CDS Mutation (http://cancer.sanger.ac.uk/cosmic/mutation/overview?id=521)And BRAF.mutation.Protein means the AA Mutation …	RMA normalisation (Bioconductor R affy package) + ComBat (R sva package )	GPL570	1	Frozen tissue of primary colorectal Adenocarcinoma (discovery)	Homo sapiens	+	-	Homo sapiens	1	p.R156C'+' p.R175H	T3	c.466C>T'+' c.524G>A	c.35G>A	c.466C>T'+' c.524G>A	M0	58	N0	discovery	38	N/A	M	p.G12D	Male	N/A	pMMR	M	N/A	N/A	proximal	Manual-Rneasy Mini (Qiagen)	37	WT	c.35G>A	C5	2	1	N/A	N
GSM972383	CIT427	RNA	################Mutation Details################ND: not determinedNA: Not applicableWhen gene.mutation=M (mutated), than we have details in exon, protein and DNA.gene.mutation=WT (wild type), the exon, protein and DNA columns are NA (not applicable).BRAF.mutation.DNA means the CDS Mutation (http://cancer.sanger.ac.uk/cosmic/mutation/overview?id=521)And BRAF.mutation.Protein means the AA Mutation …	RMA normalisation (Bioconductor R affy package) + ComBat (R sva package )	GPL570	1	Frozen tissue of primary colorectal Adenocarcinoma (discovery)	Homo sapiens	+	-	Homo sapiens	0	N/A	T3	N/A	N/A	N/A	M0	70	N0	discovery	92	N/A	M	N/A	Female	N/A	pMMR	WT	N/A	N/A	distal	Manual-Rneasy Mini (Qiagen)	92	WT	N/A	C6	2	0	N/A	N
GSM972384	CIT428	RNA	################Mutation Details################ND: not determinedNA: Not applicableWhen gene.mutation=M (mutated), than we have details in exon, protein and DNA.gene.mutation=WT (wild type), the exon, protein and DNA columns are NA (not applicable).BRAF.mutation.DNA means the CDS Mutation (http://cancer.sanger.ac.uk/cosmic/mutation/overview?id=521)And BRAF.mutation.Protein means the AA Mutation …	RMA normalisation (Bioconductor R affy package) + ComBat (R sva package )	GPL570	1	Frozen tissue of primary colorectal Adenocarcinoma (discovery)	Homo sapiens	+	-	Homo sapiens	1	N/A	T3	N/A	N/A	N/A	M0	61	N0	discovery	106	N/A	M	N/A	Male	N/A	pMMR	WT	N/A	N/A	distal	Manual-Rneasy Mini (Qiagen)	106	WT	N/A	C5	2	0	N/A	N
GSM972385	CIT429	RNA	################Mutation Details################ND: not determinedNA: Not applicableWhen gene.mutation=M (mutated), than we have details in exon, protein and DNA.gene.mutation=WT (wild type), the exon, protein and DNA columns are NA (not applicable).BRAF.mutation.DNA means the CDS Mutation (http://cancer.sanger.ac.uk/cosmic/mutation/overview?id=521)And BRAF.mutation.Protein means the AA Mutation …	RMA normalisation (Bioconductor R affy package) + ComBat (R sva package )	GPL570	1	Frozen tissue of primary colorectal Adenocarcinoma (discovery)	Homo sapiens	+	-	Homo sapiens	0	p.V157F	T3	c.469G>T	N/A	c.469G>T	M0	70	N0	discovery	63	N/A	M	N/A	Male	N/A	pMMR	WT	N/A	N/A	distal	Manual-Rneasy Mini (Qiagen)	63	WT	N/A	C4	2	0	N/A	N
GSM972386	CIT430	RNA	################Mutation Details################ND: not determinedNA: Not applicableWhen gene.mutation=M (mutated), than we have details in exon, protein and DNA.gene.mutation=WT (wild type), the exon, protein and DNA columns are NA (not applicable).BRAF.mutation.DNA means the CDS Mutation (http://cancer.sanger.ac.uk/cosmic/mutation/overview?id=521)And BRAF.mutation.Protein means the AA Mutation …	RMA normalisation (Bioconductor R affy package) + ComBat (R sva package )	GPL570	1	Frozen tissue of primary colorectal Adenocarcinoma (discovery)	Homo sapiens	+	-	Homo sapiens	0	p.P177R	T3	c.530C>G	c.35G>A	c.530C>G	M0	77	N0	discovery	90	N/A	M	p.G12D	Female	N/A	pMMR	M	N/A	N/A	proximal	Manual-Rneasy Mini (Qiagen)	90	WT	c.35G>A	C1	2	0	N/A	N
GSM972387	CIT431	RNA	################Mutation Details################ND: not determinedNA: Not applicableWhen gene.mutation=M (mutated), than we have details in exon, protein and DNA.gene.mutation=WT (wild type), the exon, protein and DNA columns are NA (not applicable).BRAF.mutation.DNA means the CDS Mutation (http://cancer.sanger.ac.uk/cosmic/mutation/overview?id=521)And BRAF.mutation.Protein means the AA Mutation …	RMA normalisation (Bioconductor R affy package) + ComBat (R sva package )	GPL570	1	Frozen tissue of primary colorectal Adenocarcinoma (discovery)	Homo sapiens	+	-	Homo sapiens	0	N/A	T3	N/A	N/A	N/A	M0	62	N0	discovery	123	N/A	M	N/A	Male	N/A	pMMR	WT	N/A	N/A	distal	Manual-Rneasy Mini (Qiagen)	24	WT	N/A	C1	2	1	N/A	N
GSM972388	CIT432	RNA	################Mutation Details################ND: not determinedNA: Not applicableWhen gene.mutation=M (mutated), than we have details in exon, protein and DNA.gene.mutation=WT (wild type), the exon, protein and DNA columns are NA (not applicable).BRAF.mutation.DNA means the CDS Mutation (http://cancer.sanger.ac.uk/cosmic/mutation/overview?id=521)And BRAF.mutation.Protein means the AA Mutation …	RMA normalisation (Bioconductor R affy package) + ComBat (R sva package )	GPL570	1	Frozen tissue of primary colorectal Adenocarcinoma (discovery)	Homo sapiens	+	-	Homo sapiens	1	N/A	T3	N/A	N/A	N/A	M0	75	N0	discovery	83	N/A	M	N/A	Female	N/A	pMMR	WT	N/A	N/A	distal	Manual-Rneasy Mini (Qiagen)	83	WT	N/A	C1	2	0	N/A	N
GSM972389	CIT433	RNA	################Mutation Details################ND: not determinedNA: Not applicableWhen gene.mutation=M (mutated), than we have details in exon, protein and DNA.gene.mutation=WT (wild type), the exon, protein and DNA columns are NA (not applicable).BRAF.mutation.DNA means the CDS Mutation (http://cancer.sanger.ac.uk/cosmic/mutation/overview?id=521)And BRAF.mutation.Protein means the AA Mutation …	RMA normalisation (Bioconductor R affy package) + ComBat (R sva package )	GPL570	1	Frozen tissue of primary colorectal Adenocarcinoma (discovery)	Homo sapiens	+	-	Homo sapiens	0	N/A	T4	N/A	EX2.codon12	N/A	M0	77	N0	discovery	93	N/A	WT	N/A	Male	N/A	pMMR	M	N/A	N/A	proximal	RNA NOW	93	WT	EX2.codon12	C3	2	0	N/A	N
GSM972390	CIT434	RNA	################Mutation Details################ND: not determinedNA: Not applicableWhen gene.mutation=M (mutated), than we have details in exon, protein and DNA.gene.mutation=WT (wild type), the exon, protein and DNA columns are NA (not applicable).BRAF.mutation.DNA means the CDS Mutation (http://cancer.sanger.ac.uk/cosmic/mutation/overview?id=521)And BRAF.mutation.Protein means the AA Mutation …	RMA normalisation (Bioconductor R affy package) + ComBat (R sva package )	GPL570	1	Frozen tissue of primary colorectal Adenocarcinoma (discovery)	Homo sapiens	-	-	Homo sapiens	1	p.G262D	T3	c.785G>A	c.38G>A	c.785G>A	M0	87	N1	discovery	8	N/A	M	p.G13D	Male	N/A	dMMR	M	N/A	N/A	proximal	TriReagent & Manual-Rneasy Mini (Qiagen)	6	WT	c.38G>A	C3	3	1	N/A	N
GSM972391	CIT435	RNA	################Mutation Details################ND: not determinedNA: Not applicableWhen gene.mutation=M (mutated), than we have details in exon, protein and DNA.gene.mutation=WT (wild type), the exon, protein and DNA columns are NA (not applicable).BRAF.mutation.DNA means the CDS Mutation (http://cancer.sanger.ac.uk/cosmic/mutation/overview?id=521)And BRAF.mutation.Protein means the AA Mutation …	RMA normalisation (Bioconductor R affy package) + ComBat (R sva package )	GPL570	1	Frozen tissue of primary colorectal Adenocarcinoma (discovery)	Homo sapiens	-	+	Homo sapiens	1	N/A	T3	N/A	N/A	N/A	M0	68	N0	discovery	52	p.V600E	WT	N/A	Male	c.1799T>A	dMMR	WT	c.1799T>A	N/A	proximal	TriReagent & Manual-Rneasy Mini (Qiagen)	43	M	N/A	C2	2	1	N/A	N
GSM972392	CIT436	RNA	################Mutation Details################ND: not determinedNA: Not applicableWhen gene.mutation=M (mutated), than we have details in exon, protein and DNA.gene.mutation=WT (wild type), the exon, protein and DNA columns are NA (not applicable).BRAF.mutation.DNA means the CDS Mutation (http://cancer.sanger.ac.uk/cosmic/mutation/overview?id=521)And BRAF.mutation.Protein means the AA Mutation …	RMA normalisation (Bioconductor R affy package) + ComBat (R sva package )	GPL570	1	Frozen tissue of primary colorectal Adenocarcinoma (discovery)	Homo sapiens	+	-	Homo sapiens	1	N/A	T4	N/A	c.436A>T	N/A	M0	75	N0	discovery	44	N/A	WT	p.A146T	Female	N/A	pMMR	M	N/A	N/A	proximal	TriReagent & Manual-Rneasy Mini (Qiagen)	21	WT	c.436A>T	C1	2	1	N/A	N
GSM972393	CIT437	RNA	################Mutation Details################ND: not determinedNA: Not applicableWhen gene.mutation=M (mutated), than we have details in exon, protein and DNA.gene.mutation=WT (wild type), the exon, protein and DNA columns are NA (not applicable).BRAF.mutation.DNA means the CDS Mutation (http://cancer.sanger.ac.uk/cosmic/mutation/overview?id=521)And BRAF.mutation.Protein means the AA Mutation …	RMA normalisation (Bioconductor R affy package) + ComBat (R sva package )	GPL570	1	Frozen tissue of primary colorectal Adenocarcinoma (discovery)	Homo sapiens	+	-	Homo sapiens	1	N/A	T3	N/A	c.351A>C	N/A	M0	76	N0	discovery	47	N/A	WT	p.K117N	Male	N/A	pMMR	M	N/A	N/A	proximal	TriReagent & Manual-Rneasy Mini (Qiagen)	5	WT	c.351A>C	C5	2	1	N/A	N
GSM972394	CIT438	RNA	################Mutation Details################ND: not determinedNA: Not applicableWhen gene.mutation=M (mutated), than we have details in exon, protein and DNA.gene.mutation=WT (wild type), the exon, protein and DNA columns are NA (not applicable).BRAF.mutation.DNA means the CDS Mutation (http://cancer.sanger.ac.uk/cosmic/mutation/overview?id=521)And BRAF.mutation.Protein means the AA Mutation …	RMA normalisation (Bioconductor R affy package) + ComBat (R sva package )	GPL570	1	Frozen tissue of primary colorectal Adenocarcinoma (discovery)	Homo sapiens	+	-	Homo sapiens	1	p.R196X	T3	c.587C>T	EX2.codon12	c.587C>T	M0	81	N1	discovery	11	N/A	M	N/A	Male	N/A	pMMR	M	N/A	N/A	distal	TriReagent & Manual-Rneasy Mini (Qiagen)	6	WT	EX2.codon12	C6	3	1	N/A	N
GSM972395	CIT439	RNA	################Mutation Details################ND: not determinedNA: Not applicableWhen gene.mutation=M (mutated), than we have details in exon, protein and DNA.gene.mutation=WT (wild type), the exon, protein and DNA columns are NA (not applicable).BRAF.mutation.DNA means the CDS Mutation (http://cancer.sanger.ac.uk/cosmic/mutation/overview?id=521)And BRAF.mutation.Protein means the AA Mutation …	RMA normalisation (Bioconductor R affy package) + ComBat (R sva package )	GPL570	1	Frozen tissue of primary colorectal Adenocarcinoma (discovery)	Homo sapiens	+	-	Homo sapiens	0	p.R196X	T4	c.587C>T	N/A	c.587C>T	M0	64	N1	discovery	147	N/A	M	N/A	Male	N/A	pMMR	WT	N/A	FUFOL	distal	TriReagent & Manual-Rneasy Mini (Qiagen)	147	WT	N/A	C5	3	0	N/A	Y
GSM972396	CIT440	RNA	################Mutation Details################ND: not determinedNA: Not applicableWhen gene.mutation=M (mutated), than we have details in exon, protein and DNA.gene.mutation=WT (wild type), the exon, protein and DNA columns are NA (not applicable).BRAF.mutation.DNA means the CDS Mutation (http://cancer.sanger.ac.uk/cosmic/mutation/overview?id=521)And BRAF.mutation.Protein means the AA Mutation …	RMA normalisation (Bioconductor R affy package) + ComBat (R sva package )	GPL570	1	Frozen tissue of primary colorectal Adenocarcinoma (discovery)	Homo sapiens	+	-	Homo sapiens	0	N/A	T3	N/A	N/A	N/A	M0	72	N0	discovery	107	N/A	WT	N/A	Male	N/A	pMMR	WT	N/A	N/A	proximal	TriReagent & Manual-Rneasy Mini (Qiagen)	107	WT	N/A	C3	2	0	N/A	N
GSM972397	CIT441	RNA	################Mutation Details################ND: not determinedNA: Not applicableWhen gene.mutation=M (mutated), than we have details in exon, protein and DNA.gene.mutation=WT (wild type), the exon, protein and DNA columns are NA (not applicable).BRAF.mutation.DNA means the CDS Mutation (http://cancer.sanger.ac.uk/cosmic/mutation/overview?id=521)And BRAF.mutation.Protein means the AA Mutation …	RMA normalisation (Bioconductor R affy package) + ComBat (R sva package )	GPL570	1	Frozen tissue of primary colorectal Adenocarcinoma (discovery)	Homo sapiens	+	-	Homo sapiens	0	p.P152L	T3	c.455C>T	c.34G>A	c.455C>T	M0	83	N0	discovery	105	N/A	M	p.G12S	Female	N/A	pMMR	M	N/A	N/A	distal	TriReagent & Manual-Rneasy Mini (Qiagen)	105	WT	c.34G>A	C1	2	0	N/A	N
GSM972398	CIT442	RNA	################Mutation Details################ND: not determinedNA: Not applicableWhen gene.mutation=M (mutated), than we have details in exon, protein and DNA.gene.mutation=WT (wild type), the exon, protein and DNA columns are NA (not applicable).BRAF.mutation.DNA means the CDS Mutation (http://cancer.sanger.ac.uk/cosmic/mutation/overview?id=521)And BRAF.mutation.Protein means the AA Mutation …	RMA normalisation (Bioconductor R affy package) + ComBat (R sva package )	GPL570	1	Frozen tissue of primary colorectal Adenocarcinoma (discovery)	Homo sapiens	+	-	Homo sapiens	1	p.R175H	T3	c.524G>A	N/A	c.524G>A	M0	65	N0	discovery	64	N/A	M	N/A	Male	N/A	pMMR	WT	N/A	N/A	distal	TriReagent & Manual-Rneasy Mini (Qiagen)	64	WT	N/A	C1	2	0	N/A	N
GSM972399	CIT443	RNA	################Mutation Details################ND: not determinedNA: Not applicableWhen gene.mutation=M (mutated), than we have details in exon, protein and DNA.gene.mutation=WT (wild type), the exon, protein and DNA columns are NA (not applicable).BRAF.mutation.DNA means the CDS Mutation (http://cancer.sanger.ac.uk/cosmic/mutation/overview?id=521)And BRAF.mutation.Protein means the AA Mutation …	RMA normalisation (Bioconductor R affy package) + ComBat (R sva package )	GPL570	1	Frozen tissue of primary colorectal Adenocarcinoma (discovery)	Homo sapiens	+	N/A	Homo sapiens	0	p.R175H	T4	c.524G>A	N/A	c.524G>A	M0	54	N1	discovery	90	N/A	M	N/A	Female	N/A	pMMR	WT	N/A	N/A	distal	TriReagent & Manual-Rneasy Mini (Qiagen)	90	WT	N/A	C5	3	0	N/A	N
GSM972400	CIT444	RNA	################Mutation Details################ND: not determinedNA: Not applicableWhen gene.mutation=M (mutated), than we have details in exon, protein and DNA.gene.mutation=WT (wild type), the exon, protein and DNA columns are NA (not applicable).BRAF.mutation.DNA means the CDS Mutation (http://cancer.sanger.ac.uk/cosmic/mutation/overview?id=521)And BRAF.mutation.Protein means the AA Mutation …	RMA normalisation (Bioconductor R affy package) + ComBat (R sva package )	GPL570	1	Frozen tissue of primary colorectal Adenocarcinoma (validation)	Homo sapiens	+	-	Homo sapiens	1	N/A	T4	N/A	N/A	N/A	M1	67.8	N2	validation	11	N/A	M	N/A	Female	N/A	pMMR	M	N/A	N/A	distal	Manual-Trizol	8	WT	N/A	C6	4	1	N/A	Y
GSM972401	CIT445	RNA	################Mutation Details################ND: not determinedNA: Not applicableWhen gene.mutation=M (mutated), than we have details in exon, protein and DNA.gene.mutation=WT (wild type), the exon, protein and DNA columns are NA (not applicable).BRAF.mutation.DNA means the CDS Mutation (http://cancer.sanger.ac.uk/cosmic/mutation/overview?id=521)And BRAF.mutation.Protein means the AA Mutation …	RMA normalisation (Bioconductor R affy package) + ComBat (R sva package )	GPL570	1	Frozen tissue of primary colorectal Adenocarcinoma (validation)	Homo sapiens	-	+	Homo sapiens	1	N/A	T3	N/A	c.38G>A	N/A	M0	69	N0	validation	0	N/A	N/A	N/A	Male	N/A	pMMR	M	N/A	N/A	proximal	Manual-Rneasy Mini (Qiagen)	0	WT	c.38G>A	C4	2	0	N/A	N
GSM972402	CIT446	RNA	################Mutation Details################ND: not determinedNA: Not applicableWhen gene.mutation=M (mutated), than we have details in exon, protein and DNA.gene.mutation=WT (wild type), the exon, protein and DNA columns are NA (not applicable).BRAF.mutation.DNA means the CDS Mutation (http://cancer.sanger.ac.uk/cosmic/mutation/overview?id=521)And BRAF.mutation.Protein means the AA Mutation …	RMA normalisation (Bioconductor R affy package) + ComBat (R sva package )	GPL570	1	Frozen tissue of primary colorectal Adenocarcinoma (validation)	Homo sapiens	+	-	Homo sapiens	1	N/A	T3	N/A	c.34G>A	N/A	M1	71	N0	validation	31	N/A	N/A	N/A	Male	N/A	N/A	M	N/A	FOLFIRI	proximal	Manual-Rneasy Mini (Qiagen)	0	WT	c.34G>A	C5	2	1	N/A	Y
GSM972403	CIT447	RNA	################Mutation Details################ND: not determinedNA: Not applicableWhen gene.mutation=M (mutated), than we have details in exon, protein and DNA.gene.mutation=WT (wild type), the exon, protein and DNA columns are NA (not applicable).BRAF.mutation.DNA means the CDS Mutation (http://cancer.sanger.ac.uk/cosmic/mutation/overview?id=521)And BRAF.mutation.Protein means the AA Mutation …	RMA normalisation (Bioconductor R affy package) + ComBat (R sva package )	GPL570	1	Frozen tissue of primary colorectal Adenocarcinoma (validation)	Homo sapiens	-	-	Homo sapiens	0	N/A	T3	N/A	c.38G>A	N/A	M0	70	N0	validation	56	N/A	N/A	N/A	Female	N/A	N/A	M	N/A	N/A	proximal	Manual-Rneasy Mini (Qiagen)	56	WT	c.38G>A	C2	2	0	N/A	N
GSM972404	CIT448	RNA	################Mutation Details################ND: not determinedNA: Not applicableWhen gene.mutation=M (mutated), than we have details in exon, protein and DNA.gene.mutation=WT (wild type), the exon, protein and DNA columns are NA (not applicable).BRAF.mutation.DNA means the CDS Mutation (http://cancer.sanger.ac.uk/cosmic/mutation/overview?id=521)And BRAF.mutation.Protein means the AA Mutation …	RMA normalisation (Bioconductor R affy package) + ComBat (R sva package )	GPL570	1	Frozen tissue of primary colorectal Adenocarcinoma (validation)	Homo sapiens	+	-	Homo sapiens	0	N/A	T3	N/A	N/A	N/A	M0	68	N0	validation	48	N/A	N/A	N/A	Male	N/A	N/A	WT	N/A	N/A	distal	Manual-Rneasy Mini (Qiagen)	48	WT	N/A	C1	2	0	N/A	N
GSM972405	CIT449	RNA	################Mutation Details################ND: not determinedNA: Not applicableWhen gene.mutation=M (mutated), than we have details in exon, protein and DNA.gene.mutation=WT (wild type), the exon, protein and DNA columns are NA (not applicable).BRAF.mutation.DNA means the CDS Mutation (http://cancer.sanger.ac.uk/cosmic/mutation/overview?id=521)And BRAF.mutation.Protein means the AA Mutation …	RMA normalisation (Bioconductor R affy package) + ComBat (R sva package )	GPL570	1	Frozen tissue of primary colorectal Adenocarcinoma (validation)	Homo sapiens	+	-	Homo sapiens	1	N/A	T4	N/A	N/A	N/A	M0	70	N0	validation	79	N/A	N/A	N/A	Female	N/A	N/A	WT	N/A	N/A	distal	Manual-Rneasy Mini (Qiagen)	79	WT	N/A	C5	2	0	N/A	N
GSM972406	CIT450	RNA	################Mutation Details################ND: not determinedNA: Not applicableWhen gene.mutation=M (mutated), than we have details in exon, protein and DNA.gene.mutation=WT (wild type), the exon, protein and DNA columns are NA (not applicable).BRAF.mutation.DNA means the CDS Mutation (http://cancer.sanger.ac.uk/cosmic/mutation/overview?id=521)And BRAF.mutation.Protein means the AA Mutation …	RMA normalisation (Bioconductor R affy package) + ComBat (R sva package )	GPL570	1	Frozen tissue of primary colorectal Adenocarcinoma (validation)	Homo sapiens	+	-	Homo sapiens	0	N/A	T3	N/A	N/A	N/A	M0	66	N0	validation	106	N/A	N/A	N/A	Female	N/A	N/A	WT	N/A	N/A	distal	Manual-Rneasy Mini (Qiagen)	106	WT	N/A	C2	2	0	N/A	N
GSM972407	CIT451	RNA	################Mutation Details################ND: not determinedNA: Not applicableWhen gene.mutation=M (mutated), than we have details in exon, protein and DNA.gene.mutation=WT (wild type), the exon, protein and DNA columns are NA (not applicable).BRAF.mutation.DNA means the CDS Mutation (http://cancer.sanger.ac.uk/cosmic/mutation/overview?id=521)And BRAF.mutation.Protein means the AA Mutation …	RMA normalisation (Bioconductor R affy package) + ComBat (R sva package )	GPL570	1	Frozen tissue of primary colorectal Adenocarcinoma (validation)	Homo sapiens	+	-	Homo sapiens	0	N/A	T4	N/A	N/A	N/A	M0	42	N0	validation	132	N/A	N/A	N/A	Female	N/A	N/A	WT	N/A	FUFOL	distal	Manual-Rneasy Mini (Qiagen)	132	WT	N/A	C5	2	0	N/A	Y
GSM972408	CIT452	RNA	################Mutation Details################ND: not determinedNA: Not applicableWhen gene.mutation=M (mutated), than we have details in exon, protein and DNA.gene.mutation=WT (wild type), the exon, protein and DNA columns are NA (not applicable).BRAF.mutation.DNA means the CDS Mutation (http://cancer.sanger.ac.uk/cosmic/mutation/overview?id=521)And BRAF.mutation.Protein means the AA Mutation …	RMA normalisation (Bioconductor R affy package) + ComBat (R sva package )	GPL570	1	Frozen tissue of primary colorectal Adenocarcinoma (validation)	Homo sapiens	+	-	Homo sapiens	1	N/A	T3	N/A	N/A	N/A	M0	66	N0	validation	32	N/A	N/A	N/A	Male	N/A	N/A	WT	N/A	FUFOL	distal	Manual-Rneasy Mini (Qiagen)	32	WT	N/A	C5	2	0	N/A	Y
GSM972409	CIT453	RNA	################Mutation Details################ND: not determinedNA: Not applicableWhen gene.mutation=M (mutated), than we have details in exon, protein and DNA.gene.mutation=WT (wild type), the exon, protein and DNA columns are NA (not applicable).BRAF.mutation.DNA means the CDS Mutation (http://cancer.sanger.ac.uk/cosmic/mutation/overview?id=521)And BRAF.mutation.Protein means the AA Mutation …	RMA normalisation (Bioconductor R affy package) + ComBat (R sva package )	GPL570	1	Frozen tissue of primary colorectal Adenocarcinoma (validation)	Homo sapiens	+	-	Homo sapiens	0	N/A	T4	N/A	N/A	N/A	M0	72	N0	validation	104	N/A	N/A	N/A	Female	N/A	N/A	WT	N/A	N/A	distal	Manual-Rneasy Mini (Qiagen)	104	WT	N/A	C4	2	0	N/A	N
GSM972410	CIT454	RNA	################Mutation Details################ND: not determinedNA: Not applicableWhen gene.mutation=M (mutated), than we have details in exon, protein and DNA.gene.mutation=WT (wild type), the exon, protein and DNA columns are NA (not applicable).BRAF.mutation.DNA means the CDS Mutation (http://cancer.sanger.ac.uk/cosmic/mutation/overview?id=521)And BRAF.mutation.Protein means the AA Mutation …	RMA normalisation (Bioconductor R affy package) + ComBat (R sva package )	GPL570	1	Frozen tissue of primary colorectal Adenocarcinoma (validation)	Homo sapiens	+	-	Homo sapiens	0	N/A	T3	N/A	N/A	N/A	M0	68	N0	validation	91	N/A	N/A	N/A	Female	N/A	N/A	WT	N/A	N/A	distal	Manual-Rneasy Mini (Qiagen)	91	WT	N/A	C5	2	0	N/A	N
GSM972411	CIT455	RNA	################Mutation Details################ND: not determinedNA: Not applicableWhen gene.mutation=M (mutated), than we have details in exon, protein and DNA.gene.mutation=WT (wild type), the exon, protein and DNA columns are NA (not applicable).BRAF.mutation.DNA means the CDS Mutation (http://cancer.sanger.ac.uk/cosmic/mutation/overview?id=521)And BRAF.mutation.Protein means the AA Mutation …	RMA normalisation (Bioconductor R affy package) + ComBat (R sva package )	GPL570	1	Frozen tissue of primary colorectal Adenocarcinoma (validation)	Homo sapiens	N/A	N/A	Homo sapiens	0	N/A	T1	N/A	c.35G>A	N/A	M0	48	N1	validation	125	N/A	M	p.G12D	Female	N/A	pMMR	M	N/A	N/A	distal	TriReagent & Manual-Rneasy Mini (Qiagen)	125	N/A	c.35G>A	C1	3	0	N/A	Y
GSM972412	CIT456	RNA	################Mutation Details################ND: not determinedNA: Not applicableWhen gene.mutation=M (mutated), than we have details in exon, protein and DNA.gene.mutation=WT (wild type), the exon, protein and DNA columns are NA (not applicable).BRAF.mutation.DNA means the CDS Mutation (http://cancer.sanger.ac.uk/cosmic/mutation/overview?id=521)And BRAF.mutation.Protein means the AA Mutation …	RMA normalisation (Bioconductor R affy package) + ComBat (R sva package )	GPL570	1	Frozen tissue of primary colorectal Adenocarcinoma (validation)	Homo sapiens	N/A	N/A	Homo sapiens	1	N/A	T3	N/A	N/A	N/A	M0	78	N2	validation	8	N/A	M	N/A	Male	N/A	pMMR	WT	N/A	N/A	proximal	TriReagent & Manual-Rneasy Mini (Qiagen)	5	N/A	N/A	C4	3	1	N/A	Y
GSM972413	CIT457	RNA	################Mutation Details################ND: not determinedNA: Not applicableWhen gene.mutation=M (mutated), than we have details in exon, protein and DNA.gene.mutation=WT (wild type), the exon, protein and DNA columns are NA (not applicable).BRAF.mutation.DNA means the CDS Mutation (http://cancer.sanger.ac.uk/cosmic/mutation/overview?id=521)And BRAF.mutation.Protein means the AA Mutation …	RMA normalisation (Bioconductor R affy package) + ComBat (R sva package )	GPL570	1	Frozen tissue of primary colorectal Adenocarcinoma (validation)	Homo sapiens	N/A	N/A	Homo sapiens	1	p.H214R	T3	c.641A>G	N/A	c.641A>G	M0	66	N1	validation	20	N/A	M	N/A	Male	N/A	pMMR	WT	N/A	N/A	distal	TriReagent & Manual-Rneasy Mini (Qiagen)	16	WT	N/A	C4	3	1	N/A	Y
GSM972414	CIT458	RNA	################Mutation Details################ND: not determinedNA: Not applicableWhen gene.mutation=M (mutated), than we have details in exon, protein and DNA.gene.mutation=WT (wild type), the exon, protein and DNA columns are NA (not applicable).BRAF.mutation.DNA means the CDS Mutation (http://cancer.sanger.ac.uk/cosmic/mutation/overview?id=521)And BRAF.mutation.Protein means the AA Mutation …	RMA normalisation (Bioconductor R affy package) + ComBat (R sva package )	GPL570	1	Frozen tissue of primary colorectal Adenocarcinoma (validation)	Homo sapiens	+	-	Homo sapiens	0	N/A	T3	N/A	N/A	N/A	M0	52	N0	validation	53	N/A	WT	N/A	Female	N/A	pMMR	WT	N/A	N/A	distal	TriReagent & Manual-Rneasy Mini (Qiagen)	53	WT	N/A	C1	2	0	N/A	N
GSM972415	CIT459	RNA	################Mutation Details################ND: not determinedNA: Not applicableWhen gene.mutation=M (mutated), than we have details in exon, protein and DNA.gene.mutation=WT (wild type), the exon, protein and DNA columns are NA (not applicable).BRAF.mutation.DNA means the CDS Mutation (http://cancer.sanger.ac.uk/cosmic/mutation/overview?id=521)And BRAF.mutation.Protein means the AA Mutation …	RMA normalisation (Bioconductor R affy package) + ComBat (R sva package )	GPL570	1	Frozen tissue of primary colorectal Adenocarcinoma (validation)	Homo sapiens	N/A	N/A	Homo sapiens	1	N/A	T3	N/A	c.35G>T	N/A	M0	69	N1	validation	42	N/A	M	p.G12V	Male	N/A	pMMR	M	N/A	N/A	distal	TriReagent & Manual-Rneasy Mini (Qiagen)	8	N/A	c.35G>T	C1	3	1	N/A	Y
GSM972416	CIT460	RNA	################Mutation Details################ND: not determinedNA: Not applicableWhen gene.mutation=M (mutated), than we have details in exon, protein and DNA.gene.mutation=WT (wild type), the exon, protein and DNA columns are NA (not applicable).BRAF.mutation.DNA means the CDS Mutation (http://cancer.sanger.ac.uk/cosmic/mutation/overview?id=521)And BRAF.mutation.Protein means the AA Mutation …	RMA normalisation (Bioconductor R affy package) + ComBat (R sva package )	GPL570	1	Frozen tissue of primary colorectal Adenocarcinoma (validation)	Homo sapiens	+	-	Homo sapiens	1	EX6'+' EX8.p.R282W	T4	EX6'+' EX8.c.844C>T	c.35G>A	EX6'+' EX8.c.844C>T	M0	49	N0	validation	8	N/A	M	p.G12D	Male	N/A	pMMR	M	N/A	N/A	distal	TriReagent & Manual-Rneasy Mini (Qiagen)	5	WT	c.35G>A	C5	2	1	N/A	Y
GSM972417	CIT461	RNA	################Mutation Details################ND: not determinedNA: Not applicableWhen gene.mutation=M (mutated), than we have details in exon, protein and DNA.gene.mutation=WT (wild type), the exon, protein and DNA columns are NA (not applicable).BRAF.mutation.DNA means the CDS Mutation (http://cancer.sanger.ac.uk/cosmic/mutation/overview?id=521)And BRAF.mutation.Protein means the AA Mutation …	RMA normalisation (Bioconductor R affy package) + ComBat (R sva package )	GPL570	1	Frozen tissue of primary colorectal Adenocarcinoma (validation)	Homo sapiens	+	-	Homo sapiens	0	N/A	T3	N/A	N/A	N/A	M0	59	N0	validation	146	N/A	WT	N/A	Male	N/A	pMMR	WT	N/A	N/A	distal	TriReagent & Manual-Rneasy Mini (Qiagen)	146	WT	N/A	C5	2	0	N/A	Y
GSM972418	CIT462	RNA	################Mutation Details################ND: not determinedNA: Not applicableWhen gene.mutation=M (mutated), than we have details in exon, protein and DNA.gene.mutation=WT (wild type), the exon, protein and DNA columns are NA (not applicable).BRAF.mutation.DNA means the CDS Mutation (http://cancer.sanger.ac.uk/cosmic/mutation/overview?id=521)And BRAF.mutation.Protein means the AA Mutation …	RMA normalisation (Bioconductor R affy package) + ComBat (R sva package )	GPL570	1	Frozen tissue of primary colorectal Adenocarcinoma (validation)	Homo sapiens	-	-	Homo sapiens	0	p.R213X	T3	c.637C>T	N/A	c.637C>T	M0	64	N0	validation	70	N/A	M	N/A	Male	N/A	pMMR	WT	N/A	N/A	distal	TriReagent & Manual-Rneasy Mini (Qiagen)	70	WT	N/A	C5	2	0	N/A	N
GSM972419	CIT463	RNA	################Mutation Details################ND: not determinedNA: Not applicableWhen gene.mutation=M (mutated), than we have details in exon, protein and DNA.gene.mutation=WT (wild type), the exon, protein and DNA columns are NA (not applicable).BRAF.mutation.DNA means the CDS Mutation (http://cancer.sanger.ac.uk/cosmic/mutation/overview?id=521)And BRAF.mutation.Protein means the AA Mutation …	RMA normalisation (Bioconductor R affy package) + ComBat (R sva package )	GPL570	1	Frozen tissue of primary colorectal Adenocarcinoma (validation)	Homo sapiens	+	-	Homo sapiens	1	p.R175H	T3	c.524G>A	N/A	c.524G>A	M0	85	N2	validation	32	N/A	M	N/A	Female	N/A	pMMR	WT	N/A	N/A	distal	TriReagent & Manual-Rneasy Mini (Qiagen)	30	WT	N/A	C5	3	1	N/A	N
GSM972420	CIT464	RNA	################Mutation Details################ND: not determinedNA: Not applicableWhen gene.mutation=M (mutated), than we have details in exon, protein and DNA.gene.mutation=WT (wild type), the exon, protein and DNA columns are NA (not applicable).BRAF.mutation.DNA means the CDS Mutation (http://cancer.sanger.ac.uk/cosmic/mutation/overview?id=521)And BRAF.mutation.Protein means the AA Mutation …	RMA normalisation (Bioconductor R affy package) + ComBat (R sva package )	GPL570	1	Frozen tissue of primary colorectal Adenocarcinoma (validation)	Homo sapiens	-	+	Homo sapiens	1	N/A	T3	N/A	N/A	N/A	M0	83	N2	validation	6	p.V600E	WT	N/A	Male	c.1799T>A	pMMR	WT	c.1799T>A	N/A	proximal	TriReagent & Manual-Rneasy Mini (Qiagen)	6	M	N/A	C2	3	1	N/A	N
GSM972421	CIT465	RNA	################Mutation Details################ND: not determinedNA: Not applicableWhen gene.mutation=M (mutated), than we have details in exon, protein and DNA.gene.mutation=WT (wild type), the exon, protein and DNA columns are NA (not applicable).BRAF.mutation.DNA means the CDS Mutation (http://cancer.sanger.ac.uk/cosmic/mutation/overview?id=521)And BRAF.mutation.Protein means the AA Mutation …	RMA normalisation (Bioconductor R affy package) + ComBat (R sva package )	GPL570	1	Frozen tissue of primary colorectal Adenocarcinoma (validation)	Homo sapiens	+	-	Homo sapiens	0	p.L194R	N/A	c.581T>G	N/A	c.581T>G	N/A	66	N/A	validation	28	N/A	M	N/A	Male	N/A	pMMR	WT	N/A	N/A	distal	TriReagent & Manual-Rneasy Mini (Qiagen)	22	WT	N/A	C5	3	1	N/A	N
GSM972422	CIT466	RNA	################Mutation Details################ND: not determinedNA: Not applicableWhen gene.mutation=M (mutated), than we have details in exon, protein and DNA.gene.mutation=WT (wild type), the exon, protein and DNA columns are NA (not applicable).BRAF.mutation.DNA means the CDS Mutation (http://cancer.sanger.ac.uk/cosmic/mutation/overview?id=521)And BRAF.mutation.Protein means the AA Mutation …	RMA normalisation (Bioconductor R affy package) + ComBat (R sva package )	GPL570	1	Frozen tissue of primary colorectal Adenocarcinoma (validation)	Homo sapiens	+	-	Homo sapiens	1	N/A	N/A	N/A	c.35G>T	N/A	N/A	74	N/A	validation	37	N/A	WT	p.G12V	Male	N/A	pMMR	M	N/A	N/A	proximal	TriReagent & Manual-Rneasy Mini (Qiagen)	13	WT	c.35G>T	C4	2	1	N/A	N
GSM972423	CIT467	RNA	################Mutation Details################ND: not determinedNA: Not applicableWhen gene.mutation=M (mutated), than we have details in exon, protein and DNA.gene.mutation=WT (wild type), the exon, protein and DNA columns are NA (not applicable).BRAF.mutation.DNA means the CDS Mutation (http://cancer.sanger.ac.uk/cosmic/mutation/overview?id=521)And BRAF.mutation.Protein means the AA Mutation …	RMA normalisation (Bioconductor R affy package) + ComBat (R sva package )	GPL570	1	Frozen tissue of primary colorectal Adenocarcinoma (validation)	Homo sapiens	N/A	-	Homo sapiens	0	p.R175H	N/A	c.524G>A	N/A	c.524G>A	N/A	52	N/A	validation	40	N/A	M	N/A	Female	N/A	pMMR	WT	N/A	N/A	distal	TriReagent & Manual-Rneasy Mini (Qiagen)	13	WT	N/A	C6	2	1	N/A	Y
GSM972424	CIT468	RNA	################Mutation Details################ND: not determinedNA: Not applicableWhen gene.mutation=M (mutated), than we have details in exon, protein and DNA.gene.mutation=WT (wild type), the exon, protein and DNA columns are NA (not applicable).BRAF.mutation.DNA means the CDS Mutation (http://cancer.sanger.ac.uk/cosmic/mutation/overview?id=521)And BRAF.mutation.Protein means the AA Mutation …	RMA normalisation (Bioconductor R affy package) + ComBat (R sva package )	GPL570	1	Frozen tissue of primary colorectal Adenocarcinoma (validation)	Homo sapiens	+	-	Homo sapiens	0	p.R282W	T3	c.844C>T	N/A	c.844C>T	M0	70	N0	validation	104	N/A	M	N/A	Male	N/A	pMMR	WT	N/A	5FU	distal	TriReagent & Manual-Rneasy Mini (Qiagen)	104	WT	N/A	C6	2	0	N/A	Y
GSM972425	CIT469	RNA	################Mutation Details################ND: not determinedNA: Not applicableWhen gene.mutation=M (mutated), than we have details in exon, protein and DNA.gene.mutation=WT (wild type), the exon, protein and DNA columns are NA (not applicable).BRAF.mutation.DNA means the CDS Mutation (http://cancer.sanger.ac.uk/cosmic/mutation/overview?id=521)And BRAF.mutation.Protein means the AA Mutation …	RMA normalisation (Bioconductor R affy package) + ComBat (R sva package )	GPL570	1	Frozen tissue of primary colorectal Adenocarcinoma (validation)	Homo sapiens	N/A	-	Homo sapiens	0	N/A	T3	N/A	c.35G>A	N/A	M0	72	N1	validation	59	N/A	WT	p.G12D	Female	N/A	pMMR	M	N/A	N/A	proximal	TriReagent & Manual-Rneasy Mini (Qiagen)	59	WT	c.35G>A	C2	3	0	N/A	Y
GSM972426	CIT470	RNA	################Mutation Details################ND: not determinedNA: Not applicableWhen gene.mutation=M (mutated), than we have details in exon, protein and DNA.gene.mutation=WT (wild type), the exon, protein and DNA columns are NA (not applicable).BRAF.mutation.DNA means the CDS Mutation (http://cancer.sanger.ac.uk/cosmic/mutation/overview?id=521)And BRAF.mutation.Protein means the AA Mutation …	RMA normalisation (Bioconductor R affy package) + ComBat (R sva package )	GPL570	1	Frozen tissue of primary colorectal Adenocarcinoma (validation)	Homo sapiens	+	-	Homo sapiens	0	p.V173L	T3	c.517G>T	N/A	c.517G>T	M0	49	N0	validation	81	N/A	M	N/A	Male	N/A	pMMR	WT	N/A	N/A	proximal	TriReagent & Manual-Rneasy Mini (Qiagen)	81	WT	N/A	C6	2	0	N/A	Y
GSM972427	CIT471	RNA	################Mutation Details################ND: not determinedNA: Not applicableWhen gene.mutation=M (mutated), than we have details in exon, protein and DNA.gene.mutation=WT (wild type), the exon, protein and DNA columns are NA (not applicable).BRAF.mutation.DNA means the CDS Mutation (http://cancer.sanger.ac.uk/cosmic/mutation/overview?id=521)And BRAF.mutation.Protein means the AA Mutation …	RMA normalisation (Bioconductor R affy package) + ComBat (R sva package )	GPL570	1	Frozen tissue of primary colorectal Adenocarcinoma (validation)	Homo sapiens	+	-	Homo sapiens	0	p.C238S	T3	c.713G>C	N/A	c.713G>C	M0	63	N0	validation	53	N/A	M	N/A	Male	N/A	pMMR	WT	N/A	N/A	distal	TriReagent & Manual-Rneasy Mini (Qiagen)	53	WT	N/A	C5	2	0	N/A	N
GSM972428	CIT472	RNA	################Mutation Details################ND: not determinedNA: Not applicableWhen gene.mutation=M (mutated), than we have details in exon, protein and DNA.gene.mutation=WT (wild type), the exon, protein and DNA columns are NA (not applicable).BRAF.mutation.DNA means the CDS Mutation (http://cancer.sanger.ac.uk/cosmic/mutation/overview?id=521)And BRAF.mutation.Protein means the AA Mutation …	RMA normalisation (Bioconductor R affy package) + ComBat (R sva package )	GPL570	1	Frozen tissue of primary colorectal Adenocarcinoma (validation)	Homo sapiens	+	-	Homo sapiens	0	p.E285K	T3	c.853G>A	N/A	c.853G>A	M0	62	N2	validation	55	N/A	M	N/A	Male	N/A	pMMR	WT	N/A	N/A	distal	TriReagent & Manual-Rneasy Mini (Qiagen)	55	WT	N/A	C5	3	0	N/A	Y
GSM972429	CIT473	RNA	################Mutation Details################ND: not determinedNA: Not applicableWhen gene.mutation=M (mutated), than we have details in exon, protein and DNA.gene.mutation=WT (wild type), the exon, protein and DNA columns are NA (not applicable).BRAF.mutation.DNA means the CDS Mutation (http://cancer.sanger.ac.uk/cosmic/mutation/overview?id=521)And BRAF.mutation.Protein means the AA Mutation …	RMA normalisation (Bioconductor R affy package) + ComBat (R sva package )	GPL570	1	Frozen tissue of primary colorectal Adenocarcinoma (validation)	Homo sapiens	+	-	Homo sapiens	0	p.V173M	T4	c.517G>A	c.35G>A	c.517G>A	M0	64	N2	validation	62	N/A	M	p.G12D	Male	N/A	pMMR	M	N/A	N/A	distal	TriReagent & Manual-Rneasy Mini (Qiagen)	62	WT	c.35G>A	C3	3	0	N/A	Y
GSM972430	CIT474	RNA	################Mutation Details################ND: not determinedNA: Not applicableWhen gene.mutation=M (mutated), than we have details in exon, protein and DNA.gene.mutation=WT (wild type), the exon, protein and DNA columns are NA (not applicable).BRAF.mutation.DNA means the CDS Mutation (http://cancer.sanger.ac.uk/cosmic/mutation/overview?id=521)And BRAF.mutation.Protein means the AA Mutation …	RMA normalisation (Bioconductor R affy package) + ComBat (R sva package )	GPL570	1	Frozen tissue of primary colorectal Adenocarcinoma (validation)	Homo sapiens	-	+	Homo sapiens	0	N/A	T3	N/A	N/A	N/A	M0	43	N0	validation	53	N/A	WT	N/A	Female	N/A	pMMR	WT	N/A	N/A	proximal	TriReagent & Manual-Rneasy Mini (Qiagen)	53	WT	N/A	C2	2	0	N/A	Y
GSM972431	CIT475	RNA	################Mutation Details################ND: not determinedNA: Not applicableWhen gene.mutation=M (mutated), than we have details in exon, protein and DNA.gene.mutation=WT (wild type), the exon, protein and DNA columns are NA (not applicable).BRAF.mutation.DNA means the CDS Mutation (http://cancer.sanger.ac.uk/cosmic/mutation/overview?id=521)And BRAF.mutation.Protein means the AA Mutation …	RMA normalisation (Bioconductor R affy package) + ComBat (R sva package )	GPL570	1	Frozen tissue of primary colorectal Adenocarcinoma (validation)	Homo sapiens	+	-	Homo sapiens	0	N/A	T3	N/A	c.38G>A	N/A	M0	59	N1	validation	54	N/A	WT	p.G13D	Male	N/A	pMMR	M	N/A	N/A	proximal	TriReagent & Manual-Rneasy Mini (Qiagen)	54	WT	c.38G>A	C5	3	0	N/A	Y
GSM972432	CIT476	RNA	################Mutation Details################ND: not determinedNA: Not applicableWhen gene.mutation=M (mutated), than we have details in exon, protein and DNA.gene.mutation=WT (wild type), the exon, protein and DNA columns are NA (not applicable).BRAF.mutation.DNA means the CDS Mutation (http://cancer.sanger.ac.uk/cosmic/mutation/overview?id=521)And BRAF.mutation.Protein means the AA Mutation …	RMA normalisation (Bioconductor R affy package) + ComBat (R sva package )	GPL570	1	Frozen tissue of primary colorectal Adenocarcinoma (validation)	Homo sapiens	+	-	Homo sapiens	0	FS	N/A	FS	c.35G>T	FS	N/A	71	N/A	validation	55	N/A	M	p.G12V	Male	N/A	pMMR	M	N/A	N/A	distal	TriReagent & Manual-Rneasy Mini (Qiagen)	19	WT	c.35G>T	C6	3	1	N/A	Y
GSM972433	CIT477	RNA	################Mutation Details################ND: not determinedNA: Not applicableWhen gene.mutation=M (mutated), than we have details in exon, protein and DNA.gene.mutation=WT (wild type), the exon, protein and DNA columns are NA (not applicable).BRAF.mutation.DNA means the CDS Mutation (http://cancer.sanger.ac.uk/cosmic/mutation/overview?id=521)And BRAF.mutation.Protein means the AA Mutation …	RMA normalisation (Bioconductor R affy package) + ComBat (R sva package )	GPL570	1	Frozen tissue of primary colorectal Adenocarcinoma (validation)	Homo sapiens	N/A	N/A	Homo sapiens	1	N/A	N/A	N/A	N/A	N/A	N/A	85	N/A	validation	16	N/A	WT	N/A	Male	N/A	pMMR	WT	N/A	N/A	distal	TriReagent & Manual-Rneasy Mini (Qiagen)	3	WT	N/A	C4	3	1	N/A	N
GSM972434	CIT478	RNA	################Mutation Details################ND: not determinedNA: Not applicableWhen gene.mutation=M (mutated), than we have details in exon, protein and DNA.gene.mutation=WT (wild type), the exon, protein and DNA columns are NA (not applicable).BRAF.mutation.DNA means the CDS Mutation (http://cancer.sanger.ac.uk/cosmic/mutation/overview?id=521)And BRAF.mutation.Protein means the AA Mutation …	RMA normalisation (Bioconductor R affy package) + ComBat (R sva package )	GPL570	1	Frozen tissue of primary colorectal Adenocarcinoma (validation)	Homo sapiens	N/A	N/A	Homo sapiens	1	FS	N/A	FS	N/A	FS	N/A	70	N/A	validation	42	N/A	M	N/A	Male	N/A	pMMR	WT	N/A	N/A	distal	TriReagent & Manual-Rneasy Mini (Qiagen)	19	WT	N/A	C1	2	1	N/A	N
GSM972435	CIT479	RNA	################Mutation Details################ND: not determinedNA: Not applicableWhen gene.mutation=M (mutated), than we have details in exon, protein and DNA.gene.mutation=WT (wild type), the exon, protein and DNA columns are NA (not applicable).BRAF.mutation.DNA means the CDS Mutation (http://cancer.sanger.ac.uk/cosmic/mutation/overview?id=521)And BRAF.mutation.Protein means the AA Mutation …	RMA normalisation (Bioconductor R affy package) + ComBat (R sva package )	GPL570	1	Frozen tissue of primary colorectal Adenocarcinoma (validation)	Homo sapiens	+	-	Homo sapiens	0	p.R282W	N/A	c.844C>T	N/A	c.844C>T	N/A	71	N/A	validation	40	N/A	M	N/A	Male	N/A	pMMR	WT	N/A	N/A	distal	TriReagent & Manual-Rneasy Mini (Qiagen)	14	WT	N/A	C1	3	1	N/A	Y
GSM972436	CIT480	RNA	################Mutation Details################ND: not determinedNA: Not applicableWhen gene.mutation=M (mutated), than we have details in exon, protein and DNA.gene.mutation=WT (wild type), the exon, protein and DNA columns are NA (not applicable).BRAF.mutation.DNA means the CDS Mutation (http://cancer.sanger.ac.uk/cosmic/mutation/overview?id=521)And BRAF.mutation.Protein means the AA Mutation …	RMA normalisation (Bioconductor R affy package) + ComBat (R sva package )	GPL570	1	Frozen tissue of primary colorectal Adenocarcinoma (validation)	Homo sapiens	+	-	Homo sapiens	1	p.P190L	N/A	c.569C>T	c.35G>T	c.569C>T	N/A	81	N/A	validation	18	N/A	M	p.G12V	Male	N/A	pMMR	M	N/A	N/A	distal	TriReagent & Manual-Rneasy Mini (Qiagen)	2	WT	c.35G>T	C1	2	1	N/A	N
GSM972437	CIT481	RNA	################Mutation Details################ND: not determinedNA: Not applicableWhen gene.mutation=M (mutated), than we have details in exon, protein and DNA.gene.mutation=WT (wild type), the exon, protein and DNA columns are NA (not applicable).BRAF.mutation.DNA means the CDS Mutation (http://cancer.sanger.ac.uk/cosmic/mutation/overview?id=521)And BRAF.mutation.Protein means the AA Mutation …	RMA normalisation (Bioconductor R affy package) + ComBat (R sva package )	GPL570	1	Frozen tissue of primary colorectal Adenocarcinoma (validation)	Homo sapiens	+	-	Homo sapiens	1	N/A	T3	N/A	N/A	N/A	M1	48	N2	validation	7	N/A	WT	N/A	Female	N/A	pMMR	WT	N/A	N/A	distal	TriReagent & Manual-Rneasy Mini (Qiagen)	0	WT	N/A	C5	4	1	N/A	N/A
GSM972438	CIT482	RNA	################Mutation Details################ND: not determinedNA: Not applicableWhen gene.mutation=M (mutated), than we have details in exon, protein and DNA.gene.mutation=WT (wild type), the exon, protein and DNA columns are NA (not applicable).BRAF.mutation.DNA means the CDS Mutation (http://cancer.sanger.ac.uk/cosmic/mutation/overview?id=521)And BRAF.mutation.Protein means the AA Mutation …	RMA normalisation (Bioconductor R affy package) + ComBat (R sva package )	GPL570	1	Frozen tissue of primary colorectal Adenocarcinoma (validation)	Homo sapiens	+	N/A	Homo sapiens	1	p.I195V	T4	c.583A>G	N/A	c.583A>G	M1	44	N1	validation	30	N/A	M	N/A	Male	N/A	pMMR	WT	N/A	N/A	proximal	TriReagent & Manual-Rneasy Mini (Qiagen)	0	WT	N/A	C4	4	1	N/A	N/A
GSM972439	CIT483	RNA	################Mutation Details################ND: not determinedNA: Not applicableWhen gene.mutation=M (mutated), than we have details in exon, protein and DNA.gene.mutation=WT (wild type), the exon, protein and DNA columns are NA (not applicable).BRAF.mutation.DNA means the CDS Mutation (http://cancer.sanger.ac.uk/cosmic/mutation/overview?id=521)And BRAF.mutation.Protein means the AA Mutation …	RMA normalisation (Bioconductor R affy package) + ComBat (R sva package )	GPL570	1	Frozen tissue of primary colorectal Adenocarcinoma (validation)	Homo sapiens	N/A	-	Homo sapiens	1	p.R282W	T3	c.844C>T	N/A	c.844C>T	M1	65	N1	validation	2	N/A	M	N/A	Male	N/A	pMMR	WT	N/A	N/A	distal	TriReagent & Manual-Rneasy Mini (Qiagen)	0	WT	N/A	C6	4	1	N/A	N/A
GSM972440	CIT484	RNA	################Mutation Details################ND: not determinedNA: Not applicableWhen gene.mutation=M (mutated), than we have details in exon, protein and DNA.gene.mutation=WT (wild type), the exon, protein and DNA columns are NA (not applicable).BRAF.mutation.DNA means the CDS Mutation (http://cancer.sanger.ac.uk/cosmic/mutation/overview?id=521)And BRAF.mutation.Protein means the AA Mutation …	RMA normalisation (Bioconductor R affy package) + ComBat (R sva package )	GPL570	1	Frozen tissue of primary colorectal Adenocarcinoma (validation)	Homo sapiens	N/A	-	Homo sapiens	0	p.C135S	T3	c.404G>C	c.35G>A	c.404G>C	M0	50	N0	validation	52	N/A	M	p.G12D	Male	N/A	pMMR	M	N/A	N/A	distal	TriReagent & Manual-Rneasy Mini (Qiagen)	52	WT	c.35G>A	C4	2	0	N/A	Y
GSM972441	CIT485	RNA	################Mutation Details################ND: not determinedNA: Not applicableWhen gene.mutation=M (mutated), than we have details in exon, protein and DNA.gene.mutation=WT (wild type), the exon, protein and DNA columns are NA (not applicable).BRAF.mutation.DNA means the CDS Mutation (http://cancer.sanger.ac.uk/cosmic/mutation/overview?id=521)And BRAF.mutation.Protein means the AA Mutation …	RMA normalisation (Bioconductor R affy package) + ComBat (R sva package )	GPL570	1	Frozen tissue of primary colorectal Adenocarcinoma (validation)	Homo sapiens	+	-	Homo sapiens	0	N/A	T4	N/A	N/A	N/A	M1	49	N2	validation	68	N/A	WT	N/A	Female	N/A	pMMR	WT	N/A	N/A	distal	TriReagent & Manual-Rneasy Mini (Qiagen)	0	WT	N/A	C6	4	1	N/A	N/A
GSM972442	CIT486	RNA	################Mutation Details################ND: not determinedNA: Not applicableWhen gene.mutation=M (mutated), than we have details in exon, protein and DNA.gene.mutation=WT (wild type), the exon, protein and DNA columns are NA (not applicable).BRAF.mutation.DNA means the CDS Mutation (http://cancer.sanger.ac.uk/cosmic/mutation/overview?id=521)And BRAF.mutation.Protein means the AA Mutation …	RMA normalisation (Bioconductor R affy package) + ComBat (R sva package )	GPL570	1	Frozen tissue of primary colorectal Adenocarcinoma (validation)	Homo sapiens	N/A	-	Homo sapiens	1	N/A	T3	N/A	c.38G>A	N/A	M1	54	N2	validation	6	N/A	WT	p.G13D	Female	N/A	pMMR	M	N/A	N/A	distal	TriReagent & Manual-Rneasy Mini (Qiagen)	0	WT	c.38G>A	C1	4	1	N/A	N/A
GSM972443	CIT487	RNA	################Mutation Details################ND: not determinedNA: Not applicableWhen gene.mutation=M (mutated), than we have details in exon, protein and DNA.gene.mutation=WT (wild type), the exon, protein and DNA columns are NA (not applicable).BRAF.mutation.DNA means the CDS Mutation (http://cancer.sanger.ac.uk/cosmic/mutation/overview?id=521)And BRAF.mutation.Protein means the AA Mutation …	RMA normalisation (Bioconductor R affy package) + ComBat (R sva package )	GPL570	1	Frozen tissue of primary colorectal Adenocarcinoma (validation)	Homo sapiens	-	+	Homo sapiens	0	N/A	T3	N/A	N/A	N/A	M0	49	N0	validation	48	N/A	N/A	N/A	Male	N/A	dMMR	WT	N/A	N/A	distal	Manual-Trizol	48	WT	N/A	C3	2	0	N/A	N
GSM972444	CIT488	RNA	################Mutation Details################ND: not determinedNA: Not applicableWhen gene.mutation=M (mutated), than we have details in exon, protein and DNA.gene.mutation=WT (wild type), the exon, protein and DNA columns are NA (not applicable).BRAF.mutation.DNA means the CDS Mutation (http://cancer.sanger.ac.uk/cosmic/mutation/overview?id=521)And BRAF.mutation.Protein means the AA Mutation …	RMA normalisation (Bioconductor R affy package) + ComBat (R sva package )	GPL570	1	Frozen tissue of primary colorectal Adenocarcinoma (validation)	Homo sapiens	-	-	Homo sapiens	1	N/A	T4	N/A	c.38G>A	N/A	MX	73	N2	validation	14	N/A	N/A	p.G13D	Male	N/A	dMMR	M	N/A	5FU	proximal	Manual-Trizol	5	WT	c.38G>A	C4	3	1	N/A	Y
GSM972445	CIT489	RNA	################Mutation Details################ND: not determinedNA: Not applicableWhen gene.mutation=M (mutated), than we have details in exon, protein and DNA.gene.mutation=WT (wild type), the exon, protein and DNA columns are NA (not applicable).BRAF.mutation.DNA means the CDS Mutation (http://cancer.sanger.ac.uk/cosmic/mutation/overview?id=521)And BRAF.mutation.Protein means the AA Mutation …	RMA normalisation (Bioconductor R affy package) + ComBat (R sva package )	GPL570	1	Frozen tissue of primary colorectal Adenocarcinoma (validation)	Homo sapiens	-	-	Homo sapiens	0	N/A	T4	N/A	N/A	N/A	M0	48	N0	validation	35	N/A	N/A	N/A	Male	N/A	dMMR	WT	N/A	N/A	proximal	Manual-Trizol	35	WT	N/A	C2	2	0	N/A	N
GSM972446	CIT490	RNA	################Mutation Details################ND: not determinedNA: Not applicableWhen gene.mutation=M (mutated), than we have details in exon, protein and DNA.gene.mutation=WT (wild type), the exon, protein and DNA columns are NA (not applicable).BRAF.mutation.DNA means the CDS Mutation (http://cancer.sanger.ac.uk/cosmic/mutation/overview?id=521)And BRAF.mutation.Protein means the AA Mutation …	RMA normalisation (Bioconductor R affy package) + ComBat (R sva package )	GPL570	1	Frozen tissue of primary colorectal Adenocarcinoma (validation)	Homo sapiens	-	-	Homo sapiens	N/A	N/A	T3	N/A	c.35G>A	N/A	MX	67	N1	validation	N/A	N/A	N/A	p.G12D	Male	N/A	dMMR	M	N/A	N/A	proximal	Manual-Trizol	N/A	WT	c.35G>A	C3	3	N/A	N/A	N/A
GSM972447	CIT491	RNA	################Mutation Details################ND: not determinedNA: Not applicableWhen gene.mutation=M (mutated), than we have details in exon, protein and DNA.gene.mutation=WT (wild type), the exon, protein and DNA columns are NA (not applicable).BRAF.mutation.DNA means the CDS Mutation (http://cancer.sanger.ac.uk/cosmic/mutation/overview?id=521)And BRAF.mutation.Protein means the AA Mutation …	RMA normalisation (Bioconductor R affy package) + ComBat (R sva package )	GPL570	1	Frozen tissue of primary colorectal Adenocarcinoma (validation)	Homo sapiens	-	+	Homo sapiens	0	N/A	T3	N/A	N/A	N/A	M0	71	N0	validation	31	N/A	N/A	N/A	Male	N/A	dMMR	WT	N/A	N/A	proximal	Manual-Trizol	31	M	N/A	C2	2	0	N/A	N
GSM972448	CIT492	RNA	################Mutation Details################ND: not determinedNA: Not applicableWhen gene.mutation=M (mutated), than we have details in exon, protein and DNA.gene.mutation=WT (wild type), the exon, protein and DNA columns are NA (not applicable).BRAF.mutation.DNA means the CDS Mutation (http://cancer.sanger.ac.uk/cosmic/mutation/overview?id=521)And BRAF.mutation.Protein means the AA Mutation …	RMA normalisation (Bioconductor R affy package) + ComBat (R sva package )	GPL570	1	Frozen tissue of primary colorectal Adenocarcinoma (validation)	Homo sapiens	+	+	Homo sapiens	N/A	N/A	T3	N/A	N/A	N/A	M0	74	N0	validation	N/A	p.V600E	WT	N/A	Female	c.1799T>A	dMMR	WT	c.1799T>A	N/A	proximal	Manual-Rneasy Micro (Qiagen)	N/A	M	N/A	C2	2	N/A	N/A	N
GSM972449	CIT493	RNA	################Mutation Details################ND: not determinedNA: Not applicableWhen gene.mutation=M (mutated), than we have details in exon, protein and DNA.gene.mutation=WT (wild type), the exon, protein and DNA columns are NA (not applicable).BRAF.mutation.DNA means the CDS Mutation (http://cancer.sanger.ac.uk/cosmic/mutation/overview?id=521)And BRAF.mutation.Protein means the AA Mutation …	RMA normalisation (Bioconductor R affy package) + ComBat (R sva package )	GPL570	1	Frozen tissue of primary colorectal Adenocarcinoma (validation)	Homo sapiens	+	-	Homo sapiens	1	N/A	T4	N/A	EX2.codon13	N/A	M0	51	N1	validation	41	N/A	M	N/A	Female	N/A	pMMR	M	N/A	FOLFOX	proximal	Manual-Rneasy Micro (Qiagen)	19	WT	EX2.codon13	C6	3	1	N/A	Y
GSM972450	CIT494	RNA	################Mutation Details################ND: not determinedNA: Not applicableWhen gene.mutation=M (mutated), than we have details in exon, protein and DNA.gene.mutation=WT (wild type), the exon, protein and DNA columns are NA (not applicable).BRAF.mutation.DNA means the CDS Mutation (http://cancer.sanger.ac.uk/cosmic/mutation/overview?id=521)And BRAF.mutation.Protein means the AA Mutation …	RMA normalisation (Bioconductor R affy package) + ComBat (R sva package )	GPL570	1	Frozen tissue of primary colorectal Adenocarcinoma (validation)	Homo sapiens	+	-	Homo sapiens	1	N/A	T3	N/A	N/A	N/A	M0	80	N0	validation	47	N/A	M	N/A	Male	N/A	pMMR	WT	N/A	N/A	distal	Manual-Rneasy Micro (Qiagen)	19	WT	N/A	C1	2	1	N/A	N
GSM972451	CIT495	RNA	################Mutation Details################ND: not determinedNA: Not applicableWhen gene.mutation=M (mutated), than we have details in exon, protein and DNA.gene.mutation=WT (wild type), the exon, protein and DNA columns are NA (not applicable).BRAF.mutation.DNA means the CDS Mutation (http://cancer.sanger.ac.uk/cosmic/mutation/overview?id=521)And BRAF.mutation.Protein means the AA Mutation …	RMA normalisation (Bioconductor R affy package) + ComBat (R sva package )	GPL570	1	Frozen tissue of primary colorectal Adenocarcinoma (validation)	Homo sapiens	-	-	Homo sapiens	0	N/A	T4	N/A	N/A	N/A	M0	58	N0	validation	97	N/A	WT	N/A	Male	N/A	pMMR	WT	N/A	N/A	distal	Manual-Rneasy Micro (Qiagen)	97	WT	N/A	C1	2	0	N/A	N
GSM972452	CIT496	RNA	################Mutation Details################ND: not determinedNA: Not applicableWhen gene.mutation=M (mutated), than we have details in exon, protein and DNA.gene.mutation=WT (wild type), the exon, protein and DNA columns are NA (not applicable).BRAF.mutation.DNA means the CDS Mutation (http://cancer.sanger.ac.uk/cosmic/mutation/overview?id=521)And BRAF.mutation.Protein means the AA Mutation …	RMA normalisation (Bioconductor R affy package) + ComBat (R sva package )	GPL570	1	Frozen tissue of primary colorectal Adenocarcinoma (validation)	Homo sapiens	-	+	Homo sapiens	0	N/A	T3	N/A	N/A	N/A	M0	75	N2	validation	99	p.V600E	WT	N/A	Female	c.1799T>A	N/A	WT	c.1799T>A	FUFOL	proximal	Manual-Rneasy Micro (Qiagen)	99	M	N/A	C2	3	0	N/A	Y
GSM972453	CIT497	RNA	################Mutation Details################ND: not determinedNA: Not applicableWhen gene.mutation=M (mutated), than we have details in exon, protein and DNA.gene.mutation=WT (wild type), the exon, protein and DNA columns are NA (not applicable).BRAF.mutation.DNA means the CDS Mutation (http://cancer.sanger.ac.uk/cosmic/mutation/overview?id=521)And BRAF.mutation.Protein means the AA Mutation …	RMA normalisation (Bioconductor R affy package) + ComBat (R sva package )	GPL570	1	Frozen tissue of primary colorectal Adenocarcinoma (validation)	Homo sapiens	-	-	Homo sapiens	0	N/A	T3	N/A	EX2.codon12	N/A	M0	51	N1	validation	100	N/A	WT	N/A	Female	N/A	pMMR	M	N/A	FUFOL	proximal	Manual-Rneasy Micro (Qiagen)	100	WT	EX2.codon12	C3	3	0	N/A	Y
GSM972454	CIT498	RNA	################Mutation Details################ND: not determinedNA: Not applicableWhen gene.mutation=M (mutated), than we have details in exon, protein and DNA.gene.mutation=WT (wild type), the exon, protein and DNA columns are NA (not applicable).BRAF.mutation.DNA means the CDS Mutation (http://cancer.sanger.ac.uk/cosmic/mutation/overview?id=521)And BRAF.mutation.Protein means the AA Mutation …	RMA normalisation (Bioconductor R affy package) + ComBat (R sva package )	GPL570	1	Frozen tissue of primary colorectal Adenocarcinoma (validation)	Homo sapiens	+	-	Homo sapiens	0	N/A	T2	N/A	EX2.codon13	N/A	M0	62	N0	validation	75	N/A	M	N/A	Male	N/A	pMMR	M	N/A	N/A	distal	Manual-Rneasy Micro (Qiagen)	75	WT	EX2.codon13	C6	1	0	N/A	N
GSM972455	CIT499	RNA	################Mutation Details################ND: not determinedNA: Not applicableWhen gene.mutation=M (mutated), than we have details in exon, protein and DNA.gene.mutation=WT (wild type), the exon, protein and DNA columns are NA (not applicable).BRAF.mutation.DNA means the CDS Mutation (http://cancer.sanger.ac.uk/cosmic/mutation/overview?id=521)And BRAF.mutation.Protein means the AA Mutation …	RMA normalisation (Bioconductor R affy package) + ComBat (R sva package )	GPL570	1	Frozen tissue of primary colorectal Adenocarcinoma (validation)	Homo sapiens	+	+	Homo sapiens	0	N/A	T3	N/A	N/A	N/A	M0	89	N1	validation	74	p.V600E	WT	N/A	Female	c.1799T>A	dMMR	WT	c.1799T>A	N/A	proximal	Manual-Rneasy Micro (Qiagen)	74	M	N/A	C2	3	0	N/A	N
GSM972456	CIT500	RNA	################Mutation Details################ND: not determinedNA: Not applicableWhen gene.mutation=M (mutated), than we have details in exon, protein and DNA.gene.mutation=WT (wild type), the exon, protein and DNA columns are NA (not applicable).BRAF.mutation.DNA means the CDS Mutation (http://cancer.sanger.ac.uk/cosmic/mutation/overview?id=521)And BRAF.mutation.Protein means the AA Mutation …	RMA normalisation (Bioconductor R affy package) + ComBat (R sva package )	GPL570	1	Frozen tissue of primary colorectal Adenocarcinoma (validation)	Homo sapiens	+	-	Homo sapiens	1	N/A	T3	N/A	N/A	N/A	M0	82	N0	validation	0	N/A	M	N/A	Female	N/A	pMMR	WT	N/A	N/A	distal	Manual-Rneasy Micro (Qiagen)	0	WT	N/A	C5	2	0	N/A	N
GSM972457	CIT501	RNA	################Mutation Details################ND: not determinedNA: Not applicableWhen gene.mutation=M (mutated), than we have details in exon, protein and DNA.gene.mutation=WT (wild type), the exon, protein and DNA columns are NA (not applicable).BRAF.mutation.DNA means the CDS Mutation (http://cancer.sanger.ac.uk/cosmic/mutation/overview?id=521)And BRAF.mutation.Protein means the AA Mutation …	RMA normalisation (Bioconductor R affy package) + ComBat (R sva package )	GPL570	1	Frozen tissue of primary colorectal Adenocarcinoma (validation)	Homo sapiens	+	-	Homo sapiens	0	N/A	T3	N/A	EX2.codon12	N/A	M0	74	N1	validation	68	N/A	WT	N/A	Female	N/A	pMMR	M	N/A	5FU	distal	Manual-Rneasy Micro (Qiagen)	34	WT	EX2.codon12	C3	3	1	N/A	Y
GSM972458	CIT502	RNA	################Mutation Details################ND: not determinedNA: Not applicableWhen gene.mutation=M (mutated), than we have details in exon, protein and DNA.gene.mutation=WT (wild type), the exon, protein and DNA columns are NA (not applicable).BRAF.mutation.DNA means the CDS Mutation (http://cancer.sanger.ac.uk/cosmic/mutation/overview?id=521)And BRAF.mutation.Protein means the AA Mutation …	RMA normalisation (Bioconductor R affy package) + ComBat (R sva package )	GPL570	1	Frozen tissue of primary colorectal Adenocarcinoma (validation)	Homo sapiens	-	+	Homo sapiens	1	N/A	T3	N/A	EX2.codon12	N/A	M0	65	N0	validation	17	N/A	WT	N/A	Male	N/A	dMMR	M	N/A	N/A	proximal	Manual-Rneasy Micro (Qiagen)	17	WT	EX2.codon12	C2	2	0	N/A	N
[truncated: 83 more rows]

## Sheet: GEO-CRC-Clinical
Accession	time	status	age	gender	Clinical-T	Clinical-N	Clinical-M	stage	CDKN2A	MMP3	SERPINE1
GSM2772155	7	1		Male	T3	N0	Mx	II	5.10405	6.68296	5.31943
GSM2772185	10	1	67.4	Male	T3	N0	M0	II	4.91004	6.82293	5.94038
GSM2772161	11	1	86.5	Male	T3	N0	Mx	II	4.79534	7.47971	5.82569
GSM971999	30	0	61.5	Male	T3	N1	M0	III	4.95557	7.74738	7.09123
GSM972038	30	1	61	Male	T3	N0	M0	II	5.14559	7.87404	5.44165
GSM972213	30	1	71	Female	T3	N0	M1	IV	5.89814	3.75536	7.61243
GSM972220	30	0	81	Male	T3	N1	M0	III	5.07613	9.78773	5.74696
[truncated: 721 more rows]

## Sheet: GEO-CRC-EXP
Accession	CDKN2A	MMP3	SERPINE1
[truncated: 728 more rows]
