# Supplementary material for: Network pharmacology and bioinformatics were used to construct a prognostic model and immunoassay of core target genes in the combination of quercetin and kaempferol in the treatment of colorectal cancer
Source: J Cancer. 2023 Jul 3;14(11):1956–80. doi: 10.7150/jca.85517 (PMC10367918; doi:10.7150/jca.85517)
Supplement: Supplementary file 4 — Supplementary tables. [file jcav14p1956s4.zip › Table/Table S3.xlsx]

## Sheet: querectin&kaempferol-target
Drug	MOL-ID	Protein names	Gene Symbol	MOL-ID		Gene Symbol
querectin	MOL000098	Acetylcholinesterase	ACHE	MOL000422		ACHE
kaempferol	MOL000422	Alpha-1B adrenergic receptor	ADRA1B	MOL000422		ADRA1B
		Aryl hydrocarbon receptor	AHR	MOL000422		AHR
		Activator of 90 kDa heat shock protein ATPase homolog 1	AHSA1	MOL000422		AHSA1
		Aldo-keto reductase family 1 member C3	AKR1C3	MOL000422		AKR1C3
		RAC-alpha serine/threonine-protein kinase	AKT1	MOL000422		AKT1
		Arachidonate 5-lipoxygenase	ALOX5	MOL000422		ALOX5
		Androgen receptor	AR	MOL000422		AR
		Apoptosis regulator BAX	BAX	MOL000422		BAX
		Apoptosis regulator Bcl-2	BCL2	MOL000422		BCL2
		Calmodulin	CALM	MOL000422		CALM
		Caspase-3	CASP3	MOL000422		CASP3
		Cell division control protein 2 homolog	CDK1	MOL000422		CDK1
		Muscarinic acetylcholine receptor M1	CHRM1	MOL000422		CHRM1
		Muscarinic acetylcholine receptor M2	CHRM2	MOL000422		CHRM2
		Cytochrome P450 1A1	CYP1A1	MOL000422		CYP1A1
		Cytochrome P450 1A2	CYP1A2	MOL000422		CYP1A2
		Cytochrome P450 1B1	CYP1B1	MOL000422		CYP1B1
		Cytochrome P450 3A4	CYP3A4	MOL000422		CYP3A4
		Type I iodothyronine deiodinase	DIO1	MOL000422		DIO1
		Dipeptidyl peptidase IV	DPP4	MOL000422		DPP4
		Thrombin	F2	MOL000422		F2
		Coagulation factor VII	F7	MOL000422		F7
		Gamma-aminobutyric acid receptor subunit alpha-1	GABRA1	MOL000422		GABRA1
		Gamma-aminobutyric-acid receptor alpha-2 subunit	GABRA2	MOL000422		GABRA2
		Glutathione S-transferase Mu 1	GSTM1	MOL000422		GSTM1
		Glutathione S-transferase Mu 2	GSTM2	MOL000422		GSTM2
		Glutathione S-transferase P	GSTP1	MOL000422		GSTP1
		Hyaluronan synthase 2	HAS2	MOL000422		HAS2
		Heme oxygenase 1	HMOX1	MOL000422		HMOX1
		Heat shock protein HSP 90	HSP90	MOL000422		HSP90
		Intercellular adhesion molecule 1	ICAM1	MOL000422		ICAM1
		Inhibitor of nuclear factor kappa-B kinase subunit beta	IKBKB	MOL000422		IKBKB
		Insulin receptor	INSR	MOL000422		INSR
		Transcription factor AP-1	JUN	MOL000422		JUN
		Mitogen-activated protein kinase 8	MAPK8	MOL000422		MAPK8
		Interstitial collagenase	MMP1	MOL000422		MMP1
		Nuclear receptor coactivator 2	NCOA2	MOL000422		NCOA2
		Nitric oxide synthase, inducible	NOS2	MOL000422		NOS2
		Nitric-oxide synthase, endothelial	NOS3	MOL000422		NOS3
		Nuclear receptor subfamily 1 group I member 2	NR1I2	MOL000422		NR1I2
		Nuclear receptor subfamily 1 group I member 3	NR1I3	MOL000422		NR1I3
		Progesterone receptor	PGR	MOL000422		PGR
		Phosphatidylinositol-4,5-bisphosphate 3-kinase catalytic subunit, gamma isoform	PIK3CG	MOL000422		PIK3CG
		Peroxisome proliferator activated receptor gamma	PPARG	MOL000422		PPARG
		Peroxisome proliferator-activated receptor gamma	PPARG	MOL000422		PPP3CA
		Serine/threonine-protein phosphatase 2B catalytic subunit alpha isoform	PPP3CA	MOL000422		PRKACA
		mRNA of PKA Catalytic Subunit C-alpha	PRKACA	MOL000422		PRXC1A
		Peroxidase C1A	PRXC1A	MOL000422		PSMD3
		26S proteasome non-ATPase regulatory subunit 3	PSMD3	MOL000422		PTGS1
		Prostaglandin G/H synthase 1	PTGS1	MOL000422		PTGS2
		Prostaglandin G/H synthase 2	PTGS2	MOL000422		RELA
		Transcription factor p65	RELA	MOL000422		SELE
		E-selectin	SELE	MOL000422		SLC2A4
		Solute carrier family 2, facilitated glucose transporter member 4	SLC2A4	MOL000422		SLC6A2
		Sodium-dependent noradrenaline transporter	SLC6A2	MOL000422		SLPI
		Antileukoproteinase	SLPI	MOL000422		STAT1
		Signal transducer and activator of transcription 1-alpha/beta	STAT1	MOL000422		TNF
		Tumor necrosis factor	TNF	MOL000422		TOP2B
		DNA topoisomerase II	TOP2B	MOL000422		TSFM
		Trypsin-1	TSFM	MOL000422		VCAM1
		Vascular cell adhesion protein 1	VCAM1	MOL000422		XDH
		Xanthine dehydrogenase/oxidase	XDH	MOL000422		NR4A1
		Nr4a1 nuclear receptor subfamily 4, group A, member 1	NR4A1	MOL000422		GYRB
		mRNA of PKA Catalytic Subunit C-alpha	PRKACA	MOL000098		ABCG2
		DNA gyrase subunit B	GYRB	MOL000098		ACACA
		ATP-binding cassette sub-family G member 2	ABCG2	MOL000098		ACP3
		Acetyl-CoA carboxylase 1	ACACA	MOL000098		ADRB2
		Acetylcholinesterase	ACHE	MOL000098		AKR1B1
		Prostatic acid phosphatase	ACP3	MOL000098		BCL2L1
		Beta-2 adrenergic receptor	ADRB2	MOL000098		BIRC5
		Aryl hydrocarbon receptor	AHR	MOL000098		CASP8
		Activator of 90 kDa heat shock protein ATPase homolog 1	AHSA1	MOL000098		CASP9
		Aldose reductase	AKR1B1	MOL000098		CAV1
		RAC-alpha serine/threonine-protein kinase	AKT1	MOL000098		CCL2
		Arachidonate 5-lipoxygenase	ALOX5	MOL000098		CCNB1
		Androgen receptor	AR	MOL000098		CCND1
		Apoptosis regulator BAX	BAX	MOL000098		CD40LG
		Apoptosis regulator Bcl-2	BCL2	MOL000098		CDKN1A
		Bcl-2-like protein 1	BCL2L1	MOL000098		CDKN2A
		Baculoviral IAP repeat-containing protein 5	BIRC5	MOL000098		CHEK2
		Caspase-3	CASP3	MOL000098		CHUK
		Caspase-8	CASP8	MOL000098		CLDN4
		Caspase-9	CASP9	MOL000098		COL1A1
		Caveolin-1	CAV1	MOL000098		COL3A1
		C-C motif chemokine 2	CCL2	MOL000098		CRP
		G2/mitotic-specific cyclin-B1	CCNB1	MOL000098		CTSD
		G1/S-specific cyclin-D1	CCND1	MOL000098		CXCL10
		CD40 ligand	CD40LG	MOL000098		CXCL11
		Cell division control protein 2 homolog	CDK1	MOL000098		CXCL2
		Cyclin-dependent kinase inhibitor 1	CDKN1A	MOL000098		CXCL8
		Cyclin-dependent kinase inhibitor 2A, isoforms 1/2/3	CDKN2A	MOL000098		DCAF5
		Serine/threonine-protein kinase Chk2	CHEK2	MOL000098		DUOX2
		Inhibitor of nuclear factor kappa-B kinase subunit alpha	CHUK	MOL000098		E2F1
		Claudin-4	CLDN4	MOL000098		E2F2
		Collagen alpha-1(I) chain	COL1A1	MOL000098		EGF
		Collagen alpha-1(III) chain	COL3A1	MOL000098		EGFR
		C-reactive protein	CRP	MOL000098		EIF6
		Cathepsin D	CTSD	MOL000098		ELK1
		C-X-C motif chemokine 10	CXCL10	MOL000098		ERBB2
		C-X-C motif chemokine 11	CXCL11	MOL000098		ERBB3
		C-X-C motif chemokine 2	CXCL2	MOL000098		F10
		Interleukin-8	CXCL8	MOL000098		F3
		Cytochrome P450 1A1	CYP1A1	MOL000098		FOS
		Cytochrome P450 1A2	CYP1A2	MOL000098		GJA1
		Cytochrome P450 1B1	CYP1B1	MOL000098		HERC5
		Cytochrome P450 3A4	CYP3A4	MOL000098		HIF1A
		DDB1- and CUL4-associated factor 5	DCAF5	MOL000098		HK2
		Type I iodothyronine deiodinase	DIO1	MOL000098		HSF1
		Dipeptidyl peptidase IV	DPP4	MOL000098		HSPB1
		Dual oxidase 2	DUOX2	MOL000098		IFNG
		Transcription factor E2F1	E2F1	MOL000098		IGF2
		Transcription factor E2F2	E2F2	MOL000098		IGFBP3
		Pro-epidermal growth factor	EGF	MOL000098		IL10
		Epidermal growth factor receptor	EGFR	MOL000098		IL1A
		Eukaryotic translation initiation factor 6	EIF6	MOL000098		IL1B
		ETS domain-containing protein Elk-1	ELK1	MOL000098		IL2
		Receptor tyrosine-protein kinase erbB-2	ERBB2	MOL000098		IL6
		Receptor tyrosine-protein kinase erbB-3	ERBB3	MOL000098		IRF1
		Coagulation factor Xa	F10	MOL000098		KAR2
		Thrombin	F2	MOL000098		KCNH2
		Tissue factor	F3	MOL000098		MAOB
		Coagulation factor VII	F7	MOL000098		MAPK1
		Proto-oncogene c-Fos	FOS	MOL000098		MGAM
		Gamma-aminobutyric acid receptor subunit alpha-1	GABRA1	MOL000098		MMP2
		Gap junction alpha-1 protein	GJA1	MOL000098		MMP3
		Glutathione S-transferase Mu 1	GSTM1	MOL000098		MMP9
		Glutathione S-transferase Mu 2	GSTM2	MOL000098		MPO
		Glutathione S-transferase P	GSTP1	MOL000098		MYC
		Hyaluronan synthase 2	HAS2	MOL000098		NCF1
		Probable E3 ubiquitin-protein ligase HERC5	HERC5	MOL000098		NFE2L2
		Hypoxia-inducible factor 1-alpha	HIF1A	MOL000098		NFKBIA
		Hexokinase-2	HK2	MOL000098		NKX3-1
		Heme oxygenase 1	HMOX1	MOL000098		NPEPPS
		Heat shock factor protein 1	HSF1	MOL000098		NQO1
		Heat shock protein HSP 90	HSP90	MOL000098		ODC1
		Heat shock protein beta-1	HSPB1	MOL000098		PARP1
		Intercellular adhesion molecule 1	ICAM1	MOL000098		PCOLCE
		Interferon gamma	IFNG	MOL000098		PLAT
		Insulin-like growth factor II	IGF2	MOL000098		PLAU
		Insulin-like growth factor-binding protein 3	IGFBP3	MOL000098		PON1
		Interleukin-10	IL10	MOL000098		POR
		Interleukin-1 alpha	IL1A	MOL000098		PPARA
		Interleukin-1 beta	IL1B	MOL000098		PPARD
		Interleukin-2	IL2	MOL000098		PRKCA
		Interleukin-6	IL6	MOL000098		PRKCB
		Insulin receptor	INSR	MOL000098		PTEN
		Interferon regulatory factor 1	IRF1	MOL000098		PTGER3
		Transcription factor AP-1	JUN	MOL000098		RAF1
		78 kDa glucose-regulated protein	KAR2	MOL000098		RASA1
		Potassium voltage-gated channel subfamily H member 2	KCNH2	MOL000098		RASSF1
		Amine oxidase [flavin-containing] B	MAOB	MOL000098		RB1
		Mitogen-activated protein kinase 1	MAPK1	MOL000098		RUNX1T1
		Maltase-glucoamylase, intestinal	MGAM	MOL000098		RUNX2
		Interstitial collagenase	MMP1	MOL000098		RXRA
		72 kDa type IV collagenase	MMP2	MOL000098		SCN5A
		Stromelysin-1	MMP3	MOL000098		SERPINE1
		Matrix metalloproteinase-9	MMP9	MOL000098		SOD1
		Myeloperoxidase	MPO	MOL000098		SPP1
		Myc proto-oncogene protein	MYC	MOL000098		SULT1E1
		Neutrophil cytosol factor 1	NCF1	MOL000098		TGFB1
		Nuclear receptor coactivator 2	NCOA2	MOL000098		THBD
		Nuclear factor erythroid 2-related factor 2	NFE2L2	MOL000098		TOP1
		NF-kappa-B inhibitor alpha	NFKBIA	MOL000098		TOP2A
		Homeobox protein Nkx-3.1	NKX3-1	MOL000098		TP53
		Nitric-oxide synthase, endothelial	NOS3	MOL000098		VEGFA
		Nitric oxide synthase, endothelial	NOS3	MOL000098
		Puromycin-sensitive aminopeptidase	NPEPPS	MOL000098
		NAD(P)H dehydrogenase [quinone] 1	NQO1	MOL000098
		Nuclear receptor subfamily 1 group I member 2	NR1I2	MOL000098
		Nuclear receptor subfamily 1 group I member 3	NR1I3	MOL000098
		Ornithine decarboxylase	ODC1	MOL000098
		Poly [ADP-ribose] polymerase 1	PARP1	MOL000098
		Procollagen C-endopeptidase enhancer 1	PCOLCE	MOL000098
		Phosphatidylinositol-4,5-bisphosphate 3-kinase catalytic subunit, gamma isoform	PIK3CG	MOL000098
		Tissue-type plasminogen activator	PLAT	MOL000098
		Urokinase-type plasminogen activator	PLAU	MOL000098
		Serum paraoxonase/arylesterase 1	PON1	MOL000098
		NADPH--cytochrome P450 reductase	POR	MOL000098
		Peroxisome proliferator-activated receptor alpha	PPARA	MOL000098
		Peroxisome proliferator-activated receptor delta	PPARD	MOL000098
		Peroxisome proliferator activated receptor gamma	PPARG	MOL000098
		Peroxisome proliferator-activated receptor gamma	PPARG	MOL000098
		Protein kinase C alpha type	PRKCA	MOL000098
		Protein kinase C beta type	PRKCB	MOL000098
		Peroxidase C1A	PRXC1A	MOL000098
		26S proteasome non-ATPase regulatory subunit 3	PSMD3	MOL000098
		Phosphatidylinositol-3,4,5-trisphosphate 3-phosphatase and dual-specificity protein phosphatase PTEN	PTEN	MOL000098
		Prostaglandin E2 receptor EP3 subtype	PTGER3	MOL000098
		Prostaglandin G/H synthase 1	PTGS1	MOL000098
		Prostaglandin G/H synthase 2	PTGS2	MOL000098
		RAF proto-oncogene serine/threonine-protein kinase	RAF1	MOL000098
		Ras GTPase-activating protein 1	RASA1	MOL000098
		Ras association domain-containing protein 1	RASSF1	MOL000098
		Retinoblastoma-associated protein	RB1	MOL000098
		Transcription factor p65	RELA	MOL000098
		Protein CBFA2T1	RUNX1T1	MOL000098
		Runt-related transcription factor 2	RUNX2	MOL000098
		Retinoic acid receptor RXR-alpha	RXRA	MOL000098
		Sodium channel protein type 5 subunit alpha	SCN5A	MOL000098
		E-selectin	SELE	MOL000098
		Plasminogen activator inhibitor 1	SERPINE1	MOL000098
		Solute carrier family 2, facilitated glucose transporter member 4	SLC2A4	MOL000098
		Superoxide dismutase [Cu-Zn]	SOD1	MOL000098
		Osteopontin	SPP1	MOL000098
		Signal transducer and activator of transcription 1-alpha/beta	STAT1	MOL000098
		Estrogen sulfotransferase	SULT1E1	MOL000098
		Transforming growth factor beta-1	TGFB1	MOL000098
		Thrombomodulin	THBD	MOL000098
		Tumor necrosis factor	TNF	MOL000098
		DNA topoisomerase 1	TOP1	MOL000098
		DNA topoisomerase 2-alpha	TOP2A	MOL000098
		DNA topoisomerase II	TOP2B	MOL000098
		Cellular tumor antigen p53	TP53	MOL000098
		Trypsin-1	TSFM	MOL000098
		Vascular cell adhesion protein 1	VCAM1	MOL000098
		Vascular endothelial growth factor A	VEGFA	MOL000098
		Xanthine dehydrogenase/oxidase	XDH	MOL000098
		Alpha-1B adrenergic receptor	ADRA1B	MOL000098
		Aldo-keto reductase family 1 member C3	AKR1C3	MOL000098
		Calmodulin	CALM	MOL000098
		Muscarinic acetylcholine receptor M1	CHRM1	MOL000098
		Muscarinic acetylcholine receptor M2	CHRM2	MOL000098
		Gamma-aminobutyric-acid receptor alpha-2 subunit	GABRA2	MOL000098
		Inhibitor of nuclear factor kappa-B kinase subunit beta	IKBKB	MOL000098
		Mitogen-activated protein kinase 8	MAPK8	MOL000098
		Nitric oxide synthase, inducible	NOS2	MOL000098
		Progesterone receptor	PGR	MOL000098
		Serine/threonine-protein phosphatase 2B catalytic subunit alpha isoform	PPP3CA	MOL000098
		Sodium-dependent noradrenaline transporter	SLC6A2	MOL000098
		Antileukoproteinase	SLPI	MOL000098
		Nr4a1 nuclear receptor subfamily 4, group A, member 1	NR4A1	MOL000098

## Sheet: CRC-gene
GeneCards	DisGeNET	PharmGkb	OMIM	TTD		CRC-gene
MSH2	APC	COLCA2	PLA2G2A	ADORA2A		MSH2
MLH1	MLH1	MCC	EPHB2	ADORA2B		MLH1
MSH6	MSH2	CRNDE	MUTYH	AKT1		MSH6
TP53	NRAS	DCC	RAD54L	AKT3		TP53
BRCA1	CHEK2	CT47A12	BCAR3	ALK		BRCA1
BRCA2	CTNNB1	CT45A8	NRAS	ANGPT2		BRCA2
PMS2	DCC	CT45A9	FALEC	ATP4A		PMS2
APC	SMAD3	CT45A10	FASLG	BCL2		APC
POLE	SMAD4	CT45A7	RNASEL	Bcr-Abl		POLE
CDH1	MMP2	CT47A1	BLACAT1	CaC		CDH1
CHEK2	PIK3CA	CT47A11	PCAP	TMP1		CHEK2
ATM	BRAF	CT47A4	FH	CB1		ATM
PALB2	TCF7L2	CT47A6	GACAT3	CD248		PALB2
KRAS	BUB1	CT47B1	MSH2	CD27		KRAS
POLD1	TP53	CT47A10	MSH6	CD3G		POLD1
PIK3CA	FGFR3	CT47A2	EHBP1	CD47		PIK3CA
BRIP1	EP300	CT47A3	BUB1	CD55		BRIP1
MUTYH	KLF5	CT47A5	LCO	CD66e		MUTYH
PTEN	AKT1	CT47A7	IL1B	CDK8		PTEN
EGFR	MSH6	CT47A8	IL1RN	CO3		EGFR
BRAF	IGFBP3	CT47A9	SCHLAP1	COX-1		BRAF
ERBB2	KDR	CT45A1	DIRC1	COX-2		ERBB2
AXIN2	KRAS	CT45A3	CASP10	CSF2		AXIN2
CTNNB1	ABCB1	CT45A2	CASP8	DLL4		CTNNB1
SMAD4	POLD1	CT45A6	BARD1	DPYD		SMAD4
AKT1	POLE	CT45A5	HPC5	EGFL7		AKT1
MLH3	RET	UCA1	OVCAS1	EGFR		MLH3
CDKN2A	STK11	PRAC1	TGFBR2	Enz		CDKN2A
MIR21	NAMPT	CAGE1	SCLC1	EPCAM		MIR21
MET	SLCO1B3	CT83	MLH1	ERBB3		MET
C11orf65	EYA4	KIAA0100	DLEC1	F7		C11orf65
EPCAM	BUB1B	CT45B1P	CTNNB1	FAP		EPCAM
RET	SYNE1	LTO1	RABL3	FDPS		RET
BARD1	ABCA1	PAGE5	ATR	FGFR1		BARD1
NBN	EVL	CTAG2	PIK3CA	FLT-1		NBN
RB1	LGR6	XAGE3	EIF4G1	FLT-3		RB1
CCND1	TCERG1L	NTPCR	LNCR5	FN1		CCND1
MIR34A	ABCB5	SDCCAG8	FGFR3	FNTB		MIR34A
CTNNA1	IL6ST	LETMD1	PCAT4	FDPS		CTNNA1
STK11	DACT1	GREB1	ADH1B	GD2		STK11
RAD51D	PRKD1	SMIM22	TLR2	GPA33		RAD51D
EP300	CD109	DERPC	PALLD	GSTP1		EP300
TGFBR2	HAPLN1	DSCR8	KMHN1	HDAC		TGFBR2
RAD51C	RNF182	CTAGE1	LNCR3	HDAC1		RAD51C
MSH3	GREM1	DDX53	LUCAT1	hDNA		MSH3
FGFR3	MLH3	CT62	APC	HER2		FGFR3
MIR145	GUCY1A2	VENTXP1	MCC	IDO1		MIR145
NRAS	SMAD7	PCA3	IRF1	IFNA2		NRAS
FGFR2	MCC	BCAR4	HMMR	IGF1R		FGFR2
BLM	COX1	ANKRD45	FGFR4	IL15RA		BLM
MRE11	COX2	GAGE4	NQO2	IL1A		MRE11
PMS1	MUTYH	GAGE5	CTAG3	IL21		PMS1
FLCN	PMS2	GAGE6	CASC15	IL2RB		FLCN
MIR126	SH3TC1	C20orf85	LNCR4	ITGA2		MIR126
NF1	PPARG	C1orf74	LNCR1	ITGAV		NF1
TERT	PRKCE	C4orf46	PBOV1	KDR		TERT
RAD50	PTPRD	CASC2	SASH1	KIT		RAD50
MIR141	BMP4	CTAG1B	ESR1	KLRK1		MIR141
BAX	TGFB1	GAGE7	PRKN	LGR5		BAX
ESR1	AXIN2	SNCG	CAHM	LOXL2		ESR1
MIR143	CDH1	HEPN1	MAD1L1	LTF		MIR143
HRAS	ARID1A	ARMC3	PMS2	MAGEA3		HRAS
DCC	GNAS	HEATR6	HPC4	MAP3K		DCC
ALK	DLC1	HULC	EGFR	MET		ALK
PPARG	CCND2	BAGE	VOPP1	MKNK1		PPARG
MIR127	RHPN2	CTAG1A	PTPN12	MKNK2		MIR127
MIR221	FEN1	SPANXN3	GAEC1	MMP9		MIR221
MIR203A	POLD3	SPANXN2	BRAF	MUC1		MIR203A
MIR34C	VTI1A	SPANXN5	DLC1	NA		MIR34C
IGF2	LPAR1	BAGE5	PDGFRL	NRAS		IGF2
RAD51L3-RFFL	LRP1	PBOV1	RB1CC1	OGDH		RAD51L3-RFFL
BMPR1A	TET2	SPANXB1	RAD54B	PD-1		BMPR1A
MCC	HHIP	FAM168A	CRCS6	PDE5A		MCC
MIR17	SLCO2A1	XAGE5	CRCS2	PDGFR		MIR17
FBXW7	TMEM238L	MAGEB3	HPC10	PDGFRA		FBXW7
AURKA	LAMC1	RMC1	PCAT1	PD-L1		AURKA
AR	PDGFRL	DPPA2	PCAT2	PIK3CA		AR
SRC	CUBN	SPAG9	PRNCR1	PIK3CB		SRC
MIR34B	YAP1	KNL1	CASC19	PIK3CD		MIR34B
PIK3R1	CHD1	XAGE2	CCAT1	PIK3CG		PIK3R1
CASP8	WIF1	CDK2AP2	CASC21	PlGF		CASP8
BUB1B	PARP1	GKN2	CASC8	PRKCG		BUB1B
MIR222	CYP1A2	TCIM	CCAT2	PROM1		MIR222
MIR200B	CYP1B1	LUZP4	CASC11	RARA		MIR200B
KIT	NQO1	CT55	CDKN2A	RET		KIT
MIR146A	DPYD	RBM46	PCA3	RNF43		MIR146A
MIR451A	TYMP	SPANXN4	FOXE1	ROS1		MIR451A
MIR200C	EGFR	SPANXN1	GALNT12	RSPO3		MIR200C
MIR20A	FLCN	LYPD6B	45261	SCN10A		MIR20A
ARID1A	ERCC2	MAGEA9	SCAI	SIRT1		ARID1A
BUB1	ESR2	POTEC	KLF6	STAT3		BUB1
GREM1	ALDH2	NXF2	CRCS5	TERT		GREM1
MDM2	SATB2	SAGE1	MAP3K8	TGFB2		MDM2
CRCS2	FN1	BAGE4	MSMB	TLR5		CRCS2
CRCS11	GSTM1	GAGE8	ERCC6	TLR9		CRCS11
CRCS9	GUCY2C	BAGE2	SNCG	TNFSF10		CRCS9
CRCS5	IGF2	ACTL8	PTEN	TOP1		CRCS5
CRCS6	CXCL8	BLID	MXI1	TOP2		CRCS6
MIR205	FADS1	MAGEB4	HABP2	TP53		MIR205
DICER1	SMAD2	SPANXD	CASC2	TRAIL-R2		DICER1
MIR125A	SMAD9	CCDC33	FGFR2	TrkA		MIR125A
CDKN1B	MMP1	POTEA	HRAS	TrkB		CDKN1B
GALNT12	ABCC1	BRCA2	SLC22A1L	TrkC		GALNT12
CRCS7	CYTB	GAGE1	PTPRJ	TubP		CRCS7
CRCS8	MTHFR	CSAG1	HPC14	TYMS		CRCS8
RAD51	ND4L	CCDC110	CCND1	VEGF		RAD51
FANCC	MYC	HID1	ORAOV1	VEGFA		FANCC
SMARCA4	NME1	BAGE3	CTTN	VEGFB		SMARCA4
MIR31	ODC1	CCDC62	GCRG224	VEGFR		MIR31
MYC	LEF1	ROPN1	ATM	XPO1		MYC
DLC1	KRT20	POTEG	CRCS7			DLC1
SOX9	RNF43	ANKRD30BP2	TSG11			SOX9
MIR200A	FBXW7	GAGE2A	COLCA1			MIR200A
VEGFA	ZMIZ1	TULP2	COLCA2			VEGFA
JUN	PTEN	HSPB9	PPP2R1B			JUN
CDK4	PTGS2	FMR1NB	HEPN1			CDK4
MIR140	CCND1	MAGEC2	OPCML			MIR140
MIR192	BCL2	ICE2	CASC1			MIR192
FANCM	SFRP1	TENT5D	KRAS			FANCM
PTCH1	SFRP2	POTED	ACVR1B			PTCH1
TSC2	NXN	POTEH	SRGAP1			TSC2
TLR2	SPARC	VOPP1	ALDH2			TLR2
MIRLET7A1	SRC	MAGEA3	CDK2AP1			MIRLET7A1
BCL10	AURKA	FATE1	POLE			BCL10
MIR155	TGFBR1	MAGEC3	BRCA2			MIR155
HOXB13	TGFBR2	CSAG2	RB1			HOXB13
MIR100	TLR2	GOLGA6L2	NKX2-1			MIR100
MIR27A	TLR4	HORMAD1	CRCS8			MIR27A
PLA2G2A	TNF	RTL6	MLH3			PLA2G2A
NTHL1	TYMS	PRAC2	XRCC3			NTHL1
MIR15A	XRCC1	GPATCH2	AKT1			MIR15A
MIR215	TFPI2	MAGEA10	HPC7			MIR215
MIR210	CALR	CIP2A	BUB1B			MIR210
IL2	CASP8	SPANXC	RAD51			IL2
MT-CO1	LGR5	SPANXA1	HMPS1			MT-CO1
PDGFRL	TNFSF10	MAGEA2	PCAT29			PDGFRL
MIR342	PROM1	POTEE	CHRNA5			MIR342
MAP2K1	BOC	PRSS54	CHRNA3			MAP2K1
PTGS2	DCLK1	OCIAD2	IQGAP1			PTGS2
STAT3	MTDH	ODF3	BCAR4			STAT3
TSC1	FADS2	LIPI	PALB2			TSC1
MIR106B	ABCG2	CPXCR1	CRNDE			MIR106B
IL1B	ADH1B	SLC49A4	CRCS9			IL1B
XRCC3	BIRC5	ENTR1	CDH1			XRCC3
RAD54B	MTRR	PASD1	NQO1			RAD54B
BCL2	NTHL1	SPINK7	ZFHX3			BCL2
BAP1	WNK1	BRMS1L	BCPR			BAP1
IL6	TGM2	LRATD2	HIC1			IL6
FASLG	TIAM1	OVCA2	TP53			FASLG
AOPEP	ATG5	AGR3	ELAC2			AOPEP
MIR93	CSF2	ODF1	FLCN			MIR93
TYMS	EPHA1	MAGEB6	HPC11			TYMS
MIR26A1	BMP2	DEPDC1B	RAD51D			MIR26A1
DMD	TNFSF13	SLCO6A1	ERBB2			DMD
PTPRJ	ZEB2	TEX101	HPC9			PTPRJ
KLF6	RRM2	TBC1D3	BRCA1			KLF6
MAPK1	SOD2	PLAC1	HOXB13			MAPK1
MIR10B	CDO1	LDOC1	PHB1			MIR10B
PKHD1	CSE1L	MAGEC1	MPO			PKHD1
MIR29A	FPGS	TMEM108	RNF43			MIR29A
SMAD7	IDH1	ZNF165	RAD51C			SMAD7
MIR214	MIR106B	SPATA19	PPM1D			MIR214
ERCC2	MIR26B	SSX2	BRIP1			ERCC2
SDHB	MPO	SPA17	AXIN2			SDHB
MIR19A	ING4	TMEFF1	RHBDF2			MIR19A
ABRAXAS1	TLR9	C14orf93	GACAT2			ABRAXAS1
TGFB1	PRKCB	XAGE1A	PCAT18			TGFB1
MTOR	AKR1B10	NLRP4	SMAD7			MTOR
EPHB2	GGH	ANKRD30A	SMAD4			EPHB2
AMER1	EXO1	PNMA3	DCC			AMER1
FH	KL	MAGEB2	STK11			FH
MIR18A	AKAP12	ACRBP	UCA1			MIR18A
CDKN1A	KLF2	RHOXF2	HPCQTL19			CDKN1A
MIR223	STRAP	MAGEA1	CYP2A6			MIR223
PTPN12	DHFR	EPPIN	PCAT19			PTPN12
TNF	MIR93	SLC4A1AP	BAX			TNF
MIR182	MMP11	COX6B2	POLD1			MIR182
MEN1	ACKR3	SPEF2	HPC15			MEN1
ERCC6	KMT2C	ECRG4	CRCS11			ERCC6
MYO1B	SLC19A1	PRSS50	SRC			MYO1B
RUNX1	TK1	ODF4	BLCAP			RUNX1
VHL	WRN	MORC1	HPC3			VHL
MIRLET7C	GALNT12	BRINP1	NCOA3			MIRLET7C
IRF1	ABCC3	TMEFF2	AURKA			IRF1
RNASEL	MIR1271	CALR3	TFF1			RNASEL
CDC73	AKAP9	FAM133A	HIC2			CDC73
FZD3	ABCC2	POTEB	CHEK2			FZD3
XRCC2	GATA5	MAGEB5	HPC6			XRCC2
GSTM1	EPHA3	HELZ	EP300			GSTM1
MT-ND1	FAT1	MAGED2	HPCX2			MT-ND1
MIR30E	FOLH1	THEG	AR			MIR30E
NF2	AMACR	DDX43	CT83			NF2
MTHFR	GAPDH	MAGEA12	CT47B1			MTHFR
MIR96	CHD5	CEP55	CT47A11			MIR96
MIR23B	MIR130B	SSX1	CT47A10			MIR23B
SHC1	MKI67	SEMG1	CT47A9			SHC1
DHFR	NR4A2	MACC1	CT47A8			DHFR
MIR204	PPP2R1B	BRMS1	CT47A7			MIR204
MMP2	PRKCZ	MAGEA11	CT47A6			MMP2
MMP9	RPS6KB1	MAGEA6	CT47A5			MMP9
HIF1A	SELENOP	TFDP3	PLA2B			HIF1A
PDGFRA	BMPR1A	DLEC1	EPHT3			PDGFRA
RBFOX1	TFRC	IGSF11	MYH			RBFOX1
MIRLET7G	ZNF217	BCAR3	HR54			MIRLET7G
MIR335	SESN2	FTHL17	SH2D3B			MIR335
GSTP1	ATAD1	CNOT9	ALPS4			GSTP1
MIR16-1	TP63	MAGEA8	FAL1			MIR16-1
MGMT	ABCB6	LEMD1	TNFSF6			MGMT
XRCC1	PTPRU	HIC2	RNS4			XRCC1
MIR429	TENM1	PBK	LINC00912			MIR429
PRKN	APC2	DKKL1	HLRCC			PRKN
INS-IGF2	POSTN	MRPS11	LINC01458			INS-IGF2
ROS1	CFTR	IL13RA2	COCA1			ROS1
PALLD	CAPN10	LY6K	GTBP			PALLD
TCERG1	CPE	SSX2B	KIAA0903			TCERG1
MIR25	PRIMA1	BRCA1	MCPH30			MIR25
MKI67	CYP2A6	CRISP2	MVCD4			MKI67
CD274	BRINP1	NOL4	PCAT114			CD274
SLC9A9	DPEP1	ELOVL4	MCH4			SLC9A9
MIR29C	EPHB6	MAGEB1	MCH5			MIR29C
RNF43	ACSL4	SYCE1	HNPCC6			RNF43
CEACAM5	EFEMP1	FILIP1L	COCA2			CEACAM5
PPP2R1B	TPX2	TEX14	DLC1			PPP2R1B
ERCC1	LAMA1	OTOA	NEDSDV			ERCC1
MIR486-1	PYCARD	LDHC	PNCA5			MIR486-1
MIRLET7D	IFNA1	BLCAP	FRP1			MIRLET7D
KDR	LIFR	TEX15	CLOVE			KDR
MIR183	ARNT	CENPW	EIF4G			MIR183
MIR146B	PER1	SPAG4	ACH			MIR146B
ABCB1	XAF1	ADAM29	GDEP			ABCB1
EGF	RTN4	LSM1	ADH2			EGF
SDHD	SFRP4	TSSK6	TIL4			SDHD
PPM1D	SRSF6	OCIAD1	KIAA0992			PPM1D
MIR499A	TCF3	CCAR2	SCAL1			MIR499A
SLC22A18	TCN2	GPAT2	GS			SLC22A18
MSR1	UMPS	AKAP3	MAR			MSR1
HNF1B	PDGFD	ATAD2	NMOR2			HNF1B
EGFR-AS1	IRS4	GREB1L	CAGE1			EGFR-AS1
BIRC5	TNS4	OIP5	LINC00340			BIRC5
MIRLET7B	EIF3H	TDRD6	UROC28			MIRLET7B
MIR185	SELENBP1	MYCL	KIAA0790			MIR185
CASP3	RASAL2	PRM1	ESR			CASP3
MIR373	RASSF2	PRM2	PARK2			MIR373
PRKAR1A	ABCC5	TSGA10	LINC00468			PRKAR1A
CYP2A6	TRIM28	MAGEA4	TXBP181			CYP2A6
LRRC56	ABCC4	HIC1	PMSL2			LRRC56
MUC1	MCRS1	ADAM2	NISBD2			MUC1
MIR193B	GPNMB	TFDP1	ECOP			MIR193B
SDHA	CACUL1	SYCP1	PTPG1			SDHA
COLCA1	CTNND2	DCAF12	NS7			COLCA1
HSP90AA1	CUX1	NUF2	PDGRL			HSP90AA1
SMARCB1	ADAMTS15	CHD1L	CC1			SMARCB1
CXCR4	SLC29A1	TPTE	PCA2			CXCR4
HMMR	EPHA7	SPO11	PCAT8			HMMR
IGF1	ERCC6	TDRD1	LINC01245			IGF1
MIR107	NTNG1	TSPY1	CARLO5			MIR107
LZTR1	ABCA4	IGF2BP3	LINC01244			LZTR1
MIR150	MTHFD1L	NDUFC2	LINC00860			MIR150
MIR130A	GATA4	TTK	LINC00990			MIR130A
ELAC2	GPX4	BRDT	MTS1			ELAC2
TP73	GSTM3	KIF20B	DD3			TP73
RAD54L	GTF2B	SPACA3	FKHL15			RAD54L
CYP1A1	ACACA	TAF7L	CRCS1			CYP1A1
IL1RN	VWA2	AKAP4	C9orf126			IL1RN
AXIN1	NME2	CASC3	COPEB			AXIN1
NKX2-1	P2RX7	PRAME	COT			NKX2-1
MIR133B	NUSAP1	SCAI	HPC13			MIR133B
PHB1	ACSL5	ARX	CKN2			PHB1
POT1	SERPINB5	LZTS1	BCSG1			POT1
NOTCH1	ASAP3	CABYR	MMAC1			NOTCH1
CTLA4	PRPS1	CEP290	PHBP			CTLA4
CXCL8	SLC12A5	CTNNA2	BEK			CXCL8
POLK	PTPRS	PIWIL2	BWSCR1A			POLK
SRD5A2	SOX17	ERG	DEP1			SRD5A2
ESR2	SCG5	KDM5B	PRAD1			ESR2
IL10	CENPH	CTCFL	TAOS1			IL10
MIR137	BMP6	FGF4	EMS1			MIR137
MIR483	TBX1	MAEL	ATA			MIR483
FHIT	CAD	ODF2	LAS1			FHIT
FAS	ZKSCAN3	SYTL2	KRAS2			FAS
DPYD	FZD4	MLH1	ACVRLK4			DPYD
CD44	CD9	DLC1	KIAA1304			CD44
ZFHX3	DHRS2	BCAR1	DOC1			ZFHX3
OGG1	SF3A1	PTEN	CRCS12			OGG1
SMAD3	CD226	MSH2	FANCD1			SMAD3
IGF1R	CHL1		TITF1			IGF1R
ATR	PTPRT		HNPCC7			ATR
MIR128-2	CSMD3		CMM6			MIR128-2
MAD1L1	UHRF2		CWS6			MAD1L1
GNAS	LRRC3B		BUBR1			GNAS
EZH2	COL3A1		RECA			EZH2
UCA1	ADORA1		CRAC1			UCA1
CASP10	CTBP1		LNCR2			CASP10
MT-CYB	DDIT3		SAR1			MT-CYB
PGR	ADAMTS18		FANCN			PGR
SUFU	DPYSL2		UVO			SUFU
FLT4	EIF4G1		DIA4			FLT4
CDKN3	F5		ATBF1			CDKN3
ALB	FBLN2		P53			ALB
SDHC	FBN2		HPC2			SDHC
IGFBP3	CD93		BHD			IGFBP3
H19	ACIN1		RAD51L3			H19
TGFBR1	ZNF292		NGL			TGFBR1
MIR195	GSE1		PSCP			MIR195
IDH1	VPS13A		HPC9			IDH1
JAK2	ABCB10		RNF124			JAK2
IFNG	LY96		FANCO			IFNG
MIR106A	SETBP1		WIP1			MIR106A
MMP1	TTLL3		BACH1			MMP1
MAP3K1	GHRHR		ODCRCS			MAP3K1
FLT1	GLI3		IRHOM2			FLT1
NFKB1	GRIN2A		MTCL1AS1			NFKB1
PARP1	BRF1		LINC01092			PARP1
DNMT1	HDC		MADH7			DNMT1
VDR	HK3		MADH4			VDR
ABCG2	HRH1		MRMV1			ABCG2
TNFRSF10B	APOB		PJS			TNFRSF10B
NAT2	IFNA2		LINC00178			NAT2
MIR372	TNFRSF9		CYP2A3			MIR372
TOE1	LIG3		LINC01190			TOE1
BCL2L1	LRP2		CRCS10			BCL2L1
SMAD2	CD46		ASV			SMAD2
MIR196A2	NR3C2		BC10			MIR196A2
ERBB3	NF1		AIB1			ERBB3
WWOX	NFATC1		STK15			WWOX
MMP7	SLC11A2		BCEI			MMP7
MIR206	NRCAM		HRG22			MIR206
PTPN11	SDF4		RAD53			PTPN11
ABL1	PCSK2		RSTS2			ABL1
PLAU	ABCB4		DHTR			PLAU
MIR15B	PKHD1		KKLC1			MIR15B
MIR142	ATP7B		CT47A13			MIR142
MT-CO2	TRPM7		LOC255313			MT-CO2
CCAT2	ODAM		PLA2L			CCAT2
MIR122	PRSS1		DRT			MIR122
TWIST1	CD248		HRAD54			TWIST1
TYMP	ADAMTSL3		NSP2			TYMP
MSMB	RARB		NS6			MSMB
MUC4	RASGRF2		APT1LG1			MUC4
MIR148A	GNB4		PRCA1			MIR148A
TCF7L2	RHEB		MCUL1			TCF7L2
MIR199B	SFRP5		FCC1			MIR199B
FGFR1	SKIV2L		LYNCH5			FGFR1
RAF1	FOXL2		HPC12			RAF1
NQO1	TXNRD1		DIRA			NQO1
HPC14	UNG		LINC00913			HPC14
KRT20	UQCRC2		ALPS2			KRT20
SETD2	KDM6A		ALPS2B			SETD2
RHOA	ST8SIA4		AAT3			RHOA
MIR181A1	ANP32A		LYNCH2			MIR181A1
CYP19A1	OBSCN		EVR7			CYP19A1
CDX2	CDC14A		SCKL1			CDX2
CCAT1	RUNX1T1		MCAP			CCAT1
FANCE	ADAM19		PARK18			FANCE
VEGFC	LDB1		PNCA1			VEGFC
MIR10A	FOXH1		FPC			MIR10A
DNMT3A	NEURL1		UC28			DNMT3A
PDCD1	CABLES1		CAPOK			PDCD1
SOD2	OTOP2		ESTRR			SOD2
IGF2R	DMKN		PDJ			IGF2R
TOP2A	PPP1R14A		MVA7			TOP2A
KRT7	NCR1		HNPCC4			KRT7
MIR22	QKI		GASP			MIR22
MALAT1	CDH5		PRLTS			MALAT1
CTAG1B	MIR1273C		KIAA0203			CTAG1B
MXI1	LINC00673		CARLO4			MXI1
CXCL12	CDH7		CARLO6			CXCL12
TNFSF10	PQBP1		CARLO2			TNFSF10
RASSF1	CALCOCO2		CARLO1			RASSF1
MIR224	EFS		CARLO7			MIR224
KLK3	BCAS2		P16			KLK3
CASP9	TFG		TITF2			CASP9
MIR128-1	ABCA10		BCD1			MIR128-1
FAN1	ABCA9		EST			FAN1
MIR331	ABCA8		COFS1			MIR331
MIR23A	CORO2B		GLM2			MIR23A
RB1CC1	ZNHIT1		HGFAL			RB1CC1
CRNDE	UNC13B		CFD1			CRNDE
CDKN2B	ADARB2		IMPT1			CDKN2B
RECQL4	ARFGEF1		BCL1			RECQL4
MIRLET7E	AKAP3		AT1			MIRLET7E
IL7R	GNB5		PPP1R54			IL7R
MUC16	ALDH1L1		RASK2			MUC16
CASC2	DSTN		ALK4			CASC2
HOTAIR	ADAM29		NMTC2			HOTAIR
PROM1	ERI2		FILS			PROM1
MIRLET7A3	TP53TG1		BROVCA2			MIRLET7A3
PCNA	ADCY8		NKX2A			PCNA
PDGFRB	SLC22A9		MVA1			PDGFRB
GSTT1	OMA1		MRMV2			GSTT1
IGFBP1	C8orf34		CRCS4			IGFBP1
ZEB1	CSNK1A1L		PAOD2			ZEB1
CDK1	SPACA7		PNCA3			CDK1
MIRLET7I	B4GALNT2		LCAM			MIRLET7I
E2F1	CYB5D2		NMOR1			E2F1
PCAT1	NLRP8		LFS1			PCAT1
SNAI1	KDF1		COXPD17			SNAI1
SPP1	CNTN1		BROVCA4			SPP1
WT1	COL4A6		NEU			WT1
ERCC4	COL7A1		BROVCA1			ERCC4
HGF	CPO		SSPCS			HGF
MIR98	EVC2		BROVCA3			MIR98
BMP6	ZNF572		JDVS			BMP6
TLR4	ADORA3		FANCJ			TLR4
RPS20	FRMPD2		TOC			RPS20
MIR196B	SYT9		CRCS3			MIR196B
RRAS2	PHETA1		DPC4			RRAS2
FGF2	ZNF480		HGPPS2			FGF2
SLC2A1	ZNF560		LKB1			SLC2A1
STAT1	ZNF569		CUDR			STAT1
MBD4	ABCC13		CYP2A			MBD4
PTK2	PUS10		MDPL			PTK2
NFKBIA	CTSH		SRC1			NFKBIA
FN1	C2CD6		TNRC14			FN1
TGFA	WDR49		AURORA2			TGFA
MIR197	CNTN4		KIAA1020			MIR197
MAPK3	JAKMIP1		CHK2			MAPK3
RUNX3	ABCA13		MKHK2			RUNX3
NFE2L2	IQUB		TFM			NFE2L2
RAC1	ERICH1		CXorf61			RAC1
CYP1B1	ZNF540		MOM1			CYP1B1
MYCN	LONRF2		ERK			MYCN
ERBB4	DEFA4		CMNS			ERBB4
ABCC1	UGT3A2		FASL			ABCC1
WRN	HTR3C		HPC1			WRN
MMP14	DLG3		FMRD			MMP14
ITGB1	DMD		LYNCH1			ITGB1
SP1	DNAH8		MMRCS3			SP1
CKS1B	DNASE1L3		MFS2			CKS1B
MAP3K8	DPAGT1		MMRCS1			MAP3K8
MAP3K6	EDA		FCTCS			MAP3K6
TIMP1	VSTM4		MCM			TIMP1
MIR30D	SPAG17		BTPS2			MIR30D
TOP1	AMZ2P1		DUH1			TOP1
CDK2	SPNS3		LYNCH4			CDK2
AKT2	PDILT		MLM			AKT2
DNMT3B	ABCA3		TTF2			DNMT3B
GLI1	ETFDH		ZF9			GLI1
NTRK1	ETV1		TPL2			NTRK1
ETV6	FANCG		CSB			ETV6
CHEK1	AMER2		CWS1			CHEK1
CCL2	GJD4		FSAP			CCL2
KEAP1	FCN1		JWS			KEAP1
CRP	FCN2		NS			CRP
AIP	FERD3L		IMAGEI			AIP
HERC2	ITPRID1		GLM3			HERC2
SMARCE1	ABCD2		TTF1			SMARCE1
GSK3B	FHL3		FANCR			GSK3B
B3GALT6	TFEC		DUP15q			B3GALT6
MAPK8	PPM1E		BAIPRCK			MAPK8
APEX1	CNKSR2		ECAD			APEX1
MCL1	DIP2C		BCC7			MCL1
XIAP	KDM2A		HER2			XIAP
CDK6	SNRNP200		PNCA4			CDK6
DDB2	MCF2L2		JIP			DDB2
CYP2E1	NCDN		P450C2A			CYP2E1
NME1	LPIN1		THC6			NME1
SPINK1	FLNC		BTAK			SPINK1
MIR191	CAMSAP2		CDS1			MIR191
SNAI2	AGTPBP1		SBMA			SNAI2
RELA	KCNH4		PCBC			RELA
IL4	ABCA6		NCMS			IL4
PLAUR	ABCA5		ALPS1B			PLAUR
KRT19	CBX5		MMRCS2			KRT19
FANCD2	PIK3R5		LDS2			FANCD2
MIR30A	RAB38		MCMTC			MIR30A
NQO2	NPAP1		DESMD			NQO2
PVT1	EML2		CMM2			PVT1
CAV1	TTLL10		NMTC4			CAV1
MAPK14	GABPB1		ARMD5			MAPK14
ERCC5	GABRA6		NMTC5			ERCC5
VIM	FBXL2		TK14			VIM
UGT1A1	GALNS		CFC2			UGT1A1
INS	ZZZ3		PNCA2			INS
DROSHA	RPAP1		NMTC1			DROSHA
MUC5AC	EDRF1		C15DUPq			MUC5AC
MAP2K3	ABCA12		BCDS1			MAP2K3
PLK1	CABYR		BMFS5			PLK1
RBBP8	SACS		VSCN2			RBBP8
CTSD	AMPD1		FANCS			CTSD
XPA	CNPPD1		MYHRS			XPA
CCND2	SIGLEC7		ARK1			CCND2
MIR181A2	SDCBP2		LFS2			MIR181A2
CYCS	CPAMD8		KD			CYCS
TFF1	SALL3		CAPB			TFF1
CCNB1	PCDH11X		CWS5			CCNB1
NCOA3	STK32C		BAMLAZ			NCOA3
PKM	NPBWR2		UVSS1			PKM
MAX	ACTL9		BBDS			MAX
SERPINE1	ATP11C		RALD			SERPINE1
BMP4	ANK2		STK6			BMP4
MXRA5	GRID1		SMAX1			MXRA5
MIR449A	GRID2		BDPLT22			MIR449A
HDAC1	GRIK3		CLAPO			HDAC1
CCNA2	GRM1		POF11			CCNA2
HSPA5	SNX8		OES			HSPA5
LEF1	ANAPC4		AIK			LEF1
CDKN2B-AS1	PDZRN4		HYSP1			CDKN2B-AS1
KLLN	DONSON		CCM4			KLLN
BMI1	H1-4					BMI1
IL17A	H1-5					IL17A
GDF15	NT5C					GDF15
HSPB1	KRT73					HSPB1
PIK3CG	HOXC9					PIK3CG
SOX2	HOXD1					SOX2
FASN	HOXD9					FASN
LOC107303340	HTR5A					LOC107303340
MEG3	CD300E					MEG3
HFE	IPP					HFE
BCAR4	ISLR					BCAR4
CSF2	ABCC6					CSF2
TIMP2	KCNA10					TIMP2
PHOX2B	KCND3					PHOX2B
NOS2	KRTAP10-8					NOS2
HMGB1	RASL11A					HMGB1
MIR9-3	CCDC9B					MIR9-3
MIR199A1	CFAP77					MIR199A1
ING1	LAMB3					ING1
THBS1	LIG1					THBS1
CCR6	C12orf76					CCR6
FOXP3	LMO7					FOXP3
PRKD1	AMTN					PRKD1
AKT3	MAF					AKT3
ICAM1	MAP1B					ICAM1
AREG	MAP2					AREG
RPS6KB1	MYO1B					RPS6KB1
CYP3A4	NDUFA1					CYP3A4
TIMP3	NELL1					TIMP3
KRT18	NID1					KRT18
WRAP53	NODAL					WRAP53
GAS5	OSBP					GAS5
H2AC18	OVGP1					H2AC18
ALDH2	SHANK1					ALDH2
FGFR4	TBX22					FGFR4
IRS1	AMDHD2					IRS1
YAP1	TNNI3K					YAP1
CYP1A2	ZDHHC2					CYP1A2
MIR24-2	ELOA2					MIR24-2
OPCML	PAIP2					OPCML
CTSB	WAC					CTSB
PRKCA	WNT16					PRKCA
FOLH1	CINP					FOLH1
MIR139	PEX5L					MIR139
FOS	ERGIC3					FOS
MMP3	PEG3					MMP3
CREB1	PGM1					CREB1
LEP	ATP6V1E1					LEP
EPHA2	PKNOX1					EPHA2
NEAT1	PMM2					NEAT1
NPM1	GPR87					NPM1
BSCL2	TSPEAR					BSCL2
CA9	SETD4					CA9
AFP	ETAA1					AFP
MIR193A	CCDC93					MIR193A
TP63	ZNHIT6					TP63
PAK1	PPOX					PAK1
KRT8	PHIP					KRT8
ENG	ARHGEF10L					ENG
TGFB2	PANK4					TGFB2
GNG3	VRTN					GNG3
TNFRSF10A	TMEM140					TNFRSF10A
NAT1	SLC22A15					NAT1
MIR520C	PRG2					MIR520C
FOXM1	DNAH3					FOXM1
PGBD3	ZDHHC7					PGBD3
WNT5A	MFN1					WNT5A
TH2LCRR	INTS13					TH2LCRR
CFLAR	CCAR1					CFLAR
TPX2	SCN3B					TPX2
HSPA4	HR					HSPA4
HDAC9	PROS1					HDAC9
ANXA5	KCNQ5					ANXA5
CASC8	PSMA2					CASC8
LGALS3	FSTL5					LGALS3
EZR	PAK6					EZR
BCAR1	MFF					BCAR1
ABCC2	PSMC5					ABCC2
MIR320A	RNPEPL1					MIR320A
SPARC	CORO1B					SPARC
SHH	JPH3					SHH
S100A4	DSCAML1					S100A4
KCNQ1OT1	LRRC47					KCNQ1OT1
TERC	NLGN4X					TERC
CDH2	ZNF624					CDH2
MIR149	ZNF471					MIR149
IFI27	RELCH					IFI27
ZEB2	VPS18					ZEB2
LZTS1	PTPRN2					LZTS1
GRP	ABCD3					GRP
GAPDH	ABCD4					GAPDH
KLF4	PZP					KLF4
MIR296	RAB5C					MIR296
PRNCR1	RALGDS					PRNCR1
CTAG2	HIVEP3					CTAG2
CCND3	RBP3					CCND3
HNF1A	RCN1					HNF1A
SERPINB5	TSKS					SERPINB5
MIR661	EXOC4					MIR661
DAPK1	ABCE1					DAPK1
CD82	RPL6					CD82
MITF	SCNN1B					MITF
CREBBP	SCNN1G					CREBBP
HLA-A	DUSP21					HLA-A
JAK1	DMRTA1					JAK1
PDPN	CLSTN2					PDPN
ADIPOQ	LRRC4					ADIPOQ
RINT1	NCAPG					RINT1
IDH2	MS4A5					IDH2
CLDN7	CHST8					CLDN7
XPC	GMCL2					XPC
NOTCH3	CDH22					NOTCH3
MIR424	ARAP3					MIR424
BAK1	PLPPR2					BAK1
LOX	BCL11B					LOX
VEGFD	SLC26A10					VEGFD
CYP2D6	SLC1A7					CYP2D6
POU2AF3	SMTN					POU2AF3
U2AF1	SLCO1A2					U2AF1
ETV4	BOLL					ETV4
WNT1	SNRPB2					WNT1
EPHX1	SORL1					EPHX1
BECN1	SPTBN2					BECN1
NRP1	ZFP36L2					NRP1
MIR9-1	CDKL5					MIR9-1
MTA1	SULT2B1					MTA1
MAP2K4	ABCC8					MAP2K4
SST	TCOF1					SST
TLR9	ICAM5					TLR9
MTUS1	TUBB2A					MTUS1
SOS1	ZBTB8B					SOS1
ELAVL1	WNT8B					ELAVL1
MTR	ZNF43					MTR
CSF1	MKRN3					CSF1
KLF5	ZNF155					KLF5
TRIM28	ZNF232					TRIM28
GAST	DNALI1					GAST
DLEC1	CACNB1					DLEC1
EGR1	CACNB2					EGR1
SOCS1	PAX8					SOCS1
RARB	CYREN					RARB
NTRK3	GDAP1L1					NTRK3
APOE	ZSCAN5A					APOE
BCL2L11	RIC3					BCL2L11
DKK1	PARP8					DKK1
XIST	ZNF385D					XIST
JUP	MMRN2					JUP
BSG	ZNF442					BSG
ODC1	CSRNP3					ODC1
CDC42	CEBPA-DT					CDC42
CCKBR	SLC66A2					CCKBR
SDHAF2	PREX2					SDHAF2
SERPINA3	STAM					SERPINA3
ANGPT2	BPIFB2					ANGPT2
TCF4	TRAF3IP3					TCF4
CASR	ZSCAN16					CASR
SFRP1	PBX4					SFRP1
TH2-LCR	SLC44A4					TH2-LCR
MIR196A1	MLF2					MIR196A1
SLMAP	LAS1L					SLMAP
IFNA1	RBM10					IFNA1
RECQL	CAPN6					RECQL
ANXA2	GFI1B					ANXA2
MAP2K2	H2BC14					MAP2K2
MIR181B1	OR1E2					MIR181B1
TUG1	FBXO30					TUG1
MIR532	TOMM40L					MIR532
ETS1	TMEM164					ETS1
IFNA2	HPS3					IFNA2
EPHA3	LZTS2					EPHA3
CDH13	CCDC62					CDH13
CDH3	PIGO					CDH3
CTNND1	LMNB2					CTNND1
NOS3	IGSF21					NOS3
MUC2	HAT1					MUC2
CEACAM3	CCNB3					CEACAM3
USF3	CBFA2T3					USF3
EXO1	DCHS1					EXO1
ALDH1A1	ABCB11					ALDH1A1
LDHA	MCM3AP					LDHA
BAD	KALRN					BAD
CASP7	FAM110B					CASP7
MT-ND4L	ARHGEF1					MT-ND4L
PTGS1	ZNF804A					PTGS1
IGFBP2	MYLK3					IGFBP2
MIR29B1	SLC33A1					MIR29B1
ITGAV	ZMYM4					ITGAV
GPX1	DSEL					GPX1
CLU	KCNB2					CLU
MAGEA1	OLFM2					MAGEA1
BIRC3	NDST3					BIRC3
HLA-G	SFXN1					HLA-G
FOXE1	AKAP6					FOXE1
MUC6	MYOT					MUC6
BID	ABCG1					BID
CXCL1	PPM1F					CXCL1
RHBDF2	ZNF432					RHBDF2
CSF3	ACAP1					CSF3
MMP13	CLSTN3					MMP13
FSCN1	STARD8					FSCN1
TNFRSF1A	JAKMIP2					TNFRSF1A
CD36	PAN2					CD36
FOXO1	P2RY14					FOXO1
ADH1B	AGER					ADH1B
NDRG1	NFE2L2					NDRG1
MAGEA3	BAX					MAGEA3
LGALS1	BRCA2					LGALS1
MIR144	CD59					MIR144
PXN	CCAT2					PXN
GADD45A	CDH3					GADD45A
JAG1	FGFR2					JAG1
CCR7	SLC22A3					CCR7
PIK3CB	BCL10					PIK3CB
BMP2	STS					BMP2
CD28	PLA2G2A					CD28
HULC	PTPRJ					HULC
MMP11	PCAT1					MMP11
PPARD	COLCA2					PPARD
MIR375	LRIG1					MIR375
EPHB4	HLA-B					EPHB4
SULT1A1	LAMA5					SULT1A1
GATA2	NOS1					GATA2
ITGA5	CASC8					ITGA5
CALR	SH2B3					CALR
SEC23B	CYP17A1					SEC23B
HSPA8	MPRIP					HSPA8
IL6R	KRT8					IL6R
CYP17A1	COLCA1					CYP17A1
KITLG	ATF1					KITLG
PTTG1	WWOX					PTTG1
EIF4E	CDKN2B-AS1					EIF4E
ID1	EDN1					ID1
HDAC2	GATA3					HDAC2
XRCC5	NOTCH4					XRCC5
ST14	TMBIM1					ST14
EIF4EBP1	BMP5					EIF4EBP1
CD34	MZF1					CD34
STMN1	UTP23					STMN1
ERG	EPHA5					ERG
ERCC3	ETV6					ERCC3
MIR16-2	FKBP5					MIR16-2
ALOX5	RALY					ALOX5
FGF7	RAD54B					FGF7
HABP2	CHRDL2					HABP2
INSR	HSPA12A					INSR
CHGA	HLA-F					CHGA
TFAP2A	C11orf53					TFAP2A
PTGER4	FMN1					PTGER4
XRCC6	SHROOM2					XRCC6
POSTN	RTEL1					POSTN
KDM4C	ERAP1					KDM4C
CD8A	ELOVL5					CD8A
CHUK	TNS3					CHUK
EREG	HNF1B					EREG
MIR99A	TNS1					MIR99A
ENO2	TFEB					ENO2
HPGD	SBF2					HPGD
TFRC	SYMPK					TFRC
HMOX1	BRIP1					HMOX1
SPRY4-IT1	NAT2					SPRY4-IT1
CCNE1	HOTAIR					CCNE1
TXN	MZF1-AS1					TXN
NOTCH2	CD24					NOTCH2
FOXO3	TMED7-TICAM2					FOXO3
S100A8	BAALC-AS1					S100A8
GRB2	COMMD3-BMI1					GRB2
RECK	RTEL1-TNFRSF6B					RECK
NOD2	FSBP					NOD2
CCL5	LINC00446					CCL5
MYB	OBI1-AS1					MYB
MIF	C5orf66					MIF
KLRK1	TMEM220-AS1					KLRK1
LINC-ROR	ACTR1B					LINC-ROR
ILK	FRY					ILK
LRP6	TRAP1					LRP6
CLDN4	CLEC3A					CLDN4
CYP24A1	CDK4					CYP24A1
CDC25C	CRTC3-AS1					CDC25C
STAT5A	EP300-AS1					STAT5A
RNF6	LINC01475					RNF6
SERPINA1	LINC01917					SERPINA1
CAGE1	LINC01708					CAGE1
ARAF	CDK8					ARAF
EDN1	CDKN1A					EDN1
PIK3R2	CDKN1B					PIK3R2
TKT	LINC01500					TKT
MIR338	CDKN2A					MIR338
APAF1	CCND2-AS1					APAF1
MIR423	NDRG1					MIR423
CUL1	CDX1					CUL1
FANCG	CDX2					FANCG
CXCR2	CEACAM5					CXCR2
COMT	CIB1					COMT
HNF4A	ZNRD2					HNF4A
PSG2	LINC02264					PSG2
CLMAT3	LRP1-AS					CLMAT3
HPSE	AHSA1					HPSE
CDC27	LINC01173					CDC27
IL3	DCTN6					IL3
ZFAS1	MTCO2P12					ZFAS1
CSF1R	SEPTIN9					CSF1R
MVP	HSPH1					MVP
MIR324	CEACAM3					MIR324
HOTTIP	LILRB1					HOTTIP
LUCAT1	CEACAM7					LUCAT1
MIR92A1	SMR3B					MIR92A1
IL2RA	CHEK1					IL2RA
FANCI	PTP4A3					FANCI
TMEFF2	RASSF1					TMEFF2
AMACR	IL17F					AMACR
ITGA2	BTBD9					ITGA2
UICLM	SLC25A26					UICLM
CEACAM6	H3P23					CEACAM6
MIR124-1	H3P10					MIR124-1
SOCS3	CLU					SOCS3
BIRC2	COL2A1					BIRC2
MIR125B1	COL4A2					MIR125B1
CD24	PIGU					CD24
LEPR	PPP1R21					LEPR
SKP2	COL11A2					SKP2
NCAM1	SLCO6A1					NCAM1
CD4	COX8A					CD4
NRG1	CLDN7					NRG1
POU5F1	CRK					POU5F1
TGFB3	CRP					TGFB3
LGALS3BP	RIPOR3					LGALS3BP
DPP4	MAPK14					DPP4
IL7	CBLN2					IL7
PTPN13	CTLA4					PTPN13
SMARCA2	NEK10					SMARCA2
WNT3A	ZNF827					WNT3A
CTTN	CYP1A1					CTTN
VTN	CYP2C9					VTN
ITGB4	CYP2E1					ITGB4
PEBP1	CBLL2					PEBP1
DIABLO	CYP24A1					DIABLO
CDKN1C	DENND5B					CDKN1C
FADD	RETREG3					FADD
GPC3	ACE					GPC3
F3	DDX53					F3
SNHG16	SPIN3					SNHG16
MIR32	DLD					MIR32
CEACAM1	DNMT1					CEACAM1
CSNK2A1	DNMT3B					CSNK2A1
CASC19	DOCK3					CASC19
CYP2C9	JAG1					CYP2C9
ICOSLG	E2F1					ICOSLG
CASC11	NR0B1					CASC11
PRMT1	EGF					PRMT1
CEACAM7	EPHA2					CEACAM7
FGA	EPAS1					FGA
WNT2	EPHB2					WNT2
CBL	EPHB4					CBL
TEK	ERBB2					TEK
DANCR	ERBB3					DANCR
CD40	ERCC1					CD40
UHRF1	EREG					UHRF1
IRS2	ERCC5					IRS2
PRSS1	ESR1					PRSS1
LAMC2	ETS1					LAMC2
TUBB	ALB					TUBB
EPO	EZH2					EPO
RIPK1	F3					RIPK1
STAT6	ALDH1A1					STAT6
GSN	FANCC					GSN
APOB	FANCE					APOB
HNRNPK	FAP					HNRNPK
GJA1	FASN					GJA1
SERPINB2	RTKN2					SERPINB2
ALOX12	FCGR3A					ALOX12
TJP1	FGF2					TJP1
AREL1	FGFR4					AREL1
PSCA	FHIT					PSCA
PIK3R3	SCAF8					PIK3R3
MIR181C	ZHX2					MIR181C
SQSTM1	PCNX1					SQSTM1
FAP	PLCH1					FAP
PRKCD	MYO16					PRKCD
MIR330	FOXM1					MIR330
LASP1	FOXO3					LASP1
H2AX	TBC1D9					H2AX
PIK3CD	FLT1					PIK3CD
FANCA	FLT4					FANCA
SIRT1	SIRT1					SIRT1
GATA4	MACF1					GATA4
CD80	FOS					CD80
MIR24-1	FOSB					MIR24-1
RARA	SMUG1					RARA
CYTOR	ALK					CYTOR
IL4R	ALOX15					IL4R
PTHLH	MTOR					PTHLH
MIR152	GAST					MIR152
E2F4	GABPA					E2F4
CDX1	RNF19A					CDX1
PRKDC	PNKD					PRKDC
PDCD4	POLDIP2					PDCD4
HMGA2	PRPF31					HMGA2
IL15	ZBTB20					IL15
CLDN1	GBAP1					CLDN1
SEMA4A	OR1J2					SEMA4A
PLG	ACAD8					PLG
MIR29B2	PDCD4					MIR29B2
YBX1	HPGDS					YBX1
MIR378A	GLI1					MIR378A
DDIT3	SGSM3					DDIT3
HSPA1A	ZMIZ1-AS1					HSPA1A
ITGA6	NEAT1					ITGA6
IL1A	MAMSTR					IL1A
WIF1	FAM182A					WIF1
KLK6	DCBLD1					KLK6
CASC9	BABAM1					CASC9
GRPR	CD274					GRPR
MIR497	CXCL1					MIR497
PECAM1	GSK3B					PECAM1
SRGAP1	GSTM2					SRGAP1
ACVR1B	GSTP1					ACVR1B
WNT10B	GSTT1					WNT10B
ATRX	HFE					ATRX
CRCS10	HGF					CRCS10
BAG1	HIF1A					BAG1
PPP2R1A	HLA-A					PPP2R1A
TFF3	HMGB1					TFF3
BBC3	HNF4A					BBC3
CYP27B1	HPGD					CYP27B1
SFRP2	HRAS					SFRP2
ADAR	APEX1					ADAR
MCM7	HES1					MCM7
SYP	HSPA4					SYP
PTPRC	HSPA5					PTPRC
PPARA	XIAP					PPARA
CASP2	HSPB1					CASP2
E2F3	HSPB2					E2F3
ALCAM	HSP90AA1					ALCAM
ACTB	ICAM1					ACTB
SNHG1	IFI27					SNHG1
CSNK1A1	IFNG					CSNK1A1
AFAP1-AS1	ECT2L					AFAP1-AS1
MIR328	MACC1					MIR328
ZNRF3	IGF1					ZNRF3
SLC19A1	IGF1R					SLC19A1
NOTCH4	SLC6A18					NOTCH4
FZD7	IGFBP7					FZD7
GPER1	TICAM2					GPER1
MIR129-1	IL1A					MIR129-1
CASP1	IL1B					CASP1
SF3B1	IL2					SF3B1
CLDN3	IL4					CLDN3
NUDT1	IL6					NUDT1
LGR5	IL10					LGR5
ITGA3	IL17A					ITGA3
CYP2C19	IRS1					CYP2C19
LOC110806263	ITGB1					LOC110806263
HP	JAK2					HP
EBAG9	JUN					EBAG9
TRIP13	JUNB					TRIP13
EWSR1	JUND					EWSR1
BIRC7	GSTK1					BIRC7
FLT3	AREG					FLT3
FEN1	KCNH1					FEN1
ADAM17	MALAT1					ADAM17
PDGFB	KISS1					PDGFB
MIR133A1	KIT					MIR133A1
MIR132	LEP					MIR132
LYVE1	LGALS3					LYVE1
PHLPP1	C17orf97					PHLPP1
TCF3	LINC00511					TCF3
MAPK9	LINC01121					MAPK9
MIR455	LRP6					MIR455
ATF3	LSAMP					ATF3
ITGB3	LINC01194					ITGB3
ABCC3	MIR106A					ABCC3
KDM4B	MIR126					KDM4B
SOX2-OT	MIR137					SOX2-OT
KRT5	MIR139					KRT5
HLA-DQB1	MIR141					HLA-DQB1
TIAM1	MIR143					TIAM1
UMPS	MIR145					UMPS
TK1	MIR146A					TK1
GATA3	MIR148A					GATA3
BNIP3	MIR149					BNIP3
ENO1	MIR150					ENO1
NTN1	MIR155					NTN1
MAP2K5	MIR17					MAP2K5
MIR574	MIR18A					MIR574
TRAF6	MIR182					TRAF6
MAD2L1	MIR183					MAD2L1
REG4	MIR193A					REG4
TCF7	MIR195					TCF7
MIR186	MIR20A					MIR186
HLA-B	MIR200B					HLA-B
MDM4	MIR200C					MDM4
WNT6	MIR203A					WNT6
HSF1	MIR206					HSF1
WNT3	MIR21					WNT3
IGFBP7	MIR214					IGFBP7
EHMT2	MIR221					EHMT2
WNT2B	MIR224					WNT2B
MSLN	MIR23A					MSLN
PCAT6	MIR27A					PCAT6
SUZ12	MIR29A					SUZ12
MIR135A1	MIR29B1					MIR135A1
TLR3	MIR29B2					TLR3
MIR211	MIR30A					MIR211
LIG4	MIR31					LIG4
PPARGC1A	MIR34A					PPARGC1A
VCAM1	MIR34B					VCAM1
PANDAR	EPCAM					PANDAR
PRDM2	MIR17HG					PRDM2
FOSL1	SMAD6					FOSL1
DVL1	MCL1					DVL1
EGLN1	MDM2					EGLN1
HAVCR2	MET					HAVCR2
SNCG	MGMT					SNCG
GSTA1	ASCL2					GSTA1
STUB1	MMP3					STUB1
EFNA1	MMP7					EFNA1
HBEGF	MMP9					HBEGF
HIC1	MPZ					HIC1
DSP	MRC1					DSP
CADM1	MIR133B					CADM1
AGER	MIR135B					AGER
RRM2	MIR338					RRM2
GHRL	MSH3					GHRL
CD86	MST1					CD86
LATS2	MTR					LATS2
HMGCR	MTX1					HMGCR
SAT1	MUC1					SAT1
PTENP1	MUC2					PTENP1
MTAP	MUC5AC					MTAP
CEBPA	ATM					CEBPA
MTHFD1	DRG1					MTHFD1
SDC1	NFKB1					SDC1
ETV1	NHS					ETV1
NTS	NOTCH1					NTS
SPINT1	NTRK1					SPINT1
MPO	GPR143					MPO
SMO	MIR375					SMO
S100A9	OGG1					S100A9
AXL	SERPINE1					AXL
NRP2	PAK1					NRP2
ANXA1	IL22					ANXA1
KLK10	PRKN					KLK10
MMP12	FOXP3					MMP12
BLACAT1	TMED7					BLACAT1
CACNA1G	ADIPOR1					CACNA1G
MELK	PCNA					MELK
HOXA11-AS	PDCD1					HOXA11-AS
TRADD	LIMA1					TRADD
SPOP	IL23A					SPOP
MIR130B	TDP2					MIR130B
EHBP1	GDE1					EHBP1
UCHL1	PIK3CB					UCHL1
MIR27B	PIK3CD					MIR27B
INHBA	PIK3CG					INHBA
RALA	PKM					RALA
BANCR	PLAU					BANCR
TG	PLK1					TG
LRP5	PMP22					LRP5
FZD4	UGT1A7					FZD4
BCYRN1	L1TD1					BCYRN1
CTBP1	POU5F1					CTBP1
SHMT1	POU5F1B					SHMT1
TDGF1	UGT1A1					TDGF1
CCL20	PPARD					CCL20
CXCL5	TTC22					CXCL5
PTP4A3	GPATCH1					PTP4A3
GREB1	PLEKHG6					GREB1
AHR	ACOXL					AHR
GSTM3	CFAP44					GSTM3
FGF1	MYNN					FGF1
GZMB	MAPK1					GZMB
NNMT	MAPK3					NNMT
UGT1A7	GNG12					UGT1A7
MTDH	MAPK8					MTDH
IFNB1	MAP2K1					IFNB1
CDH17	MAP2K7					CDH17
SFN	PRNP					SFN
ADH1C	EIF4ENIF1					ADH1C
MIR135B	PSG2					MIR135B
PRKACA	CHPT1					PRKACA
MUC12	SLC12A9					MUC12
SHBG	BAAT					SHBG
PMAIP1	PSMD9					PMAIP1
HLA-DRB1	PTGS1					HLA-DRB1
CD59	MIR451A					CD59
PRKCB	MIR497					PRKCB
RBBP4	NDRG2					RBBP4
ARID2	PREX1					ARID2
SELE	DIP2B					SELE
TYR	PVT1					TYR
TMPRSS4	RAC1					TMPRSS4
MIR675	RAD51					MIR675
YY1	RAD51B					YY1
TMPRSS2	RAF1					TMPRSS2
STAT5B	RELA					STAT5B
KDM1A	REV3L					KDM1A
DACOR1	ACTB					DACOR1
TNFRSF10D	RNF4					TNFRSF10D
BCAR3	GAS5					BCAR3
CSE1L	ROS1					CSE1L
SEPTIN9	S100A4					SEPTIN9
B2M	SATB1					B2M
LCN2	ATXN2					LCN2
POLB	CCL2					POLB
TP53COR1	CCL20					TP53COR1
FUT4	CXCL12					FUT4
L1CAM	NOD2					L1CAM
HMGA1	POU5F1P3					HMGA1
HLTF	CRNDE					HLTF
GHET1	POU5F1P4					GHET1
MIR28	CRTC3					MIR28
CBR3-AS1	BMI1					CBR3-AS1
CHI3L1	SLC2A1					CHI3L1
COL11A1	UCA1					COL11A1
MIR216A	SNAI1					MIR216A
HSD17B1	FSCN1					HSD17B1
SLC5A8	SOX2					SLC5A8
CCN2	SOX9					CCN2
CDCP1	SPP1					CDCP1
CDK8	BRCA1					CDK8
GATA6	SST					GATA6
MIR31HG	STAT1					MIR31HG
MME	STAT3					MME
TINCR	TCF4					TINCR
UBXN11	TBX3					UBXN11
MIR490	ZEB1					MIR490
USP28	TERT					USP28
CDKN2C	TFF3					CDKN2C
PGF	TIMP1					PGF
PHLPP2	TIMP2					PHLPP2
HSPH1	TIMP3					HSPH1
CLDN18	TOP1					CLDN18
CYP3A5	TP73					CYP3A5
MC1R	TRPC6					MC1R
CP	TWIST1					CP
TBP	TXN					TBP
GACAT3	VDR					GACAT3
SYNE1	VEGFA					SYNE1
AURKB	VEGFC					AURKB
TLR5	EZR					TLR5
PROX1	VIM					PROX1
LNCRNA-ATB	MYRF					LNCRNA-ATB
WNT4	TMEM258					WNT4
TUSC7	WNT5A					TUSC7
FOXA1	XPC					FOXA1
DLL4	XRCC3					DLL4
MIR370	CXCR4					MIR370
TET2	REEP5					TET2
BDNF	FSD1					BDNF
MACC1	MUL1					MACC1
TAGLN	AIMP2					TAGLN
BTRC	BAALC					BTRC
HES1	NANOG					HES1
MIR181B2	DHDDS					MIR181B2
DDR2	BICC1					DDR2
LINC00858	PPP1R2C					LINC00858
CCN4	KCNIP4					CCN4
GUCY2C	CD276					GUCY2C
TGM2	B9D2					TGM2
MIR30C1	HMGA2					MIR30C1
CSK	C1orf21					CSK
DELEC1	CABLES2					DELEC1
PML	ARHGAP24					PML
GNRH1	CASP3					GNRH1
COL1A1	FSD1L					COL1A1
EXT2	TMTC1					EXT2
HSP90B1	USHBP1					HSP90B1
SELENOP	REG4					SELENOP
RUNX2	EFCAB2					RUNX2
CCNG1	ACTRT3					CCNG1
FALEC	CASR					FALEC
COL4A1	SPSB2					COL4A1
HNF1A-AS1	TUBA1C					HNF1A-AS1
MIR425	TOX2					MIR425
PTP4A1	SLC22A16					PTP4A1
MIR345	TANC1					MIR345
MIR33A	RUNX2					MIR33A
HNRNPA1	FAM193A					HNRNPA1
SNHG12	RUNX3					SNHG12
CLOCK	TNKS					CLOCK
FOXC2	BECN1					FOXC2
CDC25A	RNGTT					CDC25A
PTGES	CCK					PTGES
MAPK12	NR1I2					MAPK12
NTRK2	SPHK1					NTRK2
COX5A	HERC2					COX5A
IL32	MBD2					IL32
PLK4	HSPB3					PLK4
MAGEA4	NAT1					MAGEA4
S100A6	CLDN1					S100A6
DRD4	TENM3-AS1					DRD4
WNT10A	IL33					WNT10A
TCIM	MFSD4B					TCIM
HPRT1	PTTG1					HPRT1
TACC1	KLF4					TACC1
FBN1	ADIPOQ					FBN1
DCN	GRAP2					DCN
NORAD	NTN1					NORAD
PRL	CD34					PRL
MIR542	GDF15					MIR542
NR3C1	CLOCK					NR3C1
MIR30B	CD44					MIR30B
MIR625	CD68					MIR625
IDO1	KIAA0355					IDO1
CTNNA2	CDK1					CTNNA2
EIF5A2	CDC42					EIF5A2
EPAS1	SCO2					EPAS1
PSMA7	CCAT1					PSMA7
GLI2	CDK2					GLI2
NSD1	PPARGC1A					NSD1
IL24	FSTL1					IL24
ECT2	FMNL2					ECT2
ANG	CNR1					ANG
NAMPT	KLF6					NAMPT
TPBG	CREB1					TPBG
FCGR3A	DNMT3A					FCGR3A
HK2	AGT					HK2
SOX4	EIF4E					SOX4
LCP1	EPHX1					LCP1
FOXQ1	DKK1					FOXQ1
ROCK1	USP22					ROCK1
FAM98A	GH1					FAM98A
SSTR2	BBC3					SSTR2
DKC1	CXCR3					DKC1
RAN	SETD2					RAN
TSG101	HDAC2					TSG101
WNT8B	HLA-G					WNT8B
CCN1	HMOX1					CCN1
FCGR2A	INSR					FCGR2A
ALOX15	CD82					ALOX15
NCOR1	LCN2					NCOR1
CXCR1	LOX					CXCR1
MIR582	MIR125A					MIR582
SOS2	MIR204					SOS2
SLX4	MIR215					SLX4
GUSB	MIR223					GUSB
CD55	MIR32					CD55
IL18	ARSA					IL18
CSNK1E	MMP13					CSNK1E
HDAC3	MMP14					HDAC3
IGF2BP1	ZFAS1					IGF2BP1
ABCA1	MYB					ABCA1
BRMS1	MYD88					BRMS1
PAWR	NOS2					PAWR
PTK2B	NTS					PTK2B
KRT14	MIR378A					KRT14
MAP3K7	PDGFRB					MAP3K7
KISS1	UGT1A6					KISS1
CBS	PROX1					CBS
EED	PSMD10					EED
NR1H2	REG1A					NR1H2
PCAT19	SNHG6					PCAT19
COL4A3	GORASP1					COL4A3
DVL3	NDRG4					DVL3
NNT-AS1	SKP2					NNT-AS1
IGFBP4	STAT5A					IGFBP4
TUSC3	SULT1A1					TUSC3
FZD6	SYT1					FZD6
PTGER2	MIR552					PTGER2
NTPCR	PRDX2					NTPCR
SNHG5	THBS1					SNHG5
UGT1A6	UGT1A					UGT1A6
LIG1	XIST					LIG1
POLH	HPP1					POLH
WNT7A	FZD7					WNT7A
SOX17	HAVCR2					SOX17
TBK1	CAV1					TBK1
MIR101-1	UNC5C					MIR101-1
ANGPT1	SOCS1					ANGPT1
RTEL1	TNFRSF10B					RTEL1
CCR5	TNFRSF10A					CCR5
FPGS	AIM2					FPGS
MIR19B1	KLRC4-KLRK1					MIR19B1
SNHG20	CDH13					SNHG20
STRAP	AGR2					STRAP
WNT11	CPOX					WNT11
PAX5	CRYZ					PAX5
LINC01133	CCN2					LINC01133
BRINP1	IL23R					BRINP1
IL13	DCN					IL13
TLR7	DPP4					TLR7
SSX2	EPHB3					SSX2
EIF3H	ERBB4					EIF3H
AGO2	AKT2					AGO2
BCL6	ALCAM					BCL6
ACP3	FOXK1					ACP3
ALDOA	KLRK1					ALDOA
IKBKB	SNHG1					IKBKB
SELENBP1	GC					SELENBP1
PLK2	LATS2					PLK2
PBK	DKK4					PBK
MIR301A	ANGPT2					MIR301A
TNFRSF1B	ANXA5					TNFRSF1B
SFRP4	TNC					SFRP4
E2F2	IL13					E2F2
TCF7L1	AR					TCF7L1
PAX8	KCNH2					PAX8
WNT7B	MIR140					WNT7B
DUSP1	MIR144					DUSP1
ACVR2A	MIR222					ACVR2A
SCAI	MIR196B					SCAI
CT45A1	MSMB					CT45A1
LCK	NF2					LCK
EPHA1	PLA2G4A					EPHA1
PRLR	PLAGL2					PRLR
KMT2A	TUG1					KMT2A
HOXA-AS2	MEG3					HOXA-AS2
CASP5	PRKAA1					CASP5
SYK	PRKCA					SYK
DMBT1	PDXP					DMBT1
TNC	PXN					TNC
DUXAP9	S100A9					DUXAP9
AGR3	CEACAM1					AGR3
CTBP2	ST6GAL1					CTBP2
MIR103A1	SOX4					MIR103A1
FZD8	TMSB4X					FZD8
FAM98B	WNT2					FAM98B
MIR485	TMPRSS13					MIR485
CFTR	CCNB1					CFTR
SETDB1	MBD4					SETDB1
TFDP1	LMLN					TFDP1
GHR	SOCS3					GHR
DAB2IP	CLDN2					DAB2IP
GSDME	MTA1					GSDME
MIR452	CD163					MIR452
CDK12	SLC9A3R1					CDK12
LINC00261	COX5A					LINC00261
PIN1	HDAC9					PIN1
CTNNBIP1	KEAP1					CTNNBIP1
SLIT2	MIR760					SLIT2
WNT9A	CDKN2B					WNT9A
PLCG1	AKR1A1					PLCG1
CDH5	OLFM4					CDH5
LDOC1	SUB1					LDOC1
EDNRA	KCNQ1OT1					EDNRA
MYD88	COPS5					MYD88
CLDN23	NLRP3					CLDN23
MMP15	LRG1					MMP15
SLC16A7	CCR6					SLC16A7
ID2	CYP2B6					ID2
DSPP	EGR1					DSPP
FGF3	FGFR1					FGF3
PLA2G4A	ALOX5					PLA2G4A
TWIST2	XRCC6					TWIST2
XBP1	GATA6					XBP1
CHFR	ANG					CHFR
IGF2BP3	GSTA1					IGF2BP3
AFAP1	H2AX					AFAP1
PRKAA1	HDAC1					PRKAA1
MST1R	HMGA1					MST1R
CXCL10	BIRC3					CXCL10
ZEB1-AS1	CCN1					ZEB1-AS1
WNT16	FAS					WNT16
FANCF	CXCR2					FANCF
RUVBL1	IL18					RUVBL1
NLK	AQP5					NLK
PDPK1	CXCL10					PDPK1
FUT3	ITGA5					FUT3
RAD51B	KPNA2					RAD51B
NANOG	KRT19					NANOG
ITGA9	LDLR					ITGA9
SVIL	LGALS4					SVIL
CTCF	MIR10B					CTCF
HLA-DQA1	MIR142					HLA-DQA1
NES	MIR15A					NES
H4C16	MIR19A					H4C16
MNX1-AS1	MIR22					MNX1-AS1
GRN	MIR320A					GRN
FEZF1-AS1	MIR96					FEZF1-AS1
MPL	MRE11					MPL
BLCAP	NUDT1					BLCAP
APC2	MYCN					APC2
MAPRE1	ATF3					MAPRE1
CLIC1	NOS3					CLIC1
PRKCE	PEBP1					PRKCE
SELP	PECAM1					SELP
FURIN	PITX1					FURIN
LGALS4	ANO1					LGALS4
CLDN2	PTPA					CLDN2
ARRB1	RETN					ARRB1
CIP2A	CEMIP					CIP2A
GPX2	MIR499A					GPX2
HSPD1	CIP2A					HSPD1
LINC00472	ROBO1					LINC00472
SNHG6	ROCK1					SNHG6
GNAQ	MIR486-1					GNAQ
SETBP1	SCD					SETBP1
TP53BP1	CCL5					TP53BP1
MIRLET7F1	CCL21					MIRLET7F1
REV3L	SDC2					REV3L
XRCC4	SELE					XRCC4
DVL2	SIX1					DVL2
STS	BMP3					STS
FMNL2	SMARCA4					FMNL2
FZD10	BNIP3					FZD10
CAT	TRIM21					CAT
PTPN6	ST13					PTPN6
MAPK10	STAT5B					MAPK10
EPDR1	ADAM17					EPDR1
HNRNPU	TAZ					HNRNPU
CEMIP	NR1H2					CEMIP
THBS2	UVRAG					THBS2
LPAR1	TET1					LPAR1
THPO	SMC1A					THPO
LAG3	AXIN1					LAG3
RACK1	SPOP					RACK1
MCM2	AFAP1-AS1					MCM2
CALCA	PIK3R3					CALCA
REG3A	IRS2					REG3A
CD9	SQSTM1					CD9
WNT5B	ACVR2A					WNT5B
CASC21	SLIT2					CASC21
RELB	FOXQ1					RELB
NRG2	RAD50					NRG2
MIR590	PANDAR					MIR590
SMG1	CDKN1C					SMG1
RBPJ	KHDRBS1					RBPJ
DKK4	PPP1R13L					DKK4
TLR1	UBE2C					TLR1
KMT2D	ANXA10					KMT2D
TPD52	PRRT2					TPD52
NUMA1	CLCA1					NUMA1
HDAC4	ADH1C					HDAC4
EFNB2	CST1					EFNB2
OLA1	CTSB					OLA1
GNB1	CYP19A1					GNB1
ACP1	DDX3X					ACP1
MIR584	ELAVL2					MIR584
SPHK1	ERCC4					SPHK1
RALB	ETV4					RALB
CD46	F2RL1					CD46
RHOC	FCGR3B					RHOC
DKK2	KDM1A					DKK2
NFKB2	BRD4					NFKB2
NCOA2	TMEFF2					NCOA2
BTK	FTH1					BTK
STK4	CASC2					STK4
ATAD2	GLS					ATAD2
BMPR2	GRN					BMPR2
LINC00460	UHRF1					LINC00460
S100A11	APAF1					S100A11
FGF4	HNRNPA1					FGF4
SFRP5	HSF1					SFRP5
CLCA2	HTC2					CLCA2
IGFBP5	APOA1					IGFBP5
MADCAM1	IFNAR1					MADCAM1
CCNH	IL1RN					CCNH
RAD52	ILK					RAD52
TIMELESS	IDO1					TIMELESS
KLK4	ITGB3					KLK4
FGF8	LAG3					FGF8
PYCARD	STMN1					PYCARD
MAGEC2	LASP1					MAGEC2
CALB2	LEPR					CALB2
TTK	MIRLET7B					TTK
SLC16A1	MIR185					SLC16A1
NCOA1	MIR210					NCOA1
WDCP	TACSTD2					WDCP
GJB2	MIR27B					GJB2
KDM5B	MIR34C					KDM5B
PRKACB	MME					PRKACB
RPSA	XRCC6P5					RPSA
REST	MST1R					REST
ST6GAL1	MUC4					ST6GAL1
SLC45A3	NBN					SLC45A3
NCOR2	NEDD9					NCOR2
NGFR	NOTCH2					NGFR
ZFP36L2	MIR382					ZFP36L2
MED15	REG3A					MED15
CEBPB	PLCE1					CEBPB
BMP7	PGR					BMP7
WEE1	PLG					WEE1
ITGAM	PMS1					ITGAM
RMI1	PPARA					RMI1
DKK3	CYP2W1					DKK3
DEAF1	PRKAA2					DEAF1
FER1L4	PRKAB1					FER1L4
ZFP36L1	CHFR					ZFP36L1
PTPN3	PRKDC					PTPN3
RAC3	KLK6					RAC3
TRIM24	B2M					TRIM24
MIR339	PTCH1					MIR339
RCC2	PTK2					RCC2
MIR377	BCAT1					MIR377
ANGPTL4	RARRES2					ANGPTL4
MUC3A	RNASE3					MUC3A
KCNB2	BCL9					KCNB2
F2	MIR455					F2
TRPS1	BDNF					TRPS1
MIR361	SDC1					MIR361
MAP2K6	GOLPH3					MAP2K6
MIR95	BLM					MIR95
F2R	SET					F2R
FLNA	SGK1					FLNA
GATA1	SNAI2					GATA1
TMEM238L	HLTF					TMEM238L
RHOB	SOAT1					RHOB
RXRA	SOD1					RXRA
TMSB4X	BSG					TMSB4X
ROBO1	TAGLN					ROBO1
SAPCD2	MIR608					SAPCD2
PIM1	THAS					PIM1
NGF	THBS2					NGF
IL11	TP53BP1					IL11
CDK7	TPM3					CDK7
CBFB	VPS51					CBFB
DDX53	VIP					DDX53
MIR376A1	XBP1					MIR376A1
SKP1	XRCC2					SKP1
CHRNA5	CA9					CHRNA5
MYLK	ADIPOR2					MYLK
CLCA1	LIN28A					CLCA1
PDE4DIP	PDCD1LG2					PDE4DIP
TLR8	FOSL1					TLR8
LAMC1	COL18A1					LAMC1
PTN	VANGL1					PTN
MTRR	TKTL1					MTRR
RNY1	CASP2					RNY1
SOD1	CFLAR					SOD1
MAGED2	PER2					MAGED2
MIR129-2	CCKBR					MIR129-2
RNY3	PIWIL1					RNY3
RRM1	GAB2					RRM1
FOXC1	MIR873					FOXC1
NAB2	MIR216B					NAB2
DLL1	MIR543					DLL1
PRF1	HOTTIP					PRF1
NDUFA13	TRIM13					NDUFA13
FABP1	CDK9					FABP1
XPO1	SNHG14					XPO1
EEF1A1	HOXB13					EEF1A1
CHKA	CHI3L1					CHKA
RMRP	CYTOR					RMRP
RHO	CREBBP					RHO
AGR2	CRY2					AGR2
MIR489	CTSD					MIR489
PROS1	DAB2IP					PROS1
YWHAE	CYP27B1					YWHAE
MGAT5	CD55					MGAT5
TUBA3D	ATN1					TUBA3D
FAT4	DUSP4					FAT4
PIK3R4	EIF4EBP1					PIK3R4
GRK2	FABP6					GRK2
CLPTM1L	ZEB1-AS1					CLPTM1L
TGIF1	FGF7					TGIF1
CT47B1	FOXF1					CT47B1
PALS1	FOXC1					PALS1
MIR422A	FOXO1					MIR422A
SPDEF	AKR1B1					SPDEF
YES1	FLNA					YES1
S100P	DICER1					S100P
CLDN8	ANGPTL2					CLDN8
TFPI2	NUP62					TFPI2
FYN	GJA1					FYN
NUAK1	NOX1					NUAK1
ANTXR1	SNHG15					ANTXR1
MIR374A	GRB2					MIR374A
MCM4	GTF2H1					MCM4
TOX3	GZMB					TOX3
RPL34-DT	HDGF					RPL34-DT
USP7	ADGRE2					USP7
LLGL1	HLA-E					LLGL1
GLI3	HMGCR					GLI3
HIF1A-AS1	HOXA9					HIF1A-AS1
MIAT	HP					MIAT
FBLN1	RSPO2					FBLN1
FZD1	APOE					FZD1
ADAM10	IGFBP2					ADAM10
GCNT3	APRT					GCNT3
CCNE2	ITGA4					CCNE2
CAMP	JAK1					CAMP
DCK	KCNQ1					DCK
FENDRR	L1CAM					FENDRR
MCM3	LOXL2					MCM3
ACE	MIR107					ACE
XAGE1B	MIR10A					XAGE1B
POMC	MIR122					POMC
ZNF148	MIR15B					ZNF148
HLA-C	MIR181A2					HLA-C
RPL5	MIR211					RPL5
GPA33	MIR216A					GPA33
ACTA2	MIR23B					ACTA2
PBRM1	MIR301A					PBRM1
EIF2AK3	SMAD5					EIF2AK3
ESRRA	MAX					ESRRA
CT47A1	MMP12					CT47A1
CT47A11	MIR372					CT47A11
CT47A6	NEK2					CT47A6
CT47A3	NFATC2					CT47A3
PTK6	MIR424					PTK6
AKR1C3	PAEP					AKR1C3
POLE2	ANGPTL4					POLE2
WNT9B	DCTN4					WNT9B
SI	TMEM8B					SI
ARNT	SERPINF1					ARNT
BCAS1	PGF					BCAS1
MIR138-1	SERPINA1					MIR138-1
ACTN4	PLA2G1B					ACTN4
TLR10	PLCG1					TLR10
CT47A2	MIR429					CT47A2
CT47A7	NLRP2					CT47A7
CT47A8	PRKAR1A					CT47A8
CT47A9	KDM3A					CT47A9
CT47A4	STK31					CT47A4
TNIK	PRL					TNIK
H3-3A	BACH1					H3-3A
ANPEP	SALL4					ANPEP
LAMB3	PTBP1					LAMB3
SLC29A1	DANCR					SLC29A1
PTGES2	AICDA					PTGES2
EPOR	MIR491					EPOR
TNFRSF11B	MIR202					TNFRSF11B
NR2C2	RAB1A					NR2C2
NPTN-IT1	RAD21					NPTN-IT1
MIR26B	RASA1					MIR26B
GAPLINC	REN					GAPLINC
SRA1	RFC1					SRA1
S100A2	CXCL5					S100A2
URI1	SEMA3F					URI1
XAGE1A	SHH					XAGE1A
SREBF1	SHMT1					SREBF1
MYCL	SMYD3					MYCL
TNFRSF10C	CDCP1					TNFRSF10C
ASXL1	SLC1A5					ASXL1
MIR212	SNCG					MIR212
HAGLR	SPINT1					HAGLR
DDX5	SRY					DDX5
PRKCI	STAT6					PRKCI
PRMT7	STIM1					PRMT7
CYP7A1	SYK					CYP7A1
KRT17	TAC1					KRT17
NCOA4	MAP3K7					NCOA4
SNHG15	MIR532					SNHG15
SIX1	TCF7					SIX1
FUT6	MIR622					FUT6
UBE2T	TFAM					UBE2T
ADRB2	TFF1					ADRB2
MEF2D	TNFRSF1B					MEF2D
DUXAP10	TOP2A					DUXAP10
MIR552	LINC00460					MIR552
OCLN	POTEF					OCLN
LIMS1	CCR2					LIMS1
CTSL	SLC35A2					CTSL
ATF1	WEE1					ATF1
TACSTD2	WNT1					TACSTD2
VIP	VTCN1					VIP
BUB3	NCOA3					BUB3
SELL	RHBDD1					SELL
NT5E	RSPO3					NT5E
ACACA	PPM1D					ACACA
BCAS2	RUNX1					BCAS2
FLI1	STC2					FLI1
PTPN1	CBS					PTPN1
LMNA	IQGAP1					LMNA
SLPI	NRP2					SLPI
PIP	CACNA1G					PIP
ENPP7	AURKB					ENPP7
RBX1	XPR1					RBX1
LTA	CD36					LTA
SATB2	TBPL1					SATB2
PAX3	ADGRE5					PAX3
BCR	NR1I3					BCR
PDK1	MIR708					PDK1
CSNK2B	MIR944					CSNK2B
BHLHE40	GAEC1					BHLHE40
JAG2	SLCO4A1-AS1					JAG2
ZNF217	BCL2L11					ZNF217
MAPK7	CASC11					MAPK7
NR3C2	MIR1290					NR3C2
ANKRD30A	SNHG16					ANKRD30A
MIR202	MUC12					MIR202
GH1	COMETT					GH1
LCOR	CDH17					LCOR
CT47A5	BLACAT1					CT47A5
RPS19	RNF41					RPS19
EML4	CDK6					EML4
PTPRT	CDK2AP2					PTPRT
RRAS	TP53COR1					RRAS
IQANK1	PAK4					IQANK1
MIR7-1	IKZF1					MIR7-1
ELK1	PRMT5					ELK1
ROR2	CEBPB					ROR2
RPL15	KAT5					RPL15
CXCR5	NPRL2					CXCR5
ENPP2	IGF2BP2					ENPP2
MORC2	PLK2					MORC2
RASA1	ADAM28					RASA1
TNS4	CEACAM4					TNS4
CCNA1	BTG3					CCNA1
CT47A12	IL24					CT47A12
HOXB8	RIPK3					HOXB8
MIR503	RPP14					MIR503
SOX5	DUSP10					SOX5
PELP1	FILIP1L					PELP1
ANO1	H3P8					ANO1
MAPK13	CTHRC1					MAPK13
MBD2	TWIST2					MBD2
TFE3	CMA1					TFE3
ELF3	CCR5					ELF3
F2RL1	CCR7					F2RL1
COL7A1	MAP3K8					COL7A1
FTX	ADM					FTX
GHRH	CRY1					GHRH
GRB7	CRYAB					GRB7
PIAS1	CSNK1E					PIAS1
LIFR	CTAG1B					LIFR
PRDX1	PDIK1L					PRDX1
AKR1B10	CXADR					AKR1B10
SIRT3	FEZF1-AS1					SIRT3
SNHG3	CYP2C19					SNHG3
LIN28B	DAPK1					LIN28B
CYP11A1	DECR1					CYP11A1
SLC25A25-AS1	TIMM8A					SLC25A25-AS1
INHA	AFP					INHA
PDGFA	DRD2					PDGFA
TACC3	DUSP2					TACC3
POU5F1B	DVL2					POU5F1B
CT47A10	E2F4					CT47A10
COPS5	ECT2					COPS5
LIF	EFNA1					LIF
AZGP1	ELAVL1					AZGP1
CXCR3	ESRRA					CXCR3
NKD1	FCGR2A					NKD1
PPP2R2A	FGF13					PPP2R2A
MUC5B	MMRN1					MUC5B
ALPP	SIRT2					ALPP
SULF1	KDM4B					SULF1
RIOX2	PHLPP2					RIOX2
PCGEM1	POFUT1					PCGEM1
SCGB2A2	CTAG1A					SCGB2A2
TNFRSF11A	FUT6					TNFRSF11A
COL18A1	GATA2					COL18A1
PSMB7	GDNF					PSMB7
DPP10-AS1	GEM					DPP10-AS1
HOTAIRM1	GHR					HOTAIRM1
HK1	DKK3					HK1
RARS1	AGO2					RARS1
HDAC6	MCAT					HDAC6
ENDOG	SLCO4A1					ENDOG
TBX3	LYPD5					TBX3
RAD21	GPX1					RAD21
CXCL3	GPX2					CXCL3
HYAL1	LAMTOR2					HYAL1
VWF	MCTS1					VWF
PLXDC1	RMC1					PLXDC1
NEK2	ANXA3					NEK2
P2RX7	HIC1					P2RX7
NOX1	HK2					NOX1
IGFBP6	NR4A1					IGFBP6
LGALS9	HOXA4					LGALS9
GNG4	HOXB7					GNG4
RPL11	HOXD10					RPL11
CD151	HSD17B1					CD151
LIMK1	HSPA9					LIMK1
BRD4	KLK3					BRD4
IFITM1	IL12B					IFITM1
LINC-PINT	ITGA2					LINC-PINT
CD40LG	ITGAV					CD40LG
CASC20	KIR3DL1					CASC20
DPH1	C12orf75					DPH1
SLC1A5	LIN28B					SLC1A5
GNB3	LDHB					GNB3
SPIN1	LGALS1					SPIN1
MLANA	LPA					MLANA
CIB1	LTA					CIB1
SGK2	MIRLET7E					SGK2
STARD13	MIR100					STARD13
TTR	MIR132					TTR
F5	MIR197					F5
NUP214	MIR200A					NUP214
TNFRSF6B	MIR212					TNFRSF6B
JAK3	MIR217					JAK3
ADIPOR1	ARR3					ADIPOR1
DNAJC21	MIR28					DNAJC21
HEIH	MIR30B					HEIH
FANCL	MIR33A					FANCL
RPS6	MDK					RPS6
MIR134	MDM4					MIR134
LINC00673	MIR330					LINC00673
IQGAP1	MIR340					IQGAP1
MIR124-3	MIR373					MIR124-3
CDK5	MSI1					CDK5
TAP1	MSX2					TAP1
GAEC1	MYBPC3					GAEC1
HNRNPA2B1	MYH11					HNRNPA2B1
HOXB6	MYOD1					HOXB6
GUCA2B	CEACAM6					GUCA2B
CCAR1	NCAM1					CCAR1
SERPINB3	ATOH1					SERPINB3
NKX3-1	NEUROG1					NKX3-1
NCL	NFKBIA					NCL
FES	NOTCH3					FES
MED12	YBX1					MED12
FKBP5	NT5E					FKBP5
IBSP	MIR422A					IBSP
MECP2	MIR425					MECP2
DEK	TNFRSF11B					DEK
EMSY	ABHD5					EMSY
KLK15	TLR7					KLK15
MIR92A2	ZBTB7A					MIR92A2
COL1A2	HSD17B7					COL1A2
TNK2	SF3B6					TNK2
EIF2AK2	CMPK1					EIF2AK2
STIM1	PITX2					STIM1
TP53TG1	PLAUR					TP53TG1
NOTUM	PLS3					NOTUM
GUCA2A	POLB					GUCA2A
KAT5	PON1					KAT5
LOXL2	RETREG1					LOXL2
LINC00511	UGT1A10					LINC00511
MIR7-3	ESRP1					MIR7-3
SNHG7	TENM3					SNHG7
CD164	PBK					CD164
NTSR1	CMAS					NTSR1
KMT2C	PNPLA2					KMT2C
DDR1	BAG1					DDR1
SASH1	MIR362					SASH1
CCAR2	MIR363					CCAR2
ELANE	MIR485					ELANE
GHRHR	MIR490					GHRHR
VTCN1	MIR494					VTCN1
GPT	MIR519D					GPT
MLLT10	MIR503					MLLT10
CEACAM4	MIR506					CEACAM4
CHD1	HACE1					CHD1
NHERF1	PCDH10					NHERF1
ARID4B	BAK1					ARID4B
MECOM	PTPN11					MECOM
PRDM14	PTPN13					PRDM14
SMAD1	PTPRC					SMAD1
UBE2C	PTPRZ1					UBE2C
MIR454	PVR					MIR454
SPAG9	CXCL16					SPAG9
NR1I2	MOK					NR1I2
LNC-LBCS	RARA					LNC-LBCS
MST1	BCL2L1					MST1
TFAP2C	RNH1					TFAP2C
ATP2A2	MIR483					ATP2A2
WNT8A	SAT1					WNT8A
CASP6	BGN					CASP6
SH2B3	SELP					SH2B3
METTL3	MAP2K4					METTL3
AIMP2	SHMT2					AIMP2
RPS10	DEPTOR					RPS10
UBE3A	MARCKSL1					UBE3A
TUSC8	CXADRP1					TUSC8
TERF1	BMP7					TERF1
NCRUPAR	SLC16A1					NCRUPAR
CEP85L	SMO					CEP85L
GLO1	SPG7					GLO1
ZMYND8	SSRP1					ZMYND8
FABP4	HNF1A					FABP4
MIR545	MIR574					MIR545
NCOA6	MIR582					NCOA6
STC1	MIR590					STC1
KIF15	MIR638					KIF15
ATG7	TCF21					ATG7
KNL1	TEK					KNL1
PAX6	TFAP4					PAX6
MSN	TFDP1					MSN
TTN	TFPI					TTN
RAB25	TGFB2					RAB25
MDK	TLR3					MDK
ERGIC3	TSPAN8					ERGIC3
KLK7	TPI1					KLK7
LEF1-AS1	MIR650					LEF1-AS1
DDX41	UCHL1					DDX41
FUS	UGT2B7					FUS
LAMA5	VHL					LAMA5
MIR218-1	XPA					MIR218-1
SALL4	XRCC4					SALL4
SF3B2	PRDM2					SF3B2
BACE1-AS	FTO					BACE1-AS
ANXA3	CDC73					ANXA3
RXRB	WLS					RXRB
VEGFB	FAM172A					VEGFB
MACROD1	CASP7					MACROD1
ELOC	RECK					ELOC
HOPX	CUL4A					HOPX
CDR1-AS	KISS1R					CDR1-AS
TRAF4	IFITM1					TRAF4
TPR	PDE5A					TPR
LAMC1-AS1	CBR1					LAMC1-AS1
FILIP1L	RIPK1					FILIP1L
CSF3R	TNFSF9					CSF3R
MIR20B	FADD					MIR20B
PTPA	INPP4B					PTPA
HOXB9	NRP1					HOXB9
CTNND2	CCN6					CTNND2
MIR495	HDAC3					MIR495
SSTR5	PER3					SSTR5
LINC00659	WNT3A					LINC00659
MIR198	LATS1					MIR198
BLTP2	SLC16A4					BLTP2
MIR491	HGS					MIR491
EIF4G1	LPAR2					EIF4G1
TF	ARHGEF2					TF
LRP1	NOLC1					LRP1
TRPM8	SOCS6					TRPM8
SRSF2	RPH3AL					SRSF2
CDC25B	PTGES					CDC25B
HOXB-AS3	CD47					HOXB-AS3
FBXL19-AS1	CDA					FBXL19-AS1
MIR432	AKT3					MIR432
CDC6	MIR675					CDC6
SMAD6	ABI1					SMAD6
LHCGR	MIR147B					LHCGR
RHEB	MIR885					RHEB
TPM1	MIR874					TPM1
CSNK1D	HDAC6					CSNK1D
CXCL14	MIR1246					CXCL14
NIHCOLE	MIR761					NIHCOLE
MBL2	MIR1260B					MBL2
PODXL	LINC01672					PODXL
REEP5	HOTAIRM1					REEP5
DDX3X	GJC1					DDX3X
EXT1	UBA2					EXT1
BCAS3	SPRY4-IT1					BCAS3
DLK1	HUWE1					DLK1
PICART1	PRNCR1					PICART1
PLCE1	ROR1-AS1					PLCE1
OCIAD1	CDK5					OCIAD1
SSTR1	GDF11					SSTR1
TP73-AS1	GPA33					TP73-AS1
NFIB	MSLN					NFIB
THBS4	SIK1B					THBS4
IKZF1	ADAR					IKZF1
GGT1	CNPY2					GGT1
FGF9	CDR1-AS					FGF9
BACH1	TUBB3					BACH1
IL17F	ANAPC10					IL17F
JUND	SPON2					JUND
IL6ST	CARM1					IL6ST
CXADR	MRPL28					CXADR
TFF2	ST6GALNAC2					TFF2
ADAM9	CTCF					ADAM9
SNHG17	GNA13					SNHG17
ROR1	MTHFD2					ROR1
PA2G4	HPSE					PA2G4
WWTR1	FGL2					WWTR1
ETS2	CEACAM8					ETS2
TXNIP	TOMM34					TXNIP
ADAM12	RAB40B					ADAM12
CDC20	CKAP4					CDC20
PRPF31	KIF2C					PRPF31
RCN1	ADAMTS5					RCN1
NPY	CHGA					NPY
ADA	AKAP10					ADA
RPS27	GALNT6					RPS27
HDAC5	PADI2					HDAC5
SLC7A11	SLC46A1					SLC7A11
VAV3	CISH					VAV3
TNFRSF8	H3P9					TNFRSF8
SLC7A5	ARL11					SLC7A5
TBXT	CKS1B					TBXT
IGF2BP2	ANIB1					IGF2BP2
MIR17HG	CYP2R1					MIR17HG
TRIM37	CCR1					TRIM37
LIG3	ZG16B					LIG3
MYH9	COL1A1					MYH9
MAD2L2	COMT					MAD2L2
GPI	CPT1A					GPI
RPS24	ADHFE1					RPS24
LRATD2	ATF2					LRATD2
HDGF	CRIP1					HDGF
TCHP	CSK					TCHP
PURPL	VCAN					PURPL
FOXP4-AS1	CTNND1					FOXP4-AS1
MIR506	SIK1					MIR506
CCL4	PLB1					CCL4
ROCK2	SGO1					ROCK2
STC2	ADRB2					STC2
INTS6	CYP3A4					INTS6
SEZ6L2	DACH1					SEZ6L2
GPRC5D-AS1	DAP					GPRC5D-AS1
H3-7	DDX5					H3-7
MED19	RASSF6					MED19
FOLR1	GSDME					FOLR1
PDCD1LG2	DMBT1					PDCD1LG2
MCAM	DNASE1					MCAM
PES1	DSC2					PES1
S100A7	DUSP5					S100A7
ZFP36	E2F5					ZFP36
ABCC11	EDNRA					ABCC11
VCAN	EEF1G					VCAN
SOX21-AS1	AHR					SOX21-AS1
KIF20B	CTTN					KIF20B
MMP10	ENG					MMP10
MIR365A	EPO					MIR365A
AKAP13	ERN1					AKAP13
MIR125B2	MECOM					MIR125B2
MMP26	EWSR1					MMP26
ECRG4	F7					ECRG4
LINC01630	F9					LINC01630
VIM-AS1	ADGRF5					VIM-AS1
KL	FGA					KL
ZMIZ1	FGF4					ZMIZ1
LINC01567	FGF9					LINC01567
PICALM	FHL2					PICALM
COL4A2	VEGFD					COL4A2
[truncated: 10,550 more rows]

## Sheet: Overlapping-Genes
Names	total	elements
CRC- Drug	154	MMP2
		XDH
		COL1A1
		CDK1
		CYP1A1
		GSTP1
		IL10
		EGFR
		NKX3-1
		ERBB2
		F10
		RUNX2
		PGR
		ODC1
		E2F2
		RASA1
		IGFBP3
		SLC6A2
		EIF6
		ACACA
		PON1
		SELE
		THBD
		ACHE
		CASP3
		MGAM
		COL3A1
		ELK1
		NQO1
		FOS
		IFNG
		SLC2A4
		NOS3
		RASSF1
		HSPB1
		BIRC5
		PSMD3
		CRP
		NR1I3
		TNF
		IL1A
		SPP1
		PTGS2
		HAS2
		RUNX1T1
		STAT1
		GABRA1
		MAPK1
		PLAT
		IKBKB
		MAPK8
		AKR1B1
		CASP9
		PRKACA
		TOP2B
		GSTM2
		CLDN4
		KCNH2
		E2F1
		PPARG
		CXCL8
		CHUK
		SLPI
		ADRB2
		CTSD
		PARP1
		SULT1E1
		HK2
		ICAM1
		BCL2L1
		SERPINE1
		PRKCA
		SCN5A
		TOP1
		NOS2
		CCNB1
		PRKCB
		BCL2
		F7
		AHR
		NFE2L2
		VEGFA
		MYC
		MMP1
		PPARD
		MMP3
		CXCL2
		SOD1
		CHEK2
		CXCL10
		HERC5
		CDKN1A
		NFKBIA
		TSFM
		PTGER3
		IRF1
		RXRA
		MPO
		IL6
		ABCG2
		MAOB
		CYP1A2
		AHSA1
		PIK3CG
		ERBB3
		TOP2A
		CAV1
		HIF1A
		RELA
		INSR
		AKT1
		AKR1C3
		F3
		NR1I2
		CDKN2A
		JUN
		AR
		CD40LG
		CYP3A4
		PCOLCE
		PPP3CA
		EGF
		CCND1
		POR
		TGFB1
		HMOX1
		GSTM1
		F2R
		RB1
		TP53
		NCOA2
		IL1B
		CYP1B1
		PLAU
		PTEN
		ALOX5
		GJA1
		DPP4
		DUOX2
		CASP8
		CXCL11
		RAF1
		ADRA1B
		CCL2
		PPARA
		IGF2
		NPEPPS
		IL2
		HSF1
		ACP3
		VCAM1
		PTGS1
		BAX
		MMP9
		NR4A1

## Sheet: Cytoscape-sift
		Degree	Eigenvector	LAC	Betweenness	Closeness	Network		Degree	Eigenvector	LAC	Betweenness	Closeness	Network		Degree	Eigenvector	LAC	Betweenness	Closeness	Network
1	AKT1	111	0.167813	39.8739	1447.93	0.783505	101.833	Median	31	0.0581067	19.4667	42.4303	0.537102	21.9594	AKT1	111	0.167813	39.8739	1447.93	0.783505	101.833
2	TP53	104	0.162303	40.3462	1262.24	0.748768	92.4207								TP53	104	0.162303	40.3462	1262.24	0.748768	92.4207
3	TNF	100	0.159414	40.26	907.229	0.741463	88.4584								TNF	100	0.159414	40.26	907.229	0.741463	88.4584
4	IL6	98	0.15806	40.5306	835.044	0.7343	86.316								IL6	98	0.15806	40.5306	835.044	0.7343	86.316
5	VEGFA	96	0.160713	42.6667	603.886	0.72381	85.5061								VEGFA	96	0.160713	42.6667	603.886	0.72381	85.5061
6	JUN	93	0.156071	41.6559	673.486	0.706977	80.1924								JUN	93	0.156071	41.6559	673.486	0.706977	80.1924
7	IL1B	89	0.15195	41.5056	499.424	0.703704	77.1269								IL1B	89	0.15195	41.5056	499.424	0.703704	77.1269
8	CASP3	89	0.153255	42.1573	623.122	0.700461	75.8808								CASP3	89	0.153255	42.1573	623.122	0.700461	75.8808
9	EGFR	86	0.143687	38.6977	833.183	0.694064	70.2814								EGFR	86	0.143687	38.6977	833.183	0.694064	70.2814
10	PTGS2	85	0.148135	41.2706	482.374	0.681614	71.3311								PTGS2	85	0.148135	41.2706	482.374	0.681614	71.3311
11	MYC	85	0.141989	38.9177	454.662	0.678571	70.8693								MYC	85	0.141989	38.9177	454.662	0.678571	70.8693
12	HIF1A	84	0.147469	41.5714	391.031	0.675555	71.0784								HIF1A	84	0.147469	41.5714	391.031	0.675555	71.0784
13	EGF	81	0.144673	41.6049	410.579	0.669604	67.7499								EGF	81	0.144673	41.6049	410.579	0.669604	67.7499
14	MMP9	78	0.145069	43.6667	228.016	0.663756	67.3895								MMP9	78	0.145069	43.6667	228.016	0.663756	67.3895
15	PPARG	78	0.135113	37.4103	529.387	0.669604	59.8934								PPARG	78	0.135113	37.4103	529.387	0.669604	59.8934
16	PTEN	75	0.12645	36.1333	399.339	0.649573	60.3871								PTEN	75	0.12645	36.1333	399.339	0.649573	60.3871
17	CCND1	74	0.132933	39.4865	243.956	0.646809	60.4328								CCND1	74	0.132933	39.4865	243.956	0.646809	60.4328
18	CXCL8	73	0.137379	42.2192	211.52	0.652361	61.0403								CXCL8	73	0.137379	42.2192	211.52	0.652361	61.0403
19	CCL2	71	0.13305	41.4648	180.167	0.644068	59.8485								CCL2	71	0.13305	41.4648	180.167	0.644068	59.8485
20	FOS	71	0.131277	39.1549	276.131	0.635983	55.4258								FOS	71	0.131277	39.1549	276.131	0.635983	55.4258
21	ERBB2	69	0.117513	33.6232	827.966	0.64135	50.9805								ERBB2	69	0.117513	33.6232	827.966	0.64135	50.9805
22	MMP2	65	0.125065	39.4462	329.066	0.620408	52.484								MMP2	65	0.125065	39.4462	329.066	0.620408	52.484
23	NFKBIA	65	0.127044	40.4	159.877	0.620408	51.1302								NFKBIA	65	0.127044	40.4	159.877	0.620408	51.1302
24	IL10	65	0.127623	41.4769	119.387	0.625514	54.0048								IL10	65	0.127623	41.4769	119.387	0.625514	54.0048
25	HMOX1	64	0.119285	36.875	208.576	0.615385	48.9044								HMOX1	64	0.119285	36.875	208.576	0.615385	48.9044
26	CASP8	61	0.116536	36.6557	147.263	0.615385	46.3693								CASP8	61	0.116536	36.6557	147.263	0.615385	46.3693
27	ICAM1	61	0.121813	41.1475	80.6063	0.615385	51.1995								ICAM1	61	0.121813	41.1475	80.6063	0.615385	51.1995
28	RELA	60	0.117144	37.5	123.352	0.603175	45.9672								RELA	60	0.117144	37.5	123.352	0.603175	45.9672
29	MAPK8	59	0.112039	34.4746	168.394	0.603175	43.0967								MAPK8	59	0.112039	34.4746	168.394	0.603175	43.0967
30	BCL2L1	59	0.114104	37.0847	95.0747	0.605578	46.1318								BCL2L1	59	0.114104	37.0847	95.0747	0.605578	46.1318
31	NOS3	58	0.107124	33.1724	176.827	0.608	42.8352								NOS3	58	0.107124	33.1724	176.827	0.608	42.8352
32	CDKN2A	57	0.107063	34.5614	149.864	0.600791	43.9169								CDKN2A	57	0.107063	34.5614	149.864	0.600791	43.9169
33	VCAM1	57	0.108264	36.8421	94.5216	0.603175	46.6594								VCAM1	57	0.108264	36.8421	94.5216	0.603175	46.6594
34	MAPK1	57	0.100489	30.6667	201.504	0.603175	41.9803								MAPK1	57	0.100489	30.6667	201.504	0.603175	41.9803
35	PPARA	57	0.101552	29.193	305.407	0.605578	37.7018								PPARA	57	0.101552	29.193	305.407	0.605578	37.7018
36	SERPINE1	56	0.107043	35.0357	136.423	0.603175	43.9799								SERPINE1	56	0.107043	35.0357	136.423	0.603175	43.9799
37	STAT1	55	0.111012	36.5818	258.116	0.59375	43.2468								STAT1	55	0.111012	36.5818	258.116	0.59375	43.2468
38	IFNG	54	0.113177	39.9259	45.0173	0.598425	44.9827								IFNG	54	0.113177	39.9259	45.0173	0.598425	44.9827
39	IL2	53	0.111433	38.4151	48.4096	0.59375	42.9523								IL2	53	0.111433	38.4151	48.4096	0.59375	42.9523
40	TGFB1	52	0.110986	38.8846	38.6141	0.59144	42.5978								AR	52	0.089393	28	199.157	0.589147	36.3853
41	AR	52	0.089393	28	199.157	0.589147	36.3853								IKBKB	49	0.102704	35.5102	124.087	0.575758	38.5869
42	IKBKB	49	0.102704	35.5102	124.087	0.575758	38.5869								CDKN1A	49	0.0987728	34.2041	48.8672	0.577947	39.2455
43	CDKN1A	49	0.0987728	34.2041	48.8672	0.577947	39.2455								CAV1	49	0.0936741	28.8571	303.134	0.586873	34.261
44	CASP9	49	0.100492	35.1837	42.1283	0.580153	39.6088								NFE2L2	48	0.0910047	28.7083	180.221	0.575758	34.0134
45	CAV1	49	0.0936741	28.8571	303.134	0.586873	34.261								PGR	47	0.0835719	26.5532	137.397	0.580153	32.3091
46	NFE2L2	48	0.0910047	28.7083	180.221	0.575758	34.0134								MMP3	46	0.0946262	33.2174	52.4484	0.567164	37.1534
47	PGR	47	0.0835719	26.5532	137.397	0.580153	32.3091								CRP	46	0.0888931	31.5217	105.554	0.580153	36.1595
48	MMP3	46	0.0946262	33.2174	52.4484	0.567164	37.1534								MPO	44	0.0853214	29.8636	66.8599	0.565056	33.8147
49	IL1A	46	0.0974197	36.1739	26.814	0.575758	39.068								CXCL10	42	0.0862965	32.5238	134.502	0.558824	35.8507
50	CRP	46	0.0888931	31.5217	105.554	0.580153	36.1595								PARP1	41	0.0765573	26.3902	74.9334	0.560886	30.6963
51	SPP1	45	0.094937	33.7333	41.2895	0.575758	36.4896								IGFBP3	40	0.0812757	27.75	46.9779	0.560886	30.3225
52	MMP1	44	0.0931495	33.6818	31.1665	0.565056	36.5862								AHR	38	0.0682077	21.3684	125.867	0.558824	25.0144
53	MPO	44	0.0853214	29.8636	66.8599	0.565056	33.8147								PRKCA	37	0.0752016	25.2432	51.8178	0.554745	27.6512
54	SELE	42	0.0872053	33.2857	21.6474	0.558824	35.9215								RUNX2	37	0.0755345	24.8649	62.1284	0.550725	27.0313
55	CXCL10	42	0.0862965	32.5238	134.502	0.558824	35.8507								RAF1	36	0.0644217	21.0556	74.1398	0.552727	24.4467
56	PARP1	41	0.0765573	26.3902	74.9334	0.560886	30.6963								HSPB1	36	0.0753934	25.8889	57.6787	0.550725	28.3323
57	NOS2	41	0.0859545	30.3415	33.0339	0.558824	32.4908								COL1A1	32	0.06605	23.25	104.563	0.540925	26.0146
58	IGFBP3	40	0.0812757	27.75	46.9779	0.560886	30.3225
59	CCNB1	39	0.0741748	28.2564	39.4318	0.546763	32.6964
60	CD40LG	38	0.0784075	28.3158	30.2219	0.548736	30.3055
61	AHR	38	0.0682077	21.3684	125.867	0.558824	25.0144
62	PRKCA	37	0.0752016	25.2432	51.8178	0.554745	27.6512
63	RUNX2	37	0.0755345	24.8649	62.1284	0.550725	27.0313
64	RAF1	36	0.0644217	21.0556	74.1398	0.552727	24.4467
65	HSPB1	36	0.0753934	25.8889	57.6787	0.550725	28.3323
66	PLAU	35	0.0745488	26.8	22.8236	0.548736	28.3882
67	CHUK	35	0.0804612	29.6	7.39568	0.542857	30.6733
68	F2	35	0.0590378	18.9714	273.859	0.542857	22.3895
69	IGF2	35	0.070737	24	38.084	0.552727	26.3541
70	CDK1	34	0.0579691	21.5882	48.1794	0.539007	25.4695
71	RB1	34	0.0619744	23.4118	35.4107	0.535211	26.1028
72	F3	33	0.0639848	24.1818	33.5535	0.537102	27.2877
73	CXCL2	32	0.0678037	26.75	9.16356	0.529617	28.2521
74	COL1A1	32	0.06605	23.25	104.563	0.540925	26.0146
75	IRF1	31	0.069169	26.5161	6.52137	0.533333	27.6333
76	SOD1	31	0.0557438	16.5806	103.093	0.533333	19.4016
77	NQO1	31	0.0529491	17.0968	81.1148	0.537102	20.3319
78	CYP3A4	31	0.0345295	11.0323	319.289	0.542857	16.1116
79	SLC2A4	31	0.0581067	18.1935	66.4494	0.539007	21.4368
80	DPP4	30	0.0576693	19.4667	339.024	0.539007	20.9499
81	CYP1A1	30	0.0386616	13.6	140.721	0.525952	18.6461
82	GJA1	30	0.0622036	20.3333	142.267	0.539007	21.9903
83	GSTP1	30	0.0449465	14.4667	95.8895	0.533333	17.6931
84	BAX	27	0.0585178	20.7407	12.0784	0.525952	21.9594
85	CHEK2	26	0.0430542	18	26.6241	0.511784	20.3685
86	PRKCB	26	0.0438987	13.4615	39.919	0.525952	15.2932
87	ABCG2	26	0.0437499	14.5385	84.0356	0.531469	15.687
88	RXRA	24	0.0336227	9.08333	86.5572	0.520548	10.3599
89	TOP1	24	0.0451081	18.1667	19.4186	0.517007	20.1242
90	THBD	23	0.0431088	17.8261	10.5479	0.48254	19.5434
91	PLAT	23	0.0439357	18.3478	9.43571	0.484076	20.2091
92	CTSD	23	0.0486533	16.7826	11.6019	0.518771	17.6239
93	E2F1	23	0.0420257	18.2609	7.14175	0.506667	19.5961
94	NR1I2	23	0.0346862	10.5217	121.718	0.518771	12.1512
95	BIRC5	22	0.0414153	16.8182	8.80201	0.50165	18.1033
96	ERBB3	22	0.0468335	17.4545	7.67553	0.515254	18.6841
97	AKR1B1	22	0.0398065	12.7273	43.9576	0.522337	14.4274
98	CYP1B1	22	0.0251123	10.1818	103.829	0.513513	12.9436
99	CXCL11	21	0.0435661	18.381	2.18788	0.476489	19.3
100	TOP2A	21	0.0338529	14.4762	13.5686	0.491909	15.6278
101	BCL2	21	0.0355356	12.9524	16.4327	0.495114	14
102	ALOX5	21	0.047114	17.2381	8.19203	0.510067	18.763
103	PRKACA	19	0.0336482	10.3158	42.4303	0.506667	10.9236
104	CYP1A2	19	0.010415	7.26316	86.4	0.447059	9.77071
105	PTGS1	18	0.0374559	13.4444	14.5428	0.498361	14.7885
106	INSR	18	0.030256	10.2222	21.8766	0.510067	11.1485
107	COL3A1	17	0.0323467	12.1176	28.6169	0.467692	13.9911
108	NR4A1	17	0.0344508	11.5294	7.54564	0.50165	12.25
109	NCOA2	17	0.0264068	7.76471	28.1622	0.498361	8.41932
110	GSTM1	17	0.0233923	9.64706	18.8185	0.496732	10.5307
111	RASA1	16	0.0278673	10.625	5.79133	0.490323	11.3333
112	PON1	16	0.0248972	8.375	21.4141	0.477987	9
113	HK2	16	0.0317814	10.875	18.9863	0.498361	12.5
114	PIK3CG	15	0.0291073	10	5.54183	0.498361	10.7143
115	ADRB2	15	0.0258712	6.8	360.357	0.508361	8.78571
116	E2F2	14	0.0252253	12.4286	0.493048	0.481013	13.3846
117	AKR1C3	13	0.0130426	5.84615	35.5134	0.476489	6.70455
118	GSTM2	12	0.0146223	7	9.0516	0.479495	7.63636
119	DUOX2	12	0.0284227	10.5	0.340807	0.490323	11.4545
120	RASSF1	12	0.0259593	10.1667	0.55131	0.485623	11.0909
121	PPARD	12	0.0241636	7.16667	4.76036	0.50165	7.81818
122	ODC1	12	0.0261821	8.16667	6.48521	0.485623	8.96104
123	POR	12	0.0130957	6.5	11.7368	0.466258	7.13636
124	F10	11	0.0158542	7.45455	6.59032	0.470588	8.28889
125	HSF1	11	0.0213739	6.90909	2.96627	0.476489	7.6
126	ACHE	11	0.0220657	5.45455	28.423	0.493507	6.15
127	NR1I3	11	0.0071118	5.63636	12.4974	0.426966	6.46667
128	F7	10	0.0162082	8.6	0.390596	0.457831	9.55556
129	TOP2B	10	0.0124353	6.8	2.84614	0.451039	7.55556
130	PPP3CA	9	0.0169491	5.33333	1.65752	0.467692	6
131	XDH	9	0.0165565	5.55556	6.71228	0.470588	6.25
132	MGAM	9	0.0108317	4.44444	4.46519	0.443149	5
133	HAS2	8	0.0145501	5.25	1.05835	0.452381	6
134	PSMD3	8	0.0142771	2.75	3.06629	0.449704	3.14286
135	PTGER3	8	0.0162955	6	2.03023	0.460606	6.85714
136	ELK1	7	0.0125324	5.14286	0.226541	0.43804	6
137	SLPI	7	0.0187613	6	0	0.463415	7
138	NKX3-1	7	0.0142678	5.71429	0.196524	0.469136	6.66667
139	SULT1E1	7	0.0029995	5.14286	0.967261	0.375309	6
140	ACACA	6	0.0113843	4.66667	0.037037	0.463415	5.6
141	SCN5A	5	0.00542807	1.6	4.81776	0.405333	2
142	KCNH2	5	0.00378216	1.6	11.8322	0.402116	2
143	MAOB	5	0.00404979	0.8	52.4535	0.445748	1
144	PCOLCE	3	0.0040974	2	0	0.386768	3
145	CLDN4	3	0.00479167	0.666667	302	0.41989	1
146	AHSA1	3	0.00716421	2	0	0.445748	3
147	SLC6A2	3	0.000577375	0.666667	4.92778	0.343891	1
148	ADRA1B	3	0.00156734	1.33333	6.81445	0.364508	2
149	HERC5	2	0.00361773	1	0	0.385787	2
150	RUNX1T1	1	0.00297634	0	0	0.429379	0
151	NPEPPS	1	0.00105732	0	0	0.351039	0
152	GABRA1	1	8.78852e-05	0	0	0.296296	0
153	ACPP	1	0.00215509	0	0	0.391753	0
