# Supplementary material for: Network pharmacology and bioinformatics were used to construct a prognostic model and immunoassay of core target genes in the combination of quercetin and kaempferol in the treatment of colorectal cancer
Source: J Cancer. 2023 Jul 3;14(11):1956–80. doi: 10.7150/jca.85517 (PMC10367918; doi:10.7150/jca.85517)
Supplement: Supplementary file 4 — Supplementary tables. [file jcav14p1956s4.zip › Table/Table S4.xlsx]

## Sheet: GO-BP
Description	GeneRatio	BgRatio	pvalue	p.adjust	qvalue	geneID	Count
regulation of cell death	44/57	1659/17949	1.3681e-34	4.27393e-31	1.32345e-31	AKT1/TP53/TNF/IL6/VEGFA/JUN/IL1B/CASP3/HIF1A/MYC/EGFR/MMP9/PTEN/PPARG/CCL2/FOS/IL10/ICAM1/NFKBIA/HMOX1/CASP8/BCL2L1/RELA/IFNG/SERPINE1/CDKN2A/STAT1/MAPK8/IL2/NOS3/CDKN1A/IKBKB/PPARA/MMP3/AR/CXCL10/CAV1/NFE2L2/MPO/PARP1/IGFBP3/HSPB1/PRKCA/RAF1	44
response to oxygen containing compound	43/57	1654/17949	3.82475e-33	5.73814e-30	1.77686e-30	AKT1/TP53/TNF/IL6/JUN/IL1B/CASP3/HIF1A/EGFR/MMP9/CXCL8/CCND1/PTEN/PPARG/CCL2/FOS/IL10/MMP2/ICAM1/NFKBIA/HMOX1/VCAM1/CASP8/RELA/SERPINE1/STAT1/MAPK8/IL2/NOS3/MAPK1/CDKN1A/PPARA/MMP3/AR/CXCL10/CAV1/NFE2L2/MPO/PARP1/PRKCA/COL1A1/AHR/RAF1	43
response to cytokine	39/57	1188/17949	5.51038e-33	5.73814e-30	1.77686e-30	AKT1/TP53/TNF/IL6/VEGFA/JUN/IL1B/CASP3/PTGS2/HIF1A/MYC/MMP9/CXCL8/CCND1/PPARG/CCL2/FOS/IL10/MMP2/ICAM1/NFKBIA/HMOX1/VCAM1/CASP8/BCL2L1/RELA/IFNG/STAT1/MAPK8/IL2/MAPK1/CDKN1A/IKBKB/MMP3/CXCL10/CAV1/NFE2L2/PRKCA/COL1A1	39
apoptotic process	44/57	1931/17949	9.55121e-32	7.4595e-29	2.30989e-29	AKT1/TP53/TNF/IL6/VEGFA/JUN/IL1B/CASP3/HIF1A/MYC/EGFR/MMP9/PTEN/PPARG/CCL2/IL10/ICAM1/NFKBIA/HMOX1/CASP8/BCL2L1/RELA/IFNG/SERPINE1/CDKN2A/STAT1/MAPK8/IL2/NOS3/MAPK1/CDKN1A/IKBKB/PPARA/AR/CXCL10/CAV1/NFE2L2/MPO/PARP1/IGFBP3/HSPB1/PRKCA/AHR/RAF1	44
response to lipid	34/57	865/17949	1.63622e-30	1.02231e-27	3.16566e-28	AKT1/TNF/IL6/JUN/IL1B/CASP3/EGFR/CXCL8/CCND1/PTEN/PPARG/CCL2/FOS/IL10/ICAM1/NFKBIA/VCAM1/CASP8/RELA/SERPINE1/MAPK8/NOS3/MAPK1/CDKN1A/PPARA/AR/CXCL10/CAV1/MPO/PGR/PARP1/PRKCA/COL1A1/AHR	34
cytokine mediated signaling pathway	33/57	803/17949	4.24348e-30	2.20944e-27	6.84168e-28	AKT1/TP53/TNF/IL6/VEGFA/IL1B/CASP3/PTGS2/HIF1A/MYC/MMP9/CXCL8/CCND1/PPARG/CCL2/FOS/IL10/MMP2/ICAM1/NFKBIA/HMOX1/VCAM1/CASP8/BCL2L1/RELA/IFNG/STAT1/IL2/CDKN1A/IKBKB/MMP3/CXCL10/CAV1	33
circulatory system development	36/57	1140/17949	2.7586e-29	1.23112e-26	3.81226e-27	AKT1/TP53/TNF/IL6/VEGFA/JUN/IL1B/CASP3/PTGS2/HIF1A/EGFR/EGF/CXCL8/PTEN/PPARG/CCL2/IL10/MMP2/ERBB2/HMOX1/VCAM1/CASP8/SERPINE1/STAT1/NOS3/MAPK1/CDKN1A/PPARA/CXCL10/CAV1/NFE2L2/HSPB1/PRKCA/COL1A1/AHR/RAF1	36
negative regulation of cell death	34/57	991/17949	1.53746e-28	6.00379e-26	1.85911e-26	AKT1/TP53/TNF/IL6/VEGFA/IL1B/CASP3/HIF1A/MYC/EGFR/MMP9/PTEN/CCL2/IL10/ICAM1/NFKBIA/HMOX1/CASP8/BCL2L1/RELA/SERPINE1/MAPK8/IL2/NOS3/CDKN1A/IKBKB/PPARA/AR/CAV1/NFE2L2/MPO/HSPB1/PRKCA/RAF1	34
response to abiotic stimulus	36/57	1216/17949	2.66019e-28	9.23382e-26	2.85932e-26	AKT1/TP53/TNF/VEGFA/JUN/IL1B/CASP3/PTGS2/HIF1A/MYC/EGFR/MMP9/CCND1/PTEN/PPARG/FOS/MMP2/ICAM1/NFKBIA/HMOX1/VCAM1/CASP8/RELA/MAPK8/NOS3/MAPK1/CDKN1A/PPARA/MMP3/CXCL10/CAV1/NFE2L2/MPO/PARP1/COL1A1/RAF1	36
regulation of cell differentiation	39/57	1618/17949	7.06773e-28	2.20796e-25	6.8371e-26	AKT1/TP53/TNF/IL6/VEGFA/JUN/IL1B/PTGS2/HIF1A/MYC/EGFR/MMP9/CCND1/PTEN/PPARG/FOS/IL10/NFKBIA/ERBB2/CASP8/RELA/IFNG/SERPINE1/STAT1/IL2/MAPK1/IKBKB/PPARA/AR/CRP/CXCL10/CAV1/NFE2L2/PARP1/IGFBP3/PRKCA/RUNX2/COL1A1/RAF1	39
cell population proliferation	41/57	1955/17949	2.26412e-27	6.13784e-25	1.90063e-25	AKT1/TP53/TNF/IL6/VEGFA/JUN/IL1B/CASP3/HIF1A/MYC/EGFR/EGF/MMP9/CXCL8/CCND1/PTEN/PPARG/CCL2/IL10/MMP2/NFKBIA/ERBB2/HMOX1/VCAM1/RELA/IFNG/CDKN2A/STAT1/IL2/NOS3/MAPK1/CDKN1A/AR/CRP/CXCL10/CAV1/PGR/IGFBP3/PRKCA/AHR/RAF1	41
cellular response to oxygen containing compound	35/57	1182/17949	2.35769e-27	6.13784e-25	1.90063e-25	AKT1/TP53/TNF/IL6/JUN/IL1B/HIF1A/EGFR/MMP9/CXCL8/PTEN/PPARG/CCL2/FOS/IL10/MMP2/ICAM1/NFKBIA/VCAM1/RELA/SERPINE1/MAPK8/NOS3/MAPK1/MMP3/AR/CXCL10/CAV1/NFE2L2/MPO/PARP1/PRKCA/COL1A1/AHR/RAF1	35
positive regulation of developmental process	35/57	1284/17949	3.90675e-26	9.38823e-24	2.90713e-24	AKT1/TP53/TNF/IL6/VEGFA/JUN/IL1B/PTGS2/HIF1A/MYC/EGF/CXCL8/CCND1/PTEN/PPARG/FOS/IL10/HMOX1/CASP8/RELA/IFNG/SERPINE1/CDKN2A/STAT1/IL2/NOS3/MAPK1/AR/NFE2L2/PARP1/IGFBP3/HSPB1/PRKCA/RUNX2/COL1A1	35
tube development	33/57	1085/17949	7.07741e-26	1.57927e-23	4.89033e-24	AKT1/TNF/IL6/VEGFA/JUN/IL1B/CASP3/PTGS2/HIF1A/MYC/EGFR/EGF/CXCL8/PTEN/PPARG/CCL2/IL10/MMP2/ERBB2/HMOX1/CASP8/SERPINE1/STAT1/NOS3/MAPK1/CDKN1A/AR/CXCL10/CAV1/NFE2L2/PGR/HSPB1/PRKCA	33
apoptotic signaling pathway	27/57	580/17949	1.77224e-25	3.69099e-23	1.14294e-23	AKT1/TP53/TNF/JUN/IL1B/CASP3/HIF1A/MMP9/PTEN/ICAM1/HMOX1/CASP8/BCL2L1/RELA/IFNG/SERPINE1/MAPK8/IL2/NOS3/CDKN1A/AR/CAV1/NFE2L2/PARP1/HSPB1/PRKCA/RAF1	27
anatomical structure formation involved in morphogenesis	33/57	1142/17949	3.63304e-25	7.09352e-23	2.19656e-23	AKT1/TP53/TNF/IL6/VEGFA/JUN/IL1B/CASP3/PTGS2/HIF1A/EGF/MMP9/CXCL8/PTEN/PPARG/CCL2/IL10/MMP2/ERBB2/HMOX1/CASP8/SERPINE1/STAT1/NOS3/MAPK1/PPARA/AR/CXCL10/CAV1/NFE2L2/HSPB1/PRKCA/COL1A1	33
cellular response to chemical stress	23/57	347/17949	5.42047e-25	9.9609e-23	3.08446e-23	AKT1/TP53/IL6/JUN/CASP3/HIF1A/EGFR/MMP9/PPARG/FOS/IL10/MMP2/HMOX1/RELA/MAPK8/NOS3/MAPK1/MMP3/CAV1/NFE2L2/MPO/PARP1/HSPB1	23
regulation of multicellular organismal development	35/57	1397/17949	6.72147e-25	1.16655e-22	3.6123e-23	AKT1/TP53/TNF/IL6/VEGFA/JUN/IL1B/HIF1A/MYC/EGF/MMP9/CXCL8/CCND1/PTEN/PPARG/FOS/IL10/NFKBIA/ERBB2/HMOX1/CASP8/RELA/IFNG/SERPINE1/STAT1/IL2/NOS3/MAPK1/IKBKB/PPARA/CXCL10/CAV1/NFE2L2/HSPB1/PRKCA	35
vasculature development	29/57	786/17949	1.12943e-24	1.85702e-22	5.7504e-23	AKT1/TNF/IL6/VEGFA/JUN/IL1B/PTGS2/HIF1A/EGF/CXCL8/PTEN/PPARG/CCL2/IL10/MMP2/ERBB2/HMOX1/CASP8/SERPINE1/STAT1/NOS3/MAPK1/CXCL10/CAV1/NFE2L2/HSPB1/PRKCA/COL1A1/AHR	29
tube morphogenesis	30/57	900/17949	2.43856e-24	3.80904e-22	1.1795e-22	AKT1/TNF/IL6/VEGFA/JUN/IL1B/CASP3/PTGS2/HIF1A/MYC/EGF/CXCL8/PTEN/PPARG/CCL2/IL10/MMP2/ERBB2/HMOX1/CASP8/SERPINE1/STAT1/NOS3/AR/CXCL10/CAV1/NFE2L2/PGR/HSPB1/PRKCA	30
regulation of immune system process	36/57	1593/17949	3.15966e-24	4.70037e-22	1.4555e-22	AKT1/TNF/IL6/VEGFA/JUN/IL1B/CASP3/HIF1A/MYC/CXCL8/PPARG/CCL2/FOS/IL10/ICAM1/NFKBIA/ERBB2/HMOX1/VCAM1/CASP8/RELA/IFNG/SERPINE1/STAT1/MAPK8/IL2/MAPK1/CDKN1A/IKBKB/CRP/CXCL10/CAV1/PRKCA/COL1A1/AHR/RAF1	36
positive regulation of biosynthetic process	38/57	1957/17949	1.5188e-23	2.15669e-21	6.67834e-22	AKT1/TP53/TNF/IL6/VEGFA/JUN/IL1B/PTGS2/HIF1A/MYC/EGFR/EGF/CXCL8/PPARG/CCL2/FOS/IL10/ICAM1/NFKBIA/ERBB2/RELA/IFNG/SERPINE1/STAT1/IL2/NOS3/MAPK1/IKBKB/PPARA/AR/CXCL10/NFE2L2/PGR/PARP1/RUNX2/COL1A1/AHR/RAF1	38
response to molecule of bacterial origin	22/57	346/17949	1.81057e-23	2.45922e-21	7.61516e-22	AKT1/TNF/IL6/JUN/IL1B/CASP3/CXCL8/CCL2/FOS/IL10/ICAM1/NFKBIA/VCAM1/CASP8/RELA/SERPINE1/MAPK8/NOS3/MAPK1/CXCL10/MPO/PRKCA	22
response to inorganic substance	25/57	541/17949	2.23039e-23	2.80473e-21	8.68503e-22	AKT1/IL6/JUN/CASP3/HIF1A/EGFR/MMP9/CCND1/PTEN/FOS/IL10/ICAM1/HMOX1/VCAM1/CASP8/RELA/MAPK8/NOS3/MAPK1/MMP3/CAV1/NFE2L2/MPO/PARP1/COL1A1	25
positive regulation of gene expression	31/57	1075/17949	2.2445e-23	2.80473e-21	8.68503e-22	AKT1/TP53/TNF/IL6/VEGFA/IL1B/PTGS2/HIF1A/MYC/EGFR/EGF/CXCL8/PTEN/PPARG/IL10/ERBB2/HMOX1/CASP8/RELA/IFNG/SERPINE1/STAT1/MAPK8/IL2/NOS3/MAPK1/AR/CRP/CAV1/NFE2L2/HSPB1	31
response to reactive oxygen species	19/57	224/17949	1.30268e-22	1.56522e-20	4.8468e-21	AKT1/IL6/JUN/CASP3/HIF1A/EGFR/MMP9/FOS/IL10/MMP2/HMOX1/RELA/MAPK8/NOS3/MAPK1/MMP3/NFE2L2/MPO/COL1A1	19
response to oxidative stress	23/57	444/17949	1.54927e-22	1.79256e-20	5.5508e-21	AKT1/TP53/IL6/JUN/CASP3/PTGS2/HIF1A/EGFR/MMP9/FOS/IL10/MMP2/HMOX1/RELA/MAPK8/NOS3/MAPK1/MMP3/NFE2L2/MPO/PARP1/HSPB1/COL1A1	23
positive regulation of multicellular organismal process	33/57	1397/17949	2.14725e-22	2.39571e-20	7.4185e-21	AKT1/TNF/IL6/VEGFA/JUN/IL1B/PTGS2/HIF1A/MYC/EGFR/EGF/CXCL8/CCND1/PPARG/FOS/IL10/ICAM1/HMOX1/CASP8/RELA/IFNG/SERPINE1/STAT1/IL2/NOS3/MAPK1/AR/CAV1/NFE2L2/PARP1/HSPB1/PRKCA/COL1A1	33
blood vessel morphogenesis	26/57	677/17949	2.48156e-22	2.67324e-20	8.27788e-21	AKT1/TNF/IL6/VEGFA/JUN/IL1B/PTGS2/HIF1A/EGF/CXCL8/PTEN/PPARG/CCL2/IL10/MMP2/ERBB2/HMOX1/CASP8/SERPINE1/STAT1/NOS3/CXCL10/CAV1/NFE2L2/HSPB1/PRKCA	26
inflammatory response	27/57	773/17949	3.50051e-22	3.6452e-20	1.12876e-20	AKT1/TNF/IL6/IL1B/PTGS2/HIF1A/EGFR/MMP9/CXCL8/PPARG/CCL2/FOS/IL10/ICAM1/NFKBIA/HMOX1/VCAM1/RELA/IFNG/SERPINE1/IL2/IKBKB/PPARA/MMP3/CRP/CXCL10/NFE2L2	27
response to organic cyclic compound	28/57	907/17949	1.23672e-21	1.2463e-19	3.85925e-20	AKT1/TNF/IL6/JUN/IL1B/CASP3/EGFR/CCND1/PTEN/PPARG/CCL2/FOS/IL10/ICAM1/NFKBIA/CASP8/RELA/STAT1/MAPK1/CDKN1A/PPARA/AR/CXCL10/CAV1/PGR/PARP1/COL1A1/AHR	28
response to endogenous stimulus	34/57	1624/17949	1.62114e-21	1.58263e-19	4.90073e-20	AKT1/TP53/TNF/IL6/JUN/IL1B/CASP3/EGFR/CXCL8/CCND1/PTEN/PPARG/CCL2/FOS/IL10/MMP2/ICAM1/ERBB2/HMOX1/VCAM1/RELA/STAT1/NOS3/MAPK1/CDKN1A/PPARA/AR/CAV1/NFE2L2/PGR/PARP1/RUNX2/COL1A1/AHR	34
response to growth factor	26/57	731/17949	1.72406e-21	1.63211e-19	5.05395e-20	AKT1/TP53/VEGFA/JUN/IL1B/CASP3/HIF1A/MYC/EGFR/CXCL8/PTEN/PPARG/CCL2/FOS/IL10/ERBB2/VCAM1/RELA/MAPK1/PPARA/CAV1/PARP1/HSPB1/RUNX2/COL1A1/RAF1	26
epithelial cell proliferation	22/57	428/17949	1.90471e-21	1.7501e-19	5.41929e-20	AKT1/TNF/IL6/VEGFA/HIF1A/MYC/EGFR/EGF/CCND1/PTEN/PPARG/CCL2/IL10/ERBB2/HMOX1/STAT1/MAPK1/AR/CAV1/PGR/IGFBP3/PRKCA	22
regulation of response to external stimulus	29/57	1036/17949	2.59608e-21	2.31718e-19	7.17532e-20	TNF/IL6/VEGFA/IL1B/PTGS2/EGFR/MMP9/CXCL8/PTEN/PPARG/CCL2/IL10/NFKBIA/RELA/IFNG/SERPINE1/STAT1/IL2/NOS3/MAPK1/IKBKB/PPARA/MMP3/CXCL10/CAV1/NFE2L2/HSPB1/PRKCA/RAF1	29
regulation of response to stress	32/57	1414/17949	4.97418e-21	4.31649e-19	1.33663e-19	AKT1/TP53/TNF/IL6/VEGFA/IL1B/PTGS2/HIF1A/MYC/EGFR/MMP9/PTEN/PPARG/IL10/NFKBIA/BCL2L1/RELA/IFNG/SERPINE1/CDKN2A/STAT1/IL2/NOS3/MAPK1/IKBKB/PPARA/MMP3/CAV1/NFE2L2/PARP1/HSPB1/RAF1	32
regulation of cellular component movement	29/57	1100/17949	1.36438e-20	1.15198e-18	3.56718e-19	AKT1/TNF/IL6/VEGFA/IL1B/PTGS2/HIF1A/EGFR/EGF/MMP9/CXCL8/PTEN/PPARG/CCL2/ICAM1/ERBB2/HMOX1/IFNG/SERPINE1/NOS3/MAPK1/CXCL10/CAV1/NFE2L2/IGFBP3/HSPB1/PRKCA/COL1A1/RAF1	29
response to biotic stimulus	33/57	1606/17949	1.67352e-20	1.37581e-18	4.26028e-19	AKT1/TP53/TNF/IL6/JUN/IL1B/CASP3/HIF1A/CXCL8/PPARG/CCL2/FOS/IL10/ICAM1/NFKBIA/VCAM1/CASP8/BCL2L1/RELA/IFNG/SERPINE1/STAT1/MAPK8/NOS3/MAPK1/IKBKB/CRP/CXCL10/CAV1/MPO/HSPB1/PRKCA/RAF1	33
regulation of apoptotic signaling pathway	20/57	348/17949	2.06104e-20	1.62703e-18	5.03822e-19	AKT1/TP53/TNF/IL1B/HIF1A/MMP9/PTEN/ICAM1/HMOX1/CASP8/BCL2L1/RELA/SERPINE1/NOS3/AR/CAV1/NFE2L2/PARP1/HSPB1/RAF1	20
response to nitrogen compound	29/57	1117/17949	2.08327e-20	1.62703e-18	5.03822e-19	AKT1/TP53/TNF/IL6/JUN/IL1B/CASP3/EGFR/MMP9/CCND1/PTEN/PPARG/FOS/IL10/MMP2/ICAM1/NFKBIA/VCAM1/RELA/STAT1/MAPK1/CDKN1A/PPARA/MMP3/CAV1/NFE2L2/PARP1/COL1A1/AHR	29
cellular response to lipid	23/57	556/17949	2.49916e-20	1.90424e-18	5.8966e-19	AKT1/TNF/IL6/IL1B/EGFR/CXCL8/PPARG/CCL2/IL10/ICAM1/NFKBIA/RELA/SERPINE1/MAPK8/MAPK1/PPARA/AR/CXCL10/PGR/PARP1/PRKCA/COL1A1/AHR	23
positive regulation of cell population proliferation	27/57	941/17949	5.79456e-20	4.31005e-18	1.33464e-18	AKT1/TNF/IL6/VEGFA/JUN/IL1B/HIF1A/MYC/EGFR/EGF/MMP9/CCND1/PTEN/IL10/MMP2/ERBB2/HMOX1/VCAM1/RELA/IFNG/STAT1/IL2/MAPK1/CDKN1A/AR/CXCL10/PRKCA	27
negative regulation of response to stimulus	33/57	1673/17949	5.94036e-20	4.31574e-18	1.3364e-18	AKT1/TP53/TNF/IL6/IL1B/HIF1A/MYC/EGFR/EGF/MMP9/CXCL8/PTEN/PPARG/CCL2/IL10/ICAM1/NFKBIA/ERBB2/HMOX1/CASP8/BCL2L1/RELA/SERPINE1/STAT1/IL2/NOS3/PPARA/AR/CAV1/NFE2L2/IGFBP3/HSPB1/RAF1	33
negative regulation of signaling	31/57	1409/17949	6.62298e-20	4.70231e-18	1.4561e-18	AKT1/TP53/TNF/IL6/IL1B/HIF1A/MYC/EGFR/EGF/MMP9/CXCL8/PTEN/PPARG/IL10/ICAM1/NFKBIA/ERBB2/HMOX1/CASP8/BCL2L1/RELA/SERPINE1/STAT1/NOS3/PPARA/AR/CAV1/NFE2L2/IGFBP3/HSPB1/RAF1	31
positive regulation of locomotion	23/57	585/17949	7.80117e-20	5.41575e-18	1.67702e-18	AKT1/TNF/IL6/VEGFA/IL1B/PTGS2/HIF1A/EGFR/EGF/MMP9/CXCL8/ICAM1/HMOX1/IFNG/SERPINE1/NOS3/MAPK1/CXCL10/CAV1/NFE2L2/HSPB1/PRKCA/COL1A1	23
positive regulation of nucleobase containing compound metabolic process	34/57	1857/17949	1.1741e-19	7.97366e-18	2.4691e-18	AKT1/TP53/TNF/IL6/VEGFA/JUN/IL1B/HIF1A/MYC/EGFR/EGF/PPARG/FOS/IL10/NFKBIA/ERBB2/RELA/IFNG/SERPINE1/STAT1/IL2/NOS3/MAPK1/IKBKB/PPARA/AR/CXCL10/NFE2L2/PGR/PARP1/RUNX2/COL1A1/AHR/RAF1	34
extrinsic apoptotic signaling pathway	17/57	217/17949	1.21918e-19	8.10364e-18	2.50935e-18	AKT1/TNF/IL1B/CASP3/PTEN/ICAM1/HMOX1/CASP8/BCL2L1/RELA/IFNG/SERPINE1/IL2/NOS3/AR/CAV1/RAF1	17
reactive oxygen species metabolic process	18/57	281/17949	3.31828e-19	2.15965e-17	6.6875e-18	AKT1/TP53/TNF/IL1B/PTGS2/HIF1A/EGFR/IL10/ICAM1/IFNG/NOS3/CDKN1A/PPARA/MMP3/CRP/CAV1/NFE2L2/MPO	18
response to bacterium	24/57	717/17949	4.05084e-19	2.58262e-17	7.99725e-18	AKT1/TNF/IL6/JUN/IL1B/CASP3/CXCL8/CCL2/FOS/IL10/ICAM1/NFKBIA/VCAM1/CASP8/RELA/SERPINE1/MAPK8/NOS3/MAPK1/CRP/CXCL10/CAV1/MPO/PRKCA	24
regulation of reactive oxygen species metabolic process	16/57	192/17949	6.15775e-19	3.84736e-17	1.19136e-17	AKT1/TP53/TNF/IL1B/PTGS2/HIF1A/EGFR/IL10/ICAM1/IFNG/CDKN1A/PPARA/MMP3/CRP/CAV1/NFE2L2	16
negative regulation of developmental process	26/57	928/17949	6.66897e-19	4.08507e-17	1.26497e-17	TP53/TNF/IL6/VEGFA/IL1B/HIF1A/MYC/EGFR/MMP9/CCND1/PTEN/PPARG/NFKBIA/ERBB2/IFNG/SERPINE1/STAT1/IL2/NOS3/MAPK1/CDKN1A/PPARA/CRP/CXCL10/CAV1/NFE2L2	26
positive regulation of cell death	23/57	652/17949	8.71938e-19	5.23834e-17	1.62209e-17	AKT1/TP53/TNF/IL6/JUN/CASP3/MMP9/PTEN/PPARG/CCL2/FOS/IL10/HMOX1/CASP8/BCL2L1/IFNG/CDKN2A/MAPK8/CDKN1A/MMP3/CAV1/PARP1/IGFBP3	23
negative regulation of cell population proliferation	24/57	752/17949	1.21443e-18	7.15829e-17	2.21661e-17	TP53/TNF/IL6/IL1B/CASP3/MYC/CXCL8/PTEN/PPARG/CCL2/IL10/ERBB2/HMOX1/IFNG/CDKN2A/STAT1/IL2/NOS3/CDKN1A/AR/CRP/CAV1/IGFBP3/RAF1	24
cellular response to reactive oxygen species	15/57	159/17949	1.32628e-18	7.67276e-17	2.37592e-17	AKT1/IL6/JUN/EGFR/MMP9/FOS/IL10/MMP2/RELA/MAPK8/NOS3/MAPK1/MMP3/NFE2L2/MPO	15
enzyme linked receptor protein signaling pathway	27/57	1072/17949	1.63951e-18	9.31239e-17	2.88365e-17	AKT1/TP53/VEGFA/JUN/IL1B/CASP3/HIF1A/EGFR/EGF/MMP9/PTEN/PPARG/FOS/MMP2/ERBB2/RELA/MAPK1/PPARA/AR/CAV1/PARP1/IGFBP3/HSPB1/PRKCA/RUNX2/COL1A1/RAF1	27
smooth muscle cell proliferation	15/57	162/17949	1.76675e-18	9.85594e-17	3.05196e-17	AKT1/TNF/IL6/JUN/EGFR/MMP9/PTEN/PPARG/IL10/MMP2/HMOX1/IFNG/STAT1/CDKN1A/IGFBP3	15
regulation of dna binding transcription factor activity	20/57	444/17949	2.5099e-18	1.3756e-16	4.25965e-17	AKT1/TNF/IL6/VEGFA/JUN/IL1B/PTEN/PPARG/FOS/IL10/ICAM1/NFKBIA/HMOX1/RELA/CDKN2A/MAPK8/MAPK1/IKBKB/AR/CAV1	20
response to hormone	25/57	876/17949	2.60895e-18	1.40523e-16	4.35141e-17	AKT1/TNF/IL6/IL1B/CASP3/EGFR/CCND1/PTEN/PPARG/FOS/IL10/ICAM1/HMOX1/RELA/STAT1/NOS3/MAPK1/CDKN1A/PPARA/AR/CAV1/NFE2L2/PGR/PARP1/COL1A1	25
immune system development	26/57	989/17949	3.20692e-18	1.69803e-16	5.25808e-17	TP53/TNF/IL6/VEGFA/JUN/IL1B/CASP3/HIF1A/MYC/MMP9/PPARG/FOS/IL10/NFKBIA/ERBB2/VCAM1/CASP8/IFNG/STAT1/IL2/MAPK1/NFE2L2/PARP1/PRKCA/RUNX2/RAF1	26
response to oxygen levels	19/57	384/17949	3.67213e-18	1.91196e-16	5.9205e-17	AKT1/TP53/VEGFA/CASP3/PTGS2/HIF1A/MYC/PTEN/PPARG/MMP2/ICAM1/HMOX1/VCAM1/CDKN1A/PPARA/CAV1/NFE2L2/COL1A1/RAF1	19
regulation of intracellular signal transduction	32/57	1783/17949	5.18332e-18	2.65454e-16	8.21996e-17	AKT1/TP53/TNF/IL6/VEGFA/IL1B/HIF1A/MYC/EGFR/EGF/MMP9/PTEN/CCL2/ICAM1/NFKBIA/ERBB2/HMOX1/CASP8/BCL2L1/RELA/STAT1/MAPK1/IKBKB/PPARA/AR/CAV1/NFE2L2/PARP1/IGFBP3/HSPB1/PRKCA/RAF1	32
defense response	32/57	1790/17949	5.82109e-18	2.93308e-16	9.08248e-17	AKT1/TP53/TNF/IL6/IL1B/PTGS2/HIF1A/EGFR/MMP9/CXCL8/PPARG/CCL2/FOS/IL10/ICAM1/NFKBIA/HMOX1/VCAM1/BCL2L1/RELA/IFNG/SERPINE1/STAT1/IL2/IKBKB/PPARA/MMP3/CRP/CXCL10/NFE2L2/MPO/RAF1	32
muscle cell proliferation	16/57	222/17949	6.43537e-18	3.19113e-16	9.88155e-17	AKT1/TNF/IL6/JUN/EGFR/MMP9/PTEN/PPARG/IL10/MMP2/HMOX1/IFNG/STAT1/MAPK1/CDKN1A/IGFBP3	16
negative regulation of apoptotic signaling pathway	16/57	224/17949	7.43369e-18	3.62857e-16	1.12361e-16	AKT1/TNF/IL1B/HIF1A/MMP9/ICAM1/HMOX1/CASP8/BCL2L1/RELA/SERPINE1/NOS3/AR/NFE2L2/HSPB1/RAF1	16
response to extracellular stimulus	20/57	477/17949	1.01575e-17	4.88185e-16	1.5117e-16	AKT1/TP53/JUN/EGFR/CCND1/PTEN/PPARG/FOS/ICAM1/HMOX1/VCAM1/RELA/MAPK8/MAPK1/CDKN1A/PPARA/CXCL10/NFE2L2/MPO/COL1A1	20
positive regulation of immune system process	26/57	1050/17949	1.39254e-17	6.52351e-16	2.02005e-16	AKT1/TNF/IL6/VEGFA/JUN/IL1B/CXCL8/CCL2/FOS/IL10/ICAM1/HMOX1/VCAM1/CASP8/RELA/IFNG/SERPINE1/IL2/MAPK1/CDKN1A/IKBKB/CRP/CXCL10/CAV1/PRKCA/RAF1	26
cellular response to biotic stimulus	16/57	233/17949	1.39909e-17	6.52351e-16	2.02005e-16	AKT1/TP53/TNF/IL6/IL1B/CXCL8/CCL2/IL10/ICAM1/NFKBIA/RELA/SERPINE1/MAPK8/MAPK1/CXCL10/PRKCA	16
positive regulation of cell differentiation	24/57	844/17949	1.70425e-17	7.82954e-16	2.42447e-16	AKT1/TNF/IL6/VEGFA/JUN/IL1B/PTGS2/HIF1A/PTEN/PPARG/FOS/IL10/CASP8/RELA/IFNG/SERPINE1/STAT1/IL2/AR/PARP1/IGFBP3/PRKCA/RUNX2/COL1A1	24
response to metal ion	18/57	351/17949	1.75845e-17	7.96146e-16	2.46532e-16	AKT1/JUN/CASP3/HIF1A/EGFR/MMP9/CCND1/PTEN/FOS/ICAM1/HMOX1/VCAM1/CASP8/MAPK8/MAPK1/CAV1/NFE2L2/PARP1	18
negative regulation of cell differentiation	22/57	663/17949	2.24359e-17	1.00128e-15	3.10054e-16	TP53/TNF/IL6/VEGFA/IL1B/MYC/EGFR/MMP9/CCND1/PTEN/PPARG/NFKBIA/ERBB2/IFNG/STAT1/IL2/MAPK1/PPARA/CRP/CXCL10/CAV1/NFE2L2	22
cell activation	29/57	1461/17949	3.13398e-17	1.37895e-15	4.27002e-16	AKT1/TP53/TNF/IL6/IL1B/CASP3/EGFR/MMP9/CXCL8/CCL2/IL10/ICAM1/ERBB2/HMOX1/VCAM1/CASP8/IFNG/IL2/NOS3/MAPK1/CDKN1A/CXCL10/CAV1/MPO/HSPB1/PRKCA/COL1A1/AHR/RAF1	29
positive regulation of molecular function	31/57	1745/17949	3.19897e-17	1.388e-15	4.29803e-16	AKT1/TNF/IL6/VEGFA/JUN/IL1B/HIF1A/MYC/EGFR/EGF/MMP9/CCND1/PTEN/PPARG/CCL2/IL10/ICAM1/ERBB2/CASP8/RELA/IFNG/MAPK8/IL2/NOS3/MAPK1/CDKN1A/IKBKB/AR/CAV1/PARP1/RAF1	31
cellular response to external stimulus	17/57	303/17949	3.56375e-17	1.51885e-15	4.70322e-16	AKT1/TP53/JUN/IL1B/EGFR/PPARG/FOS/ICAM1/HMOX1/VCAM1/CASP8/MAPK8/MAPK1/CDKN1A/PPARA/NFE2L2/COL1A1	17
regulation of extrinsic apoptotic signaling pathway	14/57	154/17949	3.59778e-17	1.51885e-15	4.70322e-16	AKT1/TNF/IL1B/PTEN/ICAM1/HMOX1/CASP8/BCL2L1/RELA/SERPINE1/NOS3/AR/CAV1/RAF1	14
regulation of phosphorus metabolic process	30/57	1610/17949	3.78406e-17	1.57619e-15	4.88077e-16	AKT1/TP53/TNF/IL6/VEGFA/IL1B/CASP3/HIF1A/EGFR/EGF/MMP9/CCND1/PTEN/ICAM1/ERBB2/IFNG/CDKN2A/IL2/NOS3/MAPK1/CDKN1A/IKBKB/PPARA/AR/CXCL10/CAV1/PARP1/IGFBP3/HSPB1/RAF1	30
response to radiation	19/57	446/17949	5.92093e-17	2.43381e-15	7.53647e-16	AKT1/TP53/JUN/CASP3/HIF1A/MYC/EGFR/MMP9/CCND1/FOS/MMP2/ICAM1/VCAM1/RELA/MAPK8/CDKN1A/MMP3/CXCL10/PARP1	19
cellular response to molecule of bacterial origin	15/57	209/17949	8.47837e-17	3.43979e-15	1.06516e-15	AKT1/TNF/IL6/IL1B/CXCL8/CCL2/IL10/ICAM1/NFKBIA/RELA/SERPINE1/MAPK8/MAPK1/CXCL10/PRKCA	15
wound healing	20/57	535/17949	9.37553e-17	3.75502e-15	1.16277e-15	TNF/IL6/VEGFA/CASP3/HIF1A/EGFR/PTEN/ERBB2/HMOX1/SERPINE1/NOS3/MAPK1/CDKN1A/PPARA/CAV1/NFE2L2/HSPB1/PRKCA/COL1A1/RAF1	20
epithelium development	27/57	1275/17949	1.3178e-16	5.21115e-15	1.61367e-15	AKT1/TP53/TNF/VEGFA/IL1B/CASP3/HIF1A/MYC/EGFR/EGF/MMP9/CCND1/PTEN/PPARG/IL10/ICAM1/RELA/IFNG/SERPINE1/STAT1/MAPK1/CDKN1A/IKBKB/AR/CXCL10/CAV1/PGR	27
regulation of cell adhesion	22/57	732/17949	1.79266e-16	7.00035e-15	2.16771e-15	AKT1/TNF/IL6/VEGFA/IL1B/CASP3/CXCL8/PTEN/CCL2/IL10/ICAM1/ERBB2/VCAM1/RELA/IFNG/SERPINE1/CDKN2A/IL2/PPARA/CAV1/PRKCA/COL1A1	22
positive regulation of transcription by rna polymerase ii	26/57	1180/17949	2.38333e-16	9.19199e-15	2.84636e-15	AKT1/TP53/TNF/IL6/VEGFA/JUN/HIF1A/MYC/EGFR/PPARG/FOS/IL10/NFKBIA/RELA/SERPINE1/STAT1/IL2/IKBKB/PPARA/AR/CXCL10/NFE2L2/PGR/PARP1/RUNX2/RAF1	26
regulation of vasculature development	17/57	341/17949	2.57872e-16	9.82431e-15	3.04217e-15	TNF/IL6/VEGFA/IL1B/HIF1A/CXCL8/PPARG/IL10/ERBB2/HMOX1/SERPINE1/STAT1/NOS3/CXCL10/NFE2L2/HSPB1/PRKCA	17
response to wounding	21/57	654/17949	2.81508e-16	1.05955e-14	3.28098e-15	TNF/IL6/VEGFA/CASP3/HIF1A/EGFR/PTEN/IL10/ERBB2/HMOX1/SERPINE1/NOS3/MAPK1/CDKN1A/PPARA/CAV1/NFE2L2/HSPB1/PRKCA/COL1A1/RAF1	21
cell migration	29/57	1602/17949	3.68801e-16	1.37159e-14	4.24722e-15	AKT1/TNF/IL6/VEGFA/IL1B/PTGS2/HIF1A/EGFR/EGF/MMP9/CXCL8/PTEN/PPARG/CCL2/IL10/ICAM1/HMOX1/VCAM1/IFNG/SERPINE1/NOS3/MAPK1/CXCL10/CAV1/NFE2L2/IGFBP3/HSPB1/PRKCA/COL1A1	29
negative regulation of extrinsic apoptotic signaling pathway	12/57	103/17949	3.76452e-16	1.38357e-14	4.28433e-15	AKT1/TNF/IL1B/ICAM1/HMOX1/CASP8/BCL2L1/RELA/SERPINE1/NOS3/AR/RAF1	12
response to drug	17/57	359/17949	6.07311e-16	2.20609e-14	6.83132e-15	TP53/JUN/IL1B/CASP3/MYC/EGFR/CCND1/PTEN/PPARG/FOS/IL10/ICAM1/HMOX1/RELA/CDKN1A/NFE2L2/COL1A1	17
response to uv	13/57	146/17949	7.14164e-16	2.56442e-14	7.94092e-15	AKT1/TP53/CASP3/MYC/EGFR/MMP9/CCND1/MMP2/RELA/MAPK8/CDKN1A/MMP3/PARP1	13
response to peptide	19/57	521/17949	1.029e-15	3.65293e-14	1.13116e-14	AKT1/TP53/IL1B/MMP9/PTEN/PPARG/IL10/MMP2/ICAM1/NFKBIA/VCAM1/RELA/STAT1/PPARA/MMP3/CAV1/NFE2L2/PARP1/COL1A1	19
locomotion	31/57	1975/17949	1.07182e-15	3.7622e-14	1.16499e-14	AKT1/TNF/IL6/VEGFA/IL1B/PTGS2/HIF1A/EGFR/EGF/MMP9/CXCL8/PTEN/PPARG/CCL2/IL10/ICAM1/ERBB2/HMOX1/VCAM1/IFNG/SERPINE1/NOS3/MAPK1/CXCL10/CAV1/NFE2L2/IGFBP3/HSPB1/PRKCA/COL1A1/RAF1	31
response to mechanical stimulus	14/57	202/17949	1.67093e-15	5.79998e-14	1.796e-14	AKT1/JUN/IL1B/EGFR/PPARG/FOS/NFKBIA/CASP8/RELA/MAPK8/CXCL10/MPO/COL1A1/RAF1	14
response to tumor necrosis factor	16/57	319/17949	2.04229e-15	7.01111e-14	2.17104e-14	AKT1/TP53/TNF/CASP3/CXCL8/CCL2/ICAM1/NFKBIA/VCAM1/CASP8/RELA/STAT1/MAPK1/IKBKB/NFE2L2/COL1A1	16
response to steroid hormone	16/57	330/17949	3.4744e-15	1.17979e-13	3.65329e-14	TNF/IL6/CASP3/EGFR/CCND1/FOS/IL10/ICAM1/RELA/CDKN1A/PPARA/AR/CAV1/PGR/PARP1/COL1A1	16
protein phosphorylation	28/57	1616/17949	4.80725e-15	1.61482e-13	5.00041e-14	AKT1/TP53/TNF/IL6/VEGFA/IL1B/CASP3/EGFR/EGF/MMP9/CCND1/PTEN/CCL2/ICAM1/ERBB2/IFNG/CDKN2A/MAPK8/IL2/MAPK1/CDKN1A/IKBKB/CXCL10/CAV1/IGFBP3/HSPB1/PRKCA/RAF1	28
regulation of protein modification process	28/57	1627/17949	5.71405e-15	1.89901e-13	5.88042e-14	AKT1/TP53/TNF/IL6/VEGFA/IL1B/CASP3/HIF1A/EGFR/EGF/MMP9/CCND1/PTEN/ICAM1/ERBB2/RELA/IFNG/CDKN2A/MAPK8/IL2/MAPK1/CDKN1A/IKBKB/CXCL10/CAV1/IGFBP3/HSPB1/RAF1	28
gland development	17/57	413/17949	6.16303e-15	2.02666e-13	6.2757e-14	AKT1/TNF/IL6/VEGFA/HIF1A/EGFR/EGF/CCND1/PTEN/IL10/HMOX1/RELA/MAPK1/AR/CAV1/PGR/RAF1	17
positive regulation of response to external stimulus	18/57	507/17949	1.08942e-14	3.54517e-13	1.09779e-13	TNF/IL6/VEGFA/IL1B/PTGS2/EGFR/CXCL8/NFKBIA/RELA/IFNG/SERPINE1/IL2/MAPK1/IKBKB/CXCL10/HSPB1/PRKCA/RAF1	18
positive regulation of protein metabolic process	27/57	1528/17949	1.17878e-14	3.79641e-13	1.17559e-13	AKT1/TP53/TNF/IL6/VEGFA/IL1B/CASP3/MYC/EGFR/EGF/MMP9/CCND1/PTEN/PPARG/ICAM1/NFKBIA/ERBB2/CASP8/RELA/IFNG/MAPK8/IL2/MAPK1/CDKN1A/CAV1/NFE2L2/RAF1	27
regulation of epithelial cell migration	15/57	293/17949	1.29797e-14	4.13762e-13	1.28124e-13	AKT1/TNF/VEGFA/PTGS2/HIF1A/EGF/MMP9/PTEN/PPARG/HMOX1/IFNG/NOS3/NFE2L2/HSPB1/PRKCA	15
positive regulation of reactive oxygen species metabolic process	11/57	101/17949	1.52463e-14	4.81105e-13	1.48978e-13	AKT1/TP53/TNF/IL1B/PTGS2/EGFR/ICAM1/IFNG/CDKN1A/CRP/NFE2L2	11
regulation of cell cell adhesion	17/57	437/17949	1.55772e-14	4.86633e-13	1.50689e-13	AKT1/TNF/IL6/VEGFA/IL1B/CASP3/CCL2/IL10/ICAM1/ERBB2/VCAM1/RELA/IFNG/IL2/PPARA/CAV1/PRKCA	17
leukocyte differentiation	18/57	525/17949	1.98614e-14	6.14326e-13	1.9023e-13	TP53/TNF/IL6/VEGFA/JUN/IL1B/MYC/MMP9/PPARG/FOS/IL10/ERBB2/VCAM1/CASP8/IFNG/IL2/PARP1/PRKCA	18
aging	15/57	304/17949	2.23123e-14	6.83369e-13	2.1161e-13	AKT1/TP53/JUN/PTEN/FOS/IL10/ICAM1/VCAM1/RELA/SERPINE1/CDKN2A/MAPK1/CDKN1A/NFE2L2/MPO	15
negative regulation of molecular function	24/57	1167/17949	2.44279e-14	7.409e-13	2.29425e-13	AKT1/TP53/TNF/VEGFA/JUN/IL1B/CASP3/MMP9/PTEN/PPARG/IL10/NFKBIA/HMOX1/CASP8/IFNG/SERPINE1/CDKN2A/MAPK8/CDKN1A/IKBKB/PPARA/CAV1/HSPB1/RAF1	24
positive regulation of signaling	28/57	1725/17949	2.51901e-14	7.56671e-13	2.34308e-13	AKT1/TP53/TNF/IL6/VEGFA/IL1B/HIF1A/EGFR/EGF/MMP9/PTEN/CCL2/IL10/ICAM1/ERBB2/HMOX1/CASP8/BCL2L1/RELA/NOS3/MAPK1/IKBKB/AR/CAV1/PARP1/IGFBP3/PRKCA/COL1A1	28
response to light stimulus	15/57	318/17949	4.31645e-14	1.28425e-12	3.97676e-13	AKT1/TP53/CASP3/HIF1A/MYC/EGFR/MMP9/CCND1/FOS/MMP2/RELA/MAPK8/CDKN1A/MMP3/PARP1	15
regulation of protein phosphorylation	24/57	1211/17949	5.51462e-14	1.62525e-12	5.03271e-13	AKT1/TP53/TNF/IL6/VEGFA/IL1B/CASP3/EGFR/EGF/MMP9/CCND1/PTEN/ICAM1/ERBB2/IFNG/CDKN2A/IL2/MAPK1/CDKN1A/CXCL10/CAV1/IGFBP3/HSPB1/RAF1	24
pri mirna transcription by rna polymerase ii	9/57	52/17949	5.61092e-14	1.63377e-12	5.05909e-13	TP53/TNF/JUN/HIF1A/PPARG/FOS/IL10/RELA/PPARA	9
cellular response to organic cyclic compound	18/57	558/17949	5.64813e-14	1.63377e-12	5.05909e-13	AKT1/TNF/IL1B/CASP3/EGFR/PPARG/CCL2/IL10/ICAM1/CASP8/MAPK1/PPARA/AR/CAV1/PGR/PARP1/COL1A1/AHR	18
cellular response to abiotic stimulus	15/57	329/17949	7.0951e-14	2.03349e-12	6.29686e-13	AKT1/TP53/IL1B/CASP3/MYC/EGFR/MMP9/PTEN/MMP2/CASP8/MAPK8/CDKN1A/MMP3/PARP1/COL1A1	15
positive regulation of phosphorus metabolic process	22/57	981/17949	7.50779e-14	2.13221e-12	6.60255e-13	AKT1/TP53/TNF/IL6/VEGFA/IL1B/HIF1A/EGFR/EGF/MMP9/CCND1/ICAM1/ERBB2/IFNG/IL2/NOS3/MAPK1/CDKN1A/PPARA/AR/CAV1/RAF1	22
regulation of protein serine threonine kinase activity	17/57	492/17949	1.07587e-13	3.02796e-12	9.37628e-13	AKT1/TNF/VEGFA/IL1B/CASP3/EGFR/EGF/CCND1/PTEN/ERBB2/IFNG/CDKN2A/MAPK1/CDKN1A/CXCL10/CAV1/HSPB1	17
regulation of anatomical structure morphogenesis	22/57	1006/17949	1.25086e-13	3.48901e-12	1.0804e-12	TNF/IL6/VEGFA/IL1B/HIF1A/EGF/CXCL8/PTEN/PPARG/CCL2/IL10/ICAM1/ERBB2/HMOX1/SERPINE1/STAT1/NOS3/AR/CXCL10/NFE2L2/HSPB1/PRKCA	22
regulation of transferase activity	22/57	1010/17949	1.35553e-13	3.74751e-12	1.16044e-12	AKT1/TP53/TNF/VEGFA/IL1B/CASP3/MYC/EGFR/EGF/CCND1/PTEN/PPARG/ERBB2/IFNG/CDKN2A/IL2/MAPK1/CDKN1A/CXCL10/CAV1/HSPB1/RAF1	22
reactive oxygen species biosynthetic process	11/57	123/17949	1.40345e-13	3.84594e-12	1.19092e-12	AKT1/TNF/IL1B/PTGS2/IL10/ICAM1/IFNG/NOS3/PPARA/CAV1/MPO	11
mapk cascade	21/57	912/17949	1.99119e-13	5.4091e-12	1.67497e-12	AKT1/TNF/IL6/VEGFA/IL1B/MYC/EGFR/EGF/PTEN/CCL2/ICAM1/ERBB2/MAPK8/IL2/MAPK1/IKBKB/AR/CAV1/IGFBP3/PRKCA/RAF1	21
regulation of transport	27/57	1730/17949	2.42482e-13	6.5097e-12	2.01577e-12	AKT1/TP53/TNF/IL6/VEGFA/IL1B/HIF1A/EGFR/EGF/MMP9/PTEN/PPARG/CCL2/ICAM1/NFKBIA/ERBB2/HMOX1/CASP8/IFNG/SERPINE1/MAPK8/MAPK1/PPARA/CXCL10/CAV1/NFE2L2/PRKCA	27
positive regulation of epithelial cell migration	12/57	175/17949	2.43801e-13	6.5097e-12	2.01577e-12	AKT1/VEGFA/PTGS2/HIF1A/EGF/MMP9/HMOX1/IFNG/NOS3/NFE2L2/HSPB1/PRKCA	12
cellular response to cadmium ion	8/57	38/17949	2.81615e-13	7.45565e-12	2.30869e-12	AKT1/JUN/EGFR/MMP9/FOS/HMOX1/MAPK8/MAPK1	8
response to alcohol	13/57	233/17949	3.14009e-13	8.24341e-12	2.55263e-12	AKT1/CCND1/PTEN/PPARG/FOS/ICAM1/VCAM1/CASP8/IL2/CDKN1A/PPARA/PARP1/AHR	13
tissue migration	15/57	365/17949	3.21079e-13	8.35876e-12	2.58835e-12	AKT1/TNF/VEGFA/PTGS2/HIF1A/EGF/MMP9/PTEN/PPARG/HMOX1/IFNG/NOS3/NFE2L2/HSPB1/PRKCA	15
regulation of ion transport	24/57	1314/17949	3.27951e-13	8.46709e-12	2.62189e-12	AKT1/TP53/TNF/IL6/IL1B/HIF1A/EGFR/EGF/MMP9/PTEN/PPARG/CCL2/ICAM1/NFKBIA/ERBB2/CASP8/IFNG/MAPK8/MAPK1/PPARA/CXCL10/CAV1/NFE2L2/PRKCA	24
leukocyte cell cell adhesion	15/57	366/17949	3.34054e-13	8.48443e-12	2.62726e-12	AKT1/TNF/IL6/IL1B/CASP3/CCL2/IL10/ICAM1/ERBB2/VCAM1/RELA/IFNG/IL2/PPARA/CAV1	15
regulation of inflammatory response	15/57	366/17949	3.34054e-13	8.48443e-12	2.62726e-12	TNF/IL6/IL1B/PTGS2/EGFR/MMP9/PPARG/IL10/NFKBIA/RELA/IFNG/SERPINE1/IL2/PPARA/MMP3	15
cellular response to extracellular stimulus	13/57	235/17949	3.50334e-13	8.82617e-12	2.73308e-12	TP53/JUN/PPARG/FOS/ICAM1/HMOX1/VCAM1/MAPK8/MAPK1/CDKN1A/PPARA/NFE2L2/COL1A1	13
positive regulation of smooth muscle cell proliferation	10/57	96/17949	4.15802e-13	1.03917e-11	3.21787e-12	AKT1/TNF/IL6/JUN/EGFR/MMP9/IL10/MMP2/HMOX1/STAT1	10
positive regulation of pri mirna transcription by rna polymerase ii	8/57	40/17949	4.40714e-13	1.09269e-11	3.38359e-12	TP53/TNF/JUN/HIF1A/PPARG/FOS/IL10/RELA	8
transmembrane receptor protein tyrosine kinase signaling pathway	19/57	737/17949	5.27597e-13	1.29781e-11	4.01874e-12	AKT1/VEGFA/IL1B/CASP3/HIF1A/EGFR/EGF/MMP9/PTEN/MMP2/ERBB2/RELA/MAPK1/AR/IGFBP3/HSPB1/PRKCA/COL1A1/RAF1	19
endothelial cell proliferation	12/57	191/17949	6.9357e-13	1.69275e-11	5.2417e-12	AKT1/TNF/VEGFA/HIF1A/EGF/PPARG/CCL2/IL10/HMOX1/STAT1/CAV1/PRKCA	12
response to ketone	12/57	193/17949	7.85182e-13	1.90148e-11	5.88807e-12	AKT1/EGFR/CCND1/PPARG/FOS/ICAM1/RELA/CDKN1A/AR/CAV1/PARP1/AHR	12
positive regulation of transport	20/57	882/17949	1.17352e-12	2.82007e-11	8.73253e-12	AKT1/TP53/TNF/VEGFA/IL1B/HIF1A/EGFR/EGF/PPARG/CCL2/NFKBIA/ERBB2/CASP8/IFNG/SERPINE1/MAPK8/MAPK1/CXCL10/CAV1/NFE2L2	20
positive regulation of intracellular signal transduction	21/57	1005/17949	1.29683e-12	3.0926e-11	9.57646e-12	TP53/TNF/IL6/VEGFA/IL1B/EGFR/EGF/PTEN/CCL2/ICAM1/ERBB2/HMOX1/CASP8/BCL2L1/RELA/MAPK1/IKBKB/AR/CAV1/IGFBP3/PRKCA	21
positive regulation of catalytic activity	24/57	1402/17949	1.33289e-12	3.15451e-11	9.76815e-12	AKT1/TNF/VEGFA/JUN/IL1B/HIF1A/MYC/EGFR/EGF/CCND1/PTEN/PPARG/CCL2/ICAM1/ERBB2/CASP8/IFNG/MAPK8/IL2/NOS3/MAPK1/CDKN1A/CAV1/RAF1	24
positive regulation of epithelial cell proliferation	12/57	203/17949	1.43123e-12	3.36177e-11	1.04099e-11	AKT1/VEGFA/HIF1A/MYC/EGFR/EGF/CCND1/IL10/ERBB2/HMOX1/AR/PRKCA	12
response to corticosteroid	11/57	152/17949	1.47172e-12	3.43108e-11	1.06246e-11	TNF/IL6/CASP3/EGFR/CCND1/FOS/IL10/ICAM1/CDKN1A/PARP1/COL1A1	11
peptidyl serine modification	14/57	333/17949	1.63411e-12	3.78146e-11	1.17095e-11	AKT1/TNF/IL6/VEGFA/EGFR/PTEN/IFNG/MAPK8/MAPK1/IKBKB/CAV1/PARP1/PRKCA/RAF1	14
positive regulation of dna binding transcription factor activity	13/57	266/17949	1.7e-12	3.90499e-11	1.20921e-11	AKT1/TNF/IL6/VEGFA/IL1B/PTEN/PPARG/IL10/ICAM1/RELA/IKBKB/AR/CAV1	13
positive regulation of blood vessel endothelial cell migration	9/57	75/17949	1.81198e-12	4.13185e-11	1.27946e-11	AKT1/VEGFA/PTGS2/HIF1A/HMOX1/NOS3/NFE2L2/HSPB1/PRKCA	9
regulation of defense response	18/57	692/17949	2.15955e-12	4.88871e-11	1.51382e-11	TNF/IL6/IL1B/PTGS2/EGFR/MMP9/PPARG/IL10/NFKBIA/RELA/IFNG/SERPINE1/STAT1/IL2/IKBKB/PPARA/MMP3/RAF1	18
neuron death	14/57	341/17949	2.25214e-12	5.06165e-11	1.56737e-11	AKT1/TP53/TNF/JUN/CASP3/HIF1A/CCL2/FOS/IL10/HMOX1/CASP8/IFNG/PPARA/PARP1	14
response to uv a	6/57	14/17949	2.30303e-12	5.13906e-11	1.59135e-11	AKT1/EGFR/MMP9/CCND1/MMP2/MMP3	6
myeloid cell differentiation	15/57	419/17949	2.34175e-12	5.18838e-11	1.60662e-11	TNF/VEGFA/JUN/CASP3/HIF1A/MYC/MMP9/PPARG/FOS/NFKBIA/CASP8/IFNG/STAT1/PARP1/PRKCA	15
cellular response to nitrogen compound	18/57	698/17949	2.4954e-12	5.48988e-11	1.69998e-11	AKT1/TP53/TNF/IL1B/CASP3/PTEN/PPARG/MMP2/ICAM1/VCAM1/RELA/MAPK1/MMP3/CAV1/NFE2L2/PARP1/COL1A1/AHR	18
regulation of cellular response to stress	18/57	699/17949	2.55591e-12	5.58367e-11	1.72902e-11	AKT1/TP53/TNF/VEGFA/IL1B/HIF1A/MYC/EGFR/PTEN/IL10/BCL2L1/CDKN2A/MAPK1/MMP3/CAV1/NFE2L2/PARP1/HSPB1	18
leukocyte migration	16/57	507/17949	2.58683e-12	5.61198e-11	1.73779e-11	AKT1/TNF/IL6/VEGFA/MMP9/CXCL8/CCL2/IL10/ICAM1/HMOX1/VCAM1/SERPINE1/MAPK1/CXCL10/CAV1/COL1A1	16
reactive nitrogen species metabolic process	9/57	78/17949	2.612e-12	5.62751e-11	1.7426e-11	AKT1/TNF/IL1B/PTGS2/IL10/ICAM1/IFNG/NOS3/CAV1	9
homeostatic process	27/57	1912/17949	2.66333e-12	5.69881e-11	1.76467e-11	AKT1/TNF/IL6/VEGFA/IL1B/CASP3/PTGS2/HIF1A/MYC/EGFR/PPARG/CCL2/ICAM1/HMOX1/IFNG/STAT1/IL2/NOS3/MAPK1/CXCL10/CAV1/NFE2L2/MPO/PARP1/HSPB1/PRKCA/RAF1	27
positive regulation of cell adhesion	15/57	425/17949	2.87016e-12	6.09958e-11	1.88878e-11	AKT1/TNF/IL6/VEGFA/IL1B/CCL2/IL10/ICAM1/ERBB2/VCAM1/RELA/IFNG/IL2/CAV1/PRKCA	15
regulation of cellular localization	19/57	812/17949	2.90639e-12	6.13483e-11	1.89969e-11	AKT1/TP53/TNF/IL1B/HIF1A/EGFR/EGF/PTEN/ERBB2/HMOX1/CASP8/BCL2L1/IFNG/MAPK8/MAPK1/AR/CXCL10/CAV1/PARP1	19
endothelial cell migration	13/57	278/17949	2.97326e-12	6.23386e-11	1.93036e-11	AKT1/TNF/VEGFA/PTGS2/HIF1A/EGF/PTEN/PPARG/HMOX1/NOS3/NFE2L2/HSPB1/PRKCA	13
intrinsic apoptotic signaling pathway	13/57	283/17949	3.72467e-12	7.75724e-11	2.40208e-11	AKT1/TP53/TNF/CASP3/HIF1A/MMP9/HMOX1/BCL2L1/CDKN1A/CAV1/NFE2L2/PARP1/HSPB1	13
regulation of binding	14/57	357/17949	4.17768e-12	8.64309e-11	2.67639e-11	AKT1/JUN/EGF/MMP9/PPARG/IL10/NFKBIA/HMOX1/IFNG/MAPK8/CDKN1A/PPARA/CAV1/PARP1	14
biological adhesion	24/57	1481/17949	4.31941e-12	8.87753e-11	2.74899e-11	AKT1/TNF/IL6/VEGFA/IL1B/CASP3/EGFR/CXCL8/PTEN/CCL2/IL10/ICAM1/ERBB2/VCAM1/RELA/IFNG/SERPINE1/CDKN2A/IL2/PPARA/CAV1/HSPB1/PRKCA/COL1A1	24
negative regulation of phosphorus metabolic process	16/57	526/17949	4.50839e-12	9.20536e-11	2.8505e-11	AKT1/TP53/TNF/IL1B/CASP3/PTEN/IFNG/CDKN2A/IL2/CDKN1A/IKBKB/PPARA/CAV1/PARP1/IGFBP3/HSPB1	16
regulation of vascular associated smooth muscle cell proliferation	9/57	83/17949	4.65135e-12	9.4356e-11	2.9218e-11	TNF/JUN/MMP9/PTEN/PPARG/IL10/MMP2/HMOX1/CDKN1A	9
extrinsic apoptotic signaling pathway via death domain receptors	9/57	84/17949	5.19695e-12	1.04744e-10	3.24346e-11	TNF/PTEN/ICAM1/HMOX1/CASP8/BCL2L1/SERPINE1/NOS3/RAF1	9
cellular response to oxygen levels	12/57	230/17949	6.25581e-12	1.25277e-10	3.87928e-11	AKT1/TP53/VEGFA/PTGS2/HIF1A/MYC/PTEN/PPARG/ICAM1/HMOX1/CAV1/NFE2L2	12
regulation of anion transport	19/57	849/17949	6.32993e-12	1.25953e-10	3.90024e-11	AKT1/TP53/TNF/IL6/IL1B/HIF1A/EGFR/EGF/PPARG/NFKBIA/ERBB2/CASP8/IFNG/MAPK8/MAPK1/PPARA/CAV1/NFE2L2/PRKCA	19
regulation of endothelial cell migration	12/57	231/17949	6.58319e-12	1.30164e-10	4.03061e-11	AKT1/TNF/VEGFA/PTGS2/HIF1A/EGF/PPARG/HMOX1/NOS3/NFE2L2/HSPB1/PRKCA	12
blood vessel endothelial cell migration	11/57	175/17949	6.90112e-12	1.34744e-10	4.17245e-11	AKT1/TNF/VEGFA/PTGS2/HIF1A/PPARG/HMOX1/NOS3/NFE2L2/HSPB1/PRKCA	11
positive regulation of vasculature development	11/57	175/17949	6.90112e-12	1.34744e-10	4.17245e-11	VEGFA/IL1B/HIF1A/CXCL8/IL10/HMOX1/SERPINE1/NOS3/NFE2L2/HSPB1/PRKCA	11
negative regulation of protein metabolic process	21/57	1110/17949	8.62433e-12	1.67344e-10	5.18193e-11	AKT1/TP53/TNF/VEGFA/IL1B/CASP3/EGFR/MMP9/PTEN/IL10/RELA/IFNG/SERPINE1/CDKN2A/IL2/CDKN1A/IKBKB/CAV1/IGFBP3/HSPB1/RAF1	21
regulation of immune response	20/57	993/17949	1.02444e-11	1.97552e-10	6.11733e-11	TNF/IL6/JUN/IL1B/PPARG/FOS/IL10/ICAM1/HMOX1/VCAM1/RELA/IFNG/STAT1/MAPK8/IL2/MAPK1/IKBKB/CRP/COL1A1/RAF1	20
positive regulation of endothelial cell migration	10/57	132/17949	1.05539e-11	2.02273e-10	6.26352e-11	AKT1/VEGFA/PTGS2/HIF1A/EGF/HMOX1/NOS3/NFE2L2/HSPB1/PRKCA	10
cell cell adhesion	19/57	880/17949	1.18082e-11	2.24931e-10	6.96515e-11	AKT1/TNF/IL6/VEGFA/IL1B/CASP3/EGFR/CCL2/IL10/ICAM1/ERBB2/VCAM1/RELA/IFNG/IL2/PPARA/CAV1/HSPB1/PRKCA	19
regulation of extrinsic apoptotic signaling pathway via death domain receptors	8/57	59/17949	1.21336e-11	2.29729e-10	7.11373e-11	PTEN/ICAM1/HMOX1/CASP8/BCL2L1/SERPINE1/NOS3/RAF1	8
regulation of catabolic process	20/57	1006/17949	1.29685e-11	2.44058e-10	7.55744e-11	AKT1/TP53/TNF/IL6/IL1B/CASP3/HIF1A/EGFR/EGF/PTEN/IL10/HMOX1/RELA/IFNG/MAPK8/PPARA/CAV1/NFE2L2/HSPB1/PRKCA	20
ameboidal type cell migration	15/57	473/17949	1.31651e-11	2.46274e-10	7.62606e-11	AKT1/TNF/VEGFA/PTGS2/HIF1A/EGF/MMP9/PTEN/PPARG/HMOX1/IFNG/NOS3/NFE2L2/HSPB1/PRKCA	15
epithelial cell differentiation	18/57	775/17949	1.4237e-11	2.6474e-10	8.19786e-11	AKT1/TNF/VEGFA/IL1B/CASP3/HIF1A/MMP9/CCND1/PPARG/ICAM1/IFNG/SERPINE1/STAT1/CDKN1A/IKBKB/AR/CAV1/PGR	18
response to cadmium ion	8/57	61/17949	1.60353e-11	2.94673e-10	9.12475e-11	AKT1/JUN/EGFR/MMP9/FOS/HMOX1/MAPK8/MAPK1	8
regulation of nitric oxide metabolic process	8/57	61/17949	1.60353e-11	2.94673e-10	9.12475e-11	AKT1/TNF/IL1B/PTGS2/IL10/ICAM1/IFNG/CAV1	8
regulation of protein kinase activity	18/57	794/17949	2.12417e-11	3.88064e-10	1.20167e-10	AKT1/TNF/VEGFA/IL1B/CASP3/EGFR/EGF/CCND1/PTEN/ERBB2/IFNG/CDKN2A/MAPK1/CDKN1A/CXCL10/CAV1/HSPB1/RAF1	18
regulation of reactive oxygen species biosynthetic process	9/57	99/17949	2.3567e-11	4.28043e-10	1.32546e-10	AKT1/TNF/IL1B/PTGS2/IL10/ICAM1/IFNG/PPARA/CAV1	9
regulation of monooxygenase activity	8/57	65/17949	2.72181e-11	4.91498e-10	1.52196e-10	AKT1/TNF/IL1B/HIF1A/EGFR/IFNG/NOS3/CAV1	8
leukocyte apoptotic process	9/57	102/17949	3.09575e-11	5.55811e-10	1.72111e-10	AKT1/TP53/IL6/CASP3/HIF1A/PTEN/IL10/CDKN2A/IL2	9
negative regulation of catalytic activity	18/57	816/17949	3.33177e-11	5.94769e-10	1.84174e-10	AKT1/TP53/TNF/VEGFA/IL1B/CASP3/MMP9/PTEN/PPARG/CASP8/IFNG/SERPINE1/CDKN2A/CDKN1A/IKBKB/CAV1/HSPB1/RAF1	18
regulation of mapk cascade	17/57	707/17949	3.49459e-11	6.1776e-10	1.91294e-10	AKT1/TNF/IL6/VEGFA/IL1B/MYC/EGFR/EGF/PTEN/CCL2/ICAM1/ERBB2/MAPK1/AR/CAV1/IGFBP3/PRKCA	17
negative regulation of lipid localization	8/57	67/17949	3.50011e-11	6.1776e-10	1.91294e-10	AKT1/TNF/IL6/EGF/PPARG/NFKBIA/PPARA/CRP	8
proteolysis	25/57	1797/17949	3.61813e-11	6.35002e-10	1.96633e-10	AKT1/TP53/TNF/VEGFA/IL1B/CASP3/HIF1A/MYC/EGF/MMP9/PTEN/PPARG/IL10/MMP2/NFKBIA/CASP8/RELA/IFNG/SERPINE1/MMP3/AR/CAV1/NFE2L2/PARP1/RAF1	25
myeloid leukocyte differentiation	11/57	204/17949	3.64557e-11	6.36244e-10	1.97017e-10	TNF/VEGFA/JUN/MYC/MMP9/PPARG/FOS/CASP8/IFNG/PARP1/PRKCA	11
regulation of leukocyte migration	11/57	205/17949	3.84316e-11	6.67002e-10	2.06542e-10	AKT1/TNF/IL6/VEGFA/CXCL8/CCL2/ICAM1/HMOX1/SERPINE1/MAPK1/CXCL10	11
positive regulation of protein phosphorylation	18/57	824/17949	3.91111e-11	6.75045e-10	2.09032e-10	AKT1/TP53/TNF/IL6/VEGFA/IL1B/EGFR/EGF/MMP9/CCND1/ICAM1/ERBB2/IFNG/IL2/MAPK1/CDKN1A/CAV1/RAF1	18
negative regulation of extrinsic apoptotic signaling pathway via death domain receptors	7/57	41/17949	4.5991e-11	7.89428e-10	2.44452e-10	ICAM1/HMOX1/CASP8/BCL2L1/SERPINE1/NOS3/RAF1	7
positive regulation of cell cell adhesion	12/57	276/17949	5.26199e-11	8.98275e-10	2.78157e-10	AKT1/TNF/IL6/IL1B/CCL2/IL10/ICAM1/VCAM1/RELA/IFNG/IL2/CAV1	12
regulation of epithelial cell differentiation	10/57	156/17949	5.59504e-11	9.42504e-10	2.91853e-10	TNF/VEGFA/IL1B/MMP9/CCND1/IFNG/SERPINE1/STAT1/IKBKB/CAV1	10
negative regulation of lipid storage	6/57	22/17949	5.61158e-11	9.42504e-10	2.91853e-10	TNF/IL6/PPARG/NFKBIA/PPARA/CRP	6
positive regulation of transcription from rna polymerase ii promoter involved in cellular response to chemical stimulus	6/57	22/17949	5.61158e-11	9.42504e-10	2.91853e-10	TP53/VEGFA/HIF1A/RELA/NFE2L2/RUNX2	6
regulation of proteolysis	17/57	731/17949	5.88762e-11	9.83579e-10	3.04572e-10	AKT1/TP53/TNF/VEGFA/IL1B/MYC/EGF/MMP9/PTEN/PPARG/IL10/CASP8/IFNG/SERPINE1/CAV1/NFE2L2/RAF1	17
regulation of cell activation	16/57	626/17949	6.07599e-11	1.00965e-09	3.12645e-10	AKT1/IL6/IL1B/CASP3/CCL2/IL10/ERBB2/HMOX1/VCAM1/IFNG/IL2/NOS3/CDKN1A/CAV1/PRKCA/AHR	16
positive regulation of cytokine production	14/57	437/17949	6.194e-11	1.02381e-09	3.17031e-10	TNF/IL6/IL1B/PTGS2/HIF1A/IL10/HMOX1/CASP8/RELA/IFNG/SERPINE1/STAT1/IL2/HSPB1	14
regulation of cellular catabolic process	18/57	848/17949	6.26183e-11	1.02958e-09	3.18815e-10	AKT1/TP53/TNF/IL6/IL1B/CASP3/HIF1A/EGF/PTEN/IL10/HMOX1/IFNG/MAPK8/PPARA/CAV1/NFE2L2/HSPB1/PRKCA	18
cellular response to inorganic substance	11/57	215/17949	6.42001e-11	1.05006e-09	3.25158e-10	AKT1/JUN/EGFR/MMP9/FOS/HMOX1/MAPK8/MAPK1/MMP3/NFE2L2/PARP1	11
response to nicotine	7/57	43/17949	6.55993e-11	1.06735e-09	3.30514e-10	TNF/CASP3/HMOX1/VCAM1/RELA/MAPK1/PPARA	7
gliogenesis	12/57	283/17949	7.03397e-11	1.13855e-09	3.52561e-10	AKT1/TNF/IL6/IL1B/EGFR/PTEN/PPARG/CCL2/ERBB2/RELA/IFNG/MAPK1	12
neuroinflammatory response	7/57	44/17949	7.78196e-11	1.25314e-09	3.88043e-10	TNF/IL6/IL1B/PTGS2/MMP9/IFNG/MMP3	7
positive regulation of cellular component organization	20/57	1118/17949	8.65655e-11	1.38682e-09	4.2944e-10	TP53/TNF/IL6/VEGFA/IL1B/HIF1A/EGF/MMP9/PPARG/ICAM1/CASP8/IFNG/SERPINE1/MAPK8/MAPK1/MMP3/AR/CAV1/NFE2L2/PARP1	20
regulation of growth	16/57	644/17949	9.23957e-11	1.47267e-09	4.56024e-10	AKT1/TP53/VEGFA/HIF1A/EGFR/PTEN/PPARG/ERBB2/IFNG/CDKN2A/IL2/MAPK1/CDKN1A/PPARA/AR/IGFBP3	16
epithelial cell apoptotic process	9/57	116/17949	9.96127e-11	1.57965e-09	4.89148e-10	TNF/IL6/CCL2/IL10/ICAM1/HMOX1/SERPINE1/PPARA/NFE2L2	9
biological process involved in symbiotic interaction	19/57	997/17949	1.01201e-10	1.59673e-09	4.94438e-10	TP53/TNF/JUN/EGFR/CXCL8/CCL2/ICAM1/NFKBIA/CASP8/BCL2L1/RELA/STAT1/MAPK1/IKBKB/PPARA/CRP/CAV1/NFE2L2/HSPB1	19
peptidyl amino acid modification	21/57	1269/17949	1.06309e-10	1.66889e-09	5.16783e-10	AKT1/TP53/TNF/IL6/VEGFA/IL1B/EGFR/EGF/PTEN/ICAM1/ERBB2/RELA/IFNG/MAPK8/IL2/MAPK1/IKBKB/CAV1/PARP1/PRKCA/RAF1	21
regulation of dna binding	9/57	118/17949	1.16261e-10	1.81599e-09	5.62334e-10	JUN/EGF/MMP9/PPARG/NFKBIA/HMOX1/IFNG/MAPK8/PARP1	9
heart development	15/57	555/17949	1.24574e-10	1.93617e-09	5.99548e-10	TP53/VEGFA/CASP3/HIF1A/EGFR/PTEN/PPARG/ERBB2/VCAM1/CASP8/NOS3/MAPK1/CDKN1A/PPARA/RAF1	15
positive regulation of ion transport	16/57	659/17949	1.29741e-10	2.00649e-09	6.21322e-10	AKT1/TP53/TNF/IL1B/HIF1A/EGFR/CCL2/NFKBIA/ERBB2/CASP8/IFNG/MAPK8/MAPK1/CXCL10/CAV1/NFE2L2	16
positive regulation of leukocyte cell cell adhesion	11/57	234/17949	1.59161e-10	2.44936e-09	7.58461e-10	AKT1/TNF/IL6/IL1B/CCL2/ICAM1/VCAM1/RELA/IFNG/IL2/CAV1	11
animal organ morphogenesis	19/57	1025/17949	1.6221e-10	2.48403e-09	7.69198e-10	TP53/TNF/IL6/VEGFA/HIF1A/MYC/PTEN/CCL2/MMP2/RELA/SERPINE1/STAT1/NOS3/MAPK1/PPARA/AR/CAV1/PGR/COL1A1	19
t cell activation	14/57	474/17949	1.80577e-10	2.75181e-09	8.52118e-10	AKT1/TP53/IL6/IL1B/CASP3/CCL2/IL10/ICAM1/ERBB2/VCAM1/CASP8/IFNG/IL2/CAV1	14
positive regulation of anion transport	14/57	477/17949	1.96147e-10	2.97457e-09	9.21098e-10	AKT1/TP53/TNF/IL1B/HIF1A/EGFR/NFKBIA/ERBB2/CASP8/IFNG/MAPK8/MAPK1/CAV1/NFE2L2	14
leukocyte proliferation	12/57	312/17949	2.16656e-10	3.26972e-09	1.01249e-09	TP53/IL6/IL1B/CASP3/IL10/ERBB2/VCAM1/IL2/MAPK1/CDKN1A/CRP/AHR	12
regulation of leukocyte proliferation	11/57	241/17949	2.18019e-10	3.27448e-09	1.01397e-09	IL6/IL1B/CASP3/IL10/ERBB2/VCAM1/IL2/MAPK1/CDKN1A/CRP/AHR	11
lipid storage	8/57	85/17949	2.47183e-10	3.69123e-09	1.14302e-09	TNF/IL6/IL1B/PPARG/NFKBIA/PPARA/CRP/CAV1	8
positive regulation of protein modification process	19/57	1051/17949	2.4813e-10	3.69123e-09	1.14302e-09	AKT1/TP53/TNF/IL6/VEGFA/IL1B/EGFR/EGF/MMP9/CCND1/PTEN/ICAM1/ERBB2/IFNG/IL2/MAPK1/CDKN1A/CAV1/RAF1	19
regulation of nitric oxide synthase activity	7/57	52/17949	2.66427e-10	3.94463e-09	1.22148e-09	AKT1/TNF/IL1B/HIF1A/EGFR/NOS3/CAV1	7
mammary gland development	9/57	132/17949	3.18922e-10	4.69958e-09	1.45526e-09	AKT1/VEGFA/HIF1A/EGF/CCND1/MAPK1/AR/CAV1/PGR	9
positive regulation of inflammatory response	9/57	133/17949	3.41243e-10	5.00489e-09	1.5498e-09	TNF/IL6/IL1B/PTGS2/EGFR/NFKBIA/IFNG/SERPINE1/IL2	9
regulation of signaling receptor activity	10/57	188/17949	3.52356e-10	5.13901e-09	1.59133e-09	TNF/HIF1A/EGF/PTEN/PPARG/CCL2/IL10/IFNG/SERPINE1/PPARA	10
reproductive system development	13/57	408/17949	3.53677e-10	5.13901e-09	1.59133e-09	AKT1/VEGFA/CASP3/HIF1A/CCND1/PTEN/PPARG/IL10/ICAM1/CASP8/MAPK1/AR/PGR	13
regulation of lipid localization	10/57	189/17949	3.7115e-10	5.36792e-09	1.66221e-09	AKT1/TNF/IL6/IL1B/EGF/PPARG/NFKBIA/PPARA/CRP/CAV1	10
regulation of hemopoiesis	13/57	415/17949	4.35548e-10	6.27029e-09	1.94164e-09	TNF/JUN/HIF1A/MYC/FOS/IL10/NFKBIA/ERBB2/CASP8/IFNG/STAT1/IL2/PRKCA	13
circulatory system process	15/57	610/17949	4.62063e-10	6.62149e-09	2.05039e-09	AKT1/VEGFA/PTGS2/EGFR/PPARG/ICAM1/HMOX1/STAT1/IL2/NOS3/PPARA/AR/CRP/CXCL10/CAV1	15
positive regulation of neuron death	8/57	92/17949	4.70014e-10	6.70468e-09	2.07615e-09	TP53/TNF/JUN/CASP3/FOS/CASP8/IFNG/PARP1	8
regulation of protein localization to membrane	10/57	194/17949	4.79179e-10	6.80434e-09	2.10701e-09	AKT1/TP53/TNF/EGFR/ERBB2/CASP8/BCL2L1/IFNG/MAPK8/AR	10
positive regulation of small molecule metabolic process	9/57	140/17949	5.39923e-10	7.63221e-09	2.36337e-09	AKT1/TNF/IL1B/PTGS2/HIF1A/PPARG/IFNG/NOS3/PPARA	9
regulation of epithelial cell apoptotic process	8/57	94/17949	5.59358e-10	7.87133e-09	2.43741e-09	TNF/IL6/CCL2/ICAM1/HMOX1/SERPINE1/PPARA/NFE2L2	8
negative regulation of multicellular organismal process	19/57	1104/17949	5.69168e-10	7.97346e-09	2.46904e-09	TP53/TNF/IL6/IL1B/HIF1A/MYC/EGFR/PTEN/PPARG/IL10/ERBB2/HMOX1/IFNG/SERPINE1/STAT1/IL2/NOS3/PPARA/CXCL10	19
lipopolysaccharide mediated signaling pathway	7/57	58/17949	5.90069e-10	8.22935e-09	2.54828e-09	AKT1/TNF/IL1B/CCL2/NFKBIA/MAPK1/PRKCA	7
response to ionizing radiation	9/57	142/17949	6.12791e-10	8.50826e-09	2.63464e-09	TP53/CASP3/MYC/CCND1/ICAM1/VCAM1/CDKN1A/CXCL10/PARP1	9
regulation of peptidyl serine phosphorylation	9/57	143/17949	6.52368e-10	9.0177e-09	2.79239e-09	AKT1/TNF/IL6/VEGFA/EGFR/PTEN/IFNG/CAV1/RAF1	9
positive regulation of mapk cascade	14/57	524/17949	6.68135e-10	9.15463e-09	2.83479e-09	TNF/IL6/VEGFA/IL1B/EGFR/EGF/PTEN/CCL2/ICAM1/ERBB2/MAPK1/AR/IGFBP3/PRKCA	14
negative regulation of intracellular signal transduction	14/57	524/17949	6.68135e-10	9.15463e-09	2.83479e-09	AKT1/IL1B/HIF1A/MYC/MMP9/PTEN/CASP8/BCL2L1/RELA/STAT1/PPARA/CAV1/NFE2L2/HSPB1	14
response to peptide hormone	13/57	435/17949	7.73507e-10	1.05521e-08	3.26754e-09	AKT1/IL1B/PTEN/PPARG/IL10/ICAM1/RELA/STAT1/PPARA/CAV1/NFE2L2/PARP1/COL1A1	13
lymphocyte activation	16/57	745/17949	7.79292e-10	1.05848e-08	3.27766e-09	AKT1/TP53/IL6/IL1B/CASP3/CCL2/IL10/ICAM1/ERBB2/VCAM1/CASP8/IFNG/IL2/CDKN1A/CAV1/AHR	16
regulation of small molecule metabolic process	13/57	436/17949	7.95433e-10	1.07573e-08	3.33107e-09	AKT1/TP53/TNF/IL1B/PTGS2/HIF1A/PPARG/IFNG/NOS3/PPARA/CAV1/PARP1/IGFBP3	13
response to interleukin 1	10/57	205/17949	8.20626e-10	1.10501e-08	3.42176e-09	IL6/IL1B/HIF1A/CXCL8/CCL2/ICAM1/NFKBIA/RELA/IKBKB/PRKCA	10
regulation of protein localization	17/57	874/17949	9.26022e-10	1.24159e-08	3.84466e-09	AKT1/TP53/TNF/IL6/IL1B/HIF1A/EGFR/EGF/ERBB2/CASP8/BCL2L1/IFNG/MAPK8/MAPK1/AR/PARP1/PRKCA	17
glial cell differentiation	10/57	210/17949	1.03737e-09	1.38493e-08	4.28852e-09	AKT1/TNF/IL6/EGFR/PTEN/PPARG/ERBB2/RELA/IFNG/MAPK1	10
negative regulation of smooth muscle cell proliferation	7/57	63/17949	1.07261e-09	1.42318e-08	4.40698e-09	PTEN/PPARG/IL10/HMOX1/IFNG/CDKN1A/IGFBP3	7
positive regulation of defense response	12/57	359/17949	1.07513e-09	1.42318e-08	4.40698e-09	TNF/IL6/IL1B/PTGS2/EGFR/NFKBIA/RELA/IFNG/SERPINE1/IL2/IKBKB/RAF1	12
positive regulation of myeloid cell differentiation	8/57	102/17949	1.0807e-09	1.42452e-08	4.41112e-09	TNF/JUN/HIF1A/FOS/CASP8/IFNG/STAT1/PRKCA	8
regulation of cellular protein localization	14/57	547/17949	1.16521e-09	1.52947e-08	4.7361e-09	AKT1/TP53/TNF/IL1B/EGFR/EGF/ERBB2/CASP8/BCL2L1/IFNG/MAPK8/MAPK1/AR/PARP1	14
regulation of hydrolase activity	20/57	1297/17949	1.18967e-09	1.55504e-08	4.81528e-09	AKT1/TP53/TNF/VEGFA/JUN/MYC/EGFR/MMP9/PPARG/CCL2/ICAM1/ERBB2/CASP8/IFNG/SERPINE1/MAPK8/IKBKB/CAV1/IGFBP3/RAF1	20
positive regulation of transcription from rna polymerase ii promoter in response to hypoxia	4/57	6/17949	1.36408e-09	1.77558e-08	5.4982e-09	TP53/VEGFA/HIF1A/NFE2L2	4
negative regulation of protein modification process	14/57	555/17949	1.40535e-09	1.8217e-08	5.64103e-09	AKT1/TNF/IL1B/CASP3/PTEN/RELA/IFNG/CDKN2A/IL2/CDKN1A/IKBKB/CAV1/IGFBP3/HSPB1	14
positive regulation of peptidyl serine phosphorylation	8/57	107/17949	1.58686e-09	2.04007e-08	6.31721e-09	AKT1/TNF/IL6/VEGFA/EGFR/IFNG/CAV1/RAF1	8
acute inflammatory response	8/57	107/17949	1.58686e-09	2.04007e-08	6.31721e-09	TNF/IL6/IL1B/PTGS2/PPARG/ICAM1/VCAM1/CRP	8
mammary gland alveolus development	5/57	17/17949	1.62214e-09	2.07686e-08	6.43116e-09	VEGFA/HIF1A/EGF/CCND1/AR	5
negative regulation of binding	9/57	159/17949	1.67365e-09	2.13407e-08	6.6083e-09	AKT1/JUN/IL10/NFKBIA/HMOX1/MAPK8/CDKN1A/PPARA/CAV1	9
regulation of intrinsic apoptotic signaling pathway	9/57	160/17949	1.76911e-09	2.24663e-08	6.95685e-09	AKT1/TP53/HIF1A/MMP9/BCL2L1/CAV1/NFE2L2/PARP1/HSPB1	9
rhythmic process	11/57	294/17949	1.78581e-09	2.25865e-08	6.99406e-09	TP53/JUN/CASP3/EGFR/PTEN/PPARG/SERPINE1/MAPK8/PPARA/PGR/AHR	11
negative regulation of cell adhesion	11/57	295/17949	1.85057e-09	2.32002e-08	7.1841e-09	AKT1/VEGFA/CASP3/PTEN/IL10/ERBB2/SERPINE1/CDKN2A/IL2/PPARA/COL1A1	11
positive regulation of cellular protein localization	11/57	295/17949	1.85057e-09	2.32002e-08	7.1841e-09	AKT1/TP53/TNF/EGFR/EGF/ERBB2/CASP8/IFNG/MAPK8/MAPK1/PARP1	11
regulation of oxidative stress induced cell death	7/57	68/17949	1.85661e-09	2.32002e-08	7.1841e-09	AKT1/HIF1A/IL10/MMP3/NFE2L2/PARP1/HSPB1	7
negative regulation of transferase activity	11/57	296/17949	1.91744e-09	2.38648e-08	7.38991e-09	AKT1/TP53/IL1B/CASP3/PTEN/PPARG/IFNG/CDKN2A/CDKN1A/CAV1/HSPB1	11
regulation of oxidoreductase activity	8/57	110/17949	1.9801e-09	2.4547e-08	7.60115e-09	AKT1/TNF/IL1B/HIF1A/EGFR/IFNG/NOS3/CAV1	8
positive regulation of transferase activity	15/57	679/17949	2.00827e-09	2.47978e-08	7.6788e-09	AKT1/TNF/VEGFA/IL1B/MYC/EGFR/EGF/CCND1/PTEN/ERBB2/IFNG/IL2/MAPK1/CDKN1A/RAF1	15
response to temperature stimulus	10/57	228/17949	2.30088e-09	2.8299e-08	8.76299e-09	AKT1/PPARG/FOS/NFKBIA/HMOX1/CASP8/NOS3/MAPK1/CDKN1A/CXCL10	10
response to nutrient	9/57	165/17949	2.3219e-09	2.84456e-08	8.80838e-09	EGFR/CCND1/PTEN/PPARG/HMOX1/VCAM1/RELA/CXCL10/COL1A1	9
positive regulation of nitric oxide metabolic process	6/57	39/17949	2.35412e-09	2.87277e-08	8.89573e-09	AKT1/TNF/IL1B/PTGS2/ICAM1/IFNG	6
regulation of cell cycle	19/57	1211/17949	2.66444e-09	3.23879e-08	1.00292e-08	AKT1/TP53/TNF/JUN/IL1B/CASP3/MYC/EGFR/EGF/CXCL8/CCND1/PTEN/CCL2/IL10/BCL2L1/IFNG/CDKN2A/CDKN1A/PRKCA	19
animal organ regeneration	7/57	73/17949	3.08253e-09	3.73249e-08	1.15579e-08	IL6/EGFR/CCND1/PPARG/IL10/HMOX1/CDKN1A	7
cytokine production	16/57	823/17949	3.27177e-09	3.94634e-08	1.22201e-08	TNF/IL6/IL1B/PTGS2/HIF1A/IL10/HMOX1/CASP8/RELA/IFNG/SERPINE1/STAT1/IL2/PPARA/CRP/HSPB1	16
ossification	12/57	399/17949	3.54278e-09	4.25679e-08	1.31814e-08	AKT1/TNF/IL6/HIF1A/EGFR/MMP9/PPARG/MMP2/MAPK1/IGFBP3/RUNX2/COL1A1	12
tissue remodeling	9/57	175/17949	3.8987e-09	4.64868e-08	1.4395e-08	TP53/IL6/HIF1A/EGFR/MMP2/IL2/NOS3/CAV1/PRKCA	9
receptor signaling pathway via stat	9/57	175/17949	3.8987e-09	4.64868e-08	1.4395e-08	TNF/IL6/EGF/CCL2/IL10/IFNG/STAT1/IL2/CAV1	9
maintenance of location	11/57	319/17949	4.19196e-09	4.96049e-08	1.53605e-08	AKT1/TNF/IL6/IL1B/PPARG/IL10/NFKBIA/PPARA/CRP/CXCL10/CAV1	11
erk1 and erk2 cascade	11/57	319/17949	4.19196e-09	4.96049e-08	1.53605e-08	TNF/IL1B/MYC/EGFR/EGF/PTEN/CCL2/ICAM1/ERBB2/MAPK1/PRKCA	11
regulation of mitotic cell cycle	14/57	605/17949	4.25039e-09	5.00856e-08	1.55094e-08	AKT1/TP53/TNF/IL1B/EGFR/EGF/CCND1/PTEN/CCL2/IL10/BCL2L1/CDKN2A/CDKN1A/PRKCA	14
regulation of lymphocyte activation	13/57	501/17949	4.26465e-09	5.00856e-08	1.55094e-08	AKT1/IL6/IL1B/CASP3/CCL2/IL10/ERBB2/VCAM1/IFNG/IL2/CDKN1A/CAV1/AHR	13
negative regulation of phosphorylation	12/57	407/17949	4.42659e-09	5.17928e-08	1.6038e-08	AKT1/IL1B/CASP3/PTEN/IFNG/CDKN2A/IL2/CDKN1A/PPARA/CAV1/IGFBP3/HSPB1	12
regulation of body fluid levels	13/57	503/17949	4.47333e-09	5.21443e-08	1.61469e-08	IL6/VEGFA/HIF1A/CCND1/SERPINE1/NOS3/MAPK1/CAV1/NFE2L2/HSPB1/PRKCA/COL1A1/RAF1	13
mononuclear cell differentiation	12/57	411/17949	4.93912e-09	5.73599e-08	1.77619e-08	TP53/IL6/VEGFA/JUN/IL1B/MYC/PPARG/IL10/ERBB2/VCAM1/IFNG/IL2	12
dna templated transcription initiation	10/57	249/17949	5.37115e-09	6.21462e-08	1.9244e-08	TP53/JUN/CCND1/PTEN/PPARG/CDKN1A/PPARA/AR/PGR/RUNX2	10
regulation of t cell activation	11/57	327/17949	5.42443e-09	6.2531e-08	1.93632e-08	AKT1/IL6/IL1B/CASP3/CCL2/IL10/ERBB2/VCAM1/IFNG/IL2/CAV1	11
cellular response to hormone stimulus	14/57	619/17949	5.68929e-09	6.53432e-08	2.0234e-08	AKT1/IL1B/EGFR/PTEN/PPARG/FOS/ICAM1/RELA/PPARA/AR/CAV1/NFE2L2/PGR/PARP1	14
positive regulation of protein localization to membrane	8/57	127/17949	6.21513e-09	7.11211e-08	2.20231e-08	AKT1/TP53/TNF/EGFR/ERBB2/CASP8/IFNG/MAPK8	8
negative regulation of cell cycle	14/57	624/17949	6.30236e-09	7.18562e-08	2.22508e-08	TP53/TNF/CASP3/MYC/EGFR/CXCL8/CCND1/PTEN/CCL2/IL10/BCL2L1/IFNG/CDKN2A/CDKN1A	14
transcription initiation from rna polymerase ii promoter	9/57	187/17949	6.97352e-09	7.92192e-08	2.45308e-08	TP53/CCND1/PTEN/PPARG/CDKN1A/PPARA/AR/PGR/RUNX2	9
regulation of myeloid cell differentiation	10/57	258/17949	7.54554e-09	8.53809e-08	2.64388e-08	TNF/JUN/HIF1A/MYC/FOS/NFKBIA/CASP8/IFNG/STAT1/PRKCA	10
macrophage differentiation	6/57	47/17949	7.59792e-09	8.53809e-08	2.64388e-08	VEGFA/MMP9/CASP8/IFNG/PARP1/PRKCA	6
negative regulation of epithelial cell differentiation	6/57	47/17949	7.59792e-09	8.53809e-08	2.64388e-08	VEGFA/MMP9/CCND1/IFNG/STAT1/CAV1	6
regulation of response to cytokine stimulus	9/57	189/17949	7.65319e-09	8.56938e-08	2.65357e-08	TNF/IL6/HIF1A/PPARG/CASP8/IFNG/STAT1/IKBKB/CAV1	9
muscle cell apoptotic process	7/57	84/17949	8.34179e-09	9.28578e-08	2.87541e-08	TP53/PTEN/PPARG/HMOX1/IFNG/CDKN2A/NFE2L2	7
neurogenesis	21/57	1613/17949	8.35244e-09	9.28578e-08	2.87541e-08	AKT1/TP53/TNF/IL6/VEGFA/IL1B/CASP3/HIF1A/EGFR/PTEN/PPARG/CCL2/ERBB2/VCAM1/RELA/IFNG/IL2/MAPK1/NFE2L2/PRKCA/RUNX2	21
regulation of peptidyl tyrosine phosphorylation	10/57	262/17949	8.74012e-09	9.68232e-08	2.9982e-08	TP53/TNF/IL6/VEGFA/EGFR/EGF/ICAM1/IFNG/IL2/CAV1	10
positive regulation of leukocyte migration	8/57	133/17949	8.95321e-09	9.88333e-08	3.06044e-08	TNF/IL6/VEGFA/CXCL8/ICAM1/SERPINE1/MAPK1/CXCL10	8
response to hydrogen peroxide	8/57	135/17949	1.00723e-08	1.10795e-07	3.43084e-08	IL6/JUN/CASP3/IL10/HMOX1/RELA/NFE2L2/COL1A1	8
cellular response to uv	7/57	88/17949	1.15781e-08	1.26912e-07	3.92993e-08	TP53/MYC/MMP9/MMP2/CDKN1A/MMP3/PARP1	7
regulation of dna metabolic process	11/57	353/17949	1.19804e-08	1.30863e-07	4.05226e-08	AKT1/TP53/IL6/MYC/EGFR/PPARG/IL10/IL2/MAPK1/CDKN1A/PARP1	11
cell death in response to oxidative stress	7/57	89/17949	1.25358e-08	1.36452e-07	4.22535e-08	AKT1/HIF1A/IL10/MMP3/NFE2L2/PARP1/HSPB1	7
response to amyloid beta	6/57	51/17949	1.26198e-08	1.3689e-07	4.23889e-08	MMP9/MMP2/ICAM1/VCAM1/MMP3/PARP1	6
growth	16/57	908/17949	1.32175e-08	1.42877e-07	4.42428e-08	AKT1/TP53/VEGFA/HIF1A/EGFR/PTEN/PPARG/ERBB2/IFNG/CDKN2A/IL2/MAPK1/CDKN1A/PPARA/AR/IGFBP3	16
positive regulation of catabolic process	12/57	450/17949	1.35634e-08	1.46111e-07	4.52443e-08	AKT1/TNF/IL6/IL1B/HIF1A/EGF/PTEN/HMOX1/IFNG/PPARA/CAV1/NFE2L2	12
multi multicellular organism process	9/57	204/17949	1.48882e-08	1.59831e-07	4.94927e-08	AKT1/VEGFA/IL1B/MMP9/FOS/MMP2/MAPK1/AR/PGR	9
cell cell signaling	21/57	1672/17949	1.57804e-08	1.68829e-07	5.2279e-08	AKT1/TNF/IL6/IL1B/HIF1A/EGFR/EGF/CCND1/PTEN/CCL2/RELA/IFNG/IL2/MAPK1/AR/CXCL10/CAV1/PGR/PRKCA/COL1A1/RAF1	21
regulation of leukocyte differentiation	10/57	279/17949	1.59022e-08	1.69551e-07	5.25026e-08	TNF/JUN/MYC/FOS/IL10/ERBB2/CASP8/IFNG/IL2/PRKCA	10
response to purine containing compound	8/57	144/17949	1.67368e-08	1.77843e-07	5.50703e-08	JUN/PTEN/PPARG/FOS/RELA/STAT1/COL1A1/AHR	8
epithelial cell development	9/57	207/17949	1.69001e-08	1.78969e-07	5.54191e-08	TNF/VEGFA/IL1B/HIF1A/ICAM1/CDKN1A/IKBKB/AR/PGR	9
regulation of response to oxidative stress	7/57	93/17949	1.70682e-08	1.80139e-07	5.57812e-08	AKT1/HIF1A/IL10/MMP3/NFE2L2/PARP1/HSPB1	7
i kappab kinase nf kappab signaling	10/57	282/17949	1.76009e-08	1.84984e-07	5.72817e-08	AKT1/TNF/IL1B/NFKBIA/HMOX1/CASP8/RELA/STAT1/IKBKB/HSPB1	10
negative regulation of protein serine threonine kinase activity	8/57	145/17949	1.7671e-08	1.84984e-07	5.72817e-08	AKT1/IL1B/CASP3/PTEN/CDKN2A/CDKN1A/CAV1/HSPB1	8
defense response to other organism	18/57	1208/17949	1.7705e-08	1.84984e-07	5.72817e-08	TP53/TNF/IL6/PPARG/CCL2/IL10/ICAM1/VCAM1/BCL2L1/RELA/IFNG/SERPINE1/STAT1/IKBKB/CRP/CXCL10/MPO/RAF1	18
positive regulation of proteolysis	11/57	367/17949	1.78825e-08	1.86217e-07	5.76634e-08	AKT1/TNF/IL1B/MYC/EGF/PTEN/PPARG/CASP8/IFNG/CAV1/NFE2L2	11
chemokine production	7/57	95/17949	1.98114e-08	2.05617e-07	6.36708e-08	TNF/IL6/IL1B/HIF1A/IL10/HMOX1/IFNG	7
positive regulation of reactive oxygen species biosynthetic process	6/57	55/17949	2.01168e-08	2.08095e-07	6.44382e-08	AKT1/TNF/IL1B/PTGS2/ICAM1/IFNG	6
peptidyl tyrosine modification	11/57	372/17949	2.05491e-08	2.11866e-07	6.56059e-08	TP53/TNF/IL6/VEGFA/EGFR/EGF/ICAM1/ERBB2/IFNG/IL2/CAV1	11
circadian rhythm	9/57	212/17949	2.07849e-08	2.13592e-07	6.61404e-08	TP53/JUN/EGFR/PTEN/PPARG/SERPINE1/MAPK8/PPARA/AHR	9
regulation of lipid storage	6/57	56/17949	2.24759e-08	2.30212e-07	7.12868e-08	TNF/IL6/PPARG/NFKBIA/PPARA/CRP	6
regulation of oxidative stress induced intrinsic apoptotic signaling pathway	5/57	28/17949	2.50874e-08	2.56121e-07	7.93097e-08	AKT1/HIF1A/NFE2L2/PARP1/HSPB1	5
regulation of protein catabolic process	11/57	383/17949	2.77015e-08	2.81888e-07	8.72885e-08	AKT1/TNF/IL1B/EGFR/EGF/PTEN/IL10/RELA/IFNG/CAV1/NFE2L2	11
positive regulation of myeloid leukocyte differentiation	6/57	58/17949	2.78823e-08	2.82806e-07	8.75728e-08	TNF/JUN/FOS/CASP8/IFNG/PRKCA	6
positive regulation of hemopoiesis	8/57	154/17949	2.83158e-08	2.86274e-07	8.86468e-08	TNF/JUN/FOS/IL10/CASP8/IFNG/IL2/PRKCA	8
cellular response to peptide	11/57	391/17949	3.422e-08	3.44742e-07	1.06752e-07	AKT1/TP53/IL1B/PTEN/PPARG/ICAM1/VCAM1/RELA/CAV1/NFE2L2/PARP1	11
positive regulation of chemokine production	6/57	60/17949	3.43197e-08	3.44742e-07	1.06752e-07	TNF/IL6/IL1B/HIF1A/HMOX1/IFNG	6
interleukin 8 production	7/57	103/17949	3.48354e-08	3.488e-07	1.08009e-07	TNF/IL6/IL1B/IL10/RELA/SERPINE1/CRP	7
cell chemotaxis	10/57	305/17949	3.69285e-08	3.68577e-07	1.14133e-07	IL6/VEGFA/CXCL8/CCL2/IL10/VCAM1/SERPINE1/MAPK1/CXCL10/HSPB1	10
regulation of cyclin dependent protein kinase activity	7/57	105/17949	3.9822e-08	3.96191e-07	1.22683e-07	AKT1/CASP3/EGFR/CCND1/PTEN/CDKN2A/CDKN1A	7
neuron apoptotic process	9/57	229/17949	4.04548e-08	4.01209e-07	1.24237e-07	TP53/TNF/JUN/CASP3/HIF1A/CCL2/IL10/HMOX1/PARP1	9
liver regeneration	5/57	31/17949	4.30589e-08	4.25684e-07	1.31816e-07	IL6/EGFR/CCND1/IL10/HMOX1	5
positive regulation of cellular amide metabolic process	8/57	163/17949	4.409e-08	4.34502e-07	1.34547e-07	TNF/IL6/CASP3/ERBB2/RELA/IFNG/MAPK1/NFE2L2	8
positive regulation of protein serine threonine kinase activity	10/57	311/17949	4.43568e-08	4.35757e-07	1.34935e-07	AKT1/TNF/VEGFA/IL1B/EGFR/EGF/CCND1/ERBB2/IFNG/MAPK1	10
mammary gland epithelium development	6/57	63/17949	4.62383e-08	4.51402e-07	1.3978e-07	AKT1/HIF1A/CCND1/MAPK1/AR/PGR	6
negative regulation of reactive oxygen species metabolic process	6/57	63/17949	4.62383e-08	4.51402e-07	1.3978e-07	TP53/HIF1A/IL10/PPARA/MMP3/CAV1	6
positive regulation of endothelial cell proliferation	7/57	108/17949	4.84279e-08	4.71305e-07	1.45943e-07	AKT1/VEGFA/HIF1A/EGF/IL10/HMOX1/PRKCA	7
endothelial cell apoptotic process	6/57	64/17949	5.08973e-08	4.92389e-07	1.52472e-07	TNF/CCL2/IL10/ICAM1/SERPINE1/NFE2L2	6
positive regulation of muscle cell apoptotic process	5/57	32/17949	5.09097e-08	4.92389e-07	1.52472e-07	TP53/PTEN/PPARG/IFNG/CDKN2A	5
collagen metabolic process	7/57	109/17949	5.16251e-08	4.97768e-07	1.54137e-07	IL6/HIF1A/MMP9/PPARG/MMP2/MMP3/COL1A1	7
regulation of vesicle mediated transport	12/57	513/17949	5.73634e-08	5.51395e-07	1.70743e-07	TNF/VEGFA/IL1B/EGF/PTEN/PPARG/CCL2/HMOX1/IFNG/SERPINE1/MAPK1/CAV1	12
negative regulation of mitotic cell cycle	10/57	321/17949	5.96971e-08	5.71834e-07	1.77072e-07	TP53/TNF/EGFR/CCND1/PTEN/CCL2/IL10/BCL2L1/CDKN2A/CDKN1A	10
positive regulation of monooxygenase activity	5/57	33/17949	5.98559e-08	5.71834e-07	1.77072e-07	AKT1/TNF/IL1B/HIF1A/IFNG	5
negative regulation of macrophage derived foam cell differentiation	4/57	13/17949	6.39536e-08	6.09119e-07	1.88618e-07	PPARG/NFKBIA/PPARA/CRP	4
signal transduction in absence of ligand	6/57	67/17949	6.72537e-08	6.38604e-07	1.97748e-07	AKT1/TNF/IL1B/CASP3/BCL2L1/IL2	6
tissue morphogenesis	13/57	634/17949	6.90103e-08	6.53298e-07	2.02298e-07	TNF/VEGFA/CASP3/HIF1A/MYC/EGF/PTEN/IL10/STAT1/NOS3/AR/CXCL10/PGR	13
positive regulation of establishment of protein localization	10/57	327/17949	7.09982e-08	6.70086e-07	2.07497e-07	TP53/TNF/IL1B/HIF1A/EGFR/ERBB2/CASP8/IFNG/MAPK8/MAPK1	10
regulation of nervous system development	11/57	422/17949	7.4341e-08	6.99522e-07	2.16612e-07	AKT1/TP53/TNF/IL6/VEGFA/IL1B/HIF1A/PTEN/PPARG/RELA/IFNG	11
regulation of dna templated transcription in response to stress	7/57	115/17949	7.48056e-08	7.0178e-07	2.17311e-07	TP53/VEGFA/JUN/HIF1A/HMOX1/RELA/NFE2L2	7
positive regulation of protein kinase activity	12/57	528/17949	7.85337e-08	7.34549e-07	2.27458e-07	AKT1/TNF/VEGFA/IL1B/EGFR/EGF/CCND1/ERBB2/IFNG/MAPK1/CDKN1A/RAF1	12
homeostasis of number of cells	9/57	249/17949	8.29471e-08	7.73513e-07	2.39524e-07	AKT1/IL6/VEGFA/CASP3/HIF1A/HMOX1/STAT1/IL2/NOS3	9
morphogenesis of an epithelium	12/57	533/17949	8.70084e-08	8.08971e-07	2.50503e-07	TNF/VEGFA/CASP3/HIF1A/MYC/EGF/PTEN/IL10/STAT1/AR/CXCL10/PGR	12
chemical homeostasis	17/57	1187/17949	8.79382e-08	8.1519e-07	2.52429e-07	AKT1/IL6/VEGFA/HIF1A/MYC/EGFR/PPARG/ICAM1/HMOX1/IFNG/STAT1/IL2/MAPK1/CXCL10/CAV1/PARP1/RAF1	17
glial cell apoptotic process	4/57	14/17949	8.93236e-08	8.21043e-07	2.54242e-07	TP53/CASP3/CCL2/PRKCA	4
apoptotic mitochondrial changes	7/57	118/17949	8.93581e-08	8.21043e-07	2.54242e-07	AKT1/TP53/JUN/MMP9/CASP8/BCL2L1/MAPK8	7
regulation of myeloid leukocyte differentiation	7/57	118/17949	8.93581e-08	8.21043e-07	2.54242e-07	TNF/JUN/MYC/FOS/CASP8/IFNG/PRKCA	7
positive regulation of hydrolase activity	14/57	774/17949	9.36663e-08	8.58104e-07	2.65718e-07	AKT1/TNF/VEGFA/JUN/MYC/EGFR/PPARG/CCL2/ICAM1/ERBB2/CASP8/IFNG/MAPK8/CAV1	14
response to acid chemical	7/57	119/17949	9.47112e-08	8.62618e-07	2.67116e-07	TNF/VEGFA/CASP3/MMP2/ICAM1/RELA/COL1A1	7
regulation of leukocyte chemotaxis	7/57	119/17949	9.47112e-08	8.62618e-07	2.67116e-07	IL6/VEGFA/CXCL8/CCL2/SERPINE1/MAPK1/CXCL10	7
response to estrogen	6/57	71/17949	9.55803e-08	8.65487e-07	2.68004e-07	CCND1/PPARG/HMOX1/MAPK1/AR/CAV1	6
lymphocyte apoptotic process	6/57	71/17949	9.55803e-08	8.65487e-07	2.68004e-07	AKT1/TP53/HIF1A/PTEN/IL10/IL2	6
negative regulation of biosynthetic process	20/57	1686/17949	1.02591e-07	9.26281e-07	2.8683e-07	TP53/TNF/IL6/VEGFA/JUN/MYC/CCND1/PPARG/IL10/RELA/IFNG/CDKN2A/STAT1/CDKN1A/PPARA/AR/CAV1/PARP1/RUNX2/AHR	20
negative regulation of nucleobase containing compound metabolic process	19/57	1519/17949	1.0477e-07	9.43229e-07	2.92077e-07	TP53/TNF/IL6/VEGFA/JUN/MYC/CCND1/PPARG/RELA/IFNG/CDKN2A/STAT1/CDKN1A/PPARA/AR/CAV1/PARP1/RUNX2/AHR	19
cell cycle	21/57	1872/17949	1.12826e-07	1.01284e-06	3.13633e-07	AKT1/TP53/TNF/JUN/IL1B/CASP3/MYC/EGFR/EGF/CXCL8/CCND1/PTEN/CCL2/IL10/BCL2L1/IFNG/CDKN2A/MAPK1/CDKN1A/PRKCA/AHR	21
cellular response to mechanical stimulus	6/57	74/17949	1.2273e-07	1.09859e-06	3.40187e-07	AKT1/IL1B/EGFR/CASP8/MAPK8/COL1A1	6
coagulation	10/57	347/17949	1.23498e-07	1.10231e-06	3.41337e-07	IL6/SERPINE1/NOS3/MAPK1/CAV1/NFE2L2/HSPB1/PRKCA/COL1A1/RAF1	10
foam cell differentiation	5/57	38/17949	1.25069e-07	1.10999e-06	3.43715e-07	PPARG/NFKBIA/STAT1/PPARA/CRP	5
negative regulation of vascular associated smooth muscle cell proliferation	5/57	38/17949	1.25069e-07	1.10999e-06	3.43715e-07	PTEN/PPARG/IL10/HMOX1/CDKN1A	5
regulation of neurogenesis	10/57	348/17949	1.26846e-07	1.12257e-06	3.47611e-07	TP53/TNF/IL6/VEGFA/IL1B/HIF1A/PTEN/PPARG/RELA/IFNG	10
response to estradiol	7/57	125/17949	1.32858e-07	1.17246e-06	3.63059e-07	CASP3/EGFR/CCND1/PTEN/IL10/CASP8/COL1A1	7
mononuclear cell migration	8/57	189/17949	1.38538e-07	1.21913e-06	3.77513e-07	AKT1/TNF/IL6/CCL2/ICAM1/SERPINE1/MAPK1/CXCL10	8
response to ethanol	7/57	126/17949	1.4033e-07	1.23144e-06	3.81323e-07	CCND1/PTEN/ICAM1/VCAM1/CASP8/IL2/PPARA	7
cellular homeostasis	15/57	937/17949	1.4612e-07	1.27865e-06	3.95943e-07	IL6/HIF1A/MYC/CCL2/ICAM1/HMOX1/IFNG/IL2/NOS3/MAPK1/CXCL10/CAV1/NFE2L2/MPO/RAF1	15
negative regulation of kinase activity	9/57	267/17949	1.50305e-07	1.3116e-06	4.06146e-07	AKT1/IL1B/CASP3/PTEN/IFNG/CDKN2A/CDKN1A/CAV1/HSPB1	9
regeneration	8/57	192/17949	1.56365e-07	1.36068e-06	4.21344e-07	IL6/EGFR/CCND1/PTEN/PPARG/IL10/HMOX1/CDKN1A	8
positive regulation of peptidyl tyrosine phosphorylation	8/57	193/17949	1.62729e-07	1.41213e-06	4.37275e-07	TP53/TNF/IL6/VEGFA/EGF/ICAM1/IFNG/IL2	8
response to virus	10/57	358/17949	1.64987e-07	1.42775e-06	4.42114e-07	TNF/IL6/HIF1A/BCL2L1/RELA/IFNG/STAT1/IKBKB/CXCL10/HSPB1	10
response to organophosphorus	7/57	130/17949	1.73868e-07	1.50045e-06	4.64626e-07	JUN/PTEN/FOS/RELA/STAT1/COL1A1/AHR	7
t cell proliferation	8/57	195/17949	1.76128e-07	1.51161e-06	4.68079e-07	TP53/IL6/IL1B/CASP3/IL10/ERBB2/VCAM1/IL2	8
regulation of cell cycle g1 s phase transition	8/57	195/17949	1.76128e-07	1.51161e-06	4.68079e-07	AKT1/TP53/EGFR/CCND1/PTEN/CCL2/CDKN2A/CDKN1A	8
protein kinase b signaling	9/57	273/17949	1.81479e-07	1.55326e-06	4.80979e-07	AKT1/TNF/IL1B/EGFR/EGF/PTEN/CCL2/ERBB2/PPARA	9
response to starvation	8/57	196/17949	1.83176e-07	1.5635e-06	4.84148e-07	TP53/JUN/PPARG/MAPK8/MAPK1/CDKN1A/PPARA/NFE2L2	8
intracellular receptor signaling pathway	9/57	274/17949	1.87188e-07	1.59339e-06	4.93405e-07	PPARG/NFKBIA/CASP8/RELA/PPARA/AR/PGR/PARP1/AHR	9
regulation of leukocyte apoptotic process	6/57	80/17949	1.96192e-07	1.6655e-06	5.15733e-07	TP53/HIF1A/PTEN/IL10/CDKN2A/IL2	6
stress activated protein kinase signaling cascade	9/57	276/17949	1.99076e-07	1.6854e-06	5.21897e-07	AKT1/TNF/VEGFA/IL1B/MYC/EGFR/MAPK8/MAPK1/IKBKB	9
cellular response to light stimulus	7/57	133/17949	2.0325e-07	1.71609e-06	5.31399e-07	TP53/MYC/MMP9/MMP2/CDKN1A/MMP3/PARP1	7
sequestering of triglyceride	4/57	17/17949	2.10877e-07	1.76616e-06	5.46905e-07	TNF/IL1B/PPARG/PPARA	4
replicative senescence	4/57	17/17949	2.10877e-07	1.76616e-06	5.46905e-07	TP53/SERPINE1/CDKN2A/CDKN1A	4
regulation of endothelial cell development	4/57	17/17949	2.10877e-07	1.76616e-06	5.46905e-07	TNF/VEGFA/IL1B/IKBKB	4
response to insulin	9/57	278/17949	2.11616e-07	1.76762e-06	5.47355e-07	AKT1/IL1B/PTEN/PPARG/IL10/ICAM1/RELA/PPARA/PARP1	9
regulation of peptide transport	12/57	579/17949	2.12843e-07	1.77312e-06	5.49059e-07	TP53/TNF/IL6/IL1B/HIF1A/EGFR/ERBB2/CASP8/IFNG/MAPK8/MAPK1/PRKCA	12
cell growth	11/57	470/17949	2.19765e-07	1.82592e-06	5.65409e-07	AKT1/TP53/VEGFA/EGFR/PPARG/ERBB2/CDKN2A/IL2/CDKN1A/PPARA/IGFBP3	11
positive regulation of signaling receptor activity	5/57	43/17949	2.36971e-07	1.96365e-06	6.08059e-07	HIF1A/EGF/CCL2/IL10/IFNG	5
reproduction	18/57	1442/17949	2.61972e-07	2.16508e-06	6.70431e-07	AKT1/VEGFA/IL1B/CASP3/HIF1A/EGFR/MMP9/CCND1/PTEN/PPARG/FOS/IL10/MMP2/ICAM1/CASP8/MAPK1/AR/PGR	18
positive regulation of lipid biosynthetic process	6/57	84/17949	2.62809e-07	2.16627e-06	6.708e-07	AKT1/TNF/IL1B/PTGS2/IFNG/PPARA	6
intrinsic apoptotic signaling pathway in response to oxidative stress	5/57	44/17949	2.66707e-07	2.19261e-06	6.78957e-07	AKT1/HIF1A/NFE2L2/PARP1/HSPB1	5
positive regulation of chemotaxis	7/57	139/17949	2.74702e-07	2.25241e-06	6.97474e-07	IL6/VEGFA/CXCL8/SERPINE1/MAPK1/CXCL10/HSPB1	7
mesenchyme development	9/57	287/17949	2.76946e-07	2.26487e-06	7.01332e-07	IL6/IL1B/HIF1A/MYC/PTEN/STAT1/NOS3/MAPK1/COL1A1	9
regulation of cell development	11/57	484/17949	2.94536e-07	2.40243e-06	7.4393e-07	TP53/TNF/IL6/VEGFA/IL1B/HIF1A/PTEN/PPARG/RELA/IFNG/IKBKB	11
smooth muscle adaptation	3/57	5/17949	3.02284e-07	2.45921e-06	7.6151e-07	IL1B/HMOX1/NOS3	3
embryo development	15/57	992/17949	3.05013e-07	2.47497e-06	7.66391e-07	AKT1/TP53/TNF/VEGFA/CASP3/HIF1A/MMP9/CXCL8/IL10/MMP2/CASP8/MAPK1/AR/NFE2L2/COL1A1	15
immune effector process	17/57	1296/17949	3.10017e-07	2.50905e-06	7.76944e-07	TP53/TNF/IL6/IL1B/MMP9/IL10/ICAM1/HMOX1/BCL2L1/RELA/IFNG/STAT1/IL2/MAPK1/CRP/CXCL10/MPO	17
response to epidermal growth factor	5/57	46/17949	3.35013e-07	2.69738e-06	8.35261e-07	AKT1/EGFR/ERBB2/MAPK1/COL1A1	5
acute phase response	5/57	46/17949	3.35013e-07	2.69738e-06	8.35261e-07	TNF/IL6/IL1B/PTGS2/CRP	5
negative regulation of cellular component organization	13/57	729/17949	3.44883e-07	2.7697e-06	8.57657e-07	AKT1/TP53/TNF/VEGFA/IL1B/PTEN/BCL2L1/IKBKB/AR/CXCL10/CAV1/PARP1/RAF1	13
regulation of cellular amide metabolic process	11/57	494/17949	3.60964e-07	2.89142e-06	8.95348e-07	AKT1/TP53/TNF/IL6/CASP3/ERBB2/RELA/IFNG/MAPK1/NFE2L2/HSPB1	11
erbb signaling pathway	7/57	145/17949	3.66239e-07	2.92617e-06	9.06108e-07	AKT1/EGFR/EGF/MMP9/ERBB2/MAPK1/PRKCA	7
response to vitamin	6/57	89/17949	3.71159e-07	2.95791e-06	9.15938e-07	EGFR/CCND1/PPARG/RELA/CXCL10/COL1A1	6
response to cold	5/57	47/17949	3.73991e-07	2.96535e-06	9.18242e-07	PPARG/FOS/NFKBIA/CASP8/CXCL10	5
positive regulation of vascular associated smooth muscle cell proliferation	5/57	47/17949	3.73991e-07	2.96535e-06	9.18242e-07	TNF/JUN/MMP9/IL10/MMP2	5
cell cycle g1 s phase transition	9/57	298/17949	3.80064e-07	3.00587e-06	9.3079e-07	AKT1/TP53/MYC/EGFR/CCND1/PTEN/CCL2/CDKN2A/CDKN1A	9
positive regulation of neurogenesis	8/57	217/17949	3.98477e-07	3.14354e-06	9.73419e-07	TNF/IL6/VEGFA/IL1B/HIF1A/PPARG/RELA/IFNG	8
negative regulation of transcription by rna polymerase ii	14/57	872/17949	4.01472e-07	3.15919e-06	9.78265e-07	TP53/TNF/VEGFA/JUN/MYC/CCND1/PPARG/RELA/IFNG/STAT1/PPARA/AR/CAV1/PARP1	14
regulation of acute inflammatory response	5/57	48/17949	4.16472e-07	3.26079e-06	1.00973e-06	TNF/IL6/IL1B/PTGS2/PPARG	5
establishment of endothelial barrier	5/57	48/17949	4.16472e-07	3.26079e-06	1.00973e-06	TNF/VEGFA/IL1B/ICAM1/IKBKB	5
external encapsulating structure organization	10/57	396/17949	4.17941e-07	3.26412e-06	1.01076e-06	TNF/IL6/MMP9/MMP2/ICAM1/VCAM1/SERPINE1/MMP3/CAV1/COL1A1	10
positive regulation of leukocyte chemotaxis	6/57	91/17949	4.2367e-07	3.2924e-06	1.01952e-06	IL6/VEGFA/CXCL8/SERPINE1/MAPK1/CXCL10	6
interferon gamma mediated signaling pathway	6/57	91/17949	4.2367e-07	3.2924e-06	1.01952e-06	TP53/PPARG/ICAM1/VCAM1/IFNG/STAT1	6
positive regulation of amyloid beta formation	4/57	20/17949	4.26252e-07	3.29606e-06	1.02065e-06	TNF/CASP3/RELA/IFNG	4
negative regulation of oxidative stress induced intrinsic apoptotic signaling pathway	4/57	20/17949	4.26252e-07	3.29606e-06	1.02065e-06	AKT1/HIF1A/NFE2L2/HSPB1	4
positive regulation of lipid metabolic process	7/57	149/17949	4.40541e-07	3.39815e-06	1.05226e-06	AKT1/TNF/IL1B/PTGS2/PPARG/IFNG/PPARA	7
cellular response to ketone	6/57	92/17949	4.52125e-07	3.47891e-06	1.07727e-06	AKT1/EGFR/PPARG/ICAM1/AR/AHR	6
response to camp	6/57	93/17949	4.82129e-07	3.69218e-06	1.14331e-06	JUN/FOS/RELA/STAT1/COL1A1/AHR	6
regulation of mitochondrion organization	7/57	151/17949	4.82206e-07	3.69218e-06	1.14331e-06	AKT1/TP53/HIF1A/MMP9/CASP8/BCL2L1/MAPK8	7
negative regulation of immune system process	10/57	403/17949	4.90627e-07	3.74748e-06	1.16043e-06	AKT1/TNF/CASP3/MYC/PPARG/CCL2/IL10/ERBB2/HMOX1/IL2	10
mitotic cell cycle	15/57	1032/17949	5.05568e-07	3.85218e-06	1.19285e-06	AKT1/TP53/TNF/IL1B/MYC/EGFR/EGF/CCND1/PTEN/CCL2/IL10/BCL2L1/CDKN2A/CDKN1A/PRKCA	15
regulation of chemotaxis	8/57	224/17949	5.07088e-07	3.85436e-06	1.19353e-06	IL6/VEGFA/CXCL8/CCL2/SERPINE1/MAPK1/CXCL10/HSPB1	8
negative regulation of oxidative stress induced cell death	5/57	50/17949	5.12847e-07	3.85804e-06	1.19467e-06	AKT1/HIF1A/IL10/NFE2L2/HSPB1	5
negative regulation of epithelial cell apoptotic process	5/57	50/17949	5.12847e-07	3.85804e-06	1.19467e-06	ICAM1/HMOX1/SERPINE1/PPARA/NFE2L2	5
positive regulation of cell activation	10/57	405/17949	5.13333e-07	3.85804e-06	1.19467e-06	AKT1/IL6/IL1B/CCL2/IL10/VCAM1/IFNG/IL2/CDKN1A/CAV1	10
regulation of phagocytosis	6/57	94/17949	5.13747e-07	3.85804e-06	1.19467e-06	TNF/IL1B/PTEN/PPARG/CCL2/IFNG	6
execution phase of apoptosis	6/57	94/17949	5.13747e-07	3.85804e-06	1.19467e-06	AKT1/TP53/IL6/CASP3/CASP8/BCL2L1	6
epithelial tube morphogenesis	9/57	309/17949	5.15038e-07	3.85846e-06	1.1948e-06	TNF/VEGFA/CASP3/HIF1A/MYC/EGF/AR/CXCL10/PGR	9
leukocyte chemotaxis	8/57	225/17949	5.24501e-07	3.9106e-06	1.21095e-06	IL6/VEGFA/CXCL8/CCL2/IL10/SERPINE1/MAPK1/CXCL10	8
positive regulation of protein catabolic process	8/57	225/17949	5.24501e-07	3.9106e-06	1.21095e-06	AKT1/TNF/IL1B/EGF/PTEN/IFNG/CAV1/NFE2L2	8
negative regulation of intrinsic apoptotic signaling pathway	6/57	95/17949	5.47046e-07	4.06898e-06	1.25999e-06	AKT1/HIF1A/MMP9/BCL2L1/NFE2L2/HSPB1	6
phosphatidylinositol 3 kinase signaling	7/57	154/17949	5.5089e-07	4.08784e-06	1.26583e-06	AKT1/TNF/EGFR/EGF/PTEN/ERBB2/MAPK1	7
negative regulation of catabolic process	9/57	312/17949	5.58387e-07	4.13365e-06	1.28001e-06	AKT1/TP53/TNF/IL1B/EGFR/IL10/HMOX1/RELA/PPARA	9
negative regulation of protein binding	6/57	96/17949	5.82094e-07	4.29897e-06	1.3312e-06	AKT1/IL10/MAPK8/CDKN1A/PPARA/CAV1	6
regulation of lipid transport	7/57	156/17949	6.01104e-07	4.42889e-06	1.37144e-06	AKT1/IL1B/EGF/PPARG/NFKBIA/PPARA/CAV1	7
regulation of cysteine type endopeptidase activity	8/57	230/17949	6.19458e-07	4.55338e-06	1.40999e-06	AKT1/TNF/VEGFA/MYC/MMP9/PPARG/CASP8/RAF1	8
cellular response to starvation	7/57	157/17949	6.2762e-07	4.59177e-06	1.42187e-06	TP53/JUN/MAPK8/MAPK1/CDKN1A/PPARA/NFE2L2	7
platelet activation	7/57	157/17949	6.2762e-07	4.59177e-06	1.42187e-06	IL6/NOS3/MAPK1/HSPB1/PRKCA/COL1A1/RAF1	7
response to muscle stretch	4/57	22/17949	6.40522e-07	4.64267e-06	1.43763e-06	FOS/NFKBIA/RELA/RAF1	4
response to hyperoxia	4/57	22/17949	6.40522e-07	4.64267e-06	1.43763e-06	PPARG/CDKN1A/CAV1/COL1A1	4
negative regulation of posttranscriptional gene silencing	4/57	22/17949	6.40522e-07	4.64267e-06	1.43763e-06	TP53/TNF/IL6/PPARG	4
positive regulation of leukocyte adhesion to vascular endothelial cell	4/57	22/17949	6.40522e-07	4.64267e-06	1.43763e-06	TNF/IL6/ICAM1/RELA	4
regulation of fatty acid metabolic process	6/57	98/17949	6.57724e-07	4.75632e-06	1.47283e-06	AKT1/IL1B/PTGS2/PPARG/PPARA/CAV1	6
taxis	12/57	644/17949	6.61772e-07	4.77454e-06	1.47847e-06	IL6/VEGFA/CXCL8/CCL2/IL10/ERBB2/VCAM1/SERPINE1/MAPK1/CXCL10/HSPB1/PRKCA	12
b cell activation	9/57	319/17949	6.7204e-07	4.83745e-06	1.49795e-06	TP53/IL6/CASP3/IL10/VCAM1/CASP8/IL2/CDKN1A/AHR	9
positive regulation of nf kappab transcription factor activity	7/57	159/17949	6.83608e-07	4.9094e-06	1.52023e-06	TNF/IL1B/ICAM1/RELA/IKBKB/AR/CAV1	7
response to gamma radiation	5/57	53/17949	6.89594e-07	4.94104e-06	1.53003e-06	TP53/MYC/CDKN1A/CXCL10/PARP1	5
negative regulation of epithelial cell proliferation	7/57	160/17949	7.13138e-07	5.09804e-06	1.57864e-06	TNF/PTEN/PPARG/CCL2/STAT1/AR/CAV1	7
regulation of protein localization to plasma membrane	6/57	100/17949	7.41225e-07	5.28673e-06	1.63707e-06	AKT1/TNF/EGFR/BCL2L1/IFNG/AR	6
leukocyte adhesion to vascular endothelial cell	5/57	54/17949	7.58128e-07	5.38271e-06	1.66679e-06	TNF/IL6/ICAM1/VCAM1/RELA	5
regulation of lymphocyte apoptotic process	5/57	54/17949	7.58128e-07	5.38271e-06	1.66679e-06	TP53/HIF1A/PTEN/IL10/IL2	5
regulation of membrane protein ectodomain proteolysis	4/57	23/17949	7.73538e-07	5.47967e-06	1.69682e-06	TNF/IL1B/IL10/IFNG	4
response to toxic substance	8/57	239/17949	8.27689e-07	5.85e-06	1.81149e-06	PTGS2/FOS/NOS3/MAPK1/CDKN1A/NFE2L2/MPO/AHR	8
protein localization to membrane	12/57	658/17949	8.30459e-07	5.85348e-06	1.81257e-06	AKT1/TP53/TNF/EGFR/ERBB2/CASP8/BCL2L1/IFNG/MAPK8/IKBKB/AR/CAV1	12
release of cytochrome c from mitochondria	5/57	55/17949	8.31929e-07	5.85348e-06	1.81257e-06	AKT1/TP53/JUN/MMP9/BCL2L1	5
regulation of response to wounding	7/57	164/17949	8.42214e-07	5.91253e-06	1.83086e-06	TNF/PTEN/IL10/SERPINE1/NOS3/CAV1/NFE2L2	7
regulation of autophagy	9/57	328/17949	8.47259e-07	5.93462e-06	1.8377e-06	AKT1/TP53/CASP3/HIF1A/IL10/HMOX1/IFNG/MAPK8/HSPB1	9
positive regulation of dna binding	5/57	56/17949	9.11287e-07	6.3546e-06	1.96775e-06	EGF/MMP9/PPARG/IFNG/PARP1	5
positive regulation of oxidoreductase activity	5/57	56/17949	9.11287e-07	6.3546e-06	1.96775e-06	AKT1/TNF/IL1B/HIF1A/IFNG	5
positive regulation of transcription from rna polymerase ii promoter in response to stress	4/57	24/17949	9.26054e-07	6.44319e-06	1.99518e-06	TP53/VEGFA/HIF1A/NFE2L2	4
positive regulation of interleukin 8 production	5/57	57/17949	9.96501e-07	6.91793e-06	2.14219e-06	TNF/IL6/IL1B/RELA/SERPINE1	5
positive regulation of fever generation	3/57	7/17949	1.05323e-06	7.27937e-06	2.25411e-06	TNF/IL1B/PTGS2	3
regulation of calcidiol 1 monooxygenase activity	3/57	7/17949	1.05323e-06	7.27937e-06	2.25411e-06	TNF/IL1B/IFNG	3
peptide hormone secretion	8/57	247/17949	1.06038e-06	7.31265e-06	2.26441e-06	TNF/IL6/IL1B/HIF1A/EGFR/IFNG/PRKCA/RAF1	8
astrocyte activation	4/57	25/17949	1.09984e-06	7.55145e-06	2.33836e-06	TNF/IL6/EGFR/IFNG	4
positive regulation of amyloid precursor protein catabolic process	4/57	25/17949	1.09984e-06	7.55145e-06	2.33836e-06	TNF/CASP3/RELA/IFNG	4
cellular component disassembly	11/57	560/17949	1.24075e-06	8.50024e-06	2.63216e-06	TP53/TNF/IL6/CASP3/HIF1A/MYC/MMP9/MMP2/MMP3/CAV1/PRKCA	11
tumor necrosis factor mediated signaling pathway	7/57	174/17949	1.25321e-06	8.56677e-06	2.65276e-06	TP53/TNF/NFKBIA/CASP8/RELA/STAT1/IKBKB	7
regulation of production of small rna involved in gene silencing by rna	4/57	26/17949	1.29675e-06	8.84506e-06	2.73894e-06	TP53/TNF/IL6/EGFR	4
regulation of receptor signaling pathway via stat	6/57	110/17949	1.29973e-06	8.84612e-06	2.73926e-06	TNF/IL6/EGF/IL10/IFNG/CAV1	6
regulation of mononuclear cell migration	6/57	111/17949	1.37066e-06	9.30856e-06	2.88246e-06	AKT1/TNF/CCL2/SERPINE1/MAPK1/CXCL10	6
cellular macromolecule localization	20/57	1981/17949	1.39065e-06	9.42067e-06	2.91718e-06	AKT1/TP53/TNF/IL1B/EGFR/EGF/NFKBIA/ERBB2/CASP8/BCL2L1/IFNG/MAPK8/MAPK1/CDKN1A/IKBKB/AR/CAV1/PARP1/HSPB1/COL1A1	20
establishment of protein localization	20/57	1982/17949	1.40179e-06	9.42067e-06	2.91718e-06	AKT1/TP53/TNF/IL6/IL1B/HIF1A/EGFR/PPARG/NFKBIA/ERBB2/CASP8/IFNG/MAPK8/MAPK1/CDKN1A/CAV1/HSPB1/PRKCA/COL1A1/RAF1	20
regulation of b cell proliferation	5/57	61/17949	1.40224e-06	9.42067e-06	2.91718e-06	CASP3/IL10/IL2/CDKN1A/AHR	5
membrane protein proteolysis	5/57	61/17949	1.40224e-06	9.42067e-06	2.91718e-06	TNF/IL1B/IL10/RELA/IFNG	5
regulation of morphogenesis of an epithelium	5/57	61/17949	1.40224e-06	9.42067e-06	2.91718e-06	TNF/VEGFA/EGF/AR/CXCL10	5
regulation of peptidase activity	10/57	453/17949	1.41806e-06	9.5065e-06	2.94375e-06	AKT1/TNF/VEGFA/MYC/MMP9/PPARG/CASP8/SERPINE1/CAV1/RAF1	10
glial cell development	6/57	112/17949	1.44472e-06	9.66444e-06	2.99266e-06	AKT1/TNF/IL6/EGFR/PTEN/IFNG	6
positive regulation of intracellular protein transport	7/57	178/17949	1.45908e-06	9.73965e-06	3.01595e-06	TP53/IL1B/ERBB2/CASP8/IFNG/MAPK8/MAPK1	7
positive regulation of acute inflammatory response	4/57	27/17949	1.51868e-06	1.01136e-05	3.13174e-06	TNF/IL6/IL1B/PTGS2	4
vascular endothelial growth factor production	5/57	62/17949	1.52157e-06	1.01136e-05	3.13174e-06	TNF/IL6/IL1B/PTGS2/HIF1A	5
positive regulation of gliogenesis	5/57	63/17949	1.64875e-06	1.09125e-05	3.37913e-06	TNF/IL6/IL1B/PPARG/RELA	5
cellular response to drug	5/57	63/17949	1.64875e-06	1.09125e-05	3.37913e-06	TP53/IL1B/MYC/EGFR/NFE2L2	5
cell aging	6/57	115/17949	1.68676e-06	1.11405e-05	3.44972e-06	TP53/PTEN/ICAM1/SERPINE1/CDKN2A/CDKN1A	6
positive regulation of nervous system development	8/57	263/17949	1.69677e-06	1.11829e-05	3.46288e-06	TNF/IL6/VEGFA/IL1B/HIF1A/PPARG/RELA/IFNG	8
secretion	17/57	1464/17949	1.70892e-06	1.12393e-05	3.48034e-06	TNF/IL6/VEGFA/IL1B/HIF1A/EGFR/EGF/MMP9/CCND1/HMOX1/IFNG/SERPINE1/MAPK1/CAV1/MPO/PRKCA/RAF1	17
positive regulation of vascular endothelial growth factor production	4/57	28/17949	1.76761e-06	1.16009e-05	3.59229e-06	IL6/IL1B/PTGS2/HIF1A	4
positive regulation of interleukin 1 production	5/57	64/17949	1.78416e-06	1.1685e-05	3.61833e-06	TNF/IL6/CASP8/IFNG/HSPB1	5
regulation of stress activated protein kinase signaling cascade	7/57	184/17949	1.82055e-06	1.18983e-05	3.6844e-06	AKT1/TNF/VEGFA/IL1B/MYC/EGFR/MAPK1	7
anatomical structure homeostasis	10/57	466/17949	1.82874e-06	1.19269e-05	3.69324e-06	IL6/VEGFA/HIF1A/MYC/EGFR/NOS3/MAPK1/PARP1/HSPB1/PRKCA	10
positive regulation of organelle organization	11/57	583/17949	1.83538e-06	1.19453e-05	3.69893e-06	TP53/TNF/VEGFA/IL1B/HIF1A/EGF/MMP9/ICAM1/CASP8/MAPK8/MAPK1	11
notch signaling pathway	7/57	186/17949	1.95655e-06	1.2681e-05	3.92677e-06	AKT1/MYC/EGFR/EGF/NFKBIA/STAT1/NOS3	7
morphogenesis of a branching structure	7/57	186/17949	1.95655e-06	1.2681e-05	3.92677e-06	TNF/VEGFA/MYC/EGF/IL10/AR/PGR	7
muscle adaptation	6/57	118/17949	1.96096e-06	1.26833e-05	3.92747e-06	IL1B/HMOX1/NOS3/PPARA/PARP1/PRKCA	6
response to increased oxygen levels	4/57	29/17949	2.04559e-06	1.32033e-05	4.0885e-06	PPARG/CDKN1A/CAV1/COL1A1	4
endothelial cell development	5/57	66/17949	2.0812e-06	1.34055e-05	4.15111e-06	TNF/VEGFA/IL1B/ICAM1/IKBKB	5
regulation of system process	11/57	591/17949	2.09441e-06	1.34628e-05	4.16885e-06	AKT1/EGFR/PTEN/IL10/ICAM1/IL2/NOS3/PPARA/CAV1/PARP1/PRKCA	11
negative regulation of transmembrane transport	6/57	120/17949	2.16319e-06	1.38764e-05	4.29693e-06	AKT1/TNF/IL1B/MMP9/PTEN/CAV1	6
negative regulation of cell cell adhesion	7/57	189/17949	2.17643e-06	1.39327e-05	4.31436e-06	AKT1/VEGFA/CASP3/IL10/ERBB2/IL2/PPARA	7
positive regulation of phagocytosis	5/57	67/17949	2.24361e-06	1.43334e-05	4.43845e-06	TNF/IL1B/PPARG/CCL2/IFNG	5
cellular response to radiation	7/57	190/17949	2.25416e-06	1.43714e-05	4.45021e-06	TP53/MYC/MMP9/MMP2/CDKN1A/MMP3/PARP1	7
regulation of protein localization to cell periphery	6/57	121/17949	2.27051e-06	1.44462e-05	4.47337e-06	AKT1/TNF/EGFR/BCL2L1/IFNG/AR	6
regulation of organelle organization	15/57	1165/17949	2.32033e-06	1.47332e-05	4.56222e-06	AKT1/TP53/TNF/VEGFA/IL1B/HIF1A/MYC/EGF/MMP9/ICAM1/CASP8/BCL2L1/MAPK8/MAPK1/PARP1	15
protein localization to nucleus	8/57	275/17949	2.36575e-06	1.49911e-05	4.6421e-06	AKT1/TP53/NFKBIA/IFNG/MAPK1/CDKN1A/PARP1/COL1A1	8
cognition	8/57	276/17949	2.43043e-06	1.53698e-05	4.75935e-06	TNF/JUN/CASP3/HIF1A/EGFR/PTEN/FOS/MAPK1	8
death inducing signaling complex assembly	3/57	9/17949	2.51635e-06	1.5881e-05	4.91765e-06	TNF/CASP8/RAF1	3
negative regulation of cell cycle g1 s phase transition	6/57	124/17949	2.61884e-06	1.64944e-05	5.10762e-06	TP53/CCND1/PTEN/CCL2/CDKN2A/CDKN1A	6
negative regulation of locomotion	9/57	377/17949	2.6717e-06	1.67935e-05	5.20023e-06	AKT1/TNF/PTEN/PPARG/CCL2/HMOX1/SERPINE1/NFE2L2/IGFBP3	9
positive regulation of vasoconstriction	4/57	31/17949	2.69719e-06	1.69197e-05	5.23931e-06	AKT1/EGFR/ICAM1/CAV1	4
response to interferon gamma	7/57	196/17949	2.77098e-06	1.72785e-05	5.35041e-06	TP53/PPARG/CCL2/ICAM1/VCAM1/IFNG/STAT1	7
regulation of protein binding	7/57	196/17949	2.77098e-06	1.72785e-05	5.35041e-06	AKT1/MMP9/IL10/MAPK8/CDKN1A/PPARA/CAV1	7
inositol lipid mediated signaling	7/57	196/17949	2.77098e-06	1.72785e-05	5.35041e-06	AKT1/TNF/EGFR/EGF/PTEN/ERBB2/MAPK1	7
superoxide metabolic process	5/57	70/17949	2.79142e-06	1.73713e-05	5.37914e-06	EGFR/NOS3/CRP/NFE2L2/MPO	5
interleukin 1 production	6/57	126/17949	2.87437e-06	1.7852e-05	5.52799e-06	TNF/IL6/IL10/CASP8/IFNG/HSPB1	6
positive regulation of dna metabolic process	7/57	198/17949	2.96383e-06	1.83711e-05	5.68873e-06	AKT1/IL6/MYC/EGFR/IL2/MAPK1/PARP1	7
response to x ray	4/57	32/17949	3.07523e-06	1.88373e-05	5.8331e-06	TP53/CASP3/CCND1/CDKN1A	4
regulation of macrophage derived foam cell differentiation	4/57	32/17949	3.07523e-06	1.88373e-05	5.8331e-06	PPARG/NFKBIA/PPARA/CRP	4
erbb2 signaling pathway	4/57	32/17949	3.07523e-06	1.88373e-05	5.8331e-06	EGFR/EGF/ERBB2/PRKCA	4
response to mineralocorticoid	4/57	32/17949	3.07523e-06	1.88373e-05	5.8331e-06	CCND1/FOS/CDKN1A/PARP1	4
negative regulation of signal transduction in absence of ligand	4/57	32/17949	3.07523e-06	1.88373e-05	5.8331e-06	AKT1/TNF/IL1B/BCL2L1	4
negative regulation of cell junction assembly	4/57	32/17949	3.07523e-06	1.88373e-05	5.8331e-06	TNF/IL1B/PTEN/IKBKB	4
negative regulation of gene expression	18/57	1709/17949	3.13329e-06	1.91554e-05	5.9316e-06	AKT1/TP53/TNF/IL6/VEGFA/HIF1A/EGFR/CXCL8/PPARG/IL10/HMOX1/IFNG/SERPINE1/CDKN1A/PPARA/PGR/HSPB1/PRKCA	18
regulation of tube size	6/57	128/17949	3.14988e-06	1.92192e-05	5.95135e-06	AKT1/EGFR/ICAM1/NOS3/CRP/CAV1	6
cellular response to vascular endothelial growth factor stimulus	5/57	72/17949	3.21144e-06	1.95186e-05	6.04406e-06	AKT1/VEGFA/VCAM1/RELA/HSPB1	5
astrocyte differentiation	5/57	72/17949	3.21144e-06	1.95186e-05	6.04406e-06	TNF/IL6/EGFR/IFNG/MAPK1	5
negative regulation of cyclin dependent protein kinase activity	4/57	33/17949	3.49115e-06	2.11774e-05	6.55772e-06	CASP3/PTEN/CDKN2A/CDKN1A	4
positive regulation of cell development	8/57	290/17949	3.50679e-06	2.1231e-05	6.57434e-06	TNF/IL6/VEGFA/IL1B/HIF1A/PPARG/RELA/IFNG	8
fever generation	3/57	10/17949	3.58668e-06	2.16309e-05	6.69814e-06	TNF/IL1B/PTGS2	3
positive regulation of heat generation	3/57	10/17949	3.58668e-06	2.16309e-05	6.69814e-06	TNF/IL1B/PTGS2	3
regulation of wound healing	6/57	131/17949	3.60317e-06	2.16884e-05	6.71598e-06	TNF/PTEN/SERPINE1/NOS3/CAV1/NFE2L2	6
negative regulation of response to external stimulus	9/57	394/17949	3.82856e-06	2.30008e-05	7.12237e-06	TNF/PTEN/PPARG/CCL2/IL10/SERPINE1/IL2/NOS3/PPARA	9
regulation of carbohydrate metabolic process	7/57	206/17949	3.85123e-06	2.30926e-05	7.15079e-06	AKT1/TP53/HIF1A/EGF/IFNG/PPARA/IGFBP3	7
positive regulation of cell cycle	9/57	395/17949	3.90831e-06	2.33899e-05	7.24286e-06	AKT1/TP53/IL1B/EGFR/EGF/CCND1/IL10/CDKN1A/PRKCA	9
negative regulation of endothelial cell proliferation	5/57	75/17949	3.93291e-06	2.34922e-05	7.27453e-06	TNF/PPARG/CCL2/STAT1/CAV1	5
positive regulation of cyclin dependent protein kinase activity	4/57	34/17949	3.9473e-06	2.35331e-05	7.2872e-06	AKT1/EGFR/CCND1/CDKN1A	4
insulin secretion	7/57	207/17949	3.97629e-06	2.3629e-05	7.3169e-06	TNF/IL6/IL1B/HIF1A/IFNG/PRKCA/RAF1	7
response to endoplasmic reticulum stress	8/57	295/17949	3.97851e-06	2.3629e-05	7.3169e-06	TP53/JUN/CXCL8/CCND1/CCL2/BCL2L1/CAV1/NFE2L2	8
lipid localization	10/57	510/17949	4.08747e-06	2.42301e-05	7.50302e-06	AKT1/TNF/IL6/IL1B/EGF/PPARG/NFKBIA/PPARA/CRP/CAV1	10
regulation of leukocyte mediated immunity	7/57	209/17949	4.23659e-06	2.50191e-05	7.74733e-06	TNF/IL6/IL1B/IL10/ICAM1/HMOX1/IL2	7
regulation of peptide hormone secretion	7/57	209/17949	4.23659e-06	2.50191e-05	7.74733e-06	TNF/IL6/IL1B/HIF1A/EGFR/IFNG/PRKCA	7
placenta development	6/57	135/17949	4.28884e-06	2.52799e-05	7.82809e-06	AKT1/HIF1A/PPARG/IL10/CASP8/MAPK1	6
multicellular organismal homeostasis	10/57	516/17949	4.53311e-06	2.66694e-05	8.25836e-06	TNF/IL6/VEGFA/IL1B/PTGS2/EGFR/NOS3/CAV1/HSPB1/PRKCA	10
endothelium development	6/57	137/17949	4.66946e-06	2.74199e-05	8.49078e-06	TNF/VEGFA/IL1B/ICAM1/IKBKB/CXCL10	6
positive regulation of carbohydrate metabolic process	5/57	78/17949	4.77589e-06	2.79923e-05	8.66801e-06	AKT1/HIF1A/EGF/IFNG/PPARA	5
negative regulation of leukocyte cell cell adhesion	6/57	138/17949	4.86983e-06	2.84894e-05	8.82194e-06	AKT1/CASP3/IL10/ERBB2/IL2/PPARA	6
response to vitamin e	3/57	11/17949	4.92056e-06	2.86254e-05	8.86405e-06	CCND1/PPARG/COL1A1	3
regulation of transcription from rna polymerase ii promoter in response to oxidative stress	3/57	11/17949	4.92056e-06	2.86254e-05	8.86405e-06	HIF1A/HMOX1/NFE2L2	3
cellular response to uv a	3/57	11/17949	4.92056e-06	2.86254e-05	8.86405e-06	MMP9/MMP2/MMP3	3
monocyte differentiation	4/57	36/17949	4.99008e-06	2.89221e-05	8.95593e-06	VEGFA/JUN/MYC/PPARG	4
negative regulation of gene silencing	4/57	36/17949	4.99008e-06	2.89221e-05	8.95593e-06	TP53/TNF/IL6/PPARG	4
leukocyte homeostasis	5/57	79/17949	5.0863e-06	2.93166e-05	9.07809e-06	AKT1/IL6/CASP3/HIF1A/IL2	5
embryonic placenta development	5/57	79/17949	5.0863e-06	2.93166e-05	9.07809e-06	AKT1/HIF1A/IL10/CASP8/MAPK1	5
vasoconstriction	5/57	79/17949	5.0863e-06	2.93166e-05	9.07809e-06	AKT1/EGFR/ICAM1/CRP/CAV1	5
hepaticobiliary system development	6/57	140/17949	5.29154e-06	3.04434e-05	9.42702e-06	IL6/EGFR/CCND1/IL10/HMOX1/RELA	6
regulation of map kinase activity	8/57	307/17949	5.33529e-06	3.06387e-05	9.48749e-06	TNF/VEGFA/IL1B/EGFR/EGF/ERBB2/MAPK1/CAV1	8
negative regulation of cysteine type endopeptidase activity	5/57	80/17949	5.41231e-06	3.10239e-05	9.60678e-06	AKT1/TNF/VEGFA/MMP9/RAF1	5
myeloid leukocyte migration	7/57	217/17949	5.42445e-06	3.10366e-05	9.61069e-06	IL6/VEGFA/CXCL8/CCL2/SERPINE1/MAPK1/CXCL10	7
embryonic organ development	9/57	412/17949	5.50019e-06	3.14124e-05	9.72708e-06	AKT1/TP53/TNF/VEGFA/HIF1A/CXCL8/IL10/CASP8/MAPK1	9
regulation of leukocyte adhesion to vascular endothelial cell	4/57	37/17949	5.58174e-06	3.18131e-05	9.85115e-06	TNF/IL6/ICAM1/RELA	4
positive regulation of intracellular transport	7/57	218/17949	5.59071e-06	3.18131e-05	9.85115e-06	TP53/IL1B/ERBB2/CASP8/IFNG/MAPK8/MAPK1	7
positive regulation of immune effector process	7/57	219/17949	5.76121e-06	3.27237e-05	1.01331e-05	TNF/IL6/IL1B/IL10/HMOX1/IFNG/IL2	7
branching morphogenesis of an epithelial tube	6/57	143/17949	5.97938e-06	3.39013e-05	1.04978e-05	TNF/VEGFA/MYC/EGF/AR/PGR	6
hormone transport	8/57	312/17949	6.00659e-06	3.39938e-05	1.05264e-05	TNF/IL6/IL1B/HIF1A/EGFR/IFNG/PRKCA/RAF1	8
macromolecule catabolic process	16/57	1429/17949	6.02896e-06	3.40587e-05	1.05465e-05	AKT1/TNF/IL6/IL1B/CASP3/EGFR/EGF/PTEN/IL10/CASP8/RELA/IFNG/CAV1/NFE2L2/HSPB1/PRKCA	16
positive regulation of fatty acid metabolic process	4/57	38/17949	6.2237e-06	3.50954e-05	1.08675e-05	IL1B/PTGS2/PPARG/PPARA	4
osteoblast differentiation	7/57	222/17949	6.29888e-06	3.54553e-05	1.0979e-05	AKT1/TNF/IL6/PPARG/IGFBP3/RUNX2/COL1A1	7
myeloid cell homeostasis	6/57	145/17949	6.47703e-06	3.63925e-05	1.12692e-05	IL6/VEGFA/CASP3/HIF1A/HMOX1/STAT1	6
dna metabolic process	13/57	949/17949	6.49461e-06	3.64258e-05	1.12795e-05	AKT1/TP53/IL6/CASP3/MYC/EGFR/PPARG/FOS/IL10/IL2/MAPK1/CDKN1A/PARP1	13
positive regulation of production of mirnas involved in gene silencing by mirna	3/57	12/17949	6.54595e-06	3.6648e-05	1.13483e-05	TP53/IL6/EGFR	3
regulation of production of molecular mediator of immune response	6/57	146/17949	6.73817e-06	3.76566e-05	1.16606e-05	TNF/IL6/IL1B/IL10/HMOX1/IL2	6
positive regulation of mitochondrion organization	5/57	84/17949	6.88367e-06	3.8401e-05	1.18911e-05	TP53/HIF1A/MMP9/CASP8/MAPK8	5
negative regulation of notch signaling pathway	4/57	39/17949	6.91862e-06	3.85272e-05	1.19302e-05	AKT1/EGFR/EGF/NFKBIA	4
negative regulation of ion transport	8/57	319/17949	7.06573e-06	3.92764e-05	1.21622e-05	AKT1/TNF/IL1B/EGF/MMP9/PTEN/ICAM1/CAV1	8
regulation of cellular component biogenesis	13/57	957/17949	7.11266e-06	3.93971e-05	1.21996e-05	TP53/TNF/VEGFA/IL1B/PTEN/ICAM1/IFNG/IKBKB/MMP3/CAV1/PARP1/PRKCA/RAF1	13
developmental process involved in reproduction	13/57	957/17949	7.11266e-06	3.93971e-05	1.21996e-05	AKT1/VEGFA/CASP3/HIF1A/CCND1/PTEN/PPARG/IL10/ICAM1/CASP8/MAPK1/AR/PGR	13
positive regulation of leukocyte proliferation	6/57	148/17949	7.28611e-06	4.02864e-05	1.2475e-05	IL6/IL1B/VCAM1/IL2/MAPK1/CDKN1A	6
mitochondrion organization	10/57	548/17949	7.69662e-06	4.2481e-05	1.31545e-05	AKT1/TP53/JUN/HIF1A/MMP9/CASP8/BCL2L1/MAPK8/NOS3/PARP1	10
regulation of tissue remodeling	5/57	86/17949	7.72798e-06	4.25788e-05	1.31848e-05	TP53/IL6/EGFR/IL2/PRKCA	5
positive regulation of map kinase activity	7/57	230/17949	7.94048e-06	4.36726e-05	1.35235e-05	TNF/VEGFA/IL1B/EGFR/EGF/ERBB2/MAPK1	7
cellular response to peptide hormone stimulus	8/57	325/17949	8.09553e-06	4.44472e-05	1.37634e-05	AKT1/IL1B/PTEN/PPARG/RELA/CAV1/NFE2L2/PARP1	8
mesenchymal cell differentiation	7/57	231/17949	8.16861e-06	4.47697e-05	1.38633e-05	IL6/IL1B/HIF1A/PTEN/STAT1/MAPK1/COL1A1	7
regulation of heat generation	3/57	13/17949	8.49055e-06	4.64527e-05	1.43844e-05	TNF/IL1B/PTGS2	3
tyrosine phosphorylation of stat protein	5/57	88/17949	8.65127e-06	4.70301e-05	1.45632e-05	TNF/IL6/IFNG/IL2/CAV1	5
production of molecular mediator involved in inflammatory response	5/57	88/17949	8.65127e-06	4.70301e-05	1.45632e-05	TNF/IL6/HIF1A/SERPINE1/PPARA	5
negative regulation of leukocyte proliferation	5/57	88/17949	8.65127e-06	4.70301e-05	1.45632e-05	CASP3/IL10/ERBB2/IL2/CRP	5
activation of protein kinase activity	8/57	328/17949	8.65631e-06	4.70301e-05	1.45632e-05	AKT1/TNF/VEGFA/IL1B/EGFR/EGF/MAPK1/RAF1	8
protein localization to cell periphery	8/57	329/17949	8.85039e-06	4.8001e-05	1.48639e-05	AKT1/TNF/EGFR/BCL2L1/IFNG/IKBKB/AR/CAV1	8
negative regulation of transport	9/57	438/17949	9.00243e-06	4.8741e-05	1.5093e-05	AKT1/TNF/IL1B/EGF/MMP9/PTEN/ICAM1/HMOX1/CAV1	9
cell cycle arrest	7/57	235/17949	9.1364e-06	4.93808e-05	1.52911e-05	TP53/MYC/CXCL8/CCND1/IFNG/CDKN2A/CDKN1A	7
central nervous system development	13/57	980/17949	9.19006e-06	4.95851e-05	1.53544e-05	AKT1/TP53/TNF/IL6/CASP3/HIF1A/EGFR/EGF/PTEN/PPARG/ERBB2/IFNG/MAPK1	13
astrocyte development	4/57	42/17949	9.34865e-06	5.01807e-05	1.55388e-05	TNF/IL6/EGFR/IFNG	4
regulation of extrinsic apoptotic signaling pathway in absence of ligand	4/57	42/17949	9.34865e-06	5.01807e-05	1.55388e-05	AKT1/TNF/IL1B/BCL2L1	4
membrane protein ectodomain proteolysis	4/57	42/17949	9.34865e-06	5.01807e-05	1.55388e-05	TNF/IL1B/IL10/IFNG	4
regulation of transmembrane transport	10/57	565/17949	1.00503e-05	5.38546e-05	1.66764e-05	AKT1/TNF/IL1B/MMP9/PTEN/CCL2/IFNG/CXCL10/CAV1/NFE2L2	10
in utero embryonic development	8/57	335/17949	1.00938e-05	5.39952e-05	1.672e-05	AKT1/TP53/VEGFA/HIF1A/IL10/CASP8/MAPK1/AR	8
necroptotic process	4/57	43/17949	1.02832e-05	5.48202e-05	1.69755e-05	TP53/TNF/CASP8/CAV1	4
regulation of protein deacetylation	4/57	43/17949	1.02832e-05	5.48202e-05	1.69755e-05	TP53/VEGFA/IFNG/MAPK8	4
face development	4/57	44/17949	1.12848e-05	5.98537e-05	1.85341e-05	MMP2/MAPK1/COL1A1/RAF1	4
labyrinthine layer development	4/57	44/17949	1.12848e-05	5.98537e-05	1.85341e-05	AKT1/IL10/CASP8/MAPK1	4
regulation of release of cytochrome c from mitochondria	4/57	44/17949	1.12848e-05	5.98537e-05	1.85341e-05	AKT1/TP53/MMP9/BCL2L1	4
regulation of gliogenesis	5/57	93/17949	1.13393e-05	5.9939e-05	1.85605e-05	TNF/IL6/IL1B/PPARG/RELA	5
cytokine production involved in immune response	5/57	93/17949	1.13393e-05	5.9939e-05	1.85605e-05	TNF/IL6/IL1B/IL10/HMOX1	5
regulation of macroautophagy	6/57	160/17949	1.13848e-05	6.00777e-05	1.86035e-05	AKT1/TP53/CASP3/HIF1A/HMOX1/MAPK8	6
response to heat	6/57	161/17949	1.17967e-05	6.21464e-05	1.92441e-05	AKT1/HMOX1/NOS3/MAPK1/CDKN1A/CXCL10	6
negative regulation of growth	7/57	245/17949	1.19799e-05	6.28995e-05	1.94773e-05	TP53/HIF1A/PTEN/PPARG/CDKN2A/CDKN1A/PPARA	7
vascular process in circulatory system	7/57	245/17949	1.19799e-05	6.28995e-05	1.94773e-05	AKT1/VEGFA/EGFR/ICAM1/NOS3/CRP/CAV1	7
negative regulation of proteolysis	8/57	344/17949	1.22342e-05	6.41269e-05	1.98573e-05	AKT1/TP53/TNF/VEGFA/MMP9/IL10/SERPINE1/RAF1	8
regulation of endothelial cell differentiation	4/57	45/17949	1.23566e-05	6.45518e-05	1.99889e-05	TNF/VEGFA/IL1B/IKBKB	4
positive regulation of nucleotide metabolic process	4/57	45/17949	1.23566e-05	6.45518e-05	1.99889e-05	HIF1A/IFNG/NOS3/PPARA	4
regulation of intracellular protein transport	7/57	247/17949	1.26285e-05	6.58621e-05	2.03947e-05	TP53/IL1B/ERBB2/CASP8/IFNG/MAPK8/MAPK1	7
import into nucleus	6/57	163/17949	1.26567e-05	6.58992e-05	2.04062e-05	AKT1/TP53/NFKBIA/IFNG/MAPK1/CDKN1A	6
b cell proliferation	5/57	96/17949	1.32401e-05	6.87078e-05	2.12758e-05	CASP3/IL10/IL2/CDKN1A/AHR	5
regulation of erbb signaling pathway	5/57	96/17949	1.32401e-05	6.87078e-05	2.12758e-05	AKT1/EGFR/EGF/MMP9/ERBB2	5
epithelial cell maturation	3/57	15/17949	1.34469e-05	6.94347e-05	2.1501e-05	HIF1A/CDKN1A/PGR	3
positive regulation of membrane protein ectodomain proteolysis	3/57	15/17949	1.34469e-05	6.94347e-05	2.1501e-05	TNF/IL1B/IFNG	3
negative regulation of production of mirnas involved in gene silencing by mirna	3/57	15/17949	1.34469e-05	6.94347e-05	2.1501e-05	TP53/TNF/IL6	3
lactation	4/57	46/17949	1.35015e-05	6.96018e-05	2.15527e-05	VEGFA/HIF1A/CCND1/CAV1	4
regulation of immune effector process	9/57	464/17949	1.4265e-05	7.34166e-05	2.2734e-05	TNF/IL6/IL1B/IL10/ICAM1/HMOX1/IFNG/STAT1/IL2	9
cellular response to dna damage stimulus	12/57	869/17949	1.44955e-05	7.44804e-05	2.30634e-05	AKT1/TP53/TNF/CASP3/MYC/EGFR/CCND1/HMOX1/BCL2L1/MAPK1/CDKN1A/PARP1	12
regulation of telomerase activity	4/57	47/17949	1.47227e-05	7.55231e-05	2.33863e-05	TP53/MYC/PPARG/MAPK1	4
fc epsilon receptor signaling pathway	6/57	168/17949	1.50305e-05	7.6976e-05	2.38362e-05	JUN/FOS/RELA/MAPK8/MAPK1/IKBKB	6
embryo development ending in birth or egg hatching	10/57	592/17949	1.50691e-05	7.70473e-05	2.38582e-05	AKT1/TP53/VEGFA/CASP3/HIF1A/IL10/CASP8/MAPK1/AR/COL1A1	10
positive regulation of protein containing complex assembly	7/57	254/17949	1.51324e-05	7.72446e-05	2.39193e-05	TP53/TNF/VEGFA/ICAM1/IFNG/MMP3/PARP1	7
positive regulation of binding	6/57	170/17949	1.60754e-05	8.19242e-05	2.53684e-05	EGF/MMP9/PPARG/IFNG/CAV1/PARP1	6
intrinsic apoptotic signaling pathway in response to dna damage	5/57	100/17949	1.61514e-05	8.21776e-05	2.54469e-05	TP53/TNF/HMOX1/BCL2L1/CDKN1A	5
transmembrane receptor protein serine threonine kinase signaling pathway	8/57	358/17949	1.63196e-05	8.27892e-05	2.56363e-05	TP53/JUN/PPARG/FOS/PPARA/CAV1/PARP1/RUNX2	8
response to transforming growth factor beta	7/57	257/17949	1.63246e-05	8.27892e-05	2.56363e-05	TP53/JUN/FOS/PPARA/CAV1/PARP1/COL1A1	7
heat generation	3/57	16/17949	1.65127e-05	8.33371e-05	2.58059e-05	TNF/IL1B/PTGS2	3
positive regulation of heterotypic cell cell adhesion	3/57	16/17949	1.65127e-05	8.33371e-05	2.58059e-05	TNF/IL1B/IL10	3
regulation of killing of cells of other organism	3/57	16/17949	1.65127e-05	8.33371e-05	2.58059e-05	CASP8/BCL2L1/IFNG	3
regulation of hormone secretion	7/57	260/17949	1.75936e-05	8.8649e-05	2.74508e-05	TNF/IL6/IL1B/HIF1A/EGFR/IFNG/PRKCA	7
negative regulation of cell development	6/57	173/17949	1.7752e-05	8.93033e-05	2.76534e-05	TP53/TNF/IL6/VEGFA/IL1B/PTEN	6
interleukin 1 mediated signaling pathway	5/57	103/17949	1.86448e-05	9.36437e-05	2.89974e-05	IL6/IL1B/NFKBIA/RELA/IKBKB	5
embryo implantation	4/57	50/17949	1.88754e-05	9.44979e-05	2.92619e-05	VEGFA/IL1B/MMP9/MMP2	4
response to interleukin 6	4/57	50/17949	1.88754e-05	9.44979e-05	2.92619e-05	IL6/ICAM1/RELA/STAT1	4
positive regulation of ubiquitin dependent protein catabolic process	5/57	104/17949	1.95393e-05	9.76651e-05	3.02427e-05	AKT1/EGF/PTEN/CAV1/NFE2L2	5
positive regulation of smooth muscle cell apoptotic process	3/57	17/17949	2.00059e-05	9.96787e-05	3.08662e-05	PPARG/IFNG/CDKN2A	3
positive regulation of neuroinflammatory response	3/57	17/17949	2.00059e-05	9.96787e-05	3.08662e-05	TNF/IL6/IL1B	3
regulation of blood pressure	6/57	177/17949	2.02044e-05	0.000100507	3.11228e-05	PTGS2/PPARG/HMOX1/NOS3/PPARA/AR	6
positive regulation of immune response	11/57	751/17949	2.02878e-05	0.000100762	3.12015e-05	TNF/IL6/IL1B/IL10/RELA/IFNG/IL2/MAPK1/IKBKB/CRP/RAF1	11
activation of mapkk activity	4/57	51/17949	2.04335e-05	0.000101164	3.13261e-05	EGFR/EGF/MAPK1/RAF1	4
programmed necrotic cell death	4/57	51/17949	2.04335e-05	0.000101164	3.13261e-05	TP53/TNF/CASP8/CAV1	4
developmental maturation	7/57	267/17949	2.08746e-05	0.000103184	3.19516e-05	VEGFA/HIF1A/PTEN/PPARG/MMP2/CDKN1A/PGR	7
regulation of nik nf kappab signaling	5/57	106/17949	2.14283e-05	0.000105753	3.27473e-05	TNF/IL1B/EGFR/NFKBIA/RELA	5
humoral immune response	8/57	373/17949	2.19166e-05	0.000107993	3.34407e-05	TNF/IL6/IL1B/CXCL8/CCL2/IFNG/CRP/CXCL10	8
phagocytosis	8/57	374/17949	2.23409e-05	0.00010991	3.40345e-05	TNF/IL1B/PTEN/PPARG/CCL2/IFNG/MAPK1/CRP	8
regulation of dna biosynthetic process	5/57	107/17949	2.24245e-05	0.000110148	3.41081e-05	TP53/MYC/PPARG/MAPK1/CDKN1A	5
regulation of notch signaling pathway	5/57	108/17949	2.34564e-05	0.000114856	3.55659e-05	AKT1/EGFR/EGF/NFKBIA/NOS3	5
interleukin 1 beta production	5/57	108/17949	2.34564e-05	0.000114856	3.55659e-05	TNF/IL6/CASP8/IFNG/HSPB1	5
er nucleus signaling pathway	4/57	53/17949	2.38306e-05	0.000116505	3.60767e-05	TP53/CXCL8/CCL2/NFE2L2	4
positive regulation of glial cell proliferation	3/57	18/17949	2.3953e-05	0.000116921	3.62053e-05	TNF/IL6/IL1B	3
cell cycle process	15/57	1415/17949	2.43762e-05	0.000118801	3.67874e-05	AKT1/TP53/IL1B/MYC/EGFR/EGF/CXCL8/CCND1/PTEN/CCL2/BCL2L1/IFNG/CDKN2A/CDKN1A/PRKCA	15
protein localization to plasma membrane	7/57	275/17949	2.52277e-05	0.000122759	3.80133e-05	AKT1/TNF/EGFR/BCL2L1/IFNG/IKBKB/AR	7
positive regulation of neuron apoptotic process	4/57	54/17949	2.56764e-05	0.000124748	3.86292e-05	TP53/TNF/JUN/CASP3	4
regulation of cellular ketone metabolic process	6/57	185/17949	2.59295e-05	0.000125587	3.8889e-05	AKT1/IL1B/PTGS2/PPARG/PPARA/CAV1	6
nik nf kappab signaling	6/57	185/17949	2.59295e-05	0.000125587	3.8889e-05	AKT1/TNF/IL1B/EGFR/NFKBIA/RELA	6
regulation of b cell activation	6/57	186/17949	2.67286e-05	0.000129083	3.99715e-05	IL6/CASP3/IL10/IL2/CDKN1A/AHR	6
gland morphogenesis	5/57	111/17949	2.67752e-05	0.000129083	3.99715e-05	TNF/IL6/AR/CAV1/PGR	5
t cell activation involved in immune response	5/57	111/17949	2.67752e-05	0.000129083	3.99715e-05	TP53/IL6/ICAM1/IFNG/IL2	5
regulation of amyloid precursor protein catabolic process	4/57	55/17949	2.7625e-05	0.000132975	4.11766e-05	TNF/CASP3/RELA/IFNG	4
chronic inflammatory response	3/57	19/17949	2.83801e-05	0.00013619	4.21721e-05	TNF/IL10/VCAM1	3
regulation of b cell apoptotic process	3/57	19/17949	2.83801e-05	0.00013619	4.21721e-05	PTEN/IL10/IL2	3
lymphocyte activation involved in immune response	6/57	189/17949	2.92456e-05	0.000140128	4.33916e-05	TP53/IL6/IL10/ICAM1/IFNG/IL2	6
maternal process involved in female pregnancy	4/57	56/17949	2.96799e-05	0.000141774	4.39013e-05	AKT1/MAPK1/AR/PGR	4
production of small rna involved in gene silencing by rna	4/57	56/17949	2.96799e-05	0.000141774	4.39013e-05	TP53/TNF/IL6/EGFR	4
lymphocyte homeostasis	4/57	57/17949	3.18447e-05	0.000151882	4.70314e-05	AKT1/CASP3/HIF1A/IL2	4
regulation of cell cycle process	11/57	789/17949	3.1973e-05	0.000152262	4.71489e-05	AKT1/TP53/IL1B/EGFR/EGF/CCND1/PTEN/CCL2/BCL2L1/CDKN2A/CDKN1A	11
i kappab phosphorylation	3/57	20/17949	3.33132e-05	0.000158162	4.89758e-05	AKT1/TNF/IKBKB	3
response to corticosterone	3/57	20/17949	3.33132e-05	0.000158162	4.89758e-05	CCND1/FOS/CDKN1A	3
protein import	6/57	194/17949	3.38622e-05	0.000160524	4.97074e-05	AKT1/TP53/NFKBIA/IFNG/MAPK1/CDKN1A	6
protein catabolic process	12/57	947/17949	3.39508e-05	0.0001607	4.9762e-05	AKT1/TNF/IL1B/EGFR/EGF/PTEN/IL10/CASP8/RELA/IFNG/CAV1/NFE2L2	12
membrane organization	12/57	949/17949	3.46599e-05	0.000163808	5.07244e-05	AKT1/TP53/EGFR/EGF/PTEN/PPARG/CASP8/BCL2L1/MAPK8/AR/CAV1/PRKCA	12
negative regulation of neuron death	6/57	195/17949	3.48521e-05	0.00016422	5.0852e-05	AKT1/HIF1A/CCL2/IL10/HMOX1/PPARA	6
regulation of cell junction assembly	6/57	195/17949	3.48521e-05	0.00016422	5.0852e-05	TNF/VEGFA/IL1B/PTEN/IKBKB/CAV1	6
regulation of lipid metabolic process	8/57	401/17949	3.6713e-05	0.000172468	5.3406e-05	AKT1/TNF/IL1B/PTGS2/PPARG/IFNG/PPARA/CAV1	8
peptide secretion	8/57	401/17949	3.6713e-05	0.000172468	5.3406e-05	TNF/IL6/IL1B/HIF1A/EGFR/IFNG/PRKCA/RAF1	8
regulation of atp metabolic process	5/57	119/17949	3.74262e-05	0.000175555	5.43618e-05	TP53/HIF1A/IFNG/PPARA/PARP1	5
positive regulation of mesenchymal cell proliferation	3/57	21/17949	3.87778e-05	0.000181079	5.60724e-05	VEGFA/MYC/STAT1	3
peptidyl tyrosine autophosphorylation	3/57	21/17949	3.87778e-05	0.000181079	5.60724e-05	VEGFA/EGFR/CAV1	3
vascular wound healing	3/57	21/17949	3.87778e-05	0.000181079	5.60724e-05	TNF/VEGFA/SERPINE1	3
heterotypic cell cell adhesion	4/57	60/17949	3.90347e-05	0.000181736	5.62757e-05	TNF/IL1B/IL10/VCAM1	4
regulation of lipid catabolic process	4/57	60/17949	3.90347e-05	0.000181736	5.62757e-05	AKT1/TNF/IL1B/PPARA	4
positive regulation of cellular component biogenesis	9/57	528/17949	3.9416e-05	0.000183238	5.67408e-05	TP53/TNF/VEGFA/ICAM1/IFNG/MMP3/CAV1/PARP1/PRKCA	9
negative regulation of cell activation	6/57	200/17949	4.0157e-05	0.000186405	5.77216e-05	CASP3/IL10/ERBB2/HMOX1/IL2/NOS3	6
erythrocyte homeostasis	5/57	121/17949	4.05408e-05	0.000187629	5.81006e-05	VEGFA/CASP3/HIF1A/HMOX1/STAT1	5
regulation of nucleotide metabolic process	5/57	121/17949	4.05408e-05	0.000187629	5.81006e-05	HIF1A/IFNG/NOS3/PPARA/PARP1	5
cellular response to steroid hormone stimulus	6/57	201/17949	4.12919e-05	0.000190822	5.90894e-05	EGFR/ICAM1/PPARA/AR/PGR/PARP1	6
regulation of vasoconstriction	4/57	61/17949	4.16756e-05	0.000192027	5.94626e-05	AKT1/EGFR/ICAM1/CAV1	4
positive regulation of nucleocytoplasmic transport	4/57	61/17949	4.16756e-05	0.000192027	5.94626e-05	TP53/IL1B/IFNG/MAPK1	4
transforming growth factor beta receptor signaling pathway	6/57	202/17949	4.24523e-05	0.000195031	6.03927e-05	TP53/JUN/FOS/PPARA/CAV1/PARP1	6
regulation of lipid biosynthetic process	6/57	202/17949	4.24523e-05	0.000195031	6.03927e-05	AKT1/TNF/IL1B/PTGS2/IFNG/PPARA	6
modulation of process of other organism	5/57	123/17949	4.38526e-05	0.000201168	6.22931e-05	JUN/CASP8/BCL2L1/IFNG/CRP	5
process utilizing autophagic mechanism	9/57	536/17949	4.43016e-05	0.00020293	6.28387e-05	AKT1/TP53/CASP3/HIF1A/IL10/HMOX1/IFNG/MAPK8/HSPB1	9
positive regulation of protein deacetylation	3/57	22/17949	4.47995e-05	0.000204611	6.33591e-05	TP53/VEGFA/IFNG	3
regulation of oxidative stress induced neuron death	3/57	22/17949	4.47995e-05	0.000204611	6.33591e-05	HIF1A/IL10/PARP1	3
regulation of gene silencing by rna	5/57	124/17949	4.55851e-05	0.000207895	6.43761e-05	TP53/TNF/IL6/EGFR/PPARG	5
positive regulation of cell cycle process	7/57	303/17949	4.67745e-05	0.000213008	6.59595e-05	AKT1/TP53/IL1B/EGFR/EGF/CCND1/CDKN1A	7
behavior	9/57	541/17949	4.76085e-05	0.000216491	6.70379e-05	TP53/JUN/CASP3/HIF1A/EGFR/PTEN/FOS/MAPK1/PPARA	9
peptidyl threonine modification	5/57	126/17949	4.92088e-05	0.000223118	6.90901e-05	AKT1/EGF/MAPK8/MAPK1/PRKCA	5
positive regulation of apoptotic signaling pathway	5/57	126/17949	4.92088e-05	0.000223118	6.90901e-05	TP53/TNF/PTEN/BCL2L1/CAV1	5
second messenger mediated signaling	7/57	306/17949	4.9782e-05	0.00022539	6.97936e-05	TNF/VEGFA/EGFR/CXCL8/VCAM1/NOS3/AHR	7
regulation of phosphatidylinositol 3 kinase signaling	5/57	127/17949	5.11022e-05	0.000230698	7.14374e-05	TNF/EGFR/EGF/PTEN/MAPK1	5
positive regulation of proteolysis involved in cellular protein catabolic process	5/57	127/17949	5.11022e-05	0.000230698	7.14374e-05	AKT1/EGF/PTEN/CAV1/NFE2L2	5
cell cell junction organization	6/57	209/17949	5.1329e-05	0.000231055	7.15477e-05	TNF/VEGFA/IL1B/IKBKB/CAV1/PRKCA	6
positive regulation of erk1 and erk2 cascade	6/57	209/17949	5.1329e-05	0.000231055	7.15477e-05	TNF/EGFR/PTEN/CCL2/ICAM1/PRKCA	6
regulation of peptide secretion	7/57	308/17949	5.18739e-05	0.000233171	7.22031e-05	TNF/IL6/IL1B/HIF1A/EGFR/IFNG/PRKCA	7
organonitrogen compound catabolic process	14/57	1332/17949	5.33818e-05	0.000239604	7.41952e-05	AKT1/TNF/IL1B/EGFR/EGF/PTEN/IL10/HMOX1/CASP8/RELA/IFNG/NOS3/CAV1/NFE2L2	14
necrotic cell death	4/57	65/17949	5.35612e-05	0.000240065	7.43377e-05	TP53/TNF/CASP8/CAV1	4
negative regulation of signaling receptor activity	4/57	66/17949	5.68825e-05	0.000254586	7.88343e-05	TNF/PTEN/PPARG/PPARA	4
positive regulation of nitric oxide synthase activity	3/57	24/17949	5.86144e-05	0.000261962	8.11184e-05	AKT1/TNF/HIF1A	3
negative regulation of cell substrate adhesion	4/57	67/17949	6.03516e-05	0.000267052	8.26944e-05	PTEN/SERPINE1/CDKN2A/COL1A1	4
amyloid precursor protein catabolic process	4/57	67/17949	6.03516e-05	0.000267052	8.26944e-05	TNF/CASP3/RELA/IFNG	4
monocyte chemotaxis	4/57	67/17949	6.03516e-05	0.000267052	8.26944e-05	IL6/CCL2/SERPINE1/CXCL10	4
regulation of immunoglobulin production	4/57	67/17949	6.03516e-05	0.000267052	8.26944e-05	TNF/IL6/IL10/IL2	4
amyloid beta metabolic process	4/57	67/17949	6.03516e-05	0.000267052	8.26944e-05	TNF/CASP3/RELA/IFNG	4
positive regulation of nik nf kappab signaling	4/57	67/17949	6.03516e-05	0.000267052	8.26944e-05	TNF/IL1B/EGFR/RELA	4
positive regulation of protein localization to cell periphery	4/57	67/17949	6.03516e-05	0.000267052	8.26944e-05	AKT1/TNF/EGFR/IFNG	4
development of primary sexual characteristics	6/57	217/17949	6.32336e-05	0.000279014	8.63986e-05	VEGFA/CASP3/CCND1/ICAM1/AR/PGR	6
anatomical structure maturation	6/57	217/17949	6.32336e-05	0.000279014	8.63986e-05	VEGFA/HIF1A/PPARG/MMP2/CDKN1A/PGR	6
regulation of developmental growth	7/57	319/17949	6.47106e-05	0.000285128	8.82919e-05	AKT1/VEGFA/PTEN/MAPK1/CDKN1A/PPARA/AR	7
neuron differentiation	14/57	1357/17949	6.53636e-05	0.0002876	8.90573e-05	AKT1/IL6/VEGFA/CASP3/HIF1A/EGFR/PTEN/ERBB2/VCAM1/IL2/MAPK1/NFE2L2/PRKCA/RUNX2	14
digestive system development	5/57	134/17949	6.59851e-05	0.000289874	8.97614e-05	TNF/HIF1A/EGFR/CXCL8/CDKN1A	5
b cell apoptotic process	3/57	25/17949	6.64573e-05	0.000289874	8.97614e-05	PTEN/IL10/IL2	3
negative regulation of lipid catabolic process	3/57	25/17949	6.64573e-05	0.000289874	8.97614e-05	AKT1/TNF/IL1B	3
regulation of response to interferon gamma	3/57	25/17949	6.64573e-05	0.000289874	8.97614e-05	PPARG/IFNG/STAT1	3
cellular response to oxygen radical	3/57	25/17949	6.64573e-05	0.000289874	8.97614e-05	NOS3/NFE2L2/MPO	3
response to angiotensin	3/57	25/17949	6.64573e-05	0.000289874	8.97614e-05	RELA/CAV1/NFE2L2	3
biological process involved in interaction with host	6/57	219/17949	6.65299e-05	0.000289874	8.97614e-05	EGFR/CXCL8/ICAM1/CASP8/BCL2L1/CAV1	6
response to activity	4/57	69/17949	6.77495e-05	0.00029355	9.08997e-05	IL6/HIF1A/PTEN/IL10	4
positive regulation of tyrosine phosphorylation of stat protein	4/57	69/17949	6.77495e-05	0.00029355	9.08997e-05	TNF/IL6/IFNG/IL2	4
cytokine production involved in inflammatory response	4/57	69/17949	6.77495e-05	0.00029355	9.08997e-05	TNF/IL6/HIF1A/PPARA	4
cellular response to acid chemical	4/57	69/17949	6.77495e-05	0.00029355	9.08997e-05	TNF/VEGFA/MMP2/COL1A1	4
fat cell differentiation	6/57	221/17949	6.99622e-05	0.000302717	9.37385e-05	AKT1/TNF/IL6/PTGS2/CCND1/PPARG	6
regulation of fat cell differentiation	5/57	136/17949	7.07963e-05	0.000305903	9.47249e-05	AKT1/TNF/IL6/PTGS2/PPARG	5
cellular extravasation	4/57	70/17949	7.16863e-05	0.000308894	9.56512e-05	TNF/CCL2/ICAM1/VCAM1	4
cellular iron ion homeostasis	4/57	70/17949	7.16863e-05	0.000308894	9.56512e-05	HIF1A/MYC/HMOX1/IFNG	4
b cell differentiation	5/57	137/17949	7.33011e-05	0.000315417	9.7671e-05	TP53/IL6/IL10/VCAM1/IL2	5
regulation of mesenchymal cell proliferation	3/57	26/17949	7.49565e-05	0.00031946	9.8923e-05	VEGFA/MYC/STAT1	3
regulation of heterotypic cell cell adhesion	3/57	26/17949	7.49565e-05	0.00031946	9.8923e-05	TNF/IL1B/IL10	3
mature b cell differentiation involved in immune response	3/57	26/17949	7.49565e-05	0.00031946	9.8923e-05	IL6/IL10/IL2	3
neuron death in response to oxidative stress	3/57	26/17949	7.49565e-05	0.00031946	9.8923e-05	HIF1A/IL10/PARP1	3
negative regulation of cytokine production involved in immune response	3/57	26/17949	7.49565e-05	0.00031946	9.8923e-05	TNF/IL10/HMOX1	3
cell adhesion molecule production	3/57	26/17949	7.49565e-05	0.00031946	9.8923e-05	IL1B/CXCL8/CAV1	3
positive regulation of leukocyte apoptotic process	3/57	26/17949	7.49565e-05	0.00031946	9.8923e-05	TP53/IL10/CDKN2A	3
regulation of coagulation	4/57	71/17949	7.57873e-05	0.000322489	9.9861e-05	SERPINE1/NOS3/CAV1/NFE2L2	4
negative regulation of nervous system development	5/57	138/17949	7.58737e-05	0.000322489	9.9861e-05	TP53/TNF/IL6/IL1B/PTEN	5
regulation of protein containing complex assembly	8/57	445/17949	7.63517e-05	0.00032408	0.000100354	TP53/TNF/VEGFA/ICAM1/IFNG/MMP3/PARP1/RAF1	8
cellular response to insulin stimulus	6/57	226/17949	7.9165e-05	0.000335565	0.00010391	AKT1/IL1B/PTEN/PPARG/RELA/PARP1	6
leukocyte mediated immunity	11/57	873/17949	7.99625e-05	0.000338486	0.000104815	TNF/IL6/IL1B/MMP9/IL10/ICAM1/HMOX1/IL2/MAPK1/CRP/MPO	11
cell activation involved in immune response	10/57	722/17949	8.11216e-05	0.000342928	0.00010619	TP53/IL6/MMP9/IL10/ICAM1/HMOX1/IFNG/IL2/MAPK1/MPO	10
nitric oxide mediated signal transduction	3/57	27/17949	8.41363e-05	0.000354234	0.000109691	VEGFA/EGFR/NOS3	3
positive regulation of osteoclast differentiation	3/57	27/17949	8.41363e-05	0.000354234	0.000109691	TNF/FOS/IFNG	3
integrated stress response signaling	3/57	27/17949	8.41363e-05	0.000354234	0.000109691	CXCL8/CCL2/NFE2L2	3
carbohydrate homeostasis	6/57	230/17949	8.72022e-05	0.000366648	0.000113535	AKT1/IL6/HIF1A/PPARG/ICAM1/RAF1	6
negative regulation of hydrolase activity	8/57	454/17949	8.7774e-05	0.000368556	0.000114126	AKT1/TP53/TNF/VEGFA/MMP9/SERPINE1/IKBKB/RAF1	8
negative regulation of wound healing	4/57	74/17949	8.91162e-05	0.00037369	0.000115716	TNF/PTEN/SERPINE1/NOS3	4
regulation of gene silencing	5/57	143/17949	8.97982e-05	0.000376045	0.000116445	TP53/TNF/IL6/EGFR/PPARG	5
cardiocyte differentiation	5/57	144/17949	9.28044e-05	0.000387595	0.000120022	VEGFA/EGFR/VCAM1/MAPK1/PPARA	5
positive regulation of synaptic transmission	5/57	144/17949	9.28044e-05	0.000387595	0.000120022	TNF/EGFR/PTEN/CCL2/MAPK1	5
regulation of mitochondrial membrane permeability	4/57	75/17949	9.39153e-05	0.000390066	0.000120787	TP53/CASP8/BCL2L1/MAPK8	4
response to iron ion	3/57	28/17949	9.40205e-05	0.000390066	0.000120787	HIF1A/CCND1/HMOX1	3
regulation of histone deacetylation	3/57	28/17949	9.40205e-05	0.000390066	0.000120787	TP53/VEGFA/MAPK8	3
myeloid cell apoptotic process	3/57	28/17949	9.40205e-05	0.000390066	0.000120787	IL6/PTEN/CDKN2A	3
regulation of programmed necrotic cell death	3/57	28/17949	9.40205e-05	0.000390066	0.000120787	TP53/CASP8/CAV1	3
negative regulation of sequestering of triglyceride	2/57	5/17949	9.84788e-05	0.000404268	0.000125184	PPARG/PPARA	2
membrane to membrane docking	2/57	5/17949	9.84788e-05	0.000404268	0.000125184	ICAM1/VCAM1	2
negative regulation of myosin light chain phosphatase activity	2/57	5/17949	9.84788e-05	0.000404268	0.000125184	TNF/IKBKB	2
positive regulation of endothelial cell chemotaxis by vegf activated vascular endothelial growth factor receptor signaling pathway	2/57	5/17949	9.84788e-05	0.000404268	0.000125184	VEGFA/HSPB1	2
modulation by symbiont of host apoptotic process	2/57	5/17949	9.84788e-05	0.000404268	0.000125184	CASP8/BCL2L1	2
mammary gland branching involved in pregnancy	2/57	5/17949	9.84788e-05	0.000404268	0.000125184	AR/PGR	2
regulation of peptidyl tyrosine autophosphorylation	2/57	5/17949	9.84788e-05	0.000404268	0.000125184	VEGFA/CAV1	2
regulation of gap junction assembly	2/57	5/17949	9.84788e-05	0.000404268	0.000125184	IL1B/CAV1	2
nuclear transport	7/57	343/17949	0.000101864	0.000417617	0.000129318	AKT1/TP53/IL1B/NFKBIA/IFNG/MAPK1/CDKN1A	7
cell cell junction assembly	5/57	147/17949	0.00010229	0.000418812	0.000129688	TNF/IL1B/IKBKB/CAV1/PRKCA	5
regulation of glucose transmembrane transport	4/57	77/17949	0.000104073	0.000424444	0.000131432	AKT1/TNF/IL1B/NFE2L2	4
protein insertion into membrane	4/57	77/17949	0.000104073	0.000424444	0.000131432	TP53/EGFR/CASP8/MAPK8	4
regulation of transcription from rna polymerase ii promoter in response to hypoxia	4/57	77/17949	0.000104073	0.000424444	0.000131432	TP53/VEGFA/HIF1A/NFE2L2	4
response to oxygen radical	3/57	29/17949	0.000104633	0.000425063	0.000131624	NOS3/NFE2L2/MPO	3
angiogenesis involved in wound healing	3/57	29/17949	0.000104633	0.000425063	0.000131624	TNF/VEGFA/SERPINE1	3
negative regulation of atp metabolic process	3/57	29/17949	0.000104633	0.000425063	0.000131624	TP53/PPARA/PARP1	3
nervous system process	14/57	1418/17949	0.000105008	0.000426031	0.000131923	AKT1/TNF/JUN/CASP3/HIF1A/EGFR/PTEN/CCL2/FOS/IL10/ICAM1/NOS3/MAPK1/COL1A1	14
fc receptor signaling pathway	6/57	238/17949	0.000105227	0.000426366	0.000132027	JUN/FOS/RELA/MAPK8/MAPK1/IKBKB	6
peptide metabolic process	11/57	903/17949	0.000108064	0.000437295	0.000135411	AKT1/TNF/IL6/CASP3/EGFR/ERBB2/RELA/IFNG/MAPK1/NFE2L2/HSPB1	11
negative regulation of vasculature development	5/57	149/17949	0.000109016	0.000440576	0.000136427	TNF/PPARG/SERPINE1/STAT1/CXCL10	5
viral life cycle	7/57	348/17949	0.000111453	0.000449844	0.000139297	TNF/EGFR/CXCL8/CCL2/ICAM1/PPARA/CAV1	7
positive regulation of cellular protein catabolic process	5/57	150/17949	0.000112503	0.000453498	0.000140429	AKT1/EGF/PTEN/CAV1/NFE2L2	5
regulation of intracellular transport	7/57	349/17949	0.000113456	0.000456749	0.000141436	TP53/IL1B/ERBB2/CASP8/IFNG/MAPK8/MAPK1	7
muscle structure development	9/57	607/17949	0.000115023	0.00046246	0.000143204	AKT1/TNF/VEGFA/CASP3/FOS/PPARA/CXCL10/CAV1/IGFBP3	9
protein insertion into mitochondrial membrane involved in apoptotic signaling pathway	3/57	30/17949	0.000115997	0.000463989	0.000143677	TP53/CASP8/MAPK8	3
response to arsenic containing substance	3/57	30/17949	0.000115997	0.000463989	0.000143677	PTEN/HMOX1/CDKN1A	3
positive regulation of posttranscriptional gene silencing	3/57	30/17949	0.000115997	0.000463989	0.000143677	TP53/IL6/EGFR	3
regulation of kidney development	3/57	30/17949	0.000115997	0.000463989	0.000143677	VEGFA/MYC/STAT1	3
lymphocyte mediated immunity	7/57	351/17949	0.000117551	0.000469602	0.000145416	TNF/IL6/IL1B/IL10/ICAM1/IL2/CRP	7
signal release	8/57	475/17949	0.000120043	0.000478945	0.000148309	TNF/IL6/IL1B/HIF1A/EGFR/IFNG/PRKCA/RAF1	8
fibroblast proliferation	4/57	80/17949	0.000120774	0.000481248	0.000149022	TP53/MYC/PPARG/CDKN1A	4
epithelial to mesenchymal transition	5/57	153/17949	0.000123483	0.000491415	0.00015217	IL6/IL1B/HIF1A/PTEN/COL1A1	5
regulation of secretion	9/57	613/17949	0.000123913	0.0004925	0.000152506	TNF/IL6/IL1B/HIF1A/EGFR/EGF/HMOX1/IFNG/PRKCA	9
regulation of cell cycle phase transition	8/57	478/17949	0.000125367	0.000497645	0.000154099	AKT1/TP53/EGFR/CCND1/PTEN/CCL2/CDKN2A/CDKN1A	8
t cell differentiation	6/57	246/17949	0.0001261	0.00049992	0.000154804	TP53/IL6/IL1B/ERBB2/IFNG/IL2	6
extracellular matrix disassembly	4/57	81/17949	0.000126749	0.000501856	0.000155403	IL6/MMP9/MMP2/MMP3	4
smooth muscle cell apoptotic process	3/57	31/17949	0.000128137	0.000504154	0.000156115	PPARG/IFNG/CDKN2A	3
response to fluid shear stress	3/57	31/17949	0.000128137	0.000504154	0.000156115	AKT1/NOS3/NFE2L2	3
mature b cell differentiation	3/57	31/17949	0.000128137	0.000504154	0.000156115	IL6/IL10/IL2	3
negative regulation of fibroblast proliferation	3/57	31/17949	0.000128137	0.000504154	0.000156115	TP53/MYC/PPARG	3
regulation of neuroblast proliferation	3/57	31/17949	0.000128137	0.000504154	0.000156115	TP53/VEGFA/HIF1A	3
carbohydrate metabolic process	9/57	618/17949	0.000131756	0.000517744	0.000160323	AKT1/TP53/TNF/HIF1A/EGF/PTEN/IFNG/PPARA/IGFBP3	9
adaptive immune response based on somatic recombination of immune receptors built from immunoglobulin superfamily domains	7/57	358/17949	0.000132841	0.000520415	0.00016115	TNF/IL6/IL1B/IL10/ICAM1/IL2/CRP	7
regulation of neural precursor cell proliferation	4/57	82/17949	0.000132936	0.000520415	0.00016115	TP53/VEGFA/HIF1A/EGF	4
response to osmotic stress	4/57	82/17949	0.000132936	0.000520415	0.00016115	TP53/TNF/CASP3/EGFR	4
negative regulation of autophagy	4/57	83/17949	0.000139338	0.00054428	0.00016854	AKT1/TP53/IL10/HMOX1	4
regulation of lymphocyte mediated immunity	5/57	157/17949	0.00013938	0.00054428	0.00016854	TNF/IL6/IL1B/IL10/IL2	5
regulation of superoxide metabolic process	3/57	32/17949	0.000141074	0.000550206	0.000170375	EGFR/CRP/NFE2L2	3
multi organism process	12/57	1102/17949	0.000145673	0.000567434	0.00017571	AKT1/VEGFA/IL1B/MMP9/PTEN/FOS/MMP2/MAPK1/AR/CAV1/PGR/PRKCA	12
positive regulation of growth	6/57	253/17949	0.000146949	0.000569962	0.000176493	AKT1/VEGFA/EGFR/ERBB2/IL2/MAPK1	6
direct ossification	2/57	6/17949	0.000147417	0.000569962	0.000176493	MMP2/COL1A1	2
mitochondrial dna repair	2/57	6/17949	0.000147417	0.000569962	0.000176493	TP53/PARP1	2
negative regulation of bicellular tight junction assembly	2/57	6/17949	0.000147417	0.000569962	0.000176493	TNF/IKBKB	2
positive regulation of i kappab phosphorylation	2/57	6/17949	0.000147417	0.000569962	0.000176493	AKT1/TNF	2
positive regulation of nmda glutamate receptor activity	2/57	6/17949	0.000147417	0.000569962	0.000176493	CCL2/IFNG	2
cellular ketone metabolic process	6/57	254/17949	0.000150138	0.000579768	0.000179529	AKT1/IL1B/PTGS2/PPARG/PPARA/CAV1	6
regulation of generation of precursor metabolites and energy	5/57	160/17949	0.000152298	0.000587381	0.000181887	AKT1/TP53/HIF1A/IFNG/PPARA	5
positive regulation of protein localization to nucleus	4/57	85/17949	0.000152808	0.000588623	0.000182271	AKT1/IFNG/MAPK1/PARP1	4
negative regulation of peptidase activity	6/57	255/17949	0.000153382	0.000590106	0.00018273	AKT1/TNF/VEGFA/MMP9/SERPINE1/RAF1	6
regulation of fatty acid oxidation	3/57	33/17949	0.000154832	0.000593452	0.000183766	AKT1/PPARG/PPARA	3
regulation of glial cell proliferation	3/57	33/17949	0.000154832	0.000593452	0.000183766	TNF/IL6/IL1B	3
positive regulation of morphogenesis of an epithelium	3/57	33/17949	0.000154832	0.000593452	0.000183766	VEGFA/EGF/AR	3
regulation of anatomical structure size	8/57	493/17949	0.000155012	0.000593452	0.000183766	AKT1/VEGFA/EGFR/PTEN/ICAM1/NOS3/CRP/CAV1	8
positive regulation of cell growth	5/57	161/17949	0.000156801	0.000598834	0.000185433	AKT1/VEGFA/EGFR/ERBB2/IL2	5
regulation of ubiquitin dependent protein catabolic process	5/57	161/17949	0.000156801	0.000598834	0.000185433	AKT1/EGF/PTEN/CAV1/NFE2L2	5
body fluid secretion	4/57	86/17949	0.000159885	0.000608383	0.00018839	VEGFA/HIF1A/CCND1/CAV1	4
positive regulation of interleukin 6 production	4/57	86/17949	0.000159885	0.000608383	0.00018839	TNF/IL6/IL1B/IFNG	4
iron ion homeostasis	4/57	86/17949	0.000159885	0.000608383	0.00018839	HIF1A/MYC/HMOX1/IFNG	4
interleukin 6 production	5/57	162/17949	0.000161406	0.00061342	0.00018995	TNF/IL6/IL1B/IL10/IFNG	5
ion homeostasis	10/57	787/17949	0.000164836	0.000625695	0.000193751	HIF1A/MYC/EGFR/HMOX1/IFNG/IL2/MAPK1/CXCL10/CAV1/PARP1	10
positive regulation of cell migration involved in sprouting angiogenesis	3/57	34/17949	0.000169434	0.00064159	0.000198673	VEGFA/PTGS2/HMOX1	3
negative regulation of endothelial cell apoptotic process	3/57	34/17949	0.000169434	0.00064159	0.000198673	ICAM1/SERPINE1/NFE2L2	3
tissue homeostasis	6/57	260/17949	0.000170445	0.000643857	0.000199375	IL6/VEGFA/EGFR/NOS3/HSPB1/PRKCA	6
defense response to virus	6/57	260/17949	0.000170445	0.000643857	0.000199375	IL6/BCL2L1/RELA/IFNG/STAT1/CXCL10	6
cell cycle phase transition	9/57	641/17949	0.000173419	0.000654299	0.000202608	AKT1/TP53/MYC/EGFR/CCND1/PTEN/CCL2/CDKN2A/CDKN1A	9
sex differentiation	6/57	262/17949	0.000177677	0.000669556	0.000207333	VEGFA/CASP3/CCND1/ICAM1/AR/PGR	6
organ growth	5/57	166/17949	0.000180867	0.000679444	0.000210395	AKT1/PTEN/MAPK1/PPARA/AR	5
cell maturation	5/57	166/17949	0.000180867	0.000679444	0.000210395	VEGFA/HIF1A/PPARG/CDKN1A/PGR	5
small molecule metabolic process	16/57	1886/17949	0.000180953	0.000679444	0.000210395	AKT1/TP53/TNF/IL1B/PTGS2/HIF1A/PTEN/PPARG/IFNG/NOS3/MAPK1/PPARA/CAV1/MPO/PARP1/IGFBP3	16
monocarboxylic acid metabolic process	9/57	645/17949	0.000181684	0.000681368	0.00021099	AKT1/TP53/IL1B/PTGS2/HIF1A/PPARG/IFNG/PPARA/CAV1	9
cellular response to alcohol	4/57	89/17949	0.000182539	0.000683757	0.00021173	AKT1/PTEN/PPARG/AHR	4
negative regulation of macroautophagy	3/57	35/17949	0.000184902	0.000688477	0.000213192	AKT1/TP53/HMOX1	3
insulin like growth factor receptor signaling pathway	3/57	35/17949	0.000184902	0.000688477	0.000213192	AKT1/AR/IGFBP3	3
positive regulation of mitochondrial outer membrane permeabilization involved in apoptotic signaling pathway	3/57	35/17949	0.000184902	0.000688477	0.000213192	TP53/CASP8/MAPK8	3
negative regulation of reactive oxygen species biosynthetic process	3/57	35/17949	0.000184902	0.000688477	0.000213192	IL10/PPARA/CAV1	3
negative regulation of anion transmembrane transport	3/57	35/17949	0.000184902	0.000688477	0.000213192	AKT1/TNF/IL1B	3
regulation of carbohydrate catabolic process	4/57	90/17949	0.00019058	0.000706255	0.000218697	TP53/HIF1A/IFNG/PPARA	4
cellular response to hydrogen peroxide	4/57	90/17949	0.00019058	0.000706255	0.000218697	IL6/IL10/RELA/NFE2L2	4
regulation of membrane permeability	4/57	90/17949	0.00019058	0.000706255	0.000218697	TP53/CASP8/BCL2L1/MAPK8	4
negative regulation of response to wounding	4/57	90/17949	0.00019058	0.000706255	0.000218697	TNF/PTEN/SERPINE1/NOS3	4
regulation of hormone levels	8/57	510/17949	0.000195388	0.000723214	0.000223948	TNF/IL6/IL1B/HIF1A/EGFR/IFNG/PRKCA/RAF1	8
negative regulation of cell cycle phase transition	6/57	268/17949	0.00020084	0.000742299	0.000229858	TP53/CCND1/PTEN/CCL2/CDKN2A/CDKN1A	6
negative regulation of smooth muscle cell migration	3/57	36/17949	0.000201257	0.000742299	0.000229858	SERPINE1/NFE2L2/IGFBP3	3
t cell homeostasis	3/57	36/17949	0.000201257	0.000742299	0.000229858	AKT1/CASP3/IL2	3
regulation of adaptive immune response	5/57	170/17949	0.000202072	0.000744426	0.000230517	TNF/IL6/IL1B/IL10/IL2	5
positive regulation of prostaglandin biosynthetic process	2/57	7/17949	0.000205962	0.000750787	0.000232487	IL1B/PTGS2	2
columnar cuboidal epithelial cell maturation	2/57	7/17949	0.000205962	0.000750787	0.000232487	HIF1A/CDKN1A	2
regulation of myosin light chain phosphatase activity	2/57	7/17949	0.000205962	0.000750787	0.000232487	TNF/IKBKB	2
plasma cell differentiation	2/57	7/17949	0.000205962	0.000750787	0.000232487	IL10/IL2	2
regulation of vitamin d biosynthetic process	2/57	7/17949	0.000205962	0.000750787	0.000232487	TNF/IFNG	2
negative regulation of vascular wound healing	2/57	7/17949	0.000205962	0.000750787	0.000232487	TNF/SERPINE1	2
cellular response to hyperoxia	2/57	7/17949	0.000205962	0.000750787	0.000232487	PPARG/CAV1	2
positive regulation of er associated ubiquitin dependent protein catabolic process	2/57	7/17949	0.000205962	0.000750787	0.000232487	CAV1/NFE2L2	2
regulation of entry of bacterium into host cell	2/57	7/17949	0.000205962	0.000750787	0.000232487	CXCL8/CAV1	2
maintenance of protein location	4/57	92/17949	0.000207425	0.000755208	0.000233855	AKT1/IL10/NFKBIA/CAV1	4
temperature homeostasis	5/57	171/17949	0.000207658	0.000755208	0.000233855	TNF/VEGFA/IL1B/PTGS2/CAV1	5
myeloid leukocyte activation	9/57	659/17949	0.000213254	0.000774659	0.000239879	TNF/IL6/MMP9/CXCL8/IL10/HMOX1/IFNG/MAPK1/MPO	9
cell migration involved in sprouting angiogenesis	4/57	93/17949	0.000216238	0.000784583	0.000242952	AKT1/VEGFA/PTGS2/HMOX1	4
positive regulation of dna replication	3/57	37/17949	0.000218523	0.000791954	0.000245234	JUN/EGFR/EGF	3
regulation of chromosome organization	6/57	273/17949	0.000221912	0.000803307	0.000248749	TP53/VEGFA/IL1B/MYC/MAPK1/PARP1	6
amyloid precursor protein metabolic process	4/57	94/17949	0.000225317	0.000814688	0.000252274	TNF/CASP3/RELA/IFNG	4
mesenchymal cell proliferation	3/57	38/17949	0.00023672	0.00085394	0.000264429	VEGFA/MYC/STAT1	3
response to food	3/57	38/17949	0.00023672	0.00085394	0.000264429	AKT1/PPARA/MPO	3
vascular endothelial growth factor receptor signaling pathway	4/57	96/17949	0.000244295	0.000879238	0.000272262	VEGFA/IL1B/HIF1A/HSPB1	4
response to chemokine	4/57	96/17949	0.000244295	0.000879238	0.000272262	HIF1A/CXCL8/CCL2/CXCL10	4
endocytosis	9/57	674/17949	0.000252038	0.000906061	0.000280568	VEGFA/EGF/CXCL8/PPARG/BCL2L1/SERPINE1/MAPK1/CRP/CAV1	9
regulation of muscle adaptation	4/57	97/17949	0.000254204	0.000910703	0.000282005	NOS3/PPARA/PARP1/PRKCA	4
positive regulation of endocytosis	4/57	97/17949	0.000254204	0.000910703	0.000282005	VEGFA/EGF/PPARG/SERPINE1	4
development of primary female sexual characteristics	4/57	97/17949	0.000254204	0.000910703	0.000282005	VEGFA/CASP3/ICAM1/PGR	4
hyaluronan metabolic process	3/57	39/17949	0.00025587	0.000913528	0.00028288	AKT1/IL1B/EGF	3
negative regulation of production of molecular mediator of immune response	3/57	39/17949	0.00025587	0.000913528	0.00028288	TNF/IL10/HMOX1	3
negative regulation of dna biosynthetic process	3/57	39/17949	0.00025587	0.000913528	0.00028288	TP53/PPARG/CDKN1A	3
innate immune response	11/57	997/17949	0.000257223	0.000917311	0.000284052	TP53/PPARG/CCL2/ICAM1/VCAM1/RELA/IFNG/STAT1/IKBKB/CRP/RAF1	11
protein localization to organelle	11/57	998/17949	0.000259459	0.000924231	0.000286195	AKT1/TP53/EGF/NFKBIA/CASP8/IFNG/MAPK8/MAPK1/CDKN1A/PARP1/COL1A1	11
regulation of cell killing	4/57	98/17949	0.000264398	0.000939681	0.000290979	ICAM1/CASP8/BCL2L1/IFNG	4
modulation of process of other organism involved in symbiotic interaction	4/57	98/17949	0.000264398	0.000939681	0.000290979	JUN/CASP8/BCL2L1/CRP	4
regulation of transporter activity	6/57	283/17949	0.00026928	0.000955944	0.000296015	MMP9/PTEN/PPARG/CCL2/IFNG/CAV1	6
negative regulation of mapk cascade	5/57	181/17949	0.00027023	0.000958228	0.000296722	AKT1/IL1B/MYC/PTEN/CAV1	5
cytoplasmic sequestering of nf kappab	2/57	8/17949	0.000274055	0.00095948	0.00029711	IL10/NFKBIA	2
negative regulation of glial cell apoptotic process	2/57	8/17949	0.000274055	0.00095948	0.00029711	CCL2/PRKCA	2
wound healing involved in inflammatory response	2/57	8/17949	0.000274055	0.00095948	0.00029711	HIF1A/HMOX1	2
neuron intrinsic apoptotic signaling pathway in response to oxidative stress	2/57	8/17949	0.000274055	0.00095948	0.00029711	HIF1A/PARP1	2
positive regulation of cell migration by vascular endothelial growth factor signaling pathway	2/57	8/17949	0.000274055	0.00095948	0.00029711	VEGFA/HSPB1	2
regulation of chronic inflammatory response	2/57	8/17949	0.000274055	0.00095948	0.00029711	TNF/IL10	2
modulation by symbiont of host programmed cell death	2/57	8/17949	0.000274055	0.00095948	0.00029711	CASP8/BCL2L1	2
positive regulation of cell adhesion molecule production	2/57	8/17949	0.000274055	0.00095948	0.00029711	IL1B/CAV1	2
positive regulation of deacetylase activity	2/57	8/17949	0.000274055	0.00095948	0.00029711	VEGFA/MAPK8	2
stress induced premature senescence	2/57	8/17949	0.000274055	0.00095948	0.00029711	TP53/CDKN1A	2
regulation of i kappab phosphorylation	2/57	8/17949	0.000274055	0.00095948	0.00029711	AKT1/TNF	2
positive regulation of t cell proliferation	4/57	99/17949	0.000274883	0.00095948	0.00029711	IL6/IL1B/VCAM1/IL2	4
response to alkaloid	4/57	99/17949	0.000274883	0.00095948	0.00029711	CASP3/PPARG/ICAM1/RELA	4
positive regulation of production of molecular mediator of immune response	4/57	99/17949	0.000274883	0.00095948	0.00029711	IL6/IL1B/IL10/IL2	4
mammary gland morphogenesis	3/57	40/17949	0.000275994	0.00096121	0.000297646	AR/CAV1/PGR	3
regulation of protein localization to cell surface	3/57	40/17949	0.000275994	0.00096121	0.000297646	AKT1/TNF/EGF	3
positive regulation of i kappab kinase nf kappab signaling	5/57	182/17949	0.000277196	0.00096432	0.000298608	TNF/HMOX1/CASP8/RELA/IKBKB	5
production of molecular mediator of immune response	6/57	285/17949	0.000279643	0.00097175	0.000300909	TNF/IL6/IL1B/IL10/HMOX1/IL2	6
regulation of epithelial to mesenchymal transition	4/57	100/17949	0.000285663	0.00099157	0.000307046	IL6/IL1B/PTEN/COL1A1	4
cellular amide metabolic process	12/57	1185/17949	0.000286235	0.00099245	0.000307319	AKT1/TP53/TNF/IL6/CASP3/EGFR/ERBB2/RELA/IFNG/MAPK1/NFE2L2/HSPB1	12
sprouting angiogenesis	5/57	184/17949	0.000291536	0.00100971	0.000312664	AKT1/VEGFA/PTGS2/IL10/HMOX1	5
negative regulation of small molecule metabolic process	4/57	101/17949	0.000296744	0.0010211	0.000316192	AKT1/TP53/PPARA/PARP1	4
regulation of necrotic cell death	3/57	41/17949	0.000297114	0.0010211	0.000316192	TP53/CASP8/CAV1	3
negative regulation of cell matrix adhesion	3/57	41/17949	0.000297114	0.0010211	0.000316192	PTEN/SERPINE1/CDKN2A	3
nucleotide binding domain leucine rich repeat containing receptor signaling pathway	3/57	41/17949	0.000297114	0.0010211	0.000316192	NFKBIA/CASP8/RELA	3
positive regulation of erbb signaling pathway	3/57	41/17949	0.000297114	0.0010211	0.000316192	AKT1/EGF/MMP9	3
positive regulation of atp metabolic process	3/57	41/17949	0.000297114	0.0010211	0.000316192	HIF1A/IFNG/PPARA	3
cellular response to amyloid beta	3/57	41/17949	0.000297114	0.0010211	0.000316192	ICAM1/VCAM1/PARP1	3
negative regulation of cell growth	5/57	185/17949	0.000298914	0.00102616	0.000317758	TP53/PPARG/CDKN2A/CDKN1A/PPARA	5
macrophage activation	4/57	102/17949	0.000308131	0.00105433	0.000326479	TNF/IL6/IL10/IFNG	4
regulation of organ growth	4/57	102/17949	0.000308131	0.00105433	0.000326479	AKT1/PTEN/MAPK1/PPARA	4
cellular oxidant detoxification	4/57	102/17949	0.000308131	0.00105433	0.000326479	PTGS2/NOS3/NFE2L2/MPO	4
regulation of nucleotide biosynthetic process	3/57	42/17949	0.00031925	0.00108998	0.000337521	NOS3/PPARA/PARP1	3
cellular response to nutrient	3/57	42/17949	0.00031925	0.00108998	0.000337521	PPARG/HMOX1/COL1A1	3
regulation of nucleocytoplasmic transport	4/57	103/17949	0.000319827	0.00109076	0.000337763	TP53/IL1B/IFNG/MAPK1	4
respiratory system development	5/57	188/17949	0.000321901	0.00109664	0.000339582	TNF/VEGFA/EGFR/MAPK1/PGR	5
cell junction organization	9/57	699/17949	0.000329679	0.00112007	0.000346836	TNF/VEGFA/IL1B/PTEN/IL10/ERBB2/IKBKB/CAV1/PRKCA	9
jnk cascade	5/57	189/17949	0.000329853	0.00112007	0.000346836	AKT1/TNF/IL1B/EGFR/MAPK8	5
dna biosynthetic process	5/57	189/17949	0.000329853	0.00112007	0.000346836	TP53/MYC/PPARG/MAPK1/CDKN1A	5
positive regulation of adaptive immune response	4/57	104/17949	0.000331838	0.00112558	0.000348545	TNF/IL6/IL1B/IL2	4
organonitrogen compound biosynthetic process	15/57	1786/17949	0.000340321	0.0011531	0.000357067	AKT1/TNF/IL6/IL1B/PTGS2/HIF1A/EGFR/EGF/ERBB2/NOS3/MAPK1/PPARA/NFE2L2/PARP1/HSPB1	15
regulation of response to biotic stimulus	7/57	418/17949	0.000342229	0.00115397	0.000357334	PPARG/RELA/IFNG/STAT1/IKBKB/PRKCA/RAF1	7
regulation of cellular response to growth factor stimulus	6/57	296/17949	0.000342385	0.00115397	0.000357334	TP53/IL1B/HIF1A/PPARG/PPARA/CAV1	6
interleukin 17 production	3/57	43/17949	0.000342422	0.00115397	0.000357334	IL6/IFNG/IL2	3
cell redox homeostasis	3/57	43/17949	0.000342422	0.00115397	0.000357334	NOS3/NFE2L2/MPO	3
response to antibiotic	3/57	43/17949	0.000342422	0.00115397	0.000357334	TP53/CASP3/CASP8	3
regulation of nitric oxide mediated signal transduction	2/57	9/17949	0.000351638	0.00117488	0.000363811	VEGFA/EGFR	2
response to cobalt ion	2/57	9/17949	0.000351638	0.00117488	0.000363811	CASP3/CASP8	2
immature t cell proliferation in thymus	2/57	9/17949	0.000351638	0.00117488	0.000363811	IL1B/ERBB2	2
bone trabecula formation	2/57	9/17949	0.000351638	0.00117488	0.000363811	MMP2/COL1A1	2
cellular response to nicotine	2/57	9/17949	0.000351638	0.00117488	0.000363811	TNF/RELA	2
response to granulocyte macrophage colony stimulating factor	2/57	9/17949	0.000351638	0.00117488	0.000363811	AKT1/MAPK1	2
regulation of er associated ubiquitin dependent protein catabolic process	2/57	9/17949	0.000351638	0.00117488	0.000363811	CAV1/NFE2L2	2
positive regulation of unsaturated fatty acid biosynthetic process	2/57	9/17949	0.000351638	0.00117488	0.000363811	IL1B/PTGS2	2
hormone mediated signaling pathway	5/57	193/17949	0.000363163	0.0012121	0.000375334	PPARG/PPARA/AR/PGR/PARP1	5
regulation of cholesterol efflux	3/57	44/17949	0.000366652	0.00121983	0.000377729	EGF/NFKBIA/CAV1	3
positive regulation of immunoglobulin production	3/57	44/17949	0.000366652	0.00121983	0.000377729	IL6/IL10/IL2	3
regulation of mitochondrial outer membrane permeabilization involved in apoptotic signaling pathway	3/57	44/17949	0.000366652	0.00121983	0.000377729	TP53/CASP8/MAPK8	3
protein modification by small protein removal	6/57	300/17949	0.000367757	0.0012222	0.000378464	TP53/HIF1A/MYC/PTEN/NFKBIA/AR	6
regulation of dna replication	4/57	107/17949	0.000369813	0.00122773	0.000380176	TP53/JUN/EGFR/EGF	4
cell junction assembly	7/57	425/17949	0.000378207	0.00125426	0.000388392	TNF/VEGFA/IL1B/PTEN/IKBKB/CAV1/PRKCA	7
response to monosaccharide	5/57	196/17949	0.000389772	0.00129125	0.000399845	CASP3/HIF1A/PTEN/ICAM1/RAF1	5
response to progesterone	3/57	45/17949	0.000391958	0.00129574	0.000401236	FOS/RELA/CAV1	3
positive regulation of g1 s transition of mitotic cell cycle	3/57	45/17949	0.000391958	0.00129574	0.000401236	AKT1/EGFR/CCND1	3
macromolecule deacylation	4/57	109/17949	0.000396796	0.00131035	0.000405759	TP53/VEGFA/IFNG/MAPK8	4
regulation of biological process involved in symbiotic interaction	5/57	197/17949	0.000398962	0.00131611	0.000407543	TNF/CXCL8/STAT1/PPARA/CAV1	5
embryonic morphogenesis	8/57	569/17949	0.000408271	0.0013454	0.000416613	TP53/CASP3/HIF1A/MMP9/IL10/MMP2/MAPK1/AR	8
negative regulation of mitochondrion organization	3/57	46/17949	0.000418362	0.00137575	0.000426011	AKT1/TP53/BCL2L1	3
negative regulation of leukocyte migration	3/57	46/17949	0.000418362	0.00137575	0.000426011	AKT1/CCL2/HMOX1	3
receptor internalization	4/57	111/17949	0.000425158	0.0013937	0.000431568	VEGFA/EGF/CXCL8/CAV1	4
female sex differentiation	4/57	111/17949	0.000425158	0.0013937	0.000431568	VEGFA/CASP3/ICAM1/PGR	4
regulation of anion transmembrane transport	4/57	111/17949	0.000425158	0.0013937	0.000431568	AKT1/TNF/IL1B/NFE2L2	4
positive regulation of peptidase activity	5/57	200/17949	0.000427515	0.00139996	0.000433506	TNF/MYC/PPARG/CASP8/CAV1	5
negative regulation of cholesterol storage	2/57	10/17949	0.000438651	0.00142152	0.000440183	PPARG/PPARA	2
regulation of vitamin metabolic process	2/57	10/17949	0.000438651	0.00142152	0.000440183	TNF/IFNG	2
positive regulation of intracellular estrogen receptor signaling pathway	2/57	10/17949	0.000438651	0.00142152	0.000440183	AR/PARP1	2
leydig cell differentiation	2/57	10/17949	0.000438651	0.00142152	0.000440183	CCND1/AR	2
gas homeostasis	2/57	10/17949	0.000438651	0.00142152	0.000440183	HIF1A/CAV1	2
regulation of glial cell apoptotic process	2/57	10/17949	0.000438651	0.00142152	0.000440183	CCL2/PRKCA	2
vitamin d biosynthetic process	2/57	10/17949	0.000438651	0.00142152	0.000440183	TNF/IFNG	2
negative regulation of cell size	2/57	10/17949	0.000438651	0.00142152	0.000440183	AKT1/PTEN	2
prostate gland growth	2/57	10/17949	0.000438651	0.00142152	0.000440183	PTEN/AR	2
cell proliferation involved in metanephros development	2/57	10/17949	0.000438651	0.00142152	0.000440183	MYC/STAT1	2
interferon gamma production	4/57	112/17949	0.000439869	0.00142399	0.000440949	TNF/IL1B/IL10/IL2	4
establishment of protein localization to organelle	8/57	576/17949	0.000442835	0.00143211	0.000443462	AKT1/TP53/NFKBIA/CASP8/IFNG/MAPK8/MAPK1/CDKN1A	8
macroautophagy	6/57	311/17949	0.000445189	0.0014375	0.000445133	AKT1/TP53/CASP3/HIF1A/HMOX1/MAPK8	6
microglial cell activation	3/57	47/17949	0.000445883	0.0014375	0.000445133	TNF/IL6/IFNG	3
collagen catabolic process	3/57	47/17949	0.000445883	0.0014375	0.000445133	MMP9/MMP2/MMP3	3
organic acid metabolic process	11/57	1067/17949	0.000459405	0.00147957	0.000458158	AKT1/TP53/IL1B/PTGS2/HIF1A/PPARG/IFNG/NOS3/PPARA/CAV1/MPO	11
regulation of innate immune response	6/57	313/17949	0.000460543	0.0014817	0.00045882	PPARG/RELA/IFNG/STAT1/IKBKB/RAF1	6
glial cell proliferation	3/57	48/17949	0.000474541	0.00151892	0.000470344	TNF/IL6/IL1B	3
regulation of morphogenesis of a branching structure	3/57	48/17949	0.000474541	0.00151892	0.000470344	TNF/VEGFA/AR	3
positive regulation of receptor signaling pathway via stat	3/57	48/17949	0.000474541	0.00151892	0.000470344	TNF/IL6/IL10	3
regulation of fatty acid transport	3/57	48/17949	0.000474541	0.00151892	0.000470344	AKT1/IL1B/PPARA	3
positive regulation of extrinsic apoptotic signaling pathway	3/57	48/17949	0.000474541	0.00151892	0.000470344	TNF/PTEN/CAV1	3
response to topologically incorrect protein	5/57	205/17949	0.000478504	0.00153004	0.000473786	CXCL8/CCND1/CCL2/NFE2L2/HSPB1	5
plasma membrane organization	4/57	115/17949	0.000486183	0.001553	0.000480897	AKT1/PTEN/AR/CAV1	4
regulation of endocytosis	5/57	206/17949	0.000489229	0.00156113	0.000483416	VEGFA/EGF/PPARG/SERPINE1/CAV1	5
positive regulation of transmembrane transport	5/57	207/17949	0.000500134	0.0015943	0.000493687	AKT1/CCL2/IFNG/CXCL10/NFE2L2	5
carbohydrate transmembrane transport	4/57	116/17949	0.000502364	0.00159978	0.000495383	AKT1/TNF/IL1B/NFE2L2	4
regulation of myoblast differentiation	3/57	49/17949	0.000504354	0.00160122	0.000495829	TNF/CXCL10/IGFBP3	3
t cell apoptotic process	3/57	49/17949	0.000504354	0.00160122	0.000495829	AKT1/TP53/HIF1A	3
response to amino acid starvation	3/57	49/17949	0.000504354	0.00160122	0.000495829	MAPK8/MAPK1/CDKN1A	3
pattern recognition receptor signaling pathway	5/57	208/17949	0.000511221	0.00162138	0.000502071	NFKBIA/CASP8/RELA/IKBKB/CAV1	5
urogenital system development	6/57	320/17949	0.000517566	0.00163983	0.000507786	VEGFA/MYC/MMP9/PTEN/STAT1/AR	6
lymphocyte migration	4/57	117/17949	0.000518925	0.00164247	0.000508604	AKT1/CCL2/ICAM1/CXCL10	4
glucose metabolic process	5/57	210/17949	0.000533951	0.00167574	0.000518905	AKT1/TP53/TNF/PPARA/IGFBP3	5
immature t cell proliferation	2/57	11/17949	0.000535035	0.00167574	0.000518905	IL1B/ERBB2	2
positive regulation of mhc class ii biosynthetic process	2/57	11/17949	0.000535035	0.00167574	0.000518905	IL10/IFNG	2
negative regulation of telomerase activity	2/57	11/17949	0.000535035	0.00167574	0.000518905	TP53/PPARG	2
regulation of thymocyte apoptotic process	2/57	11/17949	0.000535035	0.00167574	0.000518905	TP53/HIF1A	2
negative regulation of amyloid beta clearance	2/57	11/17949	0.000535035	0.00167574	0.000518905	TNF/IFNG	2
striated muscle cell apoptotic process	3/57	50/17949	0.000535342	0.00167574	0.000518905	TP53/PTEN/NFE2L2	3
positive regulation of receptor mediated endocytosis	3/57	50/17949	0.000535342	0.00167574	0.000518905	VEGFA/EGF/SERPINE1	3
positive regulation of neural precursor cell proliferation	3/57	50/17949	0.000535342	0.00167574	0.000518905	VEGFA/HIF1A/EGF	3
regulation of circadian rhythm	4/57	118/17949	0.000535872	0.00167574	0.000518905	TP53/PPARG/MAPK8/PPARA	4
positive regulation of mitotic cell cycle	4/57	118/17949	0.000535872	0.00167574	0.000518905	AKT1/EGFR/CCND1/PRKCA	4
cellular transition metal ion homeostasis	4/57	118/17949	0.000535872	0.00167574	0.000518905	HIF1A/MYC/HMOX1/IFNG	4
head development	9/57	750/17949	0.000550367	0.00171935	0.000532408	TP53/CASP3/HIF1A/EGF/PTEN/MMP2/MAPK1/COL1A1/RAF1	9
regulation of glucose metabolic process	4/57	119/17949	0.000553209	0.00172631	0.000534564	AKT1/TP53/PPARA/IGFBP3	4
muscle system process	7/57	453/17949	0.000553701	0.00172631	0.000534564	IL1B/HMOX1/NOS3/PPARA/CAV1/PARP1/PRKCA	7
positive regulation of epithelial to mesenchymal transition	3/57	51/17949	0.000567523	0.00176412	0.000546273	IL6/IL1B/COL1A1	3
collagen biosynthetic process	3/57	51/17949	0.000567523	0.00176412	0.000546273	IL6/PPARG/COL1A1	3
regulation of bone remodeling	3/57	51/17949	0.000567523	0.00176412	0.000546273	IL6/EGFR/PRKCA	3
cellular response to heat	4/57	120/17949	0.000570942	0.00177299	0.000549017	HMOX1/MAPK1/CDKN1A/CXCL10	4
negative regulation of dna binding	3/57	52/17949	0.000600918	0.00186422	0.000577268	JUN/NFKBIA/HMOX1	3
endocrine system development	4/57	122/17949	0.000607615	0.00188126	0.000582544	AKT1/IL6/MAPK1/RAF1	4
cellular response to toxic substance	4/57	122/17949	0.000607615	0.00188126	0.000582544	PTGS2/NOS3/NFE2L2/MPO	4
developmental growth	8/57	605/17949	0.000612424	0.00189427	0.000586573	AKT1/TP53/VEGFA/PTEN/MAPK1/CDKN1A/PPARA/AR	8
epidermal growth factor receptor signaling pathway	4/57	123/17949	0.000626565	0.00193418	0.000598932	AKT1/EGFR/EGF/MMP9	4
granulocyte chemotaxis	4/57	123/17949	0.000626565	0.00193418	0.000598932	CXCL8/CCL2/MAPK1/CXCL10	4
regulation of cell substrate adhesion	5/57	218/17949	0.000632563	0.00195077	0.000604068	VEGFA/PTEN/SERPINE1/CDKN2A/COL1A1	5
neuron development	11/57	1109/17949	0.000635489	0.00195417	0.000605122	AKT1/IL6/VEGFA/CASP3/EGFR/PTEN/ERBB2/IL2/MAPK1/NFE2L2/PRKCA	11
establishment of protein localization to mitochondrial membrane	3/57	53/17949	0.000635543	0.00195417	0.000605122	TP53/CASP8/MAPK8	3
negative regulation of erbb signaling pathway	3/57	53/17949	0.000635543	0.00195417	0.000605122	EGFR/EGF/ERBB2	3
response to peptidoglycan	2/57	12/17949	0.000640733	0.00195856	0.000606482	IL6/RELA	2
positive regulation of intracellular steroid hormone receptor signaling pathway	2/57	12/17949	0.000640733	0.00195856	0.000606482	AR/PARP1	2
trail activated apoptotic signaling pathway	2/57	12/17949	0.000640733	0.00195856	0.000606482	PTEN/CASP8	2
bone trabecula morphogenesis	2/57	12/17949	0.000640733	0.00195856	0.000606482	MMP2/COL1A1	2
caveolin mediated endocytosis	2/57	12/17949	0.000640733	0.00195856	0.000606482	MAPK1/CAV1	2
regulation of deacetylase activity	2/57	12/17949	0.000640733	0.00195856	0.000606482	VEGFA/MAPK8	2
negative regulation of dna metabolic process	4/57	124/17949	0.000645931	0.00197252	0.000610804	TP53/PPARG/CDKN1A/PARP1	4
regulation of cell matrix adhesion	4/57	125/17949	0.000665718	0.002027	0.000627675	VEGFA/PTEN/SERPINE1/CDKN2A	4
negative regulation of immune effector process	4/57	125/17949	0.000665718	0.002027	0.000627675	TNF/IL10/HMOX1/IL2	4
positive regulation of leukocyte mediated immunity	4/57	125/17949	0.000665718	0.002027	0.000627675	TNF/IL6/IL1B/IL2	4
response to dsrna	3/57	54/17949	0.000671417	0.00204038	0.000631817	NFKBIA/MAPK1/CAV1	3
regulation of b cell mediated immunity	3/57	54/17949	0.000671417	0.00204038	0.000631817	TNF/IL10/IL2	3
response to carbohydrate	5/57	221/17949	0.000672859	0.00204079	0.000631945	CASP3/HIF1A/PTEN/ICAM1/RAF1	5
regulation of response to dna damage stimulus	5/57	221/17949	0.000672859	0.00204079	0.000631945	TP53/MYC/EGFR/BCL2L1/PARP1	5
defense response to bacterium	6/57	337/17949	0.000679077	0.00205765	0.000637165	TNF/IL6/IL10/SERPINE1/CRP/MPO	6
endoplasmic reticulum unfolded protein response	4/57	127/17949	0.000706576	0.00213683	0.000661684	CXCL8/CCND1/CCL2/NFE2L2	4
regulation of osteoblast differentiation	4/57	127/17949	0.000706576	0.00213683	0.000661684	TNF/IL6/PPARG/RUNX2	4
neuroblast proliferation	3/57	55/17949	0.000708559	0.00213869	0.000662259	TP53/VEGFA/HIF1A	3
mitochondrial outer membrane permeabilization	3/57	55/17949	0.000708559	0.00213869	0.000662259	TP53/CASP8/MAPK8	3
regulation of cation transmembrane transport	6/57	340/17949	0.000711239	0.0021447	0.000664122	MMP9/PTEN/CCL2/IFNG/CXCL10/CAV1	6
protein autophosphorylation	5/57	226/17949	0.000744262	0.00224212	0.000694287	AKT1/VEGFA/EGFR/ERBB2/CAV1	5
hydrogen peroxide metabolic process	3/57	56/17949	0.000746986	0.00224599	0.000695487	EGFR/MMP3/MPO	3
positive regulation of cell cycle g1 s phase transition	3/57	56/17949	0.000746986	0.00224599	0.000695487	AKT1/EGFR/CCND1	3
viral genome replication	4/57	129/17949	0.000749181	0.00224826	0.00069619	TNF/CXCL8/CCL2/PPARA	4
regulation of jnk cascade	4/57	129/17949	0.000749181	0.00224826	0.00069619	AKT1/TNF/IL1B/EGFR	4
gap junction assembly	2/57	13/17949	0.000755686	0.00225049	0.00069688	IL1B/CAV1	2
mitochondrial dna metabolic process	2/57	13/17949	0.000755686	0.00225049	0.00069688	TP53/PARP1	2
fat soluble vitamin biosynthetic process	2/57	13/17949	0.000755686	0.00225049	0.00069688	TNF/IFNG	2
positive regulation of insulin like growth factor receptor signaling pathway	2/57	13/17949	0.000755686	0.00225049	0.00069688	AR/IGFBP3	2
intestinal epithelial cell development	2/57	13/17949	0.000755686	0.00225049	0.00069688	HIF1A/CDKN1A	2
regulation of vascular wound healing	2/57	13/17949	0.000755686	0.00225049	0.00069688	TNF/SERPINE1	2
t cell extravasation	2/57	13/17949	0.000755686	0.00225049	0.00069688	CCL2/ICAM1	2
positive regulation of erad pathway	2/57	13/17949	0.000755686	0.00225049	0.00069688	CAV1/NFE2L2	2
regulation of protein localization to nucleus	4/57	130/17949	0.000771151	0.00229436	0.000710464	AKT1/IFNG/MAPK1/PARP1	4
response to zinc ion	3/57	57/17949	0.000786717	0.00233844	0.000724115	PTEN/VCAM1/PARP1	3
cell matrix adhesion	5/57	230/17949	0.000805354	0.00239156	0.000740564	VEGFA/PTEN/VCAM1/SERPINE1/CDKN2A	5
positive regulation of establishment of protein localization to mitochondrion	3/57	58/17949	0.000827767	0.00245579	0.000760452	TP53/CASP8/MAPK8	3
positive regulation of translation	4/57	133/17949	0.000839794	0.00248911	0.000770769	TNF/IL6/ERBB2/MAPK1	4
steroid hormone mediated signaling pathway	4/57	134/17949	0.000863604	0.00255483	0.00079112	PPARA/AR/PGR/PARP1	4
negative regulation of transmembrane receptor protein serine threonine kinase signaling pathway	4/57	134/17949	0.000863604	0.00255483	0.00079112	TP53/PPARG/PPARA/CAV1	4
regulation of glucose import	3/57	59/17949	0.000870155	0.00257177	0.000796368	AKT1/TNF/NFE2L2	3
regulation of sequestering of triglyceride	2/57	14/17949	0.000879837	0.00258086	0.00079918	PPARG/PPARA	2
hyaluronan biosynthetic process	2/57	14/17949	0.000879837	0.00258086	0.00079918	IL1B/EGF	2
cellular response to increased oxygen levels	2/57	14/17949	0.000879837	0.00258086	0.00079918	PPARG/CAV1	2
positive regulation of macrophage differentiation	2/57	14/17949	0.000879837	0.00258086	0.00079918	CASP8/PRKCA	2
induction of positive chemotaxis	2/57	14/17949	0.000879837	0.00258086	0.00079918	VEGFA/CXCL8	2
regulation of keratinocyte migration	2/57	14/17949	0.000879837	0.00258086	0.00079918	MMP9/PTEN	2
mammary gland epithelial cell differentiation	2/57	14/17949	0.000879837	0.00258086	0.00079918	AKT1/HIF1A	2
negative regulation of pri mirna transcription by rna polymerase ii	2/57	14/17949	0.000879837	0.00258086	0.00079918	RELA/PPARA	2
negative regulation of neuron apoptotic process	4/57	135/17949	0.000887886	0.00260202	0.000805735	HIF1A/CCL2/IL10/HMOX1	4
regulation of protein modification by small protein conjugation or removal	5/57	236/17949	0.000903924	0.00264654	0.00081952	AKT1/HIF1A/PTEN/RELA/CAV1	5
interleukin 12 production	3/57	60/17949	0.000913899	0.00266575	0.000825468	IL10/RELA/IFNG	3
regulation of organic acid transport	3/57	60/17949	0.000913899	0.00266575	0.000825468	AKT1/IL1B/PPARA	3
regulation of cell aging	3/57	60/17949	0.000913899	0.00266575	0.000825468	TP53/PTEN/CDKN2A	3
positive regulation of intrinsic apoptotic signaling pathway	3/57	60/17949	0.000913899	0.00266575	0.000825468	TP53/BCL2L1/CAV1	3
intracellular protein transport	11/57	1161/17949	0.000928913	0.00270702	0.000838247	AKT1/TP53/IL1B/NFKBIA/ERBB2/CASP8/IFNG/MAPK8/MAPK1/CDKN1A/HSPB1	11
negative regulation of cell cycle process	6/57	359/17949	0.000943324	0.0027439	0.000849667	TP53/CCND1/PTEN/CCL2/CDKN2A/CDKN1A	6
cell substrate adhesion	6/57	359/17949	0.000943324	0.0027439	0.000849667	VEGFA/PTEN/VCAM1/SERPINE1/CDKN2A/COL1A1	6
metal ion homeostasis	8/57	647/17949	0.000948053	0.00275509	0.000853131	HIF1A/MYC/EGFR/HMOX1/IFNG/IL2/CXCL10/CAV1	8
neural precursor cell proliferation	4/57	138/17949	0.000963622	0.00279513	0.000865531	TP53/VEGFA/HIF1A/EGF	4
detoxification	4/57	138/17949	0.000963622	0.00279513	0.000865531	PTGS2/NOS3/NFE2L2/MPO	4
transition metal ion homeostasis	4/57	139/17949	0.000989847	0.00286854	0.000888262	HIF1A/MYC/HMOX1/IFNG	4
ovulation cycle	3/57	62/17949	0.00100552	0.00289042	0.000895039	CASP3/EGFR/PGR	3
inflammatory response to antigenic stimulus	3/57	62/17949	0.00100552	0.00289042	0.000895039	TNF/IL10/ICAM1	3
bone resorption	3/57	62/17949	0.00100552	0.00289042	0.000895039	IL6/EGFR/PRKCA	3
negative regulation of protein kinase b signaling	3/57	62/17949	0.00100552	0.00289042	0.000895039	AKT1/PTEN/PPARA	3
positive regulation of striated muscle cell apoptotic process	2/57	15/17949	0.00101313	0.00289042	0.000895039	TP53/PTEN	2
negative regulation of collagen metabolic process	2/57	15/17949	0.00101313	0.00289042	0.000895039	IL6/PPARG	2
entry of bacterium into host cell	2/57	15/17949	0.00101313	0.00289042	0.000895039	CXCL8/CAV1	2
cytoplasmic sequestering of transcription factor	2/57	15/17949	0.00101313	0.00289042	0.000895039	IL10/NFKBIA	2
positive regulation of b cell differentiation	2/57	15/17949	0.00101313	0.00289042	0.000895039	IL10/IL2	2
positive regulation of fatty acid oxidation	2/57	15/17949	0.00101313	0.00289042	0.000895039	PPARG/PPARA	2
positive regulation of nitric oxide synthase biosynthetic process	2/57	15/17949	0.00101313	0.00289042	0.000895039	CCL2/IFNG	2
cellular response to prostaglandin e stimulus	2/57	15/17949	0.00101313	0.00289042	0.000895039	AKT1/PPARG	2
metanephric mesenchyme development	2/57	15/17949	0.00101313	0.00289042	0.000895039	MYC/STAT1	2
lactate metabolic process	2/57	15/17949	0.00101313	0.00289042	0.000895039	TP53/HIF1A	2
negative regulation of lymphocyte migration	2/57	15/17949	0.00101313	0.00289042	0.000895039	AKT1/CCL2	2
positive regulation of endothelial cell chemotaxis	2/57	15/17949	0.00101313	0.00289042	0.000895039	VEGFA/HSPB1	2
regulation of unsaturated fatty acid biosynthetic process	2/57	15/17949	0.00101313	0.00289042	0.000895039	IL1B/PTGS2	2
tube formation	4/57	140/17949	0.00101657	0.0028976	0.000897262	VEGFA/CASP3/HIF1A/EGF	4
posttranscriptional regulation of gene expression	11/57	1174/17949	0.00101774	0.00289827	0.000897471	AKT1/TP53/TNF/IL6/EGFR/PPARG/ERBB2/MAPK1/CAV1/HSPB1/PRKCA	11
regulation of muscle system process	5/57	243/17949	0.00103	0.00293052	0.000907457	NOS3/PPARA/CAV1/PARP1/PRKCA	5
cell projection organization	13/57	1567/17949	0.00103905	0.0029536	0.000914602	AKT1/IL6/VEGFA/CASP3/EGFR/PTEN/ICAM1/ERBB2/IL2/MAPK1/CAV1/NFE2L2/PRKCA	13
regulation of histone modification	4/57	141/17949	0.0010438	0.00296439	0.000917944	TP53/VEGFA/IL1B/MAPK8	4
regulation of tumor necrosis factor mediated signaling pathway	3/57	63/17949	0.00105343	0.00297819	0.000922218	TNF/CASP8/IKBKB	3
mitotic g1 s transition checkpoint	3/57	63/17949	0.00105343	0.00297819	0.000922218	TP53/CCND1/CDKN1A	3
regulation of osteoclast differentiation	3/57	63/17949	0.00105343	0.00297819	0.000922218	TNF/FOS/IFNG	3
positive regulation of mononuclear cell migration	3/57	63/17949	0.00105343	0.00297819	0.000922218	TNF/SERPINE1/CXCL10	3
regulation of lymphocyte migration	3/57	63/17949	0.00105343	0.00297819	0.000922218	AKT1/CCL2/CXCL10	3
negative regulation of cytokine production	6/57	367/17949	0.00105692	0.00298536	0.000924437	TNF/IL6/IL10/HMOX1/IFNG/PPARA	6
positive regulation of b cell activation	4/57	143/17949	0.00109979	0.00310365	0.000961066	IL6/IL10/IL2/CDKN1A	4
cholesterol efflux	3/57	64/17949	0.00110276	0.00310921	0.00096279	EGF/NFKBIA/CAV1	3
regulation of metal ion transport	5/57	247/17949	0.00110767	0.00312025	0.000966208	EGF/CCL2/ICAM1/CXCL10/CAV1	5
immune response regulating signaling pathway	7/57	510/17949	0.00110987	0.00312364	0.000967257	JUN/FOS/RELA/MAPK8/MAPK1/IKBKB/RAF1	7
muscle tissue development	6/57	371/17949	0.00111752	0.00314234	0.000973048	VEGFA/PTEN/FOS/MAPK1/PPARA/CAV1	6
cell morphogenesis	10/57	1004/17949	0.00112184	0.00315164	0.000975926	VEGFA/CASP3/EGFR/PTEN/CCL2/ICAM1/ERBB2/MAPK1/AR/PRKCA	10
regulation of cellular carbohydrate metabolic process	4/57	144/17949	0.00112856	0.00316199	0.000979132	AKT1/TP53/PPARA/IGFBP3	4
response to calcium ion	4/57	144/17949	0.00112856	0.00316199	0.000979132	EGFR/CCND1/FOS/CAV1	4
mitochondrial membrane organization	4/57	144/17949	0.00112856	0.00316199	0.000979132	TP53/CASP8/BCL2L1/MAPK8	4
positive regulation of interferon gamma production	3/57	65/17949	0.00115352	0.00321155	0.00099448	TNF/IL1B/IL2	3
response to uv b	2/57	16/17949	0.0011555	0.00321155	0.00099448	RELA/CDKN1A	2
positive regulation of vascular endothelial growth factor receptor signaling pathway	2/57	16/17949	0.0011555	0.00321155	0.00099448	IL1B/HIF1A	2
positive regulation of regulatory t cell differentiation	2/57	16/17949	0.0011555	0.00321155	0.00099448	IFNG/IL2	2
positive regulation of lymphocyte apoptotic process	2/57	16/17949	0.0011555	0.00321155	0.00099448	TP53/IL10	2
thymocyte apoptotic process	2/57	16/17949	0.0011555	0.00321155	0.00099448	TP53/HIF1A	2
nucleotide binding oligomerization domain containing 2 signaling pathway	2/57	16/17949	0.0011555	0.00321155	0.00099448	NFKBIA/RELA	2
inflammatory response to wounding	2/57	16/17949	0.0011555	0.00321155	0.00099448	HIF1A/HMOX1	2
negative regulation of oxidative stress induced neuron death	2/57	16/17949	0.0011555	0.00321155	0.00099448	HIF1A/IL10	2
cellular ion homeostasis	8/57	668/17949	0.00116423	0.00323293	0.0010011	HIF1A/MYC/HMOX1/IFNG/IL2/MAPK1/CXCL10/CAV1	8
protein localization to mitochondrion	4/57	146/17949	0.00118768	0.00329172	0.0010193	AKT1/TP53/CASP8/MAPK8	4
cell fate commitment	5/57	251/17949	0.00118961	0.00329172	0.0010193	TP53/IL6/CASP3/PPARG/AR	5
regulation of transmembrane receptor protein serine threonine kinase signaling pathway	5/57	251/17949	0.00118961	0.00329172	0.0010193	TP53/PPARG/PPARA/CAV1/PARP1	5
regulation of cellular protein catabolic process	5/57	251/17949	0.00118961	0.00329172	0.0010193	AKT1/EGF/PTEN/CAV1/NFE2L2	5
negative regulation of t cell proliferation	3/57	66/17949	0.00120574	0.00332751	0.00103039	CASP3/IL10/ERBB2	3
positive regulation of fat cell differentiation	3/57	66/17949	0.00120574	0.00332751	0.00103039	AKT1/PTGS2/PPARG	3
t cell migration	3/57	66/17949	0.00120574	0.00332751	0.00103039	CCL2/ICAM1/CXCL10	3
positive regulation of canonical wnt signaling pathway	4/57	147/17949	0.00121804	0.00335552	0.00103906	EGFR/EGF/CAV1/COL1A1	4
granulocyte migration	4/57	147/17949	0.00121804	0.00335552	0.00103906	CXCL8/CCL2/MAPK1/CXCL10	4
response to fibroblast growth factor	4/57	148/17949	0.00124894	0.00343761	0.00106448	CXCL8/CCL2/MAPK1/COL1A1	4
killing of cells of other organism	3/57	67/17949	0.00125943	0.00345736	0.00107059	CASP8/BCL2L1/IFNG	3
protein localization to cell surface	3/57	67/17949	0.00125943	0.00345736	0.00107059	AKT1/TNF/EGF	3
positive chemotaxis	3/57	67/17949	0.00125943	0.00345736	0.00107059	VEGFA/CXCL8/CXCL10	3
carbohydrate transport	4/57	149/17949	0.00128039	0.00351179	0.00108745	AKT1/TNF/IL1B/NFE2L2	4
negative regulation of b cell proliferation	2/57	17/17949	0.0013069	0.00356262	0.00110319	CASP3/IL10	2
positive regulation of histone deacetylation	2/57	17/17949	0.0013069	0.00356262	0.00110319	TP53/VEGFA	2
myelin maintenance	2/57	17/17949	0.0013069	0.00356262	0.00110319	AKT1/PTEN	2
mhc class ii biosynthetic process	2/57	17/17949	0.0013069	0.00356262	0.00110319	IL10/IFNG	2
mitotic cell cycle arrest	2/57	17/17949	0.0013069	0.00356262	0.00110319	TP53/CDKN1A	2
negative regulation of release of cytochrome c from mitochondria	2/57	17/17949	0.0013069	0.00356262	0.00110319	AKT1/BCL2L1	2
regulation of cysteine type endopeptidase activity involved in apoptotic signaling pathway	2/57	17/17949	0.0013069	0.00356262	0.00110319	MMP9/CASP8	2
fatty acid transport	4/57	150/17949	0.00131238	0.00357133	0.00110589	AKT1/IL1B/PPARG/PPARA	4
negative regulation of immune response	4/57	150/17949	0.00131238	0.00357133	0.00110589	PPARG/IL10/HMOX1/IL2	4
regulation of glial cell differentiation	3/57	68/17949	0.00131461	0.00357427	0.0011068	IL6/PPARG/RELA	3
positive regulation of cysteine type endopeptidase activity	4/57	151/17949	0.00134494	0.00365355	0.00113135	TNF/MYC/PPARG/CASP8	4
regulation of synaptic transmission glutamatergic	3/57	69/17949	0.00137128	0.00371866	0.00115151	TNF/EGFR/CCL2	3
positive regulation of membrane permeability	3/57	69/17949	0.00137128	0.00371866	0.00115151	TP53/CASP8/MAPK8	3
entry into host	4/57	153/17949	0.00141173	0.0038217	0.00118342	EGFR/CXCL8/ICAM1/CAV1	4
negative regulation of lymphocyte activation	4/57	153/17949	0.00141173	0.0038217	0.00118342	CASP3/IL10/ERBB2/IL2	4
regulation of sterol transport	3/57	70/17949	0.00142948	0.00386639	0.00119726	EGF/NFKBIA/CAV1	3
activation of mapk activity	4/57	154/17949	0.00144598	0.00390765	0.00121003	TNF/IL1B/EGF/MAPK1	4
modulation by virus of host cellular process	2/57	18/17949	0.00146727	0.00392781	0.00121627	CASP8/BCL2L1	2
negative regulation of nervous system process	2/57	18/17949	0.00146727	0.00392781	0.00121627	PTEN/IL10	2
positive regulation of interleukin 17 production	2/57	18/17949	0.00146727	0.00392781	0.00121627	IL6/IL2	2
response to hepatocyte growth factor	2/57	18/17949	0.00146727	0.00392781	0.00121627	IL10/RELA	2
cd4 positive alpha beta t cell cytokine production	2/57	18/17949	0.00146727	0.00392781	0.00121627	IL6/IL1B	2
dna damage response signal transduction resulting in transcription	2/57	18/17949	0.00146727	0.00392781	0.00121627	TP53/CDKN1A	2
keratinocyte migration	2/57	18/17949	0.00146727	0.00392781	0.00121627	MMP9/PTEN	2
labyrinthine layer blood vessel development	2/57	18/17949	0.00146727	0.00392781	0.00121627	AKT1/MAPK1	2
negative regulation of nitric oxide metabolic process	2/57	18/17949	0.00146727	0.00392781	0.00121627	IL10/CAV1	2
positive regulation of protein localization to cell surface	2/57	18/17949	0.00146727	0.00392781	0.00121627	AKT1/TNF	2
regulation of epithelial cell differentiation involved in kidney development	2/57	18/17949	0.00146727	0.00392781	0.00121627	MMP9/STAT1	2
adaptive immune response	8/57	693/17949	0.00147136	0.0039354	0.00121862	TNF/IL6/IL1B/IL10/ICAM1/IFNG/IL2/CRP	8
fatty acid metabolic process	6/57	392/17949	0.00148083	0.00395732	0.00122541	AKT1/IL1B/PTGS2/PPARG/PPARA/CAV1	6
regulation of muscle hypertrophy	3/57	71/17949	0.0014892	0.0039695	0.00122918	PPARA/PARP1/PRKCA	3
regulation of mitochondrial membrane potential	3/57	71/17949	0.0014892	0.0039695	0.00122918	AKT1/BCL2L1/PARP1	3
nephron morphogenesis	3/57	71/17949	0.0014892	0.0039695	0.00122918	VEGFA/MYC/STAT1	3
nucleoside phosphate biosynthetic process	5/57	266/17949	0.00153742	0.00409453	0.0012679	PTGS2/NOS3/MAPK1/PPARA/PARP1	5
cytoplasmic pattern recognition receptor signaling pathway	3/57	72/17949	0.00155046	0.00412226	0.00127649	NFKBIA/CASP8/RELA	3
regulation of establishment of protein localization to mitochondrion	3/57	72/17949	0.00155046	0.00412226	0.00127649	TP53/CASP8/MAPK8	3
toll like receptor signaling pathway	4/57	157/17949	0.00155221	0.0041234	0.00127684	NFKBIA/CASP8/IKBKB/CAV1	4
t cell differentiation in thymus	3/57	73/17949	0.00161329	0.00427837	0.00132483	TP53/IL1B/ERBB2	3
t cell differentiation involved in immune response	3/57	73/17949	0.00161329	0.00427837	0.00132483	IL6/IFNG/IL2	3
striated muscle cell differentiation	5/57	269/17949	0.00161511	0.00427956	0.00132519	AKT1/VEGFA/CASP3/PPARA/CXCL10	5
mitotic cell cycle checkpoint	4/57	159/17949	0.00162599	0.0042999	0.00133149	TP53/CCND1/BCL2L1/CDKN1A	4
vitamin biosynthetic process	2/57	19/17949	0.00163655	0.0042999	0.00133149	TNF/IFNG	2
negative regulation of glucose transmembrane transport	2/57	19/17949	0.00163655	0.0042999	0.00133149	TNF/IL1B	2
positive regulation of steroid biosynthetic process	2/57	19/17949	0.00163655	0.0042999	0.00133149	TNF/IFNG	2
toll like receptor 3 signaling pathway	2/57	19/17949	0.00163655	0.0042999	0.00133149	CASP8/CAV1	2
positive regulation of bone resorption	2/57	19/17949	0.00163655	0.0042999	0.00133149	EGFR/PRKCA	2
negative regulation of programmed necrotic cell death	2/57	19/17949	0.00163655	0.0042999	0.00133149	CASP8/CAV1	2
kidney mesenchyme development	2/57	19/17949	0.00163655	0.0042999	0.00133149	MYC/STAT1	2
regulation of amyloid beta clearance	2/57	19/17949	0.00163655	0.0042999	0.00133149	TNF/IFNG	2
regulation of erad pathway	2/57	19/17949	0.00163655	0.0042999	0.00133149	CAV1/NFE2L2	2
negative regulation of inflammatory response	4/57	160/17949	0.00166377	0.00436775	0.00135251	PPARG/IL10/IL2/PPARA	4
peripheral nervous system development	3/57	74/17949	0.00167769	0.00439691	0.00136153	AKT1/ERBB2/RELA	3
glucose import	3/57	74/17949	0.00167769	0.00439691	0.00136153	AKT1/TNF/NFE2L2	3
monosaccharide metabolic process	5/57	272/17949	0.00169566	0.00444026	0.00137496	AKT1/TP53/TNF/PPARA/IGFBP3	5
biomineralization	4/57	161/17949	0.00170217	0.00445358	0.00137908	HIF1A/NOS3/PPARA/COL1A1	4
dna methylation	3/57	75/17949	0.00174368	0.00455838	0.00141154	MYC/FOS/PARP1	3
synaptic signaling	8/57	712/17949	0.00174551	0.00455934	0.00141183	AKT1/TNF/IL1B/EGFR/PTEN/CCL2/RELA/MAPK1	8
regulation of trans synaptic signaling	6/57	406/17949	0.00176906	0.004617	0.00142969	TNF/IL1B/EGFR/PTEN/CCL2/MAPK1	6
smad protein signal transduction	3/57	76/17949	0.00181128	0.00468907	0.001452	JUN/FOS/PARP1	3
cholesterol storage	2/57	20/17949	0.00181469	0.00468907	0.001452	PPARG/PPARA	2
regulation of fatty acid beta oxidation	2/57	20/17949	0.00181469	0.00468907	0.001452	AKT1/PPARA	2
response to muramyl dipeptide	2/57	20/17949	0.00181469	0.00468907	0.001452	NFKBIA/RELA	2
regulation of superoxide anion generation	2/57	20/17949	0.00181469	0.00468907	0.001452	EGFR/CRP	2
positive regulation of protein export from nucleus	2/57	20/17949	0.00181469	0.00468907	0.001452	TP53/IL1B	2
positive regulation of t cell cytokine production	2/57	20/17949	0.00181469	0.00468907	0.001452	IL6/IL1B	2
nitric oxide synthase biosynthetic process	2/57	20/17949	0.00181469	0.00468907	0.001452	CCL2/IFNG	2
branching involved in mammary gland duct morphogenesis	2/57	20/17949	0.00181469	0.00468907	0.001452	AR/PGR	2
cellular response to prostaglandin stimulus	2/57	20/17949	0.00181469	0.00468907	0.001452	AKT1/PPARG	2
positive regulation of monocyte chemotaxis	2/57	20/17949	0.00181469	0.00468907	0.001452	SERPINE1/CXCL10	2
inflammatory cell apoptotic process	2/57	20/17949	0.00181469	0.00468907	0.001452	IL6/CDKN2A	2
positive regulation of chromosome organization	4/57	164/17949	0.00182104	0.00470161	0.00145588	TP53/VEGFA/IL1B/MAPK1	4
energy derivation by oxidation of organic compounds	5/57	278/17949	0.00186558	0.0048126	0.00149026	AKT1/TP53/HIF1A/MYC/IFNG	5
histone deacetylation	3/57	77/17949	0.00188049	0.00483908	0.00149846	TP53/VEGFA/MAPK8	3
regulation of heart growth	3/57	77/17949	0.00188049	0.00483908	0.00149846	PTEN/MAPK1/PPARA	3
regulation of cell migration involved in sprouting angiogenesis	3/57	77/17949	0.00188049	0.00483908	0.00149846	VEGFA/PTGS2/HMOX1	3
tumor necrosis factor superfamily cytokine production	4/57	167/17949	0.00194557	0.00500244	0.00154904	IL6/IL10/IFNG/HSPB1	4
cellular response to topologically incorrect protein	4/57	168/17949	0.00198836	0.00510406	0.00158051	CXCL8/CCND1/CCL2/NFE2L2	4
receptor metabolic process	4/57	168/17949	0.00198836	0.00510406	0.00158051	VEGFA/EGF/CXCL8/CAV1	4
mitochondrial genome maintenance	2/57	21/17949	0.00200163	0.00510455	0.00158066	TP53/PARP1	2
positive regulation of cholesterol efflux	2/57	21/17949	0.00200163	0.00510455	0.00158066	NFKBIA/CAV1	2
positive regulation of nucleotide biosynthetic process	2/57	21/17949	0.00200163	0.00510455	0.00158066	NOS3/PPARA	2
positive regulation of cyclase activity	2/57	21/17949	0.00200163	0.00510455	0.00158066	MAPK8/NOS3	2
positive regulation of neuroblast proliferation	2/57	21/17949	0.00200163	0.00510455	0.00158066	VEGFA/HIF1A	2
regulation of monocyte differentiation	2/57	21/17949	0.00200163	0.00510455	0.00158066	JUN/MYC	2
cell proliferation involved in kidney development	2/57	21/17949	0.00200163	0.00510455	0.00158066	MYC/STAT1	2
regulation of atp biosynthetic process	2/57	21/17949	0.00200163	0.00510455	0.00158066	PPARA/PARP1	2
regulation of telomere maintenance	3/57	79/17949	0.00202382	0.00514854	0.00159428	MYC/MAPK1/PARP1	3
b cell activation involved in immune response	3/57	79/17949	0.00202382	0.00514854	0.00159428	IL6/IL10/IL2	3
cellular senescence	3/57	79/17949	0.00202382	0.00514854	0.00159428	TP53/CDKN2A/CDKN1A	3
myoblast differentiation	3/57	80/17949	0.00209796	0.00533282	0.00165134	TNF/CXCL10/IGFBP3	3
regulation of cell division	4/57	171/17949	0.00212063	0.00538607	0.00166783	VEGFA/IL1B/MYC/BCL2L1	4
cd4 positive alpha beta t cell differentiation	3/57	81/17949	0.00217378	0.00550761	0.00170547	IL6/IFNG/IL2	3
negative regulation of response to cytokine stimulus	3/57	81/17949	0.00217378	0.00550761	0.00170547	IL6/PPARG/CAV1	3
regulation of response to endoplasmic reticulum stress	3/57	81/17949	0.00217378	0.00550761	0.00170547	BCL2L1/CAV1/NFE2L2	3
cellular carbohydrate metabolic process	5/57	288/17949	0.00217611	0.00550906	0.00170592	AKT1/TP53/PTEN/PPARA/IGFBP3	5
thyroid gland development	2/57	22/17949	0.00219731	0.00551357	0.00170731	MAPK1/RAF1	2
vitamin d metabolic process	2/57	22/17949	0.00219731	0.00551357	0.00170731	TNF/IFNG	2
regulation of cellular respiration	2/57	22/17949	0.00219731	0.00551357	0.00170731	HIF1A/IFNG	2
fibroblast apoptotic process	2/57	22/17949	0.00219731	0.00551357	0.00170731	TP53/MYC	2
regulation of macrophage differentiation	2/57	22/17949	0.00219731	0.00551357	0.00170731	CASP8/PRKCA	2
cytoplasmic sequestering of protein	2/57	22/17949	0.00219731	0.00551357	0.00170731	IL10/NFKBIA	2
positive regulation of humoral immune response	2/57	22/17949	0.00219731	0.00551357	0.00170731	TNF/IL1B	2
trabecula formation	2/57	22/17949	0.00219731	0.00551357	0.00170731	MMP2/COL1A1	2
intestinal epithelial cell differentiation	2/57	22/17949	0.00219731	0.00551357	0.00170731	HIF1A/CDKN1A	2
negative regulation of response to reactive oxygen species	2/57	22/17949	0.00219731	0.00551357	0.00170731	IL10/NFE2L2	2
positive regulation of blood vessel endothelial cell proliferation involved in sprouting angiogenesis	2/57	22/17949	0.00219731	0.00551357	0.00170731	VEGFA/HMOX1	2
peptide biosynthetic process	8/57	740/17949	0.00222203	0.00557113	0.00172514	AKT1/TNF/IL6/EGFR/ERBB2/MAPK1/NFE2L2/HSPB1	8
regulation of blood circulation	5/57	290/17949	0.00224249	0.00561792	0.00173963	AKT1/EGFR/ICAM1/IL2/CAV1	5
negative regulation of transporter activity	3/57	82/17949	0.00225128	0.0056309	0.00174365	MMP9/PTEN/CAV1	3
columnar cuboidal epithelial cell differentiation	3/57	82/17949	0.00225128	0.0056309	0.00174365	HIF1A/SERPINE1/CDKN1A	3
regulation of lymphocyte differentiation	4/57	175/17949	0.00230631	0.00575472	0.00178199	IL10/ERBB2/IFNG/IL2	4
positive regulation of protein kinase b signaling	4/57	175/17949	0.00230631	0.00575472	0.00178199	TNF/EGFR/EGF/ERBB2	4
movement in host environment	4/57	175/17949	0.00230631	0.00575472	0.00178199	EGFR/CXCL8/ICAM1/CAV1	4
regulation of viral genome replication	3/57	83/17949	0.00233048	0.00581038	0.00179922	TNF/CXCL8/PPARA	3
regulation of phosphatase activity	4/57	176/17949	0.00235442	0.00586541	0.00181626	TNF/IFNG/IKBKB/IGFBP3	4
regulation of membrane potential	6/57	431/17949	0.00238785	0.00592089	0.00183344	AKT1/JUN/PTEN/BCL2L1/CAV1/PARP1	6
regulation of myeloid cell apoptotic process	2/57	23/17949	0.00240168	0.00592089	0.00183344	PTEN/CDKN2A	2
tooth mineralization	2/57	23/17949	0.00240168	0.00592089	0.00183344	PPARA/COL1A1	2
response to prostaglandin e	2/57	23/17949	0.00240168	0.00592089	0.00183344	AKT1/PPARG	2
embryonic hemopoiesis	2/57	23/17949	0.00240168	0.00592089	0.00183344	VEGFA/HIF1A	2
positive regulation of fatty acid biosynthetic process	2/57	23/17949	0.00240168	0.00592089	0.00183344	IL1B/PTGS2	2
negative regulation of nucleotide metabolic process	2/57	23/17949	0.00240168	0.00592089	0.00183344	PPARA/PARP1	2
negative regulation of necrotic cell death	2/57	23/17949	0.00240168	0.00592089	0.00183344	CASP8/CAV1	2
morphogenesis of an epithelial fold	2/57	23/17949	0.00240168	0.00592089	0.00183344	HIF1A/AR	2
negative regulation of mononuclear cell migration	2/57	23/17949	0.00240168	0.00592089	0.00183344	AKT1/CCL2	2
positive regulation of cell aging	2/57	23/17949	0.00240168	0.00592089	0.00183344	TP53/CDKN2A	2
cell killing	4/57	177/17949	0.00240323	0.00592089	0.00183344	ICAM1/CASP8/BCL2L1/IFNG	4
negative regulation of dna binding transcription factor activity	4/57	177/17949	0.00240323	0.00592089	0.00183344	IL10/NFKBIA/HMOX1/CDKN2A	4
regulation of cation channel activity	4/57	177/17949	0.00240323	0.00592089	0.00183344	MMP9/CCL2/IFNG/CAV1	4
skin epidermis development	3/57	84/17949	0.00241138	0.0059363	0.00183822	TNF/EGFR/RELA	3
regulation of protein stability	5/57	295/17949	0.00241491	0.00594029	0.00183945	TP53/CASP3/PTEN/MAPK1/CDKN1A	5
positive regulation of lipid transport	3/57	85/17949	0.00249401	0.00613006	0.00189821	IL1B/NFKBIA/CAV1	3
gastrulation	4/57	179/17949	0.00250292	0.00614228	0.001902	TP53/MMP9/IL10/MMP2	4
positive regulation of wnt signaling pathway	4/57	179/17949	0.00250292	0.00614228	0.001902	EGFR/EGF/CAV1/COL1A1	4
negative regulation of transforming growth factor beta receptor signaling pathway	3/57	86/17949	0.00257838	0.0063225	0.00195781	TP53/PPARA/CAV1	3
regulation of insulin like growth factor receptor signaling pathway	2/57	24/17949	0.00261469	0.00636655	0.00197145	AR/IGFBP3	2
modulation by symbiont of host cellular process	2/57	24/17949	0.00261469	0.00636655	0.00197145	CASP8/BCL2L1	2
response to leptin	2/57	24/17949	0.00261469	0.00636655	0.00197145	CCND1/PTEN	2
negative regulation of myoblast differentiation	2/57	24/17949	0.00261469	0.00636655	0.00197145	TNF/CXCL10	2
positive regulation of glycolytic process	2/57	24/17949	0.00261469	0.00636655	0.00197145	HIF1A/IFNG	2
positive regulation of coagulation	2/57	24/17949	0.00261469	0.00636655	0.00197145	SERPINE1/NFE2L2	2
positive regulation of cytokine production involved in inflammatory response	2/57	24/17949	0.00261469	0.00636655	0.00197145	TNF/IL6	2
apoptotic dna fragmentation	2/57	24/17949	0.00261469	0.00636655	0.00197145	IL6/CASP3	2
regulation of endothelial cell chemotaxis	2/57	24/17949	0.00261469	0.00636655	0.00197145	VEGFA/HSPB1	2
membrane depolarization	3/57	87/17949	0.00266449	0.00647269	0.00200431	JUN/CAV1/PARP1	3
negative regulation of cation transmembrane transport	3/57	87/17949	0.00266449	0.00647269	0.00200431	MMP9/PTEN/CAV1	3
activation of cysteine type endopeptidase activity involved in apoptotic process	3/57	87/17949	0.00266449	0.00647269	0.00200431	TNF/PPARG/CASP8	3
smooth muscle cell migration	3/57	88/17949	0.00275237	0.0066706	0.0020656	SERPINE1/NFE2L2/IGFBP3	3
positive regulation of proteasomal ubiquitin dependent protein catabolic process	3/57	88/17949	0.00275237	0.0066706	0.0020656	AKT1/CAV1/NFE2L2	3
kidney morphogenesis	3/57	88/17949	0.00275237	0.0066706	0.0020656	VEGFA/MYC/STAT1	3
regulation of chromatin organization	4/57	185/17949	0.00281903	0.00682686	0.00211399	TP53/VEGFA/IL1B/MAPK8	4
negative regulation of chemokine production	2/57	25/17949	0.00283627	0.00683681	0.00211707	IL6/IL10	2
positive regulation of receptor internalization	2/57	25/17949	0.00283627	0.00683681	0.00211707	VEGFA/EGF	2
response to immobilization stress	2/57	25/17949	0.00283627	0.00683681	0.00211707	PPARG/FOS	2
regulation of receptor binding	2/57	25/17949	0.00283627	0.00683681	0.00211707	MMP9/IL10	2
negative regulation of vascular endothelial cell proliferation	2/57	25/17949	0.00283627	0.00683681	0.00211707	PPARG/CCL2	2
positive regulation of transcription regulatory region dna binding	2/57	25/17949	0.00283627	0.00683681	0.00211707	IFNG/PARP1	2
bone remodeling	3/57	89/17949	0.00284201	0.00684537	0.00211972	IL6/EGFR/PRKCA	3
synaptic transmission glutamatergic	3/57	90/17949	0.00293344	0.00704929	0.00218286	TNF/EGFR/CCL2	3
renal tubule development	3/57	90/17949	0.00293344	0.00704929	0.00218286	VEGFA/MYC/STAT1	3
positive regulation of tumor necrosis factor superfamily cytokine production	3/57	90/17949	0.00293344	0.00704929	0.00218286	IL6/IFNG/HSPB1	3
negative regulation of protein modification by small protein conjugation or removal	3/57	91/17949	0.00302667	0.00726772	0.0022505	AKT1/RELA/CAV1	3
response to salt stress	2/57	26/17949	0.00306638	0.0073349	0.0022713	TP53/TNF	2
mammary gland epithelial cell proliferation	2/57	26/17949	0.00306638	0.0073349	0.0022713	CCND1/MAPK1	2
regulation of positive chemotaxis	2/57	26/17949	0.00306638	0.0073349	0.0022713	VEGFA/CXCL8	2
regulation of lymphocyte chemotaxis	2/57	26/17949	0.00306638	0.0073349	0.0022713	CCL2/CXCL10	2
regulation of bicellular tight junction assembly	2/57	26/17949	0.00306638	0.0073349	0.0022713	TNF/IKBKB	2
atp metabolic process	5/57	313/17949	0.00311622	0.00744842	0.00230645	TP53/HIF1A/IFNG/PPARA/PARP1	5
osteoclast differentiation	3/57	92/17949	0.0031217	0.0074501	0.00230698	TNF/FOS/IFNG	3
negative regulation of nf kappab transcription factor activity	3/57	92/17949	0.0031217	0.0074501	0.00230698	IL10/NFKBIA/CDKN2A	3
cell surface receptor signaling pathway involved in cell cell signaling	7/57	613/17949	0.00314845	0.00750821	0.00232497	AKT1/EGFR/EGF/CCND1/PTEN/CAV1/COL1A1	7
oligodendrocyte differentiation	3/57	93/17949	0.00321854	0.00766952	0.00237492	PTEN/PPARG/ERBB2	3
nucleobase containing small molecule metabolic process	7/57	617/17949	0.00326376	0.00776623	0.00240487	PTGS2/HIF1A/IFNG/NOS3/MAPK1/PPARA/PARP1	7
protein modification by small protein conjugation or removal	10/57	1160/17949	0.0032641	0.00776623	0.00240487	AKT1/TP53/HIF1A/MYC/PTEN/NFKBIA/RELA/AR/CAV1/NFE2L2	10
t cell lineage commitment	2/57	27/17949	0.00330496	0.00783361	0.00242573	TP53/IL6	2
positive regulation of lipid catabolic process	2/57	27/17949	0.00330496	0.00783361	0.00242573	IL1B/PPARA	2
regulation of monocyte chemotaxis	2/57	27/17949	0.00330496	0.00783361	0.00242573	SERPINE1/CXCL10	2
positive regulation of release of cytochrome c from mitochondria	2/57	27/17949	0.00330496	0.00783361	0.00242573	TP53/MMP9	2
negative regulation of response to oxidative stress	2/57	27/17949	0.00330496	0.00783361	0.00242573	IL10/NFE2L2	2
regulation of carbohydrate biosynthetic process	3/57	96/17949	0.00352011	0.00833724	0.00258169	AKT1/EGF/PPARA	3
carbohydrate catabolic process	4/57	197/17949	0.00353146	0.00835145	0.00258609	TP53/HIF1A/IFNG/PPARA	4
immunoglobulin production	4/57	197/17949	0.00353146	0.00835145	0.00258609	TNF/IL6/IL10/IL2	4
b cell homeostasis	2/57	28/17949	0.00355196	0.00835565	0.00258739	CASP3/HIF1A	2
maternal placenta development	2/57	28/17949	0.00355196	0.00835565	0.00258739	AKT1/MAPK1	2
interferon alpha production	2/57	28/17949	0.00355196	0.00835565	0.00258739	IL10/STAT1	2
regulation of dna methylation	2/57	28/17949	0.00355196	0.00835565	0.00258739	MYC/PARP1	2
mammary gland duct morphogenesis	2/57	28/17949	0.00355196	0.00835565	0.00258739	AR/PGR	2
cellular response to gamma radiation	2/57	28/17949	0.00355196	0.00835565	0.00258739	TP53/CDKN1A	2
positive regulation of sprouting angiogenesis	2/57	28/17949	0.00355196	0.00835565	0.00258739	VEGFA/IL10	2
calcium mediated signaling	4/57	198/17949	0.00359585	0.00845255	0.00261739	TNF/EGFR/CXCL8/VCAM1	4
defense response to gram positive bacterium	3/57	98/17949	0.00373044	0.00876234	0.00271332	TNF/IL6/CRP	3
receptor mediated endocytosis	5/57	327/17949	0.0037556	0.0088148	0.00272956	VEGFA/EGF/CXCL8/SERPINE1/CAV1	5
chromatin organization	8/57	807/17949	0.00378311	0.00887269	0.00274749	TP53/VEGFA/IL1B/MYC/RELA/CDKN2A/MAPK8/PRKCA	8
modulation by virus of host process	2/57	29/17949	0.00380731	0.00888278	0.00275062	CASP8/BCL2L1	2
positive regulation of steroid metabolic process	2/57	29/17949	0.00380731	0.00888278	0.00275062	TNF/IFNG	2
cellular response to dexamethasone stimulus	2/57	29/17949	0.00380731	0.00888278	0.00275062	EGFR/ICAM1	2
regulation of ruffle assembly	2/57	29/17949	0.00380731	0.00888278	0.00275062	ICAM1/CAV1	2
regulation of execution phase of apoptosis	2/57	29/17949	0.00380731	0.00888278	0.00275062	TP53/BCL2L1	2
positive regulation of p38mapk cascade	2/57	29/17949	0.00380731	0.00888278	0.00275062	VEGFA/IL1B	2
negative regulation of potassium ion transmembrane transport	2/57	29/17949	0.00380731	0.00888278	0.00275062	PTEN/CAV1	2
sensory perception of pain	3/57	99/17949	0.00383843	0.00894203	0.00276896	CCL2/IL10/MAPK1	3
dna methylation or demethylation	3/57	99/17949	0.00383843	0.00894203	0.00276896	MYC/FOS/PARP1	3
organic cyclic compound catabolic process	7/57	637/17949	0.00388975	0.00905483	0.00280389	AKT1/IL6/CASP3/HMOX1/NFE2L2/HSPB1/PRKCA	7
cd4 positive alpha beta t cell activation	3/57	100/17949	0.00394831	0.00916383	0.00283765	IL6/IFNG/IL2	3
negative regulation of lipid metabolic process	3/57	100/17949	0.00394831	0.00916383	0.00283765	AKT1/TNF/IL1B	3
heart growth	3/57	100/17949	0.00394831	0.00916383	0.00283765	PTEN/MAPK1/PPARA	3
positive regulation of chromatin organization	3/57	100/17949	0.00394831	0.00916383	0.00283765	TP53/VEGFA/IL1B	3
canonical wnt signaling pathway	5/57	333/17949	0.00405661	0.00933755	0.00289144	EGFR/EGF/PTEN/CAV1/COL1A1	5
muscle cell migration	3/57	101/17949	0.00406009	0.00933755	0.00289144	SERPINE1/NFE2L2/IGFBP3	3
muscle hypertrophy	3/57	101/17949	0.00406009	0.00933755	0.00289144	PPARA/PARP1/PRKCA	3
positive regulation of lymphocyte differentiation	3/57	101/17949	0.00406009	0.00933755	0.00289144	IL10/IFNG/IL2	3
positive regulation of peptidyl threonine phosphorylation	2/57	30/17949	0.00407098	0.00933755	0.00289144	EGF/MAPK1	2
negative regulation of peptidyl serine phosphorylation	2/57	30/17949	0.00407098	0.00933755	0.00289144	PTEN/CAV1	2
response to prostaglandin	2/57	30/17949	0.00407098	0.00933755	0.00289144	AKT1/PPARG	2
cell death in response to hydrogen peroxide	2/57	30/17949	0.00407098	0.00933755	0.00289144	IL10/NFE2L2	2
regulation of b cell differentiation	2/57	30/17949	0.00407098	0.00933755	0.00289144	IL10/IL2	2
leukocyte tethering or rolling	2/57	30/17949	0.00407098	0.00933755	0.00289144	TNF/VCAM1	2
positive regulation of synaptic transmission glutamatergic	2/57	30/17949	0.00407098	0.00933755	0.00289144	EGFR/CCL2	2
negative regulation of cardiac muscle tissue growth	2/57	30/17949	0.00407098	0.00933755	0.00289144	PTEN/PPARA	2
placenta blood vessel development	2/57	30/17949	0.00407098	0.00933755	0.00289144	AKT1/MAPK1	2
interleukin 6 mediated signaling pathway	2/57	30/17949	0.00407098	0.00933755	0.00289144	IL6/STAT1	2
cellular response to vitamin	2/57	30/17949	0.00407098	0.00933755	0.00289144	PPARG/COL1A1	2
negative regulation of biomineralization	2/57	30/17949	0.00407098	0.00933755	0.00289144	HIF1A/NOS3	2
endomembrane system organization	6/57	482/17949	0.00414243	0.00949446	0.00294003	AKT1/PTEN/MAPK1/AR/CAV1/PRKCA	6
cellular macromolecule catabolic process	10/57	1200/17949	0.00415828	0.0095238	0.00294911	AKT1/IL6/CASP3/EGF/PTEN/CASP8/CAV1/NFE2L2/HSPB1/PRKCA	10
neutrophil chemotaxis	3/57	102/17949	0.00417379	0.00954533	0.00295578	CXCL8/CCL2/CXCL10	3
t cell mediated immunity	3/57	102/17949	0.00417379	0.00954533	0.00295578	IL6/IL1B/ICAM1	3
skeletal system development	6/57	485/17949	0.00426919	0.00975636	0.00302113	TP53/HIF1A/MMP9/MMP2/RUNX2/COL1A1	6
cardiac muscle tissue development	4/57	208/17949	0.00428432	0.00978379	0.00302962	VEGFA/PTEN/MAPK1/PPARA	4
ras protein signal transduction	5/57	338/17949	0.00432038	0.00985891	0.00305288	TP53/JUN/CDKN2A/CDKN1A/RAF1	5
positive regulation of sterol transport	2/57	31/17949	0.0043429	0.00986707	0.00305541	NFKBIA/CAV1	2
prostanoid biosynthetic process	2/57	31/17949	0.0043429	0.00986707	0.00305541	IL1B/PTGS2	2
embryonic digestive tract development	2/57	31/17949	0.0043429	0.00986707	0.00305541	TNF/CXCL8	2
negative regulation of lymphocyte apoptotic process	2/57	31/17949	0.0043429	0.00986707	0.00305541	HIF1A/IL2	2
regulation of autophagy of mitochondrion	2/57	31/17949	0.0043429	0.00986707	0.00305541	TP53/HIF1A	2
dna catabolic process endonucleolytic	2/57	31/17949	0.0043429	0.00986707	0.00305541	IL6/CASP3	2
cell cycle checkpoint	4/57	209/17949	0.00435772	0.00989355	0.00306361	TP53/CCND1/BCL2L1/CDKN1A	4
regulation of dna recombination	3/57	104/17949	0.00440696	0.00999807	0.00309597	IL10/IL2/PARP1	3
regulation of dephosphorylation	4/57	210/17949	0.00443197	0.0100475	0.00311128	TNF/IFNG/IKBKB/IGFBP3	4
molting cycle	3/57	105/17949	0.00452645	0.0102468	0.00317301	TNF/EGFR/RELA	3
negative regulation of hemopoiesis	3/57	105/17949	0.00452645	0.0102468	0.00317301	MYC/ERBB2/IL2	3
endothelial cell chemotaxis	2/57	32/17949	0.00462302	0.0104201	0.00322667	VEGFA/HSPB1	2
positive regulation of erythrocyte differentiation	2/57	32/17949	0.00462302	0.0104201	0.00322667	HIF1A/STAT1	2
regulation of protein export from nucleus	2/57	32/17949	0.00462302	0.0104201	0.00322667	TP53/IL1B	2
neurotrophin trk receptor signaling pathway	2/57	32/17949	0.00462302	0.0104201	0.00322667	CASP3/RAF1	2
regulation of inflammatory response to antigenic stimulus	2/57	32/17949	0.00462302	0.0104201	0.00322667	TNF/IL10	2
cellular response to alkaloid	2/57	32/17949	0.00462302	0.0104201	0.00322667	CASP3/ICAM1	2
mitotic dna integrity checkpoint	3/57	106/17949	0.0046479	0.0104536	0.00323703	TP53/CCND1/CDKN1A	3
regulation of receptor mediated endocytosis	3/57	106/17949	0.0046479	0.0104536	0.00323703	VEGFA/EGF/SERPINE1	3
nephron epithelium development	3/57	106/17949	0.0046479	0.0104536	0.00323703	VEGFA/MYC/STAT1	3
organophosphate metabolic process	9/57	1024/17949	0.00469253	0.0105464	0.00326576	TP53/PTGS2/HIF1A/PTEN/IFNG/NOS3/MAPK1/PPARA/PARP1	9
alpha beta t cell differentiation	3/57	107/17949	0.0047713	0.0106927	0.00331105	IL6/IFNG/IL2	3
negative regulation of developmental growth	3/57	107/17949	0.0047713	0.0106927	0.00331105	PTEN/CDKN1A/PPARA	3
positive regulation of cell cycle phase transition	3/57	107/17949	0.0047713	0.0106927	0.00331105	AKT1/EGFR/CCND1	3
positive regulation of response to dna damage stimulus	3/57	107/17949	0.0047713	0.0106927	0.00331105	MYC/EGFR/PARP1	3
regulation of cell cycle arrest	3/57	108/17949	0.00489668	0.0109514	0.00339117	TP53/CCND1/CDKN1A	3
regulation of vascular endothelial growth factor receptor signaling pathway	2/57	33/17949	0.00491129	0.0109514	0.00339117	IL1B/HIF1A	2
maintenance of blood brain barrier	2/57	33/17949	0.00491129	0.0109514	0.00339117	IL6/VEGFA	2
negative regulation of b cell activation	2/57	33/17949	0.00491129	0.0109514	0.00339117	CASP3/IL10	2
positive regulation of telomerase activity	2/57	33/17949	0.00491129	0.0109514	0.00339117	MYC/MAPK1	2
head morphogenesis	2/57	33/17949	0.00491129	0.0109514	0.00339117	MMP2/COL1A1	2
t helper 17 type immune response	2/57	33/17949	0.00491129	0.0109514	0.00339117	IL6/IL2	2
negative regulation of anion transport	4/57	217/17949	0.00497579	0.0110873	0.00343325	AKT1/TNF/IL1B/EGF	4
small gtpase mediated signal transduction	6/57	501/17949	0.00499451	0.0111211	0.00344371	TP53/JUN/HMOX1/CDKN2A/CDKN1A/RAF1	6
establishment of protein localization to membrane	5/57	351/17949	0.00506339	0.0112664	0.00348872	TP53/EGFR/ERBB2/CASP8/MAPK8	5
b cell mediated immunity	4/57	219/17949	0.00513904	0.0114266	0.00353832	TNF/IL10/IL2/CRP	4
lipid oxidation	3/57	110/17949	0.00515338	0.0114503	0.00354567	AKT1/PPARG/PPARA	3
regulation of platelet activation	2/57	34/17949	0.00520766	0.0115218	0.00356779	NOS3/PRKCA	2
anoikis	2/57	34/17949	0.00520766	0.0115218	0.00356779	AKT1/CAV1	2
myd88 independent toll like receptor signaling pathway	2/57	34/17949	0.00520766	0.0115218	0.00356779	CASP8/IKBKB	2
regulation of t cell apoptotic process	2/57	34/17949	0.00520766	0.0115218	0.00356779	TP53/HIF1A	2
cellular response to lipoprotein particle stimulus	2/57	34/17949	0.00520766	0.0115218	0.00356779	AKT1/PPARG	2
protein adp ribosylation	2/57	34/17949	0.00520766	0.0115218	0.00356779	IFNG/PARP1	2
positive regulation of lipid localization	3/57	111/17949	0.00528472	0.011684	0.00361803	IL1B/NFKBIA/CAV1	3
axon development	6/57	507/17949	0.00528868	0.0116845	0.00361818	VEGFA/CASP3/PTEN/ERBB2/MAPK1/PRKCA	6
chromosome organization	10/57	1244/17949	0.00535723	0.0118275	0.00366248	TP53/VEGFA/IL1B/MYC/RELA/CDKN2A/MAPK8/MAPK1/PARP1/PRKCA	10
superoxide anion generation	2/57	35/17949	0.00551207	0.0121351	0.00375772	EGFR/CRP	2
regulation of isotype switching	2/57	35/17949	0.00551207	0.0121351	0.00375772	IL10/IL2	2
positive regulation of response to endoplasmic reticulum stress	2/57	35/17949	0.00551207	0.0121351	0.00375772	CAV1/NFE2L2	2
cellular component disassembly involved in execution phase of apoptosis	2/57	35/17949	0.00551207	0.0121351	0.00375772	IL6/CASP3	2
intracellular steroid hormone receptor signaling pathway	3/57	113/17949	0.00555342	0.0122175	0.00378324	AR/PGR/PARP1	3
protein processing	4/57	224/17949	0.00556283	0.0122296	0.00378699	CASP3/CASP8/SERPINE1/PARP1	4
cell cell signaling by wnt	6/57	514/17949	0.00564782	0.0124077	0.00384214	EGFR/EGF/CCND1/PTEN/CAV1/COL1A1	6
negative regulation of epithelial cell migration	3/57	114/17949	0.0056908	0.0124934	0.00386866	TNF/PTEN/PPARG	3
muscle cell differentiation	5/57	362/17949	0.0057597	0.0126357	0.00391274	AKT1/VEGFA/CASP3/PPARA/CXCL10	5
schwann cell differentiation	2/57	36/17949	0.00582447	0.0127064	0.00393464	AKT1/RELA	2
t cell cytokine production	2/57	36/17949	0.00582447	0.0127064	0.00393464	IL6/IL1B	2
type 2 immune response	2/57	36/17949	0.00582447	0.0127064	0.00393464	IL6/IL10	2
negative regulation of potassium ion transport	2/57	36/17949	0.00582447	0.0127064	0.00393464	PTEN/CAV1	2
regulatory t cell differentiation	2/57	36/17949	0.00582447	0.0127064	0.00393464	IFNG/IL2	2
cellular response to estradiol stimulus	2/57	36/17949	0.00582447	0.0127064	0.00393464	EGFR/IL10	2
positive regulation of dna templated transcription initiation	2/57	36/17949	0.00582447	0.0127064	0.00393464	TP53/JUN	2
regulation of nmda receptor activity	2/57	36/17949	0.00582447	0.0127064	0.00393464	CCL2/IFNG	2
mucopolysaccharide metabolic process	3/57	115/17949	0.00583021	0.0127079	0.0039351	AKT1/IL1B/EGF	3
cellular lipid metabolic process	9/57	1059/17949	0.00583328	0.0127079	0.0039351	AKT1/TNF/IL1B/PTGS2/EGFR/PTEN/PPARG/PPARA/CAV1	9
modulation by symbiont of host process	2/57	37/17949	0.00614481	0.0133494	0.00413372	CASP8/BCL2L1	2
negative regulation of organ growth	2/57	37/17949	0.00614481	0.0133494	0.00413372	PTEN/PPARA	2
dopaminergic neuron differentiation	2/57	37/17949	0.00614481	0.0133494	0.00413372	VEGFA/HIF1A	2
regulation of response to reactive oxygen species	2/57	37/17949	0.00614481	0.0133494	0.00413372	IL10/NFE2L2	2
generation of precursor metabolites and energy	6/57	524/17949	0.00619157	0.0134416	0.00416229	AKT1/TP53/HIF1A/MYC/IFNG/PPARA	6
amide biosynthetic process	8/57	877/17949	0.00621506	0.0134832	0.00417517	AKT1/TNF/IL6/EGFR/ERBB2/MAPK1/NFE2L2/HSPB1	8
innate immune response activating signal transduction	3/57	118/17949	0.0062607	0.013554	0.00419709	RELA/IKBKB/RAF1	3
positive regulation of calcium ion transport	3/57	118/17949	0.0062607	0.013554	0.00419709	CCL2/CXCL10/CAV1	3
positive regulation of stress activated protein kinase signaling cascade	3/57	118/17949	0.0062607	0.013554	0.00419709	TNF/VEGFA/IL1B	3
regulation of phosphoprotein phosphatase activity	3/57	119/17949	0.0064083	0.0138639	0.00429307	TNF/IKBKB/IGFBP3	3
positive regulation of muscle hypertrophy	2/57	38/17949	0.00647303	0.0139172	0.00430957	PARP1/PRKCA	2
cortical actin cytoskeleton organization	2/57	38/17949	0.00647303	0.0139172	0.00430957	TNF/IKBKB	2
regulation of polysaccharide biosynthetic process	2/57	38/17949	0.00647303	0.0139172	0.00430957	AKT1/EGF	2
neurotrophin signaling pathway	2/57	38/17949	0.00647303	0.0139172	0.00430957	CASP3/RAF1	2
positive regulation of glucose import	2/57	38/17949	0.00647303	0.0139172	0.00430957	AKT1/NFE2L2	2
macrophage chemotaxis	2/57	38/17949	0.00647303	0.0139172	0.00430957	CCL2/MAPK1	2
positive regulation of b cell mediated immunity	2/57	38/17949	0.00647303	0.0139172	0.00430957	TNF/IL2	2
response to dexamethasone	2/57	38/17949	0.00647303	0.0139172	0.00430957	EGFR/ICAM1	2
amyloid beta clearance	2/57	38/17949	0.00647303	0.0139172	0.00430957	TNF/IFNG	2
positive regulation of autophagy	3/57	120/17949	0.00655798	0.0140902	0.00436312	HIF1A/HMOX1/IFNG	3
negative regulation of defense response	4/57	236/17949	0.00667405	0.0143297	0.0044373	PPARG/IL10/IL2/PPARA	4
negative regulation of protein catabolic process	3/57	121/17949	0.00670973	0.0143865	0.0044549	EGFR/IL10/RELA	3
dna modification	3/57	121/17949	0.00670973	0.0143865	0.0044549	MYC/FOS/PARP1	3
histone phosphorylation	2/57	39/17949	0.0068091	0.0145596	0.00450849	IL1B/PRKCA	2
columnar cuboidal epithelial cell development	2/57	39/17949	0.0068091	0.0145596	0.00450849	HIF1A/CDKN1A	2
regulation of intracellular estrogen receptor signaling pathway	2/57	39/17949	0.0068091	0.0145596	0.00450849	AR/PARP1	2
negative regulation of cellular response to insulin stimulus	2/57	39/17949	0.0068091	0.0145596	0.00450849	IL1B/RELA	2
exocytosis	8/57	891/17949	0.00681968	0.0145723	0.00451241	VEGFA/EGF/MMP9/HMOX1/IFNG/SERPINE1/MAPK1/MPO	8
sterol transport	3/57	122/17949	0.00686357	0.014646	0.00453524	EGF/NFKBIA/CAV1	3
neutrophil migration	3/57	122/17949	0.00686357	0.014646	0.00453524	CXCL8/CCL2/CXCL10	3
heart morphogenesis	4/57	239/17949	0.00697324	0.0148699	0.00460457	TP53/VEGFA/HIF1A/NOS3	4
odontogenesis	3/57	123/17949	0.00701949	0.0149583	0.00463195	SERPINE1/PPARA/COL1A1	3
positive regulation of b cell proliferation	2/57	40/17949	0.00715294	0.0151806	0.00470077	IL2/CDKN1A	2
positive regulation of interleukin 12 production	2/57	40/17949	0.00715294	0.0151806	0.00470077	RELA/IFNG	2
negative regulation of blood pressure	2/57	40/17949	0.00715294	0.0151806	0.00470077	NOS3/PPARA	2
positive regulation of epithelial cell apoptotic process	2/57	40/17949	0.00715294	0.0151806	0.00470077	IL6/CCL2	2
positive regulation of protein import	2/57	40/17949	0.00715294	0.0151806	0.00470077	IFNG/MAPK1	2
dna catabolic process	2/57	40/17949	0.00715294	0.0151806	0.00470077	IL6/CASP3	2
intracellular transport	12/57	1730/17949	0.0072507	0.0153776	0.00476178	AKT1/TP53/IL1B/HIF1A/NFKBIA/ERBB2/CASP8/IFNG/MAPK8/MAPK1/CDKN1A/HSPB1	12
epithelial tube formation	3/57	125/17949	0.00733764	0.0155514	0.0048156	CASP3/HIF1A/EGF	3
protein containing complex subunit organization	13/57	1959/17949	0.00737843	0.0156273	0.00483909	TP53/TNF/VEGFA/MYC/EGF/ICAM1/CASP8/IFNG/MMP3/CAV1/MPO/PARP1/RAF1	13
ensheathment of neurons	3/57	126/17949	0.00749988	0.0158406	0.00490516	AKT1/PTEN/ERBB2	3
positive regulation of glucose metabolic process	2/57	41/17949	0.00750452	0.0158406	0.00490516	AKT1/PPARA	2
prostate gland development	2/57	41/17949	0.00750452	0.0158406	0.00490516	PTEN/AR	2
membrane biogenesis	2/57	41/17949	0.00750452	0.0158406	0.00490516	PTEN/CAV1	2
regulation of calcium ion import	2/57	41/17949	0.00750452	0.0158406	0.00490516	EGF/CCL2	2
cell morphogenesis involved in differentiation	7/57	723/17949	0.00767928	0.0161986	0.005016	VEGFA/CASP3/PTEN/ERBB2/MAPK1/AR/PRKCA	7
platelet degranulation	3/57	128/17949	0.00783071	0.0165068	0.00511146	VEGFA/EGF/SERPINE1	3
regulation of myelination	2/57	42/17949	0.00786379	0.0165319	0.00511923	AKT1/PTEN	2
positive regulation of glial cell differentiation	2/57	42/17949	0.00786379	0.0165319	0.00511923	PPARG/RELA	2
response to copper ion	2/57	42/17949	0.00786379	0.0165319	0.00511923	ICAM1/NFE2L2	2
transforming growth factor beta production	2/57	42/17949	0.00786379	0.0165319	0.00511923	PTGS2/HIF1A	2
lipid biosynthetic process	7/57	728/17949	0.00796256	0.0167283	0.00518004	AKT1/TNF/IL1B/PTGS2/PTEN/IFNG/PPARA	7
type i interferon production	3/57	129/17949	0.00799932	0.0167943	0.00520046	IL10/RELA/STAT1	3
learning	3/57	130/17949	0.00817006	0.0171297	0.00530433	JUN/HIF1A/FOS	3
regulation of cellular response to transforming growth factor beta stimulus	3/57	130/17949	0.00817006	0.0171297	0.00530433	TP53/PPARA/CAV1	3
ovulation cycle process	2/57	43/17949	0.00823068	0.0171991	0.00532582	CASP3/PGR	2
positive regulation of mitotic nuclear division	2/57	43/17949	0.00823068	0.0171991	0.00532582	IL1B/EGF	2
trabecula morphogenesis	2/57	43/17949	0.00823068	0.0171991	0.00532582	MMP2/COL1A1	2
ruffle assembly	2/57	43/17949	0.00823068	0.0171991	0.00532582	ICAM1/CAV1	2
regulation of dna templated transcription initiation	2/57	43/17949	0.00823068	0.0171991	0.00532582	TP53/JUN	2
stem cell differentiation	4/57	251/17949	0.0082588	0.0172463	0.00534044	TP53/HIF1A/MAPK1/NFE2L2	4
kidney epithelium development	3/57	131/17949	0.00834295	0.0174104	0.00539125	VEGFA/MYC/STAT1	3
regulation of proteasomal ubiquitin dependent protein catabolic process	3/57	132/17949	0.00851798	0.0177638	0.00550069	AKT1/CAV1/NFE2L2	3
endodermal cell differentiation	2/57	44/17949	0.00860516	0.0179217	0.00554957	MMP9/MMP2	2
intrinsic apoptotic signaling pathway in response to dna damage by p53 class mediator	2/57	44/17949	0.00860516	0.0179217	0.00554957	TP53/CDKN1A	2
activation of immune response	6/57	563/17949	0.00868314	0.018072	0.00559613	IL1B/RELA/MAPK1/IKBKB/CRP/RAF1	6
nucleotide phosphorylation	3/57	133/17949	0.00869517	0.018085	0.00560016	HIF1A/IFNG/PPARA	3
negative regulation of cellular catabolic process	4/57	255/17949	0.00871967	0.0181239	0.0056122	AKT1/TP53/IL10/HMOX1	4
positive regulation of response to biotic stimulus	4/57	256/17949	0.00883747	0.0183566	0.00568424	RELA/IKBKB/PRKCA/RAF1	4
positive regulation of glucose transmembrane transport	2/57	45/17949	0.00898717	0.0185933	0.00575755	AKT1/NFE2L2	2
endocrine pancreas development	2/57	45/17949	0.00898717	0.0185933	0.00575755	AKT1/IL6	2
regulation of polysaccharide metabolic process	2/57	45/17949	0.00898717	0.0185933	0.00575755	AKT1/EGF	2
positive regulation of dna recombination	2/57	45/17949	0.00898717	0.0185933	0.00575755	IL2/PARP1	2
thymus development	2/57	45/17949	0.00898717	0.0185933	0.00575755	MAPK1/RAF1	2
fat soluble vitamin metabolic process	2/57	45/17949	0.00898717	0.0185933	0.00575755	TNF/IFNG	2
rhythmic behavior	2/57	46/17949	0.00937666	0.0192969	0.00597542	TP53/PTEN	2
body morphogenesis	2/57	46/17949	0.00937666	0.0192969	0.00597542	MMP2/COL1A1	2
regulation of cyclase activity	2/57	46/17949	0.00937666	0.0192969	0.00597542	MAPK8/NOS3	2
positive regulation of fibroblast proliferation	2/57	46/17949	0.00937666	0.0192969	0.00597542	MYC/CDKN1A	2
activated t cell proliferation	2/57	46/17949	0.00937666	0.0192969	0.00597542	CASP3/IL2	2
vascular endothelial cell proliferation	2/57	46/17949	0.00937666	0.0192969	0.00597542	PPARG/CCL2	2
negative regulation of leukocyte apoptotic process	2/57	46/17949	0.00937666	0.0192969	0.00597542	HIF1A/IL2	2
negative regulation of cation channel activity	2/57	46/17949	0.00937666	0.0192969	0.00597542	MMP9/CAV1	2
regulation of nervous system process	3/57	137/17949	0.00942558	0.0193848	0.00600264	PTEN/IL10/NOS3	3
calcium ion transport	5/57	409/17949	0.00950805	0.0195416	0.00605118	EGF/CCL2/ICAM1/CXCL10/CAV1	5
cellular response to carbohydrate stimulus	3/57	138/17949	0.00961362	0.0197326	0.00611033	HIF1A/ICAM1/RAF1	3
nephron development	3/57	138/17949	0.00961362	0.0197326	0.00611033	VEGFA/MYC/STAT1	3
heterophilic cell cell adhesion via plasma membrane cell adhesion molecules	2/57	47/17949	0.00977359	0.0200083	0.00619571	ICAM1/VCAM1	2
regulation of collagen metabolic process	2/57	47/17949	0.00977359	0.0200083	0.00619571	IL6/PPARG	2
regulation of protein autophosphorylation	2/57	47/17949	0.00977359	0.0200083	0.00619571	VEGFA/CAV1	2
regulation of erythrocyte differentiation	2/57	47/17949	0.00977359	0.0200083	0.00619571	HIF1A/STAT1	2
morphogenesis of embryonic epithelium	3/57	140/17949	0.00999628	0.0204508	0.00633273	CASP3/HIF1A/AR	3

## Sheet: GO-CC
Description	GeneRatio	BgRatio	pvalue	p.adjust	qvalue	geneID	Count
membrane microdomain	10/51	323/14140	1.87439e-07	3.26143e-05	2.30846e-05	TNF/CASP3/EGFR/ICAM1/HMOX1/CASP8/NOS3/MAPK1/IKBKB/CAV1	10
transcription regulator complex	9/51	409/14140	1.34485e-05	0.000964091	0.000682388	TP53/JUN/HIF1A/CCND1/PPARG/FOS/RELA/PARP1/AHR	9
chromatin	15/51	1222/14140	1.66223e-05	0.000964091	0.000682388	TP53/JUN/HIF1A/MYC/PPARG/FOS/RELA/CDKN2A/STAT1/PPARA/AR/NFE2L2/PGR/RUNX2/AHR	15
caveola	4/51	81/14140	0.000203502	0.00885232	0.00626571	HMOX1/NOS3/MAPK1/CAV1	4
chromosome	16/51	1782/14140	0.00035545	0.0103169	0.00730236	TP53/JUN/HIF1A/MYC/PPARG/FOS/RELA/CDKN2A/STAT1/PPARA/AR/NFE2L2/PGR/PARP1/RUNX2/AHR	16
rna polymerase ii transcription regulator complex	5/51	170/14140	0.000355756	0.0103169	0.00730236	TP53/JUN/HIF1A/PPARG/FOS	5
death inducing signaling complex	2/51	9/14140	0.000451801	0.0112305	0.00794898	CASP3/CASP8	2
plasma membrane raft	4/51	112/14140	0.000699777	0.0152202	0.0107729	HMOX1/NOS3/MAPK1/CAV1	4
plasma membrane protein complex	9/51	701/14140	0.000803371	0.0155318	0.0109935	IL6/CASP3/EGFR/ERBB2/VCAM1/CASP8/IKBKB/CAV1/PRKCA	9
vesicle lumen	6/51	328/14140	0.00111267	0.01883	0.0133279	VEGFA/EGFR/EGF/SERPINE1/MAPK1/MPO	6
outer membrane	5/51	222/14140	0.0011904	0.01883	0.0133279	PTGS2/CASP8/BCL2L1/PGR/RAF1	5
platelet alpha granule lumen	3/51	67/14140	0.00179991	0.0251724	0.0178171	VEGFA/EGF/SERPINE1	3
pseudopodium	2/51	18/14140	0.00188069	0.0251724	0.0178171	MAPK1/RAF1	2
neuron projection cytoplasm	3/51	86/14140	0.00366487	0.043281	0.0306345	HIF1A/MAPK1/HSPB1	3
perinuclear region of cytoplasm	8/51	720/14140	0.00396433	0.043281	0.0306345	EGFR/PPARG/ERBB2/HMOX1/STAT1/CDKN1A/CAV1/PRKCA	8
external encapsulating structure	7/51	566/14140	0.00397986	0.043281	0.0306345	VEGFA/MMP9/MMP2/ICAM1/SERPINE1/MMP3/COL1A1	7
platelet alpha granule	3/51	91/14140	0.00429592	0.04397	0.0311221	VEGFA/EGF/SERPINE1	3
side of membrane	7/51	605/14140	0.00571497	0.0552447	0.0391024	AKT1/TNF/PTEN/ICAM1/VCAM1/IKBKB/CXCL10	7
protein kinase complex	3/51	104/14140	0.00623189	0.057071	0.0403951	CCND1/CDKN1A/IKBKB	3
anchoring junction	8/51	824/14140	0.00880673	0.0746	0.0528022	AKT1/VEGFA/EGFR/CCND1/ICAM1/MAPK1/CAV1/HSPB1	8
secretory vesicle	9/51	1004/14140	0.00900345	0.0746	0.0528022	VEGFA/EGF/MMP9/BCL2L1/SERPINE1/MAPK1/CAV1/MPO/COL1A1	9

## Sheet: GO-MF
Description	GeneRatio	BgRatio	pvalue	p.adjust	qvalue	geneID	Count
enzyme binding	33/57	1949/15762	3.19685e-16	9.91023e-14	4.7448e-14	AKT1/TP53/TNF/JUN/CASP3/PTGS2/HIF1A/EGFR/CCND1/PTEN/PPARG/NFKBIA/ERBB2/HMOX1/CASP8/BCL2L1/RELA/SERPINE1/CDKN2A/STAT1/MAPK8/MAPK1/CDKN1A/IKBKB/PPARA/AR/CAV1/PGR/PARP1/HSPB1/PRKCA/COL1A1/RAF1	33
signaling receptor binding	29/57	1634/15762	1.87076e-14	2.89968e-12	1.3883e-12	TP53/TNF/IL6/VEGFA/IL1B/CASP3/HIF1A/EGFR/EGF/CXCL8/PTEN/PPARG/CCL2/IL10/ICAM1/ERBB2/VCAM1/CASP8/IFNG/SERPINE1/STAT1/IL2/IKBKB/AR/CRP/CXCL10/CAV1/PARP1/PRKCA	29
transcription factor binding	19/57	634/15762	3.56444e-13	3.68326e-11	1.76346e-11	TP53/JUN/HIF1A/MYC/CCND1/PPARG/FOS/NFKBIA/RELA/CDKN2A/STAT1/MAPK1/PPARA/AR/NFE2L2/PGR/PARP1/HSPB1/AHR	19
dna binding transcription factor binding	15/57	376/15762	3.09871e-12	2.4015e-10	1.14979e-10	TP53/JUN/HIF1A/MYC/PPARG/FOS/NFKBIA/RELA/CDKN2A/STAT1/PPARA/AR/NFE2L2/PARP1/HSPB1	15
cytokine receptor binding	13/57	269/15762	9.78201e-12	6.06484e-10	2.90371e-10	TNF/IL6/VEGFA/IL1B/CASP3/CXCL8/CCL2/IL10/CASP8/IFNG/STAT1/IL2/CXCL10	13
rna polymerase ii specific dna binding transcription factor binding	12/57	271/15762	1.86088e-10	9.61452e-09	4.60322e-09	JUN/HIF1A/PPARG/FOS/NFKBIA/RELA/CDKN2A/STAT1/PPARA/NFE2L2/PARP1/HSPB1	12
identical protein binding	26/57	1924/15762	4.12295e-10	1.82588e-08	8.74189e-09	AKT1/TP53/TNF/VEGFA/JUN/EGFR/MMP9/PTEN/PPARG/NFKBIA/ERBB2/HMOX1/CASP8/BCL2L1/RELA/STAT1/MAPK1/IKBKB/CRP/CAV1/PGR/PARP1/HSPB1/COL1A1/AHR/RAF1	26
protein containing complex binding	21/57	1238/15762	7.27468e-10	2.81894e-08	1.34964e-08	TP53/JUN/IL1B/CASP3/MYC/EGFR/MMP9/CCND1/PTEN/FOS/ICAM1/VCAM1/CASP8/RELA/CDKN1A/PPARA/CRP/CAV1/PRKCA/AHR/RAF1	21
kinase binding	16/57	738/15762	4.34728e-09	1.4974e-07	7.16921e-08	AKT1/TP53/HIF1A/EGFR/CCND1/PTEN/BCL2L1/RELA/CDKN2A/MAPK1/CDKN1A/IKBKB/CAV1/PARP1/HSPB1/RAF1	16
cytokine activity	10/57	234/15762	1.00615e-08	3.11908e-07	1.49334e-07	TNF/IL6/VEGFA/IL1B/CXCL8/CCL2/IL10/IFNG/IL2/CXCL10	10
transcription coactivator binding	5/57	26/15762	3.20847e-08	9.04206e-07	4.32913e-07	RELA/PPARA/AR/PGR/AHR	5
transcription coregulator binding	6/57	61/15762	8.12789e-08	2.09971e-06	1.00529e-06	RELA/PPARA/AR/NFE2L2/PGR/AHR	6
core promoter sequence specific dna binding	5/57	40/15762	3.08818e-07	7.36413e-06	3.52578e-06	TP53/MYC/FOS/RELA/STAT1	5
activating transcription factor binding	6/57	78/15762	3.58642e-07	7.94136e-06	3.80215e-06	JUN/MYC/PPARG/FOS/RELA/NFE2L2	6
growth factor receptor binding	7/57	141/15762	7.185e-07	1.4849e-05	7.10937e-06	IL6/VEGFA/IL1B/EGF/PTEN/IL10/IL2	7
enzyme regulator activity	17/57	1226/15762	8.77027e-07	1.6228e-05	7.7696e-06	AKT1/TP53/JUN/CASP3/EGFR/EGF/CCND1/SERPINE1/CDKN2A/MAPK8/IL2/CDKN1A/CXCL10/CAV1/IGFBP3/HSPB1/RAF1	17
rna polymerase ii transcription coactivator binding	3/57	6/15762	8.89922e-07	1.6228e-05	7.7696e-06	RELA/AR/PGR	3
kinase regulator activity	8/57	220/15762	1.16412e-06	1.9255e-05	9.21884e-06	CASP3/EGF/CCND1/CDKN2A/IL2/CDKN1A/CXCL10/HSPB1	8
ligand activated transcription factor activity	5/57	52/15762	1.18014e-06	1.9255e-05	9.21884e-06	PPARG/PPARA/AR/PGR/AHR	5
ubiquitin like protein ligase binding	9/57	312/15762	1.62354e-06	2.51649e-05	1.20484e-05	TP53/JUN/HIF1A/EGFR/NFKBIA/CASP8/RELA/STAT1/CDKN1A	9
protein dimerization activity	15/57	1033/15762	2.59611e-06	3.83235e-05	1.83484e-05	AKT1/TP53/VEGFA/HIF1A/MYC/IL10/ERBB2/HMOX1/BCL2L1/RELA/STAT1/IKBKB/CAV1/HSPB1/AHR	15
receptor regulator activity	11/57	537/15762	2.88514e-06	4.06542e-05	1.94643e-05	TNF/IL6/VEGFA/IL1B/EGF/CXCL8/CCL2/IL10/IFNG/IL2/CXCL10	11
histone deacetylase binding	6/57	113/15762	3.20106e-06	4.31447e-05	2.06567e-05	TP53/HIF1A/CCND1/RELA/MAPK8/PARP1	6
dna binding transcription activator activity	10/57	445/15762	3.82714e-06	4.94339e-05	2.36679e-05	TP53/JUN/HIF1A/MYC/FOS/RELA/PPARA/AR/NFE2L2/PGR	10
protein kinase activity	11/57	561/15762	4.38994e-06	5.44352e-05	2.60624e-05	AKT1/EGFR/CCND1/CCL2/ERBB2/MAPK8/MAPK1/CDKN1A/IKBKB/PRKCA/RAF1	11
protein serine threonine kinase inhibitor activity	4/57	32/15762	5.12415e-06	5.96707e-05	2.8569e-05	CASP3/CDKN2A/CDKN1A/HSPB1	4
protein domain specific binding	12/57	690/15762	5.19713e-06	5.96707e-05	2.8569e-05	TP53/JUN/IL1B/HIF1A/PTEN/PPARG/CASP8/BCL2L1/RELA/PPARA/AR/NFE2L2	12
repressing transcription factor binding	5/57	71/15762	5.61115e-06	6.21235e-05	2.97433e-05	MYC/PPARG/RELA/STAT1/PPARA	5
phosphatase binding	7/57	193/15762	5.83179e-06	6.23398e-05	2.98469e-05	AKT1/TP53/EGFR/PPARG/ERBB2/MAPK1/PPARA	7
protease binding	6/57	131/15762	7.53206e-06	7.78312e-05	3.72639e-05	TP53/TNF/CASP3/PTEN/SERPINE1/COL1A1	6
cyclin dependent protein serine threonine kinase inhibitor activity	3/57	12/15762	9.63926e-06	9.63926e-05	4.61506e-05	CASP3/CDKN2A/CDKN1A	3
e box binding	4/57	47/15762	2.44117e-05	0.000236488	0.000113225	HIF1A/MYC/PPARG/AHR	4
tumor necrosis factor receptor superfamily binding	4/57	49/15762	2.88427e-05	0.000270947	0.000129723	TNF/CASP3/CASP8/STAT1	4
cyclin dependent protein serine threonine kinase regulator activity	4/57	50/15762	3.12666e-05	0.000285078	0.000136489	CASP3/CCND1/CDKN2A/CDKN1A	4
rna polymerase ii core promoter sequence specific dna binding	3/57	18/15762	3.52059e-05	0.000311824	0.000149294	FOS/RELA/STAT1	3
rna polymerase ii general transcription initiation factor binding	3/57	19/15762	4.16998e-05	0.000359081	0.00017192	TP53/AR/AHR	3
kinase activity	11/57	727/15762	4.9288e-05	0.000412953	0.000197713	AKT1/EGFR/CCND1/CCL2/ERBB2/MAPK8/MAPK1/CDKN1A/IKBKB/PRKCA/RAF1	11
r smad binding	3/57	22/15762	6.57635e-05	0.000536491	0.00025686	JUN/FOS/PARP1	3
cis regulatory region sequence specific dna binding	14/57	1219/15762	8.31559e-05	0.000660983	0.000316464	TP53/JUN/HIF1A/MYC/PPARG/FOS/RELA/STAT1/PPARA/AR/NFE2L2/PGR/RUNX2/AHR	14
rna polymerase ii transcription coregulator binding	3/57	24/15762	8.59894e-05	0.000666418	0.000319066	RELA/AR/PGR	3
histone acetyltransferase binding	3/57	27/15762	0.000123315	0.000932383	0.000446404	TP53/HIF1A/STAT1	3
kinase inhibitor activity	4/57	73/15762	0.000138922	0.00102537	0.000490926	CASP3/CDKN2A/CDKN1A/HSPB1	4
nf kappab binding	3/57	29/15762	0.000153261	0.00109594	0.00052471	NFKBIA/RELA/CDKN2A	3
integrin binding	5/57	142/15762	0.000158896	0.00109594	0.00052471	IL1B/EGFR/ICAM1/VCAM1/PRKCA	5
protein heterodimerization activity	7/57	324/15762	0.000159088	0.00109594	0.00052471	TP53/HIF1A/ERBB2/BCL2L1/IKBKB/CAV1/AHR	7
tumor necrosis factor receptor binding	3/57	31/15762	0.00018757	0.00126406	0.000605204	TNF/CASP8/STAT1	3
protein phosphatase binding	5/57	148/15762	0.000192797	0.00127164	0.000608832	AKT1/TP53/EGFR/PPARG/ERBB2	5
transferase activity transferring phosphorus containing groups	11/57	873/15762	0.000249849	0.00158321	0.000758006	AKT1/EGFR/CCND1/CCL2/ERBB2/MAPK8/MAPK1/CDKN1A/IKBKB/PRKCA/RAF1	11
atpase binding	4/57	85/15762	0.000250249	0.00158321	0.000758006	EGFR/AR/CAV1/PGR	4
growth factor activity	5/57	162/15762	0.000293279	0.00181833	0.000870576	IL6/VEGFA/EGF/IL10/IL2	5
mdm2 mdm4 family protein binding	2/57	8/15762	0.000354781	0.00215651	0.00103249	TP53/PPARA	2
dna binding transcription factor activity	14/57	1430/15762	0.00044375	0.00261254	0.00125082	TP53/JUN/HIF1A/MYC/PPARG/FOS/RELA/STAT1/PPARA/AR/NFE2L2/PGR/RUNX2/AHR	14
cysteine type endopeptidase activity involved in execution phase of apoptosis	2/57	9/15762	0.000455087	0.00261254	0.00125082	CASP3/CASP8	2
nitric oxide synthase regulator activity	2/57	9/15762	0.000455087	0.00261254	0.00125082	AKT1/EGFR	2
protein homodimerization activity	9/57	660/15762	0.000556649	0.00305331	0.00146186	AKT1/VEGFA/HMOX1/BCL2L1/RELA/STAT1/IKBKB/HSPB1/AHR	9
cysteine type endopeptidase activity involved in apoptotic signaling pathway	2/57	10/15762	0.000567537	0.00305331	0.00146186	CASP3/CASP8	2
tfiid class transcription factor complex binding	2/57	10/15762	0.000567537	0.00305331	0.00146186	TP53/AHR	2
general transcription initiation factor binding	3/57	45/15762	0.000571265	0.00305331	0.00146186	TP53/AR/AHR	3
zinc ion binding	10/57	812/15762	0.000593543	0.00311862	0.00149312	TP53/MMP9/PPARG/MMP2/PPARA/MMP3/AR/PGR/PARP1/PRKCA	10
enzyme activator activity	8/57	537/15762	0.000654435	0.00338125	0.00161887	JUN/CASP3/EGF/IL2/CDKN1A/CAV1/IGFBP3/RAF1	8
sequence specific dna binding	15/57	1672/15762	0.000671888	0.00340007	0.00162788	TP53/TNF/JUN/HIF1A/MYC/PPARG/FOS/RELA/STAT1/PPARA/AR/NFE2L2/PGR/RUNX2/AHR	15
rna polymerase ii activating transcription factor binding	3/57	48/15762	0.000690981	0.00340007	0.00162788	JUN/FOS/NFE2L2	3
chemokine activity	3/57	48/15762	0.000690981	0.00340007	0.00162788	CXCL8/CCL2/CXCL10	3
chromatin binding	8/57	558/15762	0.000840495	0.00407115	0.00194918	TP53/EGFR/PPARG/FOS/RELA/STAT1/AR/MPO	8
protein serine threonine kinase activity	7/57	429/15762	0.000860776	0.00410524	0.0019655	AKT1/EGFR/MAPK8/MAPK1/IKBKB/PRKCA/RAF1	7
map kinase activity	2/57	14/15762	0.00113707	0.00534077	0.00255704	MAPK8/MAPK1	2
cysteine type endopeptidase activity involved in apoptotic process	2/57	15/15762	0.00130896	0.00596731	0.00285701	CASP3/CASP8	2
platelet derived growth factor receptor binding	2/57	15/15762	0.00130896	0.00596731	0.00285701	VEGFA/PTEN	2
transition metal ion binding	11/57	1079/15762	0.00146877	0.00659883	0.00315937	TP53/MMP9/PPARG/MMP2/NOS3/PPARA/MMP3/AR/PGR/PARP1/PRKCA	11
growth factor binding	4/57	137/15762	0.00151026	0.00668831	0.00320221	EGFR/ERBB2/IGFBP3/COL1A1	4
nuclear hormone receptor binding	4/57	140/15762	0.00163538	0.00714038	0.00341865	HIF1A/PPARG/STAT1/PARP1	4
cxcr chemokine receptor binding	2/57	18/15762	0.0018941	0.00807861	0.00386786	CXCL8/CXCL10	2
chemokine receptor binding	3/57	68/15762	0.00190238	0.00807861	0.00386786	CXCL8/CCL2/CXCL10	3
basal transcription machinery binding	3/57	69/15762	0.00198379	0.00831045	0.00397886	TP53/AR/AHR	3
tetrapyrrole binding	4/57	150/15762	0.00210445	0.00869841	0.0041646	PTGS2/HMOX1/NOS3/MPO	4
death receptor binding	2/57	21/15762	0.00258172	0.0104454	0.00500103	CASP3/CASP8	2
transcription regulator activity	15/57	1909/15762	0.00259451	0.0104454	0.00500103	TP53/JUN/HIF1A/MYC/CCND1/PPARG/FOS/RELA/STAT1/PPARA/AR/NFE2L2/PGR/RUNX2/AHR	15
smad binding	3/57	77/15762	0.00271372	0.0107853	0.00516376	JUN/FOS/PARP1	3
hormone receptor binding	4/57	173/15762	0.00352105	0.0138168	0.00661516	HIF1A/PPARG/STAT1/PARP1	4
map kinase kinase kinase activity	2/57	25/15762	0.00365414	0.0141598	0.00677939	EGFR/RAF1	2
steroid hormone receptor activity	2/57	26/15762	0.00394949	0.0151154	0.00723689	PPARA/PGR	2
kinase activator activity	3/57	90/15762	0.00421632	0.0159398	0.0076316	EGF/IL2/CDKN1A	3
fibronectin binding	2/57	28/15762	0.00457235	0.0170774	0.00817629	VEGFA/IGFBP3	2
dna binding transcription repressor activity	5/57	308/15762	0.0050352	0.0185823	0.00889678	JUN/MYC/PPARG/RELA/PPARA	5
protein phosphatase 2a binding	2/57	31/15762	0.0055858	0.0203718	0.00975354	AKT1/TP53	2
steroid binding	3/57	100/15762	0.00565763	0.0203938	0.00976409	AR/CAV1/PGR	3
lipid binding	8/57	772/15762	0.00629121	0.022417	0.0107327	AKT1/PTEN/PPARG/IL2/PPARA/AR/CAV1/PGR	8
protein n terminus binding	3/57	106/15762	0.00664786	0.0234186	0.0112123	TP53/RELA/PARP1	3
metalloendopeptidase activity	3/57	107/15762	0.00682228	0.023763	0.0113772	MMP9/MMP2/MMP3	3
rna polymerase ii repressing transcription factor binding	2/57	35/15762	0.00708164	0.0243923	0.0116785	PPARG/PPARA	2
actinin binding	2/57	36/15762	0.0074809	0.0254844	0.0122014	PPARG/RELA	2
chemoattractant activity	2/57	37/15762	0.00789014	0.0265863	0.0127289	VEGFA/CXCL10	2
hsp90 protein binding	2/57	41/15762	0.0096253	0.031743	0.0151978	HIF1A/AHR	2
estrogen receptor binding	2/57	41/15762	0.0096253	0.031743	0.0151978	PPARG/PARP1	2
membrane microdomain
transcription regulator complex
chromatin
caveola
chromosome
rna polymerase ii transcription regulator complex
death inducing signaling complex
plasma membrane raft
plasma membrane protein complex
vesicle lumen
outer membrane
platelet alpha granule lumen
pseudopodium
neuron projection cytoplasm
perinuclear region of cytoplasm
external encapsulating structure
platelet alpha granule
side of membrane
protein kinase complex
anchoring junction
secretory vesicle

## Sheet: KEGG
ID	Description	GeneRatio	BgRatio	pvalue	p.adjust	qvalue	geneID	Count	one_type	two_type
hsa05200	Pathways in cancer	36/56	530/7914	3.85608e-29	7.90495e-27	2.23246e-27	AKT1/TP53/IL6/VEGFA/JUN/CASP3/PTGS2/HIF1A/MYC/EGFR/EGF/MMP9/CXCL8/CCND1/PTEN/PPARG/FOS/MMP2/NFKBIA/ERBB2/HMOX1/CASP8/BCL2L1/RELA/IFNG/CDKN2A/STAT1/MAPK8/IL2/MAPK1/CDKN1A/IKBKB/AR/NFE2L2/PRKCA/RAF1	36	Human Diseases	Cancer: overview
hsa04933	AGE-RAGE signaling pathway in diabetic complications	21/56	100/7914	1.40185e-26	1.4369e-24	4.05799e-25	AKT1/TNF/IL6/VEGFA/JUN/IL1B/CASP3/CXCL8/CCND1/CCL2/MMP2/ICAM1/VCAM1/RELA/SERPINE1/STAT1/MAPK8/NOS3/MAPK1/PRKCA/COL1A1	21	Human Diseases	Endocrine and metabolic disease
hsa04668	TNF signaling pathway	20/56	112/7914	9.19642e-24	4.75681e-22	1.34339e-22	AKT1/TNF/IL6/JUN/IL1B/CASP3/PTGS2/MMP9/CCL2/FOS/ICAM1/NFKBIA/VCAM1/CASP8/RELA/MAPK8/MAPK1/IKBKB/MMP3/CXCL10	20	Environmental Information Processing	Signal transduction
hsa04657	IL-17 signaling pathway	19/56	93/7914	9.28159e-24	4.75681e-22	1.34339e-22	TNF/IL6/JUN/IL1B/CASP3/PTGS2/MMP9/CXCL8/CCL2/FOS/NFKBIA/CASP8/RELA/IFNG/MAPK8/MAPK1/IKBKB/MMP3/CXCL10	19	Organismal Systems	Immune system
hsa05167	Kaposi sarcoma-associated herpesvirus infection	22/56	186/7914	4.46572e-22	1.83095e-20	5.17083e-21	AKT1/TP53/IL6/VEGFA/JUN/CASP3/PTGS2/HIF1A/MYC/CXCL8/CCND1/FOS/ICAM1/NFKBIA/CASP8/RELA/STAT1/MAPK8/MAPK1/CDKN1A/IKBKB/RAF1	22	Human Diseases	Infectious disease: viral
hsa05418	Fluid shear stress and atherosclerosis	20/56	139/7914	8.87265e-22	3.03149e-20	8.56133e-21	AKT1/TP53/TNF/VEGFA/JUN/IL1B/MMP9/CCL2/FOS/MMP2/ICAM1/HMOX1/VCAM1/RELA/IFNG/MAPK8/NOS3/IKBKB/CAV1/NFE2L2	20	Human Diseases	Cardiovascular disease
hsa05142	Chagas disease (American trypanosomiasis)	18/56	102/7914	2.87983e-21	8.4338e-20	2.38182e-20	AKT1/TNF/IL6/JUN/IL1B/CXCL8/CCL2/FOS/IL10/NFKBIA/CASP8/RELA/IFNG/SERPINE1/MAPK8/IL2/MAPK1/IKBKB	18	Human Diseases	Infectious disease: parasitic
hsa05219	Bladder cancer	14/56	41/7914	4.17136e-21	1.06891e-19	3.01875e-20	TP53/VEGFA/MYC/EGFR/EGF/MMP9/CXCL8/CCND1/MMP2/ERBB2/CDKN2A/MAPK1/CDKN1A/RAF1	14	Human Diseases	Cancer: specific types
hsa05161	Hepatitis B	20/56	162/7914	2.12007e-20	4.82904e-19	1.36379e-19	AKT1/TP53/TNF/IL6/JUN/CASP3/MYC/MMP9/CXCL8/FOS/NFKBIA/CASP8/RELA/STAT1/MAPK8/MAPK1/CDKN1A/IKBKB/PRKCA/RAF1	20	Human Diseases	Infectious disease: viral
hsa05212	Pancreatic cancer	16/56	75/7914	2.40795e-20	4.93631e-19	1.39408e-19	AKT1/TP53/VEGFA/EGFR/EGF/CCND1/ERBB2/BCL2L1/RELA/CDKN2A/STAT1/MAPK8/MAPK1/CDKN1A/IKBKB/RAF1	16	Human Diseases	Cancer: specific types
hsa05163	Human cytomegalovirus infection	22/56	225/7914	3.14659e-20	5.8641e-19	1.6561e-19	AKT1/TP53/TNF/IL6/VEGFA/IL1B/CASP3/PTGS2/MYC/EGFR/CXCL8/CCND1/CCL2/NFKBIA/CASP8/RELA/CDKN2A/MAPK1/CDKN1A/IKBKB/PRKCA/RAF1	22	Human Diseases	Infectious disease: viral
hsa05160	Hepatitis C	19/56	155/7914	2.6259e-19	4.48592e-18	1.26688e-18	AKT1/TP53/TNF/CASP3/MYC/EGFR/EGF/CCND1/NFKBIA/CASP8/RELA/IFNG/STAT1/MAPK1/CDKN1A/IKBKB/PPARA/CXCL10/RAF1	19	Human Diseases	Infectious disease: viral
hsa05215	Prostate cancer	16/56	97/7914	2.00914e-18	3.16825e-17	8.94757e-18	AKT1/TP53/EGFR/EGF/MMP9/CCND1/PTEN/NFKBIA/ERBB2/RELA/MAPK1/CDKN1A/IKBKB/MMP3/AR/RAF1	16	Human Diseases	Cancer: specific types
hsa04625	C-type lectin receptor signaling pathway	16/56	104/7914	6.50011e-18	9.51801e-17	2.68801e-17	AKT1/TNF/IL6/JUN/IL1B/PTGS2/IL10/NFKBIA/CASP8/RELA/STAT1/MAPK8/IL2/MAPK1/IKBKB/RAF1	16	Organismal Systems	Immune system
hsa05164	Influenza A	18/56	170/7914	4.01068e-17	5.48126e-16	1.54798e-16	AKT1/TNF/IL6/IL1B/CASP3/CXCL8/CCL2/ICAM1/NFKBIA/CASP8/RELA/IFNG/STAT1/MAPK1/IKBKB/CXCL10/PRKCA/RAF1	18	Human Diseases	Infectious disease: viral
hsa05166	Human T-cell leukemia virus 1 infection	19/56	219/7914	1.97431e-16	2.52958e-15	7.14387e-16	AKT1/TP53/TNF/IL6/JUN/MYC/CCND1/PTEN/FOS/ICAM1/NFKBIA/BCL2L1/RELA/CDKN2A/MAPK8/IL2/MAPK1/CDKN1A/IKBKB	19	Human Diseases	Infectious disease: viral
hsa04620	Toll-like receptor signaling pathway	15/56	104/7914	2.2207e-16	2.6779e-15	7.56275e-16	AKT1/TNF/IL6/JUN/IL1B/CXCL8/FOS/NFKBIA/CASP8/RELA/STAT1/MAPK8/MAPK1/IKBKB/CXCL10	15	Organismal Systems	Immune system
hsa04066	HIF-1 signaling pathway	15/56	109/7914	4.61155e-16	5.25204e-15	1.48325e-15	AKT1/IL6/VEGFA/HIF1A/EGFR/EGF/ERBB2/HMOX1/RELA/IFNG/SERPINE1/NOS3/MAPK1/CDKN1A/PRKCA	15	Environmental Information Processing	Signal transduction
hsa05162	Measles	16/56	138/7914	6.95887e-16	7.28508e-15	2.0574e-15	AKT1/TP53/IL6/JUN/IL1B/CASP3/CCND1/FOS/NFKBIA/CASP8/BCL2L1/RELA/STAT1/MAPK8/IL2/IKBKB	16	Human Diseases	Infectious disease: viral
hsa05235	PD-L1 expression and PD-1 checkpoint pathway in cancer	14/56	89/7914	7.1074e-16	7.28508e-15	2.0574e-15	AKT1/JUN/HIF1A/EGFR/EGF/PTEN/FOS/NFKBIA/RELA/IFNG/STAT1/MAPK1/IKBKB/RAF1	14	Human Diseases	Cancer: overview
hsa05205	Proteoglycans in cancer	18/56	204/7914	1.06985e-15	1.04437e-14	2.94945e-15	AKT1/TP53/TNF/VEGFA/CASP3/HIF1A/MYC/EGFR/MMP9/CCND1/MMP2/ERBB2/MAPK1/CDKN1A/CAV1/PRKCA/COL1A1/RAF1	18	Human Diseases	Cancer: overview
hsa05135	Yersinia infection	15/56	120/7914	2.03503e-15	1.89628e-14	5.35535e-15	AKT1/TNF/IL6/JUN/IL1B/CXCL8/CCL2/FOS/IL10/NFKBIA/RELA/MAPK8/IL2/MAPK1/IKBKB	15	Human Diseases	Infectious disease: bacterial
hsa01522	Endocrine resistance	14/56	98/7914	2.90417e-15	2.5885e-14	7.31027e-15	AKT1/TP53/JUN/EGFR/MMP9/CCND1/FOS/MMP2/ERBB2/CDKN2A/MAPK8/MAPK1/CDKN1A/RAF1	14	Human Diseases	Drug resistance: antineoplastic
hsa04926	Relaxin signaling pathway	15/56	129/7914	6.15454e-15	5.257e-14	1.48465e-14	AKT1/VEGFA/JUN/EGFR/MMP9/FOS/MMP2/NFKBIA/RELA/MAPK8/NOS3/MAPK1/PRKCA/COL1A1/RAF1	15	Organismal Systems	Endocrine system
hsa04659	Th17 cell differentiation	14/56	107/7914	1.0348e-14	8.48535e-14	2.39638e-14	IL6/JUN/IL1B/HIF1A/FOS/NFKBIA/RELA/IFNG/STAT1/MAPK8/IL2/MAPK1/IKBKB/AHR	14	Organismal Systems	Immune system
hsa04210	Apoptosis	15/56	136/7914	1.37427e-14	1.08356e-13	3.06011e-14	AKT1/TP53/TNF/JUN/CASP3/FOS/NFKBIA/CASP8/BCL2L1/RELA/MAPK8/MAPK1/IKBKB/PARP1/RAF1	15	Cellular Processes	Cell growth and death
hsa05210	Colorectal cancer	13/56	86/7914	1.49418e-14	1.13447e-13	3.20389e-14	AKT1/TP53/JUN/CASP3/MYC/EGFR/EGF/CCND1/FOS/MAPK8/MAPK1/CDKN1A/RAF1	13	Human Diseases	Cancer: specific types
hsa05169	Epstein-Barr virus infection	17/56	201/7914	1.58788e-14	1.16255e-13	3.2832e-14	AKT1/TP53/TNF/IL6/JUN/CASP3/MYC/CCND1/ICAM1/NFKBIA/CASP8/RELA/STAT1/MAPK8/CDKN1A/IKBKB/CXCL10	17	Human Diseases	Infectious disease: viral
hsa04010	MAPK signaling pathway	19/56	295/7914	4.94667e-14	3.49678e-13	9.87538e-14	AKT1/TP53/TNF/VEGFA/JUN/IL1B/CASP3/MYC/EGFR/EGF/FOS/ERBB2/RELA/MAPK8/MAPK1/IKBKB/HSPB1/PRKCA/RAF1	19	Environmental Information Processing	Signal transduction
hsa05220	Chronic myeloid leukemia	12/56	76/7914	9.95841e-14	6.80491e-13	1.9218e-13	AKT1/TP53/MYC/CCND1/NFKBIA/BCL2L1/RELA/CDKN2A/MAPK1/CDKN1A/IKBKB/RAF1	12	Human Diseases	Cancer: specific types
hsa04151	PI3K-Akt signaling pathway	20/56	354/7914	1.08892e-13	7.20093e-13	2.03364e-13	AKT1/TP53/IL6/VEGFA/MYC/EGFR/EGF/CCND1/PTEN/ERBB2/BCL2L1/RELA/IL2/NOS3/MAPK1/CDKN1A/IKBKB/PRKCA/COL1A1/RAF1	20	Environmental Information Processing	Signal transduction
hsa05213	Endometrial cancer	11/56	58/7914	1.39654e-13	8.94657e-13	2.52663e-13	AKT1/TP53/MYC/EGFR/EGF/CCND1/PTEN/ERBB2/MAPK1/CDKN1A/RAF1	11	Human Diseases	Cancer: specific types
hsa04660	T cell receptor signaling pathway	13/56	104/7914	1.91573e-13	1.19008e-12	3.36094e-13	AKT1/TNF/JUN/FOS/IL10/NFKBIA/RELA/IFNG/MAPK8/IL2/MAPK1/IKBKB/RAF1	13	Organismal Systems	Immune system
hsa05145	Toxoplasmosis	13/56	112/7914	5.10759e-13	3.07958e-12	8.69713e-13	AKT1/TNF/CASP3/IL10/NFKBIA/CASP8/BCL2L1/RELA/IFNG/STAT1/MAPK8/MAPK1/IKBKB	13	Human Diseases	Infectious disease: parasitic
hsa05223	Non-small cell lung cancer	11/56	66/7914	6.31665e-13	3.69975e-12	1.04486e-12	AKT1/TP53/EGFR/EGF/CCND1/ERBB2/CDKN2A/MAPK1/CDKN1A/PRKCA/RAF1	11	Human Diseases	Cancer: specific types
hsa05224	Breast cancer	14/56	147/7914	9.26915e-13	5.27827e-12	1.49065e-12	AKT1/TP53/JUN/MYC/EGFR/EGF/CCND1/PTEN/FOS/ERBB2/MAPK1/CDKN1A/PGR/RAF1	14	Human Diseases	Cancer: specific types
hsa05222	Small cell lung cancer	12/56	92/7914	1.07199e-12	5.93939e-12	1.67736e-12	AKT1/TP53/CASP3/PTGS2/MYC/CCND1/PTEN/NFKBIA/BCL2L1/RELA/CDKN1A/IKBKB	12	Human Diseases	Cancer: specific types
hsa05214	Glioma	11/56	75/7914	2.7475e-12	1.4822e-11	4.18594e-12	AKT1/TP53/EGFR/EGF/CCND1/PTEN/CDKN2A/MAPK1/CDKN1A/PRKCA/RAF1	11	Human Diseases	Cancer: specific types
hsa04380	Osteoclast differentiation	13/56	128/7914	2.93246e-12	1.53719e-11	4.34123e-12	AKT1/TNF/JUN/IL1B/PPARG/FOS/NFKBIA/RELA/IFNG/STAT1/MAPK8/MAPK1/IKBKB	13	Organismal Systems	Development and regeneration
hsa04218	Cellular senescence	14/56	160/7914	2.99939e-12	1.53719e-11	4.34123e-12	AKT1/TP53/IL6/MYC/CXCL8/CCND1/PTEN/RELA/SERPINE1/CDKN2A/MAPK1/CDKN1A/IGFBP3/RAF1	14	Cellular Processes	Cell growth and death
hsa05133	Pertussis	11/56	76/7914	3.1956e-12	1.55976e-11	4.40497e-12	TNF/IL6/JUN/IL1B/CASP3/CXCL8/FOS/IL10/RELA/MAPK8/MAPK1	11	Human Diseases	Infectious disease: bacterial
hsa05140	Leishmaniasis	11/56	76/7914	3.1956e-12	1.55976e-11	4.40497e-12	TNF/JUN/IL1B/PTGS2/FOS/IL10/NFKBIA/RELA/IFNG/STAT1/MAPK1	11	Human Diseases	Infectious disease: parasitic
hsa05165	Human papillomavirus infection	18/56	330/7914	4.60045e-12	2.19324e-11	6.19399e-12	AKT1/TP53/TNF/VEGFA/CASP3/PTGS2/EGFR/EGF/CCND1/PTEN/CASP8/RELA/STAT1/MAPK1/CDKN1A/IKBKB/COL1A1/RAF1	18	Human Diseases	Infectious disease: viral
hsa01521	EGFR tyrosine kinase inhibitor resistance	11/56	79/7914	4.96345e-12	2.31252e-11	6.53086e-12	AKT1/IL6/VEGFA/EGFR/EGF/PTEN/ERBB2/BCL2L1/MAPK1/PRKCA/RAF1	11	Human Diseases	Drug resistance: antineoplastic
hsa05225	Hepatocellular carcinoma	14/56	168/7914	5.86951e-12	2.67389e-11	7.55142e-12	AKT1/TP53/MYC/EGFR/CCND1/PTEN/HMOX1/BCL2L1/CDKN2A/MAPK1/CDKN1A/NFE2L2/PRKCA/RAF1	14	Human Diseases	Cancer: specific types
hsa04012	ErbB signaling pathway	11/56	85/7914	1.13539e-11	5.05987e-11	1.42898e-11	AKT1/JUN/MYC/EGFR/EGF/ERBB2/MAPK8/MAPK1/CDKN1A/PRKCA/RAF1	11	Environmental Information Processing	Signal transduction
hsa04621	NOD-like receptor signaling pathway	14/56	181/7914	1.62583e-11	7.0914e-11	2.00271e-11	TNF/IL6/JUN/IL1B/CXCL8/CCL2/NFKBIA/CASP8/BCL2L1/RELA/STAT1/MAPK8/MAPK1/IKBKB	14	Organismal Systems	Immune system
hsa05206	MicroRNAs in cancer	17/56	310/7914	1.90948e-11	8.15508e-11	2.3031e-11	TP53/VEGFA/CASP3/PTGS2/MYC/EGFR/MMP9/CCND1/PTEN/ERBB2/HMOX1/CDKN2A/MAPK1/CDKN1A/IKBKB/PRKCA/RAF1	17	Human Diseases	Cancer: overview
hsa05323	Rheumatoid arthritis	11/56	93/7914	3.11042e-11	1.3013e-10	3.67504e-11	TNF/IL6/VEGFA/JUN/IL1B/CXCL8/CCL2/FOS/ICAM1/IFNG/MMP3	11	Human Diseases	Immune disease
hsa05144	Malaria	9/56	49/7914	3.75832e-11	1.54091e-10	4.35174e-11	TNF/IL6/IL1B/CXCL8/CCL2/IL10/ICAM1/VCAM1/IFNG	9	Human Diseases	Infectious disease: parasitic
hsa04115	p53 signaling pathway	10/56	72/7914	5.19993e-11	2.04997e-10	5.78939e-11	TP53/CASP3/CCND1/PTEN/CASP8/BCL2L1/SERPINE1/CDKN2A/CDKN1A/IGFBP3	10	Cellular Processes	Cell growth and death
hsa05218	Melanoma	10/56	72/7914	5.19993e-11	2.04997e-10	5.78939e-11	AKT1/TP53/EGFR/EGF/CCND1/PTEN/CDKN2A/MAPK1/CDKN1A/RAF1	10	Human Diseases	Cancer: specific types
hsa04510	Focal adhesion	14/56	199/7914	5.87103e-11	2.27087e-10	6.41324e-11	AKT1/VEGFA/JUN/EGFR/EGF/CCND1/PTEN/ERBB2/MAPK8/MAPK1/CAV1/PRKCA/COL1A1/RAF1	14	Cellular Processes	Cellular community - eukaryotes
hsa04630	Jak-STAT signaling pathway	13/56	162/7914	6.03242e-11	2.29008e-10	6.4675e-11	AKT1/IL6/MYC/EGFR/EGF/CCND1/IL10/BCL2L1/IFNG/STAT1/IL2/CDKN1A/RAF1	13	Environmental Information Processing	Signal transduction
hsa04068	FoxO signaling pathway	12/56	131/7914	7.65381e-11	2.85278e-10	8.05664e-11	AKT1/IL6/EGFR/EGF/CCND1/PTEN/IL10/MAPK8/MAPK1/CDKN1A/IKBKB/RAF1	12	Environmental Information Processing	Signal transduction
hsa04064	NF-kappa B signaling pathway	11/56	102/7914	8.66864e-11	3.11767e-10	8.80471e-11	TNF/IL1B/PTGS2/CXCL8/ICAM1/NFKBIA/VCAM1/BCL2L1/RELA/IKBKB/PARP1	11	Environmental Information Processing	Signal transduction
hsa05146	Amoebiasis	11/56	102/7914	8.66864e-11	3.11767e-10	8.80471e-11	TNF/IL6/IL1B/CASP3/CXCL8/IL10/RELA/IFNG/HSPB1/PRKCA/COL1A1	11	Human Diseases	Infectious disease: parasitic
hsa05143	African trypanosomiasis	8/56	37/7914	1.23256e-10	4.35647e-10	1.23033e-10	TNF/IL6/IL1B/IL10/ICAM1/VCAM1/IFNG/PRKCA	8	Human Diseases	Infectious disease: parasitic
hsa05170	Human immunodeficiency virus 1 infection	14/56	212/7914	1.37281e-10	4.76993e-10	1.34709e-10	AKT1/TNF/JUN/CASP3/FOS/NFKBIA/CASP8/BCL2L1/RELA/MAPK8/MAPK1/IKBKB/PRKCA/RAF1	14	Human Diseases	Infectious disease: viral
hsa05152	Tuberculosis	13/56	179/7914	2.12241e-10	7.25158e-10	2.04794e-10	AKT1/TNF/IL6/IL1B/CASP3/IL10/CASP8/RELA/IFNG/STAT1/MAPK8/MAPK1/RAF1	13	Human Diseases	Infectious disease: bacterial
hsa05202	Transcriptional misregulation in cancer	13/56	186/7914	3.42952e-10	1.15206e-09	3.25358e-10	TP53/IL6/MYC/MMP9/CXCL8/PPARG/BCL2L1/RELA/CDKN1A/MMP3/MPO/IGFBP3/RUNX2	13	Human Diseases	Cancer: overview
hsa04932	Non-alcoholic fatty liver disease (NAFLD)	12/56	149/7914	3.48429e-10	1.15206e-09	3.25358e-10	AKT1/TNF/IL6/JUN/IL1B/CASP3/CXCL8/CASP8/RELA/MAPK8/IKBKB/PPARA	12	Human Diseases	Endocrine and metabolic disease
hsa05321	Inflammatory bowel disease (IBD)	9/56	65/7914	5.36547e-10	1.74591e-09	4.93067e-10	TNF/IL6/JUN/IL1B/IL10/RELA/IFNG/STAT1/IL2	9	Human Diseases	Immune disease
hsa04658	Th1 and Th2 cell differentiation	10/56	92/7914	6.28531e-10	2.01326e-09	5.68573e-10	JUN/FOS/NFKBIA/RELA/IFNG/STAT1/MAPK8/IL2/MAPK1/IKBKB	10	Organismal Systems	Immune system
hsa05130	Pathogenic Escherichia coli infection	13/56	201/7914	8.99025e-10	2.83539e-09	8.00751e-10	TNF/IL6/JUN/IL1B/CASP3/CXCL8/FOS/NFKBIA/CASP8/RELA/MAPK8/MAPK1/IKBKB	13	Human Diseases	Infectious disease: bacterial
hsa05230	Central carbon metabolism in cancer	9/56	69/7914	9.30948e-10	2.89158e-09	8.16621e-10	AKT1/TP53/HIF1A/MYC/EGFR/PTEN/ERBB2/MAPK1/RAF1	9	Human Diseases	Cancer: overview
hsa05231	Choline metabolism in cancer	10/56	98/7914	1.18236e-09	3.61766e-09	1.02167e-09	AKT1/JUN/HIF1A/EGFR/EGF/FOS/MAPK8/MAPK1/PRKCA/RAF1	10	Human Diseases	Cancer: overview
hsa01524	Platinum drug resistance	9/56	73/7914	1.56078e-09	4.70528e-09	1.32883e-09	AKT1/TP53/CASP3/ERBB2/CASP8/BCL2L1/CDKN2A/MAPK1/CDKN1A	9	Human Diseases	Drug resistance: antineoplastic
hsa04931	Insulin resistance	10/56	108/7914	3.09903e-09	9.20725e-09	2.60025e-09	AKT1/TNF/IL6/PTEN/NFKBIA/RELA/MAPK8/NOS3/IKBKB/PPARA	10	Human Diseases	Endocrine and metabolic disease
hsa05132	Salmonella infection	9/56	80/7914	3.59027e-09	1.05144e-08	2.9694e-09	IL6/JUN/IL1B/CXCL8/FOS/RELA/IFNG/MAPK8/MAPK1	9	Human Diseases	Infectious disease: bacterial
hsa05134	Legionellosis	8/56	56/7914	4.09113e-09	1.18124e-08	3.33598e-09	TNF/IL6/IL1B/CASP3/CXCL8/NFKBIA/CASP8/RELA	8	Human Diseases	Infectious disease: bacterial
hsa04370	VEGF signaling pathway	8/56	59/7914	6.28342e-09	1.78903e-08	5.05246e-09	AKT1/VEGFA/PTGS2/NOS3/MAPK1/HSPB1/PRKCA/RAF1	8	Environmental Information Processing	Signal transduction
hsa04071	Sphingolipid signaling pathway	10/56	119/7914	8.02894e-09	2.2547e-08	6.36758e-09	AKT1/TP53/TNF/PTEN/RELA/MAPK8/NOS3/MAPK1/PRKCA/RAF1	10	Environmental Information Processing	Signal transduction
hsa05221	Acute myeloid leukemia	8/56	67/7914	1.76969e-08	4.90251e-08	1.38454e-08	AKT1/MYC/CCND1/RELA/MAPK1/IKBKB/MPO/RAF1	8	Human Diseases	Cancer: specific types
hsa04622	RIG-I-like receptor signaling pathway	8/56	70/7914	2.52006e-08	6.70925e-08	1.89478e-08	TNF/CXCL8/NFKBIA/CASP8/RELA/MAPK8/IKBKB/CXCL10	8	Organismal Systems	Immune system
hsa04917	Prolactin signaling pathway	8/56	70/7914	2.52006e-08	6.70925e-08	1.89478e-08	AKT1/CCND1/FOS/RELA/STAT1/MAPK8/MAPK1/RAF1	8	Organismal Systems	Endocrine system
hsa05120	Epithelial cell signaling in Helicobacter pylori infection	8/56	70/7914	2.52006e-08	6.70925e-08	1.89478e-08	JUN/CASP3/EGFR/CXCL8/NFKBIA/RELA/MAPK8/IKBKB	8	Human Diseases	Infectious disease: bacterial
hsa04915	Estrogen signaling pathway	10/56	138/7914	3.37012e-08	8.85736e-08	2.50144e-08	AKT1/JUN/EGFR/MMP9/FOS/MMP2/NOS3/MAPK1/PGR/RAF1	10	Organismal Systems	Endocrine system
hsa05226	Gastric cancer	10/56	149/7914	7.01588e-08	1.82058e-07	5.14155e-08	AKT1/TP53/MYC/EGFR/EGF/CCND1/ERBB2/MAPK1/CDKN1A/RAF1	10	Human Diseases	Cancer: specific types
hsa04662	B cell receptor signaling pathway	8/56	82/7914	8.91445e-08	2.2839e-07	6.45005e-08	AKT1/JUN/FOS/NFKBIA/RELA/MAPK1/IKBKB/RAF1	8	Organismal Systems	Immune system
hsa04921	Oxytocin signaling pathway	10/56	153/7914	9.0242e-08	2.2839e-07	6.45005e-08	JUN/PTGS2/EGFR/CCND1/FOS/NOS3/MAPK1/CDKN1A/PRKCA/RAF1	10	Organismal Systems	Endocrine system
hsa04722	Neurotrophin signaling pathway	9/56	119/7914	1.2134e-07	2.99696e-07	8.46381e-08	AKT1/TP53/JUN/NFKBIA/RELA/MAPK8/MAPK1/IKBKB/RAF1	9	Organismal Systems	Nervous system
hsa04919	Thyroid hormone signaling pathway	9/56	119/7914	1.2134e-07	2.99696e-07	8.46381e-08	AKT1/TP53/HIF1A/MYC/CCND1/STAT1/MAPK1/PRKCA/RAF1	9	Organismal Systems	Endocrine system
hsa05216	Thyroid cancer	6/56	37/7914	1.8727e-07	4.57027e-07	1.2907e-07	TP53/MYC/CCND1/PPARG/MAPK1/CDKN1A	6	Human Diseases	Cancer: specific types
hsa04920	Adipocytokine signaling pathway	7/56	69/7914	4.64105e-07	1.1063e-06	3.12433e-07	AKT1/TNF/NFKBIA/RELA/MAPK8/IKBKB/PPARA	7	Organismal Systems	Endocrine system
hsa05211	Renal cell carcinoma	7/56	69/7914	4.64105e-07	1.1063e-06	3.12433e-07	AKT1/VEGFA/JUN/HIF1A/MAPK1/CDKN1A/RAF1	7	Human Diseases	Cancer: specific types
hsa04014	Ras signaling pathway	11/56	232/7914	5.04396e-07	1.18852e-06	3.35654e-07	AKT1/VEGFA/EGFR/EGF/BCL2L1/RELA/MAPK8/MAPK1/IKBKB/PRKCA/RAF1	11	Environmental Information Processing	Signal transduction
hsa04062	Chemokine signaling pathway	10/56	189/7914	6.52441e-07	1.51989e-06	4.29237e-07	AKT1/CXCL8/CCL2/NFKBIA/RELA/STAT1/MAPK1/IKBKB/CXCL10/RAF1	10	Organismal Systems	Immune system
hsa05203	Viral carcinogenesis	10/56	201/7914	1.14887e-06	2.64628e-06	7.47344e-07	TP53/JUN/CASP3/CCND1/NFKBIA/CASP8/RELA/CDKN2A/MAPK1/CDKN1A	10	Human Diseases	Cancer: overview
hsa01523	Antifolate resistance	5/56	31/7914	2.18378e-06	4.97417e-06	1.40477e-06	TNF/IL6/IL1B/RELA/IKBKB	5	Human Diseases	Drug resistance: antineoplastic
hsa04912	GnRH signaling pathway	7/56	93/7914	3.57594e-06	8.05568e-06	2.27503e-06	JUN/EGFR/MMP2/MAPK8/MAPK1/PRKCA/RAF1	7	Organismal Systems	Endocrine system
hsa04623	Cytosolic DNA-sensing pathway	6/56	63/7914	4.75227e-06	1.05893e-05	2.99056e-06	IL6/IL1B/NFKBIA/RELA/IKBKB/CXCL10	6	Organismal Systems	Immune system
hsa05168	Herpes simplex virus 1 infection	14/56	491/7914	5.38319e-06	1.18662e-05	3.35116e-06	AKT1/TP53/TNF/IL6/IL1B/CASP3/CCL2/NFKBIA/CASP8/BCL2L1/RELA/IFNG/STAT1/IKBKB	14	Human Diseases	Infectious disease: viral
hsa04137	Mitophagy - animal	6/56	65/7914	5.71474e-06	1.2463e-05	3.51972e-06	TP53/JUN/HIF1A/BCL2L1/RELA/MAPK8	6	Cellular Processes	Transport and catabolism
hsa04061	Viral protein interaction with cytokine and cytokine receptor	7/56	100/7914	5.81619e-06	1.25507e-05	3.54449e-06	TNF/IL6/CXCL8/CCL2/IL10/IL2/CXCL10	7	Environmental Information Processing	Signaling molecules and interaction
hsa05131	Shigellosis	6/56	67/7914	6.82993e-06	1.45848e-05	4.11893e-06	CXCL8/NFKBIA/RELA/MAPK8/MAPK1/IKBKB	6	Human Diseases	Infectious disease: bacterial
hsa04664	Fc epsilon RI signaling pathway	6/56	68/7914	7.45032e-06	1.57455e-05	4.44674e-06	AKT1/TNF/MAPK8/MAPK1/PRKCA/RAF1	6	Organismal Systems	Immune system
hsa04928	Parathyroid hormone synthesis, secretion and action	7/56	106/7914	8.56988e-06	1.79268e-05	5.06276e-06	EGFR/FOS/MAPK1/CDKN1A/PRKCA/RUNX2/RAF1	7	Organismal Systems	Endocrine system
hsa05332	Graft-versus-host disease	5/56	41/7914	9.12716e-06	1.88997e-05	5.33752e-06	TNF/IL6/IL1B/IFNG/IL2	5	Human Diseases	Immune disease
hsa04024	cAMP signaling pathway	9/56	216/7914	1.76771e-05	3.62381e-05	1.02341e-05	AKT1/JUN/FOS/NFKBIA/RELA/MAPK8/MAPK1/PPARA/RAF1	9	Environmental Information Processing	Signal transduction
hsa04650	Natural killer cell mediated cytotoxicity	7/56	131/7914	3.42472e-05	6.95116e-05	1.9631e-05	TNF/CASP3/ICAM1/IFNG/MAPK1/PRKCA/RAF1	7	Organismal Systems	Immune system
hsa04140	Autophagy - animal	7/56	137/7914	4.56794e-05	9.18066e-05	2.59274e-05	AKT1/HIF1A/PTEN/BCL2L1/MAPK8/MAPK1/RAF1	7	Cellular Processes	Transport and catabolism
hsa05416	Viral myocarditis	5/56	60/7914	6.00591e-05	0.000119535	3.37583e-05	CASP3/CCND1/ICAM1/CASP8/CAV1	5	Human Diseases	Cardiovascular disease
hsa04215	Apoptosis - multiple species	4/56	32/7914	6.97857e-05	0.000137558	3.88483e-05	CASP3/CASP8/BCL2L1/MAPK8	4	Cellular Processes	Cell growth and death
hsa04072	Phospholipase D signaling pathway	7/56	148/7914	7.47436e-05	0.000145928	4.1212e-05	AKT1/EGFR/EGF/CXCL8/MAPK1/PRKCA/RAF1	7	Environmental Information Processing	Signal transduction
hsa04150	mTOR signaling pathway	7/56	153/7914	9.22189e-05	0.000178348	5.03678e-05	AKT1/TNF/PTEN/MAPK1/IKBKB/PRKCA/RAF1	7	Environmental Information Processing	Signal transduction
hsa04217	Necroptosis	7/56	162/7914	0.000132034	0.000252961	7.14397e-05	TNF/IL1B/CASP8/IFNG/STAT1/MAPK8/PARP1	7	Cellular Processes	Cell growth and death
hsa05330	Allograft rejection	4/56	38/7914	0.000138804	0.00026347	7.44075e-05	TNF/IL10/IFNG/IL2	4	Human Diseases	Immune disease
hsa04060	Cytokine-cytokine receptor interaction	9/56	294/7914	0.000194078	0.000365008	0.000103083	TNF/IL6/IL1B/CXCL8/CCL2/IL10/IFNG/IL2/CXCL10	9	Environmental Information Processing	Signaling molecules and interaction
hsa04940	Type I diabetes mellitus	4/56	43/7914	0.000226051	0.000421277	0.000118974	TNF/IL1B/IFNG/IL2	4	Human Diseases	Endocrine and metabolic disease
hsa04930	Type II diabetes mellitus	4/56	46/7914	0.000294239	0.000543414	0.000153467	TNF/MAPK8/MAPK1/IKBKB	4	Human Diseases	Endocrine and metabolic disease
hsa04540	Gap junction	5/56	88/7914	0.000370686	0.000678488	0.000191614	EGFR/EGF/MAPK1/PRKCA/RAF1	5	Cellular Processes	Cellular community - eukaryotes
hsa04371	Apelin signaling pathway	6/56	137/7914	0.000384653	0.000697822	0.000197074	AKT1/CCND1/SERPINE1/NOS3/MAPK1/RAF1	6	Environmental Information Processing	Signal transduction
hsa05014	Amyotrophic lateral sclerosis (ALS)	4/56	51/7914	0.000438933	0.000789309	0.000222911	TP53/TNF/CASP3/BCL2L1	4	Human Diseases	Neurodegenerative disease
hsa04914	Progesterone-mediated oocyte maturation	5/56	98/7914	0.000609038	0.00108568	0.000306609	AKT1/MAPK8/MAPK1/PGR/RAF1	5	Organismal Systems	Endocrine system
hsa04015	Rap1 signaling pathway	7/56	210/7914	0.000644385	0.00113878	0.000321608	AKT1/VEGFA/EGFR/EGF/MAPK1/PRKCA/RAF1	7	Environmental Information Processing	Signal transduction
hsa04934	Cushing syndrome	6/56	155/7914	0.000741324	0.0012989	0.000366827	EGFR/CCND1/CDKN2A/MAPK1/CDKN1A/AHR	6	Human Diseases	Endocrine and metabolic disease
hsa04310	Wnt signaling pathway	6/56	160/7914	0.000875609	0.00152119	0.000429603	TP53/JUN/MYC/CCND1/MAPK8/PRKCA	6	Environmental Information Processing	Signal transduction
