# Supplementary material for: Network pharmacology and bioinformatics were used to construct a prognostic model and immunoassay of core target genes in the combination of quercetin and kaempferol in the treatment of colorectal cancer
Source: J Cancer. 2023 Jul 3;14(11):1956–80. doi: 10.7150/jca.85517 (PMC10367918; doi:10.7150/jca.85517)
Supplement: Supplementary file 4 — Supplementary tables. [file jcav14p1956s4.zip › Table/Table S5.xlsx]

## Sheet: CRC-Hub-EXP-57
Tag	TCGA-AA-3854-01	TCGA-CM-6169-01	TCGA-D5-6530-01	TCGA-AA-A00F-01	TCGA-A6-5659-01	TCGA-AA-3494-01	TCGA-AA-A029-01	TCGA-AD-6888-01	TCGA-DM-A28M-01	TCGA-DM-A1D0-01	TCGA-AA-3544-01	TCGA-F4-6805-01	TCGA-F4-6569-01	TCGA-CM-5863-01	TCGA-AA-A01S-01	TCGA-CM-6168-01	TCGA-AD-6548-01	TCGA-AA-A00D-01	TCGA-CA-5255-01	TCGA-A6-4105-01	TCGA-D5-6529-01	TCGA-AZ-6601-01	TCGA-G4-6306-01	TCGA-5M-AAT5-01	TCGA-A6-A566-01	TCGA-AY-4070-01	TCGA-AA-3522-01	TCGA-AA-3663-01	TCGA-AA-3971-01	TCGA-A6-2672-01	TCGA-A6-6780-01	TCGA-CM-6162-01	TCGA-CK-6747-01	TCGA-A6-4107-01	TCGA-AA-3675-01	TCGA-F4-6703-01	TCGA-AA-3877-01	TCGA-A6-6782-01	TCGA-A6-6653-01	TCGA-AA-3860-01	TCGA-G4-6293-01	TCGA-G4-6298-01	TCGA-CM-4746-01	TCGA-AD-A5EJ-01	TCGA-DM-A0XF-01	TCGA-A6-6648-01	TCGA-A6-5656-01	TCGA-AA-3685-01	TCGA-4N-A93T-01
VEGFA	3.09209	4.07422	3.12627	4.3035	4.08931	3.90863	3.41242	3.27278	4.04867	3.65897	2.63342	3.28717	2.63798	2.95964	4.38705	3.38684	3.82055	2.59117	3.46123	4.17517	3.52996	3.63429	3.78631	4.63597	3.49027	4.2435	2.68443	3.28617	3.76983	4.45998	3.10627	3.1898	3.42831	3.88369	3.24121	3.40498	3.54658	4.23871	3.98583	4.42472	3.59416	3.87218	2.18274	3.95832	3.56546	3.59319	3.71807	3.14884	4.09723
VCAM1	1.03857	3.09848	1.48317	1.36859	1.92855	1.1791	0.586665	0.296524	0.374887	0.299176	2.06906	2.44469	2.68372	3.19926	0.225987	3.186	2.26522	2.33618	0.836335	2.46354	2.6309	2.47722	0.605103	0.919973	3.96307	2.13404	1.59282	1.26106	1.7677	2.39869	2.70618	3.77081	1.88498	2.54053	1.14182	4.10958	2.18567	2.66181	2.10418	2.26322	1.77043	0.994975	0.420867	0.778938	1.49557	1.34383	1.71322	2.08671	0.509667
TP53	5.23903	3.07377	5.78713	5.65311	5.13352	5.3276	4.79529	4.2279	6.48079	2.79516	5.37955	4.81739	5.70256	4.31353	5.37516	5.15019	4.76201	2.71651	4.71354	5.29505	5.45464	4.86421	4.7802	4.85616	4.68632	5.40062	4.94032	4.59309	3.3322	5.59946	4.59643	5.2705	5.82598	5.1414	5.63166	3.52946	5.05915	4.68654	5.8111	3.31791	5.14049	4.98783	5.43802	5.27893	5.38698	2.32819	4.27811	5.06046	4.59316
TNF	0.547794	0.683545	1.26581	0.525327	0.304184	1.14957	0.251725	0.143063	0.447176	0.11752	1.11319	2.45811	0.948811	0.4764	0.26785	1.47546	1.25775	1.16471	0.154243	1.37258	1.01708	0.601045	0.396981	0.66372	0.357266	1.26477	0.592379	0.675877	0.765133	1.47372	0.497053	0.363119	0.718433	0.686042	1.10204	1.11174	1.35207	0.830716	0.701361	0.359328	1.54573	0.515509	0.574362	0.34324	0.495007	0.373386	0.506934	0.890325	0.160453
STAT1	4.82735	6.81525	6.2905	4.22361	4.70901	4.55776	3.85528	4.58752	4.22679	3.94839	5.42313	5.15915	5.01138	4.54773	3.72109	5.26638	6.11976	7.38983	4.56219	5.76618	5.77773	6.43696	4.8229	4.40776	5.36143	5.29476	5.12952	4.47744	5.58088	6.71847	7.84483	6.23508	5.0191	3.95907	4.34593	6.9683	5.61652	4.81176	5.30818	5.66359	5.40805	4.06477	4.33662	4.29098	5.47501	4.37089	5.69031	5.77928	4.2273
SERPINE1	1.77674	4.71083	3.34312	6.71563	3.7106	2.47745	1.93712	1.913	2.58469	0.857201	2.69297	4.39271	5.09621	5.63277	1.26713	3.90283	4.71804	2.71613	2.08352	4.73074	2.81824	3.59926	1.86468	2.84564	6.07412	4.84144	1.44313	2.60399	2.34375	5.30972	2.69235	7.19068	2.71205	2.84405	2.51621	6.46873	3.50932	4.56269	3.51571	5.00388	3.58139	3.29629	2.57706	3.54989	2.70013	2.94509	3.88845	2.96167	1.83804
RUNX2	0.597358	2.30362	0.879197	1.84493	0.939196	0.764673	0.095252	0.240359	0.621054	0.547805	0.940271	1.54366	2.23475	1.54532	0.176877	1.62871	0.888739	1.5533	0.375429	0.990818	1.583	0.991115	0.261184	0.289659	2.2674	0.896117	0.877182	0.337221	0.832391	1.02723	0.848427	1.54827	0.44034	0.861687	0.4916	2.48299	0.961528	1.19835	0.716553	0.832819	1.15258	0.955544	0.347499	1.00914	0.748006	0.742023	1.77575	0.805491	0.279689
RELA	4.63696	4.44891	4.67716	4.80464	4.21616	4.94061	4.23417	4.20425	3.97195	3.68776	4.62573	4.51424	4.4866	4.34767	4.50703	4.31253	4.37544	4.35449	3.93085	4.65625	4.09189	4.53372	4.10647	4.57554	4.02872	5.04469	4.34546	4.1949	4.44907	4.57614	2.49381	4.51472	4.57083	4.31091	4.31203	4.30532	4.37082	4.39576	4.55938	3.92285	4.46639	4.39838	4.05816	4.38862	4.33556	4.56372	2.81789	4.32452	4.60276
RAF1	3.56348	3.43374	3.76335	4.00035	3.5853	3.68186	3.52287	3.26855	3.22264	3.77757	3.52405	3.81042	3.42502	3.40634	3.80918	3.68537	3.56511	3.80775	3.36454	3.42318	3.38934	3.78425	3.51651	3.77277	3.58079	3.68813	3.60451	3.45269	4.10979	3.69849	4.04562	3.59965	3.64801	3.49086	3.57917	3.66878	3.66704	3.62372	3.53444	3.20878	3.47036	3.81428	3.34103	3.80887	3.60887	3.8305	3.94944	3.53093	3.71143
PTGS2	2.8574	1.93156	2.23211	1.86552	0.955433	2.11645	0.910147	0.576049	0.10165	0.108741	1.28015	2.67581	1.03794	1.83625	0.123307	2.55855	1.68702	0.685025	1.58544	3.47032	1.51244	0.510976	2.11686	1.70679	1.82568	1.47766	0.638108	2.05597	1.26655	3.80204	1.10481	2.72437	0.560457	0.543065	2.07701	1.72114	3.56878	2.42093	2.12391	1.60511	1.42362	1.23968	1.46619	2.47213	0.497044	1.39034	1.95225	2.63336	0.169579
PTEN	2.98987	3.29304	3.26637	2.46872	2.85078	2.00899	2.30998	2.50559	2.83039	0.313497	2.27373	3.1804	3.14694	2.82946	2.13905	3.0853	2.80089	2.93188	2.91443	2.68992	3.12581	3.10029	2.36406	2.06365	3.20909	2.26014	3.57395	2.74865	2.88347	2.69862	4.36117	2.7715	2.96908	2.8603	3.14453	3.12394	3.34672	2.86843	3.39409	2.46783	3.05363	2.85611	2.07629	2.81338	2.90051	3.10816	3.74204	2.55353	2.90969
PRKCA	3.48116	2.77082	2.7191	2.25337	1.95452	2.69023	1.14899	2.36286	2.94292	1.92101	2.28832	2.55328	2.12005	2.12524	2.3529	2.43378	1.84724	2.66028	2.13684	2.498	2.51164	2.1889	1.95274	1.77546	1.8283	1.50083	1.93961	2.60239	2.35322	2.32759	1.9812	2.78116	3.18018	1.64289	2.62128	2.0524	2.29169	2.32338	2.14217	2.51982	2.55526	1.58544	1.75369	1.79258	1.46624	2.73395	3.09441	1.57894	2.997
PPARG	5.12021	3.06283	3.48945	4.26272	3.89165	3.53968	5.02707	3.48038	4.24092	4.96471	2.94343	3.88661	3.03687	3.92571	4.90828	4.64778	4.60833	2.41318	5.31834	4.01331	4.52233	3.71991	3.75376	4.42557	3.62831	4.57802	4.9952	4.82589	5.03311	3.09835	4.94323	3.9902	5.00431	5.13627	5.1838	2.67718	3.72226	4.68678	3.81456	4.9101	4.27282	4.45015	4.17029	3.42612	4.22642	4.67741	3.67636	4.67874	4.44819
PPARA	2.27573	3.07566	2.67587	2.3899	2.31249	2.39146	2.34786	1.99006	2.67943	1.945	1.80187	2.54345	2.29917	2.72709	2.24909	2.4438	2.39489	2.57184	2.52394	1.76699	2.11196	2.89605	2.62599	2.07344	2.11019	1.67255	2.49714	2.20885	2.57498	2.16997	3.19992	2.35062	2.72723	2.33311	2.63613	1.66494	2.1477	2.59522	2.86799	1.61273	2.40823	1.78601	1.4022	1.93484	2.15419	3.108	3.72449	1.57608	2.38979
PGR	0.006932	0.213226	0.019638	0.117825	0.128739	0.018749	0	0.001646	0.00603	0.012016	0.015233	0.263112	0.233691	0.064223	0.016025	0.256997	0.059985	0.063956	0.03956	0.027133	0.161631	0.09255	0.009352	0.017068	0.210968	0.086031	0.115559	0.004833	0.049376	0.031358	0.011616	0.385794	0.104454	0.093114	0.022466	0.125597	0.072607	0.108284	0.008764	0.052643	0.056739	0.025509	0	0.024046	0.06044	0.033119	0.184801	0.020742	0.012336
PARP1	4.50119	4.55941	4.93053	3.96986	5.20348	4.73054	3.87377	5.24563	4.76508	4.70656	4.25546	5.10006	4.477	4.1872	4.50545	4.75951	4.93081	4.93751	4.46493	4.78486	4.88249	5.37645	4.30369	4.41843	4.24849	4.09622	3.94938	4.35686	4.09225	4.69513	4.9772	4.85785	4.66169	4.13213	5.37421	4.85534	4.70597	4.44759	4.92453	4.6049	4.25194	4.85697	4.59096	5.05033	5.00111	4.65456	4.8776	3.94371	3.49329
NOS3	0.538045	2.21508	1.01572	2.04606	1.85419	1.36401	0.904684	1.44821	2.75384	1.23119	2.04911	2.57576	2.57171	2.08148	1.52301	2.60916	2.34043	1.77423	0.950984	1.94696	2.24909	2.58931	1.78759	1.43811	3.21682	2.00348	1.60452	0.839497	2.03785	1.77454	0.898465	1.76397	1.42417	2.29322	0.696693	2.43393	1.6752	1.96219	2.05143	1.4687	1.94354	1.26614	0.324706	1.30195	1.62641	2.23715	1.03554	0.87127	1.28403
NFKBIA	5.06989	5.694	5.72389	5.05697	5.06162	5.30157	4.93642	5.58552	4.88267	4.63659	5.52081	5.50207	5.41505	5.67733	4.6924	5.38508	5.62163	5.99123	3.91133	5.40427	5.58352	5.52814	5.66807	5.24238	5.74929	6.52694	5.1114	5.379	4.66228	6.1906	6.15455	5.45173	5.07736	5.48135	4.77961	5.62591	5.8489	5.28588	5.14166	5.85923	5.93204	4.69228	5.38057	4.45669	4.84303	5.47856	4.58324	4.9214	4.48417
NFE2L2	4.26987	5.1678	4.16341	3.79999	4.99938	4.0535	4.22297	4.73754	4.27928	5.05546	3.09812	4.50813	4.47833	4.21589	3.72273	4.26702	4.2815	3.70797	4.2979	4.76577	4.15492	4.8331	4.4568	5.00283	4.67302	3.87319	4.17181	4.46411	4.47334	3.72141	4.9381	4.46527	4.57396	3.73507	4.28421	4.29834	4.14214	4.11864	4.23253	4.75384	4.3026	3.87816	3.23731	3.92616	4.85665	5.0696	4.77958	4.08555	4.3982
MYC	5.97339	7.51359	6.90908	6.3088	6.9505	7.72215	7.00491	6.19672	6.50341	5.59558	7.4482	7.15546	6.53237	6.31836	8.09108	6.61338	7.77519	6.45852	5.6951	7.47814	7.2163	6.57629	6.52066	6.97211	5.322	6.70604	5.72796	7.94632	6.99904	5.53769	6.21902	5.5692	6.92086	5.92453	6.71426	5.40597	5.47721	6.98561	6.07564	6.90121	6.23749	6.73963	6.55983	5.6585	7.66674	7.91707	7.29373	7.09837	5.63084
MPO	0.029852	0.100334	0.02833	0	0.049954	0.169822	0.032317	0.136326	0.21863	0.05145	0.106742	0.157409	0.088372	0.049451	0.017383	0.11874	0.224079	0.164897	0.147006	0.141454	0.078523	0.08395	0.142099	0.054841	0.119587	0.4437	0.181518	0.010469	0.183994	0.095089	0.014393	0.22109	0	0.065304	0.073689	0.254515	0.127315	0.212386	0.009509	0.057042	0.019958	0.049908	0.018511	0.026076	0.133934	0.061019	0.020477	0.214135	0.184831
MMP9	3.12888	6.43192	5.49321	2.36331	5.58343	3.61612	3.31096	1.479	1.07352	5.7141	6.65935	3.95966	7.23385	3.67896	1.83249	5.53975	5.41123	4.16239	1.73883	4.63594	5.21871	5.95379	1.76571	1.50699	8.58635	3.05089	2.60399	4.22064	4.50576	6.13192	2.99581	5.37431	3.03925	4.38318	2.92841	6.86442	3.48358	4.38502	5.37519	5.26905	4.12103	1.62418	2.43434	4.20445	2.84142	2.5717	5.42297	4.04894	1.36484
MMP3	4.29351	3.30063	5.43337	5.85911	1.99363	5.94695	1.61685	4.9356	0.984173	0.106211	5.52623	5.52071	0.853293	5.48081	0.891921	3.402	6.02423	4.22048	1.17515	7.36663	4.61121	2.10467	5.09438	3.09572	5.27574	4.11864	1.10714	3.02187	4.81054	6.1263	2.30076	6.8252	3.18389	2.52693	5.30996	6.54006	6.06776	2.58644	6.22733	4.65726	6.13245	4.87464	4.4157	4.13674	2.68269	2.99178	4.55197	6.52075	1.17089
MMP2	4.29044	7.0319	5.63162	6.75587	5.24179	4.71262	3.48136	2.68234	2.20256	2.26746	5.99958	7.29716	7.87872	7.1438	2.97491	7.27504	6.81567	6.4634	3.37548	6.20169	7.48047	5.38901	2.56644	3.61178	8.0719	5.91324	3.77793	3.84012	5.03912	6.46859	2.48753	8.43462	5.18895	6.06711	5.6766	8.91549	6.63707	5.55668	5.84554	6.31875	4.73598	6.43724	3.39584	5.77264	5.91871	3.97235	4.31302	5.08816	3.11814
MAPK8	2.27486	2.3649	2.16767	1.64571	2.29484	1.8258	1.69586	1.53865	1.8032	1.73212	1.57789	2.27547	1.87038	2.1627	1.75287	2.22121	1.86152	1.95271	1.83411	2.35809	2.02228	2.0186	2.0589	1.98654	2.09851	1.26693	2.49937	2.26235	2.04895	2.13522	3.09446	2.59094	2.05761	1.9507	2.0434	2.19021	2.27696	1.89154	2.4355	1.84967	1.94251	1.78616	1.94362	2.74114	2.21162	1.967	2.98073	1.72966	1.81217
MAPK1	3.71176	3.89793	3.78288	3.38153	3.82817	4.08338	3.45737	3.28787	3.20383	2.96964	3.10203	3.892	3.63258	3.62379	3.68583	3.97945	3.73125	3.95467	3.49579	3.38579	3.45176	3.76476	3.44494	3.20774	3.68808	3.42939	3.8425	3.75297	3.84024	3.79234	4.74125	4.05258	3.87572	3.62681	3.43072	3.88233	3.84936	3.64872	4.05981	3.23341	3.47779	3.53308	3.08732	3.81077	3.72306	4.53983	4.51308	2.90146	2.60236
JUN	5.8402	6.87052	6.94622	6.22705	7.58767	6.52641	6.66529	6.28191	7.22556	6.2118	5.74525	6.68516	6.34437	6.34154	7.13069	5.99685	6.62946	6.20558	5.51522	6.78983	6.94245	5.70545	6.66659	8.05451	4.92121	7.59893	6.06058	5.04623	6.16982	5.92568	4.09918	6.04696	7.77534	7.33328	6.33206	5.93722	4.57704	6.41654	6.79983	6.90335	6.61631	6.45176	6.53484	4.75796	5.38217	6.37441	6.69121	5.46586	6.3523
IL6	1.33016	1.79881	1.88458	3.17746	1.88046	1.99993	0.254625	0.654645	0.372226	0.203195	2.0316	1.39183	1.51904	0.776637	0.168572	2.38411	3.32419	0.648446	0.242217	4.40448	0.626081	0.504516	0.65747	1.3883	2.44856	1.99183	0.296891	1.98332	0.623771	2.85733	0.469322	2.83974	0.287541	0.520072	2.21529	2.18765	2.45739	4.13273	1.72201	2.42651	0.560503	2.78211	0.750371	1.10439	0.804093	0.221143	1.05095	3.83039	0.074424
IL2	0	0.125356	0.087448	0	0.052424	0.050723	0	0	0	0	0	0	0	0.051897	0	0.124467	0.024433	0.13144	0	0	0.049981	0.079483	0	0	0	0.27515	0.276484	0	0	0	0.46375	0.078491	0.042935	0	0.023628	0.020254	0.058705	0.070357	0.029752	0.225823	0	0	0	0	0	0.048282	0	0.100342	0
IL1B	3.98716	3.00088	3.37057	4.99937	1.33232	3.06337	1.70943	1.19681	3.17122	0.563456	2.88109	3.14304	2.37593	2.41024	0.859572	3.22499	3.44322	1.69641	2.94131	4.2274	3.31479	2.61302	1.52379	1.93509	4.30283	2.32477	3.12541	4.95002	1.86821	5.77088	2.70511	4.29913	2.67045	2.58102	3.53303	4.54543	4.73703	3.04006	4.40127	3.19062	2.56317	1.84384	4.56549	2.43396	0.815941	1.94626	1.99544	3.06814	0.771955
IL10	0.15291	0.496551	0.318993	0.156424	0.157228	0.112334	0	0.025264	0	0.060941	0.775552	0.439576	0.459805	0.142221	0	0.79413	0.39929	0.344615	0.05082	0.721464	0.612098	0.279309	0.047606	0.064944	0.447995	0.192375	0.281081	0.347824	0.31322	0.473678	1.11816	0.659839	0.163015	0.22044	0.224224	0.854257	0.769634	0.787154	0.08262	0.364657	0.290993	0.218022	0.096342	0.134273	0.161227	0.124127	0.036302	0.593921	0.01589
IKBKB	2.2807	3.02204	2.25254	2.58494	2.05258	3.3771	2.2029	2.2502	1.89059	3.41269	2.97646	2.60256	2.27324	2.26505	3.10737	2.86095	2.30681	4.06353	2.20289	2.30179	2.55043	2.33519	3.12682	2.65056	2.29004	2.50938	1.97014	2.45071	2.73949	2.40809	2.5551	2.05842	2.04488	2.19783	2.11	2.39335	2.56228	2.64736	1.68105	1.68389	2.41069	1.5279	1.84503	2.31738	2.74803	2.57751	3.11718	2.29175	2.29541
IGFBP3	3.67414	5.77437	3.44997	5.21535	5.31668	3.93843	3.22537	3.43403	3.4566	2.95872	5.01985	4.81973	6.81057	4.60974	2.91736	5.31422	3.95812	5.32516	4.742	5.74361	4.70715	4.62297	2.65509	3.66173	6.63587	5.75329	4.35651	3.313	4.94646	4.86744	4.45221	5.99185	5.10121	5.38575	4.06427	5.54236	4.36752	5.16479	4.19597	4.24023	4.33794	4.16707	2.93624	5.09628	4.561	3.36892	3.47326	4.12087	3.56452
IFNG	0.084779	0.773057	1.17824	0.065565	0.071759	0.17824	0	0.060786	0.178339	0	0.390927	0.208819	0.165961	0.047747	0	0.281231	0.688823	1.46083	0.15892	0.844194	0.555425	1.08912	0.521911	0.104034	0.213144	0.388317	0.208212	0.224868	0.385455	0.98999	2.44769	0.443159	0.256126	0.093594	0.084992	1.71636	0.466283	0.385259	0.229328	0.514094	0.770359	0	0.247219	0.338	0.32886	0.073287	0.114718	0.882607	0
ICAM1	3.01286	4.75843	3.87076	2.8488	2.89019	3.60807	2.08897	3.14791	1.85452	1.38515	4.04092	4.2381	4.27881	2.83549	2.14951	4.31807	4.21492	4.3006	2.51769	4.49211	4.11413	4.02431	2.14988	2.07911	4.66669	3.79617	2.69717	2.62348	3.53757	5.34272	4.31935	5.1723	2.90137	3.29767	3.11989	5.16654	4.43482	4.61738	4.6418	4.27365	3.7603	3.26404	2.74962	2.69937	2.45323	2.88254	3.45448	3.89326	2.78522
HSPB1	6.52497	6.1945	5.75737	7.93434	7.30929	7.81179	8.5379	8.31499	6.6823	9.44125	7.24696	7.51607	8.11522	8.09784	8.52175	7.31806	7.12036	7.81833	8.89785	7.00258	7.4437	6.24699	8.47452	6.86352	7.44153	7.77688	7.37555	7.16914	7.59828	7.68407	1.4999	6.77263	7.40554	8.78032	6.97055	7.74523	7.35098	7.64629	7.65055	7.37082	7.22739	7.49801	7.41959	7.47547	8.77427	5.40149	5.07456	7.11921	8.64028
HMOX1	4.07052	3.97254	4.05678	4.11617	2.12066	3.2988	3.67696	4.47993	2.76076	4.17589	4.985	3.90745	4.61475	3.5623	2.89745	4.17363	4.10598	4.63676	3.14146	4.90827	3.75645	4.37607	5.16829	2.52658	5.12134	4.80749	2.83848	3.76551	4.07031	4.46574	3.36424	4.41985	3.77524	4.02157	3.1831	4.96563	4.84151	3.77488	4.50999	3.796	4.85439	1.98628	2.29838	3.06395	3.21495	3.4247	2.21292	3.88742	1.61287
HIF1A	4.51302	5.58802	4.44546	4.07874	4.19885	4.086	3.41211	3.81897	4.6834	3.73417	3.78716	5.05412	5.06125	4.44197	2.41224	5.31044	4.37455	4.76787	3.76869	4.90379	4.60331	5.05846	3.77364	3.60106	5.70642	4.3362	4.52007	4.17753	3.98607	5.1434	6.19064	6.37878	4.45487	3.40226	4.29302	6.18043	5.7174	4.03963	5.19187	4.06728	4.53089	3.93796	3.52928	4.97772	3.44599	4.87883	4.11897	4.06801	2.54802
FOS	6.80237	7.11683	8.52258	5.41776	6.87649	4.86155	7.73968	4.23893	7.95506	5.75803	5.7178	7.96247	6.61213	6.45448	6.20082	7.59303	7.74891	4.89696	7.32916	6.99673	7.56051	6.18397	6.76496	8.14506	6.3818	7.9896	7.04957	7.3932	5.15426	6.24948	4.89999	6.3512	8.65296	8.0103	6.03921	6.41442	5.88537	6.66124	7.11022	7.58198	5.79603	5.55043	6.49454	5.23563	5.9197	5.37863	5.69119	6.22719	6.77513
ERBB2	4.96724	4.71152	5.52589	4.31329	4.37405	4.83207	4.58265	8.44889	4.43779	8.64937	4.31697	4.38631	4.6242	4.84069	5.38866	4.17433	4.33371	4.50312	4.60414	3.79455	4.88891	4.97978	4.93598	4.22899	3.59968	10.2059	4.21674	4.20627	4.49716	4.84897	3.53453	4.13468	4.98698	4.04293	4.26962	3.83087	4.00553	4.56183	4.93552	4.45358	4.96082	4.51773	4.19884	4.71107	4.63406	4.33501	5.16847	3.63787	5.29495
EGFR	2.9153	2.3222	2.61053	2.86368	2.71281	2.73282	2.87241	2.26225	2.38001	2.16455	1.55724	2.65492	3.24152	3.02143	2.03089	3.15416	3.08592	2.17914	3.03832	2.17751	2.5836	2.68873	1.88881	2.16803	2.42519	2.68431	2.48248	1.51725	2.2873	2.27403	2.54299	2.84151	3.01914	1.77874	1.9581	2.50276	2.78622	2.3836	3.17769	2.38318	2.88874	2.54301	1.37765	2.77473	2.86169	3.51213	3.53035	2.03232	2.75165
EGF	0.042756	0.221307	0.005478	0.198978	0.024173	2.5418	2.09055	0.23836	1.50663	0.078222	0.02528	0.110513	0.902611	1.51751	0.170648	0.190961	1.52499	0.097184	1.02706	0.099149	0.162346	0.959602	0.134189	0.05264	2.36223	0.106684	1.21856	0.018027	0.283856	0.044558	2.64403	0.255828	0.605356	0.110957	0.261881	0.011133	0.053701	0.076921	0.00548	0.207558	1.20079	0.005833	0.199915	0.139423	0.951529	1.36551	0.419303	0.2318	1.00852
CXCL8	5.66015	4.71361	5.09547	4.94297	2.75776	6.12	1.98203	3.51039	3.1192	1.52745	4.31707	6.3611	4.37355	5.02818	0.761648	6.32503	5.65951	3.81719	3.02718	7.5494	5.46802	3.27736	3.86632	3.82341	6.76266	3.94419	3.97634	8.08042	4.02914	8.78167	6.16434	7.34818	3.98302	3.44737	6.7129	6.24803	8.09161	4.41702	6.72995	5.7849	4.71954	4.74557	4.6222	5.59915	2.55121	3.06692	4.72373	7.9287	1.09543
CXCL10	3.37021	5.81679	6.05066	1.64101	3.8844	3.24464	2.0202	1.7041	1.91843	0.472014	5.77696	4.86473	3.40334	2.96918	1.51276	4.86063	5.90127	6.45491	2.68875	6.11226	4.20626	5.94893	2.97896	1.74935	3.34199	3.35008	3.84262	4.10641	4.54197	6.59399	8.20556	5.25976	4.12563	3.66247	3.68865	7.25832	6.86674	4.10567	3.72609	5.34278	4.39271	1.40401	3.56574	2.67711	3.91585	3.76751	3.11635	6.65323	1.1806
CRP	0	0	0	2.10039	0	0	0	0.154092	0.056262	0.020226	0	0.111955	0.039328	0.02905	0	0	0.013619	0	0	0.017235	0	0.029939	0	0.032241	0	0.065813	0	0	0	0	0	0.014855	0	0	0.026219	0.022478	0.032895	0	0	0	0.017477	0	0	0	0	0.00906	0	0.028569	0.031033
COL1A1	6.20269	8.34009	7.81181	8.55193	6.72102	6.60774	6.1948	4.41982	6.3221	5.26674	7.27601	9.71693	11.1063	8.89072	6.08818	9.33595	8.83976	7.55058	5.53174	8.41519	9.88489	8.66516	4.41747	6.02576	11.0399	7.32784	5.03015	5.55415	6.05711	8.49287	3.36861	10.1399	6.97262	7.30044	7.36008	11.232	8.30593	9.2669	8.59699	8.70122	6.65278	8.84699	5.4494	8.29363	7.93501	5.84046	6.01639	5.87491	4.42709
CDKN2A	1.77322	1.59918	0.737812	1.27072	0.989327	1.21582	0.797459	3.14962	0.267376	0.157044	1.48615	1.25304	1.19301	1.84944	1.12748	0.833969	0.725444	2.01616	1.89509	1.77725	1.30012	1.2457	2.77568	0.872644	0.898336	5.39777	0.810257	2.73664	0.427272	2.8687	0.464402	0.450106	0.703611	1.05959	0.551147	1.16514	0.330722	1.1719	1.69387	1.10416	0.986534	1.86526	0.658552	2.52578	0.74288	0.456712	0.551614	0.892539	0.348533
CDKN1A	6.35172	5.71532	5.95364	5.57639	4.6315	4.68637	7.63935	6.09582	6.09605	5.88449	5.78402	5.34877	5.68494	6.62064	5.20727	5.9463	5.73382	4.96516	7.37292	6.13196	5.297	5.15684	6.42379	6.93571	5.79458	5.26896	6.52819	7.86864	5.27317	6.62635	4.23697	5.92853	6.3741	6.52321	5.39676	5.87417	6.09737	5.5436	6.49099	6.30781	7.47772	4.97852	4.70076	6.15923	5.15828	5.60354	4.64691	5.76938	4.38314
CCND1	6.01756	6.09023	5.86962	6.5022	5.69098	5.98362	5.9165	6.03424	4.59754	5.11411	4.64352	5.6306	6.10379	5.63033	5.62991	5.44356	5.86064	5.65541	5.48556	5.88111	5.70741	6.74623	5.92319	5.87887	5.36379	6.72517	5.14625	6.12481	4.93454	6.09244	5.8185	5.87858	5.64758	4.24347	5.31952	5.12141	5.00307	5.33632	5.50608	5.82889	6.11659	7.34869	4.96325	5.92594	6.35133	6.38033	6.14243	5.46116	5.08942
CCL2	2.34045	4.58288	2.22087	2.43064	3.21053	2.98472	0.681025	0.819978	1.18588	1.69995	4.88108	4.57046	3.48499	3.37711	0.537981	3.60034	3.56746	3.14515	1.07518	4.73829	3.03039	4.01138	1.00173	2.02185	3.77102	3.0353	2.83141	3.2648	3.02462	2.88967	2.36641	4.49228	2.39372	3.60654	3.15063	5.14298	4.37501	4.4344	2.06812	3.45325	1.50086	3.12707	0.886199	2.41954	2.2535	1.94275	1.21395	4.9837	1.34726
CAV1	2.88089	4.31649	2.36331	4.32738	3.43493	2.94851	1.91035	1.42107	2.20172	1.31291	3.24046	4.53148	4.56677	4.57149	1.15384	4.5749	3.14062	2.82897	2.31068	4.02202	3.81553	3.01714	1.27161	2.36142	5.51401	3.61802	2.34059	3.16927	3.09523	3.34611	2.23607	4.72038	3.44951	3.38675	2.93368	4.81721	4.03192	4.2786	3.70624	3.65279	3.62463	2.73316	2.09366	3.20457	2.56738	3.17961	2.824	2.72734	1.66851
CASP8	2.41021	3.24028	2.68961	2.3138	2.71933	2.40178	2.00777	2.65362	2.20026	2.26303	2.2826	2.65571	2.60023	2.40383	1.86771	2.6689	3.4358	2.72728	2.6122	2.69742	2.94259	3.19967	2.73298	2.8497	2.34512	2.47449	2.65534	2.57105	2.99815	2.78462	3.57694	2.70674	2.81202	2.56555	2.81264	2.45818	2.87688	2.60784	2.69075	2.24196	3.18697	1.99456	1.803	2.52883	3.12066	3.08856	3.82118	2.80978	2.8316
CASP3	4.16376	4.55753	4.70071	3.79424	5.02822	4.35584	3.50234	4.21101	3.74296	4.43639	3.35974	4.34096	4.08095	3.95338	2.93252	4.34757	4.5023	4.87259	4.22961	4.75417	4.08819	4.60363	4.79784	3.73669	4.18896	4.31098	4.82599	4.95062	4.13445	4.43522	5.25253	4.55256	4.24595	4.47644	4.51489	4.4461	4.66666	3.92335	4.63268	3.94076	4.14611	3.37633	4.49501	4.49965	4.50983	4.8441	4.53944	4.4298	3.46701
BCL2L1	5.24599	5.9559	4.78843	5.50773	6.27931	5.9101	5.78043	7.66226	5.11272	5.20835	6.04701	5.17214	5.4366	5.80617	5.7117	5.18523	5.47053	5.48967	6.29336	6.26105	5.0486	5.69332	6.65949	5.53627	4.79093	6.14942	4.95685	5.00644	7.31762	5.14109	2.53883	4.79747	4.88008	5.13211	5.56751	5.3721	5.08551	5.70516	5.3383	5.72969	6.00924	6.06791	5.00108	5.02275	6.22713	5.50398	4.73319	5.69639	5.92091
AR	0.012434	0.317876	0.03382	0.185766	0.112415	0.061959	0.053131	0.05041	0.012614	0.020732	0.006103	0.35136	0.26713	0.399686	0.004819	0.586853	0.153422	0.087685	0.049852	0.217873	0.212907	0.119016	0.018614	0.151212	0.341107	0.184213	0.175712	0.014428	0.029782	0.134596	0.107669	0.48034	0.160593	0.225699	0.067268	0.501928	0.09642	0.259412	0.116308	0.147444	0.09913	0.208444	0.08971	0.049964	0.058658	0.032601	0.148608	0.0426	0.03664
AKT1	4.0008	3.35956	4.04536	3.76904	3.89139	4.13004	3.64545	3.85414	3.65797	3.91784	3.63414	3.80644	3.73863	3.7996	4.23571	3.89077	3.90387	4.00033	3.24777	3.69216	3.92378	4.09459	3.71816	3.27494	3.86183	4.10459	3.35518	3.63866	3.32806	4.4151	3.60518	3.82293	4.05369	3.62741	3.59114	3.81217	3.98574	3.27116	4.06522	3.35447	3.98069	3.77518	4.00216	4.14529	2.91377	4.10065	3.10278	3.52729	3.27042
AHR	4.04051	4.33843	3.39285	3.0973	3.53947	2.9204	3.95173	2.94519	3.30038	3.03685	3.23865	3.78222	3.378	4.23531	1.54525	3.91634	3.38918	3.78023	4.30371	3.95741	3.64494	3.63877	4.05276	3.6765	3.88585	3.35432	4.1329	5.03657	3.67454	4.33379	4.71907	4.3313	3.17889	3.80139	3.68189	4.152	5.54873	3.5709	4.50679	2.83333	3.77546	3.49777	2.70862	4.11195	3.96686	3.9862	4.40855	4.35558	3.24717
[truncated: 627 more columns]

## Sheet: Screen for differential genes
target	group1	group2	P value
MMP2	T(5.29±1.34)	N(5.30±0.76)	0.86
MAPK8	T(2.03±0.36)	N(2.07±0.18)	0.6
PTGS2	T(1.52±1.10)	N(1.34±0.88)	0.35
RUNX2	T(1.00±0.55)	N(0.98±0.28)	0.34
HSPB1	T(7.34±1.04)	N(7.49±0.53)	0.33
AKT1	T(3.77±0.43)	N(3.73±0.21)	0.24
TNF	T(0.72±0.43)	N(0.82±0.62)	0.21
CRP	T(0.07±0.59)	N(4.8e-3±0.01)	0.06
MPO	T(0.13±0.16)	N(0.07±0.05)	0.0095
HIF1A	T(4.22±0.81)	N(4.45±0.34)	0.0065
IL6	T(1.28±1.06)	N(0.88±0.91)	0.00081
IFNG	T(0.33±0.40)	N(0.18±0.27)	0.00043
STAT1	T(5.03±0.89)	N(4.65±0.74)	0.0001
JUN	T(6.30±0.78)	N(5.90±0.67)	6.6e-05
ERBB2	T(4.66±0.85)	N(4.91±0.60)	3.9e-05
CCL2	T(2.65±1.09)	N(3.28±0.85)	3.7e-05
ICAM1	T(3.37±0.90)	N(2.88±0.64)	2.8e-05
FOS	T(5.99±1.33)	N(6.81±1.29)	2.2e-05
PPARG	T(4.02±0.79)	N(4.49±0.67)	1.5e-05
NFE2L2	T(4.23±0.49)	N(4.48±0.21)	1.4e-05
AHR	T(3.60±0.70)	N(3.25±0.26)	7e-06
CASP8	T(2.63±0.44)	N(2.42±0.32)	3.6e-06
MMP9	T(3.87±1.47)	N(2.89±1.06)	1.5e-06
IL1B	T(2.49±1.27)	N(1.69±1.09)	1.4e-06
CASP3	T(4.20±0.53)	N(4.55±0.44)	6.9e-07
EGF	T(0.43±0.64)	N(0.49±0.26)	2.4e-07
IGFBP3	T(4.65±0.96)	N(3.96±0.49)	1e-08
RELA	T(4.38±0.35)	N(4.18±0.18)	6.2e-09
MAPK1	T(3.59±0.42)	N(3.86±0.17)	5.8e-09
PARP1	T(4.57±0.48)	N(4.16±0.41)	4.2e-09
PRKCA	T(2.22±0.57)	N(2.67±0.43)	3e-09
CXCL10	T(3.65±1.66)	N(2.30±1.49)	2.2e-09
NFKBIA	T(5.13±0.59)	N(5.66±0.46)	3.3e-10
RAF1	T(3.64±0.31)	N(3.85±0.10)	1.4e-10
TP53	T(4.74±1.06)	N(4.20±0.36)	9.6e-11
VCAM1	T(1.65±0.77)	N(2.30±0.47)	5.5e-11
NOS3	T(1.83±0.65)	N(1.24±0.42)	3.7e-11
PPARA	T(2.33±0.48)	N(2.75±0.30)	2.3e-11
IKBKB	T(2.48±0.45)	N(2.05±0.21)	1.7e-13
IL10	T(0.29±0.27)	N(0.61±0.31)	2.2e-14
EGFR	T(2.51±0.60)	N(3.18±0.47)	9.4e-15
SERPINE1	T(3.38±1.29)	N(1.71±1.10)	2.5e-17
AR	T(0.18±0.25)	N(0.51±0.40)	1.9e-17
CDKN1A	T(5.50±0.87)	N(6.65±0.58)	3.4e-18
PTEN	T(2.75±0.55)	N(3.30±0.20)	1.1e-19
CXCL8	T(4.38±1.84)	N(1.62±1.33)	7.5e-21
CDKN2A	T(1.32±0.98)	N(0.36±0.16)	5.1e-21
IL2	T(0.03±0.05)	N(0.11±0.08)	3.5e-21
COL1A1	T(7.44±1.53)	N(5.19±0.83)	1.8e-21
CAV1	T(3.18±0.89)	N(4.92±1.18)	1.5e-21
HMOX1	T(3.49±0.80)	N(4.90±0.73)	1.1e-21
BCL2L1	T(5.55±0.65)	N(4.56±0.24)	5e-24
PGR	T(0.08±0.12)	N(0.44±0.35)	7.2e-25
MMP3	T(3.67±1.84)	N(0.64±0.72)	3.1e-25
VEGFA	T(3.70±0.63)	N(2.32±0.46)	1.1e-28
MYC	T(6.57±0.84)	N(4.64±0.57)	1e-28
CCND1	T(5.60±0.65)	N(3.97±0.42)	3.1e-30

## Sheet: CRC-DEG-EXP-49
Tag	TCGA-AA-3854-01	TCGA-CM-6169-01	TCGA-D5-6530-01	TCGA-AA-A00F-01	TCGA-A6-5659-01	TCGA-AA-3494-01	TCGA-AA-A029-01	TCGA-AD-6888-01	TCGA-DM-A28M-01	TCGA-DM-A1D0-01	TCGA-AA-3544-01	TCGA-F4-6805-01	TCGA-F4-6569-01	TCGA-CM-5863-01	TCGA-AA-A01S-01	TCGA-CM-6168-01	TCGA-AD-6548-01	TCGA-AA-A00D-01	TCGA-CA-5255-01	TCGA-A6-4105-01	TCGA-D5-6529-01	TCGA-AZ-6601-01	TCGA-G4-6306-01	TCGA-5M-AAT5-01	TCGA-A6-A566-01	TCGA-AY-4070-01	TCGA-AA-3522-01	TCGA-AA-3663-01	TCGA-AA-3971-01	TCGA-A6-2672-01	TCGA-A6-6780-01	TCGA-CM-6162-01	TCGA-CK-6747-01	TCGA-A6-4107-01	TCGA-AA-3675-01	TCGA-F4-6703-01	TCGA-AA-3877-01	TCGA-A6-6782-01	TCGA-A6-6653-01	TCGA-AA-3860-01	TCGA-G4-6293-01	TCGA-G4-6298-01	TCGA-CM-4746-01	TCGA-AD-A5EJ-01	TCGA-DM-A0XF-01	TCGA-A6-6648-01	TCGA-A6-5656-01	TCGA-AA-3685-01	TCGA-4N-A93T-01
AHR	4.04051	4.33843	3.39285	3.0973	3.53947	2.9204	3.95173	2.94519	3.30038	3.03685	3.23865	3.78222	3.378	4.23531	1.54525	3.91634	3.38918	3.78023	4.30371	3.95741	3.64494	3.63877	4.05276	3.6765	3.88585	3.35432	4.1329	5.03657	3.67454	4.33379	4.71907	4.3313	3.17889	3.80139	3.68189	4.152	5.54873	3.5709	4.50679	2.83333	3.77546	3.49777	2.70862	4.11195	3.96686	3.9862	4.40855	4.35558	3.24717
AR	0.012434	0.317876	0.03382	0.185766	0.112415	0.061959	0.053131	0.05041	0.012614	0.020732	0.006103	0.35136	0.26713	0.399686	0.004819	0.586853	0.153422	0.087685	0.049852	0.217873	0.212907	0.119016	0.018614	0.151212	0.341107	0.184213	0.175712	0.014428	0.029782	0.134596	0.107669	0.48034	0.160593	0.225699	0.067268	0.501928	0.09642	0.259412	0.116308	0.147444	0.09913	0.208444	0.08971	0.049964	0.058658	0.032601	0.148608	0.0426	0.03664
BCL2L1	5.24599	5.9559	4.78843	5.50773	6.27931	5.9101	5.78043	7.66226	5.11272	5.20835	6.04701	5.17214	5.4366	5.80617	5.7117	5.18523	5.47053	5.48967	6.29336	6.26105	5.0486	5.69332	6.65949	5.53627	4.79093	6.14942	4.95685	5.00644	7.31762	5.14109	2.53883	4.79747	4.88008	5.13211	5.56751	5.3721	5.08551	5.70516	5.3383	5.72969	6.00924	6.06791	5.00108	5.02275	6.22713	5.50398	4.73319	5.69639	5.92091
CASP3	4.16376	4.55753	4.70071	3.79424	5.02822	4.35584	3.50234	4.21101	3.74296	4.43639	3.35974	4.34096	4.08095	3.95338	2.93252	4.34757	4.5023	4.87259	4.22961	4.75417	4.08819	4.60363	4.79784	3.73669	4.18896	4.31098	4.82599	4.95062	4.13445	4.43522	5.25253	4.55256	4.24595	4.47644	4.51489	4.4461	4.66666	3.92335	4.63268	3.94076	4.14611	3.37633	4.49501	4.49965	4.50983	4.8441	4.53944	4.4298	3.46701
CASP8	2.41021	3.24028	2.68961	2.3138	2.71933	2.40178	2.00777	2.65362	2.20026	2.26303	2.2826	2.65571	2.60023	2.40383	1.86771	2.6689	3.4358	2.72728	2.6122	2.69742	2.94259	3.19967	2.73298	2.8497	2.34512	2.47449	2.65534	2.57105	2.99815	2.78462	3.57694	2.70674	2.81202	2.56555	2.81264	2.45818	2.87688	2.60784	2.69075	2.24196	3.18697	1.99456	1.803	2.52883	3.12066	3.08856	3.82118	2.80978	2.8316
CAV1	2.88089	4.31649	2.36331	4.32738	3.43493	2.94851	1.91035	1.42107	2.20172	1.31291	3.24046	4.53148	4.56677	4.57149	1.15384	4.5749	3.14062	2.82897	2.31068	4.02202	3.81553	3.01714	1.27161	2.36142	5.51401	3.61802	2.34059	3.16927	3.09523	3.34611	2.23607	4.72038	3.44951	3.38675	2.93368	4.81721	4.03192	4.2786	3.70624	3.65279	3.62463	2.73316	2.09366	3.20457	2.56738	3.17961	2.824	2.72734	1.66851
CCL2	2.34045	4.58288	2.22087	2.43064	3.21053	2.98472	0.681025	0.819978	1.18588	1.69995	4.88108	4.57046	3.48499	3.37711	0.537981	3.60034	3.56746	3.14515	1.07518	4.73829	3.03039	4.01138	1.00173	2.02185	3.77102	3.0353	2.83141	3.2648	3.02462	2.88967	2.36641	4.49228	2.39372	3.60654	3.15063	5.14298	4.37501	4.4344	2.06812	3.45325	1.50086	3.12707	0.886199	2.41954	2.2535	1.94275	1.21395	4.9837	1.34726
CCND1	6.01756	6.09023	5.86962	6.5022	5.69098	5.98362	5.9165	6.03424	4.59754	5.11411	4.64352	5.6306	6.10379	5.63033	5.62991	5.44356	5.86064	5.65541	5.48556	5.88111	5.70741	6.74623	5.92319	5.87887	5.36379	6.72517	5.14625	6.12481	4.93454	6.09244	5.8185	5.87858	5.64758	4.24347	5.31952	5.12141	5.00307	5.33632	5.50608	5.82889	6.11659	7.34869	4.96325	5.92594	6.35133	6.38033	6.14243	5.46116	5.08942
CDKN1A	6.35172	5.71532	5.95364	5.57639	4.6315	4.68637	7.63935	6.09582	6.09605	5.88449	5.78402	5.34877	5.68494	6.62064	5.20727	5.9463	5.73382	4.96516	7.37292	6.13196	5.297	5.15684	6.42379	6.93571	5.79458	5.26896	6.52819	7.86864	5.27317	6.62635	4.23697	5.92853	6.3741	6.52321	5.39676	5.87417	6.09737	5.5436	6.49099	6.30781	7.47772	4.97852	4.70076	6.15923	5.15828	5.60354	4.64691	5.76938	4.38314
CDKN2A	1.77322	1.59918	0.737812	1.27072	0.989327	1.21582	0.797459	3.14962	0.267376	0.157044	1.48615	1.25304	1.19301	1.84944	1.12748	0.833969	0.725444	2.01616	1.89509	1.77725	1.30012	1.2457	2.77568	0.872644	0.898336	5.39777	0.810257	2.73664	0.427272	2.8687	0.464402	0.450106	0.703611	1.05959	0.551147	1.16514	0.330722	1.1719	1.69387	1.10416	0.986534	1.86526	0.658552	2.52578	0.74288	0.456712	0.551614	0.892539	0.348533
COL1A1	6.20269	8.34009	7.81181	8.55193	6.72102	6.60774	6.1948	4.41982	6.3221	5.26674	7.27601	9.71693	11.1063	8.89072	6.08818	9.33595	8.83976	7.55058	5.53174	8.41519	9.88489	8.66516	4.41747	6.02576	11.0399	7.32784	5.03015	5.55415	6.05711	8.49287	3.36861	10.1399	6.97262	7.30044	7.36008	11.232	8.30593	9.2669	8.59699	8.70122	6.65278	8.84699	5.4494	8.29363	7.93501	5.84046	6.01639	5.87491	4.42709
CXCL10	3.37021	5.81679	6.05066	1.64101	3.8844	3.24464	2.0202	1.7041	1.91843	0.472014	5.77696	4.86473	3.40334	2.96918	1.51276	4.86063	5.90127	6.45491	2.68875	6.11226	4.20626	5.94893	2.97896	1.74935	3.34199	3.35008	3.84262	4.10641	4.54197	6.59399	8.20556	5.25976	4.12563	3.66247	3.68865	7.25832	6.86674	4.10567	3.72609	5.34278	4.39271	1.40401	3.56574	2.67711	3.91585	3.76751	3.11635	6.65323	1.1806
CXCL8	5.66015	4.71361	5.09547	4.94297	2.75776	6.12	1.98203	3.51039	3.1192	1.52745	4.31707	6.3611	4.37355	5.02818	0.761648	6.32503	5.65951	3.81719	3.02718	7.5494	5.46802	3.27736	3.86632	3.82341	6.76266	3.94419	3.97634	8.08042	4.02914	8.78167	6.16434	7.34818	3.98302	3.44737	6.7129	6.24803	8.09161	4.41702	6.72995	5.7849	4.71954	4.74557	4.6222	5.59915	2.55121	3.06692	4.72373	7.9287	1.09543
EGF	0.042756	0.221307	0.005478	0.198978	0.024173	2.5418	2.09055	0.23836	1.50663	0.078222	0.02528	0.110513	0.902611	1.51751	0.170648	0.190961	1.52499	0.097184	1.02706	0.099149	0.162346	0.959602	0.134189	0.05264	2.36223	0.106684	1.21856	0.018027	0.283856	0.044558	2.64403	0.255828	0.605356	0.110957	0.261881	0.011133	0.053701	0.076921	0.00548	0.207558	1.20079	0.005833	0.199915	0.139423	0.951529	1.36551	0.419303	0.2318	1.00852
EGFR	2.9153	2.3222	2.61053	2.86368	2.71281	2.73282	2.87241	2.26225	2.38001	2.16455	1.55724	2.65492	3.24152	3.02143	2.03089	3.15416	3.08592	2.17914	3.03832	2.17751	2.5836	2.68873	1.88881	2.16803	2.42519	2.68431	2.48248	1.51725	2.2873	2.27403	2.54299	2.84151	3.01914	1.77874	1.9581	2.50276	2.78622	2.3836	3.17769	2.38318	2.88874	2.54301	1.37765	2.77473	2.86169	3.51213	3.53035	2.03232	2.75165
ERBB2	4.96724	4.71152	5.52589	4.31329	4.37405	4.83207	4.58265	8.44889	4.43779	8.64937	4.31697	4.38631	4.6242	4.84069	5.38866	4.17433	4.33371	4.50312	4.60414	3.79455	4.88891	4.97978	4.93598	4.22899	3.59968	10.2059	4.21674	4.20627	4.49716	4.84897	3.53453	4.13468	4.98698	4.04293	4.26962	3.83087	4.00553	4.56183	4.93552	4.45358	4.96082	4.51773	4.19884	4.71107	4.63406	4.33501	5.16847	3.63787	5.29495
FOS	6.80237	7.11683	8.52258	5.41776	6.87649	4.86155	7.73968	4.23893	7.95506	5.75803	5.7178	7.96247	6.61213	6.45448	6.20082	7.59303	7.74891	4.89696	7.32916	6.99673	7.56051	6.18397	6.76496	8.14506	6.3818	7.9896	7.04957	7.3932	5.15426	6.24948	4.89999	6.3512	8.65296	8.0103	6.03921	6.41442	5.88537	6.66124	7.11022	7.58198	5.79603	5.55043	6.49454	5.23563	5.9197	5.37863	5.69119	6.22719	6.77513
HIF1A	4.51302	5.58802	4.44546	4.07874	4.19885	4.086	3.41211	3.81897	4.6834	3.73417	3.78716	5.05412	5.06125	4.44197	2.41224	5.31044	4.37455	4.76787	3.76869	4.90379	4.60331	5.05846	3.77364	3.60106	5.70642	4.3362	4.52007	4.17753	3.98607	5.1434	6.19064	6.37878	4.45487	3.40226	4.29302	6.18043	5.7174	4.03963	5.19187	4.06728	4.53089	3.93796	3.52928	4.97772	3.44599	4.87883	4.11897	4.06801	2.54802
HMOX1	4.07052	3.97254	4.05678	4.11617	2.12066	3.2988	3.67696	4.47993	2.76076	4.17589	4.985	3.90745	4.61475	3.5623	2.89745	4.17363	4.10598	4.63676	3.14146	4.90827	3.75645	4.37607	5.16829	2.52658	5.12134	4.80749	2.83848	3.76551	4.07031	4.46574	3.36424	4.41985	3.77524	4.02157	3.1831	4.96563	4.84151	3.77488	4.50999	3.796	4.85439	1.98628	2.29838	3.06395	3.21495	3.4247	2.21292	3.88742	1.61287
ICAM1	3.01286	4.75843	3.87076	2.8488	2.89019	3.60807	2.08897	3.14791	1.85452	1.38515	4.04092	4.2381	4.27881	2.83549	2.14951	4.31807	4.21492	4.3006	2.51769	4.49211	4.11413	4.02431	2.14988	2.07911	4.66669	3.79617	2.69717	2.62348	3.53757	5.34272	4.31935	5.1723	2.90137	3.29767	3.11989	5.16654	4.43482	4.61738	4.6418	4.27365	3.7603	3.26404	2.74962	2.69937	2.45323	2.88254	3.45448	3.89326	2.78522
IFNG	0.084779	0.773057	1.17824	0.065565	0.071759	0.17824	0	0.060786	0.178339	0	0.390927	0.208819	0.165961	0.047747	0	0.281231	0.688823	1.46083	0.15892	0.844194	0.555425	1.08912	0.521911	0.104034	0.213144	0.388317	0.208212	0.224868	0.385455	0.98999	2.44769	0.443159	0.256126	0.093594	0.084992	1.71636	0.466283	0.385259	0.229328	0.514094	0.770359	0	0.247219	0.338	0.32886	0.073287	0.114718	0.882607	0
IGFBP3	3.67414	5.77437	3.44997	5.21535	5.31668	3.93843	3.22537	3.43403	3.4566	2.95872	5.01985	4.81973	6.81057	4.60974	2.91736	5.31422	3.95812	5.32516	4.742	5.74361	4.70715	4.62297	2.65509	3.66173	6.63587	5.75329	4.35651	3.313	4.94646	4.86744	4.45221	5.99185	5.10121	5.38575	4.06427	5.54236	4.36752	5.16479	4.19597	4.24023	4.33794	4.16707	2.93624	5.09628	4.561	3.36892	3.47326	4.12087	3.56452
IKBKB	2.2807	3.02204	2.25254	2.58494	2.05258	3.3771	2.2029	2.2502	1.89059	3.41269	2.97646	2.60256	2.27324	2.26505	3.10737	2.86095	2.30681	4.06353	2.20289	2.30179	2.55043	2.33519	3.12682	2.65056	2.29004	2.50938	1.97014	2.45071	2.73949	2.40809	2.5551	2.05842	2.04488	2.19783	2.11	2.39335	2.56228	2.64736	1.68105	1.68389	2.41069	1.5279	1.84503	2.31738	2.74803	2.57751	3.11718	2.29175	2.29541
IL10	0.15291	0.496551	0.318993	0.156424	0.157228	0.112334	0	0.025264	0	0.060941	0.775552	0.439576	0.459805	0.142221	0	0.79413	0.39929	0.344615	0.05082	0.721464	0.612098	0.279309	0.047606	0.064944	0.447995	0.192375	0.281081	0.347824	0.31322	0.473678	1.11816	0.659839	0.163015	0.22044	0.224224	0.854257	0.769634	0.787154	0.08262	0.364657	0.290993	0.218022	0.096342	0.134273	0.161227	0.124127	0.036302	0.593921	0.01589
IL1B	3.98716	3.00088	3.37057	4.99937	1.33232	3.06337	1.70943	1.19681	3.17122	0.563456	2.88109	3.14304	2.37593	2.41024	0.859572	3.22499	3.44322	1.69641	2.94131	4.2274	3.31479	2.61302	1.52379	1.93509	4.30283	2.32477	3.12541	4.95002	1.86821	5.77088	2.70511	4.29913	2.67045	2.58102	3.53303	4.54543	4.73703	3.04006	4.40127	3.19062	2.56317	1.84384	4.56549	2.43396	0.815941	1.94626	1.99544	3.06814	0.771955
IL2	0	0.125356	0.087448	0	0.052424	0.050723	0	0	0	0	0	0	0	0.051897	0	0.124467	0.024433	0.13144	0	0	0.049981	0.079483	0	0	0	0.27515	0.276484	0	0	0	0.46375	0.078491	0.042935	0	0.023628	0.020254	0.058705	0.070357	0.029752	0.225823	0	0	0	0	0	0.048282	0	0.100342	0
IL6	1.33016	1.79881	1.88458	3.17746	1.88046	1.99993	0.254625	0.654645	0.372226	0.203195	2.0316	1.39183	1.51904	0.776637	0.168572	2.38411	3.32419	0.648446	0.242217	4.40448	0.626081	0.504516	0.65747	1.3883	2.44856	1.99183	0.296891	1.98332	0.623771	2.85733	0.469322	2.83974	0.287541	0.520072	2.21529	2.18765	2.45739	4.13273	1.72201	2.42651	0.560503	2.78211	0.750371	1.10439	0.804093	0.221143	1.05095	3.83039	0.074424
JUN	5.8402	6.87052	6.94622	6.22705	7.58767	6.52641	6.66529	6.28191	7.22556	6.2118	5.74525	6.68516	6.34437	6.34154	7.13069	5.99685	6.62946	6.20558	5.51522	6.78983	6.94245	5.70545	6.66659	8.05451	4.92121	7.59893	6.06058	5.04623	6.16982	5.92568	4.09918	6.04696	7.77534	7.33328	6.33206	5.93722	4.57704	6.41654	6.79983	6.90335	6.61631	6.45176	6.53484	4.75796	5.38217	6.37441	6.69121	5.46586	6.3523
MAPK1	3.71176	3.89793	3.78288	3.38153	3.82817	4.08338	3.45737	3.28787	3.20383	2.96964	3.10203	3.892	3.63258	3.62379	3.68583	3.97945	3.73125	3.95467	3.49579	3.38579	3.45176	3.76476	3.44494	3.20774	3.68808	3.42939	3.8425	3.75297	3.84024	3.79234	4.74125	4.05258	3.87572	3.62681	3.43072	3.88233	3.84936	3.64872	4.05981	3.23341	3.47779	3.53308	3.08732	3.81077	3.72306	4.53983	4.51308	2.90146	2.60236
MMP3	4.29351	3.30063	5.43337	5.85911	1.99363	5.94695	1.61685	4.9356	0.984173	0.106211	5.52623	5.52071	0.853293	5.48081	0.891921	3.402	6.02423	4.22048	1.17515	7.36663	4.61121	2.10467	5.09438	3.09572	5.27574	4.11864	1.10714	3.02187	4.81054	6.1263	2.30076	6.8252	3.18389	2.52693	5.30996	6.54006	6.06776	2.58644	6.22733	4.65726	6.13245	4.87464	4.4157	4.13674	2.68269	2.99178	4.55197	6.52075	1.17089
MMP9	3.12888	6.43192	5.49321	2.36331	5.58343	3.61612	3.31096	1.479	1.07352	5.7141	6.65935	3.95966	7.23385	3.67896	1.83249	5.53975	5.41123	4.16239	1.73883	4.63594	5.21871	5.95379	1.76571	1.50699	8.58635	3.05089	2.60399	4.22064	4.50576	6.13192	2.99581	5.37431	3.03925	4.38318	2.92841	6.86442	3.48358	4.38502	5.37519	5.26905	4.12103	1.62418	2.43434	4.20445	2.84142	2.5717	5.42297	4.04894	1.36484
MPO	0.029852	0.100334	0.02833	0	0.049954	0.169822	0.032317	0.136326	0.21863	0.05145	0.106742	0.157409	0.088372	0.049451	0.017383	0.11874	0.224079	0.164897	0.147006	0.141454	0.078523	0.08395	0.142099	0.054841	0.119587	0.4437	0.181518	0.010469	0.183994	0.095089	0.014393	0.22109	0	0.065304	0.073689	0.254515	0.127315	0.212386	0.009509	0.057042	0.019958	0.049908	0.018511	0.026076	0.133934	0.061019	0.020477	0.214135	0.184831
MYC	5.97339	7.51359	6.90908	6.3088	6.9505	7.72215	7.00491	6.19672	6.50341	5.59558	7.4482	7.15546	6.53237	6.31836	8.09108	6.61338	7.77519	6.45852	5.6951	7.47814	7.2163	6.57629	6.52066	6.97211	5.322	6.70604	5.72796	7.94632	6.99904	5.53769	6.21902	5.5692	6.92086	5.92453	6.71426	5.40597	5.47721	6.98561	6.07564	6.90121	6.23749	6.73963	6.55983	5.6585	7.66674	7.91707	7.29373	7.09837	5.63084
NFE2L2	4.26987	5.1678	4.16341	3.79999	4.99938	4.0535	4.22297	4.73754	4.27928	5.05546	3.09812	4.50813	4.47833	4.21589	3.72273	4.26702	4.2815	3.70797	4.2979	4.76577	4.15492	4.8331	4.4568	5.00283	4.67302	3.87319	4.17181	4.46411	4.47334	3.72141	4.9381	4.46527	4.57396	3.73507	4.28421	4.29834	4.14214	4.11864	4.23253	4.75384	4.3026	3.87816	3.23731	3.92616	4.85665	5.0696	4.77958	4.08555	4.3982
NFKBIA	5.06989	5.694	5.72389	5.05697	5.06162	5.30157	4.93642	5.58552	4.88267	4.63659	5.52081	5.50207	5.41505	5.67733	4.6924	5.38508	5.62163	5.99123	3.91133	5.40427	5.58352	5.52814	5.66807	5.24238	5.74929	6.52694	5.1114	5.379	4.66228	6.1906	6.15455	5.45173	5.07736	5.48135	4.77961	5.62591	5.8489	5.28588	5.14166	5.85923	5.93204	4.69228	5.38057	4.45669	4.84303	5.47856	4.58324	4.9214	4.48417
NOS3	0.538045	2.21508	1.01572	2.04606	1.85419	1.36401	0.904684	1.44821	2.75384	1.23119	2.04911	2.57576	2.57171	2.08148	1.52301	2.60916	2.34043	1.77423	0.950984	1.94696	2.24909	2.58931	1.78759	1.43811	3.21682	2.00348	1.60452	0.839497	2.03785	1.77454	0.898465	1.76397	1.42417	2.29322	0.696693	2.43393	1.6752	1.96219	2.05143	1.4687	1.94354	1.26614	0.324706	1.30195	1.62641	2.23715	1.03554	0.87127	1.28403
PARP1	4.50119	4.55941	4.93053	3.96986	5.20348	4.73054	3.87377	5.24563	4.76508	4.70656	4.25546	5.10006	4.477	4.1872	4.50545	4.75951	4.93081	4.93751	4.46493	4.78486	4.88249	5.37645	4.30369	4.41843	4.24849	4.09622	3.94938	4.35686	4.09225	4.69513	4.9772	4.85785	4.66169	4.13213	5.37421	4.85534	4.70597	4.44759	4.92453	4.6049	4.25194	4.85697	4.59096	5.05033	5.00111	4.65456	4.8776	3.94371	3.49329
PGR	0.006932	0.213226	0.019638	0.117825	0.128739	0.018749	0	0.001646	0.00603	0.012016	0.015233	0.263112	0.233691	0.064223	0.016025	0.256997	0.059985	0.063956	0.03956	0.027133	0.161631	0.09255	0.009352	0.017068	0.210968	0.086031	0.115559	0.004833	0.049376	0.031358	0.011616	0.385794	0.104454	0.093114	0.022466	0.125597	0.072607	0.108284	0.008764	0.052643	0.056739	0.025509	0	0.024046	0.06044	0.033119	0.184801	0.020742	0.012336
PPARA	2.27573	3.07566	2.67587	2.3899	2.31249	2.39146	2.34786	1.99006	2.67943	1.945	1.80187	2.54345	2.29917	2.72709	2.24909	2.4438	2.39489	2.57184	2.52394	1.76699	2.11196	2.89605	2.62599	2.07344	2.11019	1.67255	2.49714	2.20885	2.57498	2.16997	3.19992	2.35062	2.72723	2.33311	2.63613	1.66494	2.1477	2.59522	2.86799	1.61273	2.40823	1.78601	1.4022	1.93484	2.15419	3.108	3.72449	1.57608	2.38979
PPARG	5.12021	3.06283	3.48945	4.26272	3.89165	3.53968	5.02707	3.48038	4.24092	4.96471	2.94343	3.88661	3.03687	3.92571	4.90828	4.64778	4.60833	2.41318	5.31834	4.01331	4.52233	3.71991	3.75376	4.42557	3.62831	4.57802	4.9952	4.82589	5.03311	3.09835	4.94323	3.9902	5.00431	5.13627	5.1838	2.67718	3.72226	4.68678	3.81456	4.9101	4.27282	4.45015	4.17029	3.42612	4.22642	4.67741	3.67636	4.67874	4.44819
PRKCA	3.48116	2.77082	2.7191	2.25337	1.95452	2.69023	1.14899	2.36286	2.94292	1.92101	2.28832	2.55328	2.12005	2.12524	2.3529	2.43378	1.84724	2.66028	2.13684	2.498	2.51164	2.1889	1.95274	1.77546	1.8283	1.50083	1.93961	2.60239	2.35322	2.32759	1.9812	2.78116	3.18018	1.64289	2.62128	2.0524	2.29169	2.32338	2.14217	2.51982	2.55526	1.58544	1.75369	1.79258	1.46624	2.73395	3.09441	1.57894	2.997
PTEN	2.98987	3.29304	3.26637	2.46872	2.85078	2.00899	2.30998	2.50559	2.83039	0.313497	2.27373	3.1804	3.14694	2.82946	2.13905	3.0853	2.80089	2.93188	2.91443	2.68992	3.12581	3.10029	2.36406	2.06365	3.20909	2.26014	3.57395	2.74865	2.88347	2.69862	4.36117	2.7715	2.96908	2.8603	3.14453	3.12394	3.34672	2.86843	3.39409	2.46783	3.05363	2.85611	2.07629	2.81338	2.90051	3.10816	3.74204	2.55353	2.90969
RAF1	3.56348	3.43374	3.76335	4.00035	3.5853	3.68186	3.52287	3.26855	3.22264	3.77757	3.52405	3.81042	3.42502	3.40634	3.80918	3.68537	3.56511	3.80775	3.36454	3.42318	3.38934	3.78425	3.51651	3.77277	3.58079	3.68813	3.60451	3.45269	4.10979	3.69849	4.04562	3.59965	3.64801	3.49086	3.57917	3.66878	3.66704	3.62372	3.53444	3.20878	3.47036	3.81428	3.34103	3.80887	3.60887	3.8305	3.94944	3.53093	3.71143
RELA	4.63696	4.44891	4.67716	4.80464	4.21616	4.94061	4.23417	4.20425	3.97195	3.68776	4.62573	4.51424	4.4866	4.34767	4.50703	4.31253	4.37544	4.35449	3.93085	4.65625	4.09189	4.53372	4.10647	4.57554	4.02872	5.04469	4.34546	4.1949	4.44907	4.57614	2.49381	4.51472	4.57083	4.31091	4.31203	4.30532	4.37082	4.39576	4.55938	3.92285	4.46639	4.39838	4.05816	4.38862	4.33556	4.56372	2.81789	4.32452	4.60276
SERPINE1	1.77674	4.71083	3.34312	6.71563	3.7106	2.47745	1.93712	1.913	2.58469	0.857201	2.69297	4.39271	5.09621	5.63277	1.26713	3.90283	4.71804	2.71613	2.08352	4.73074	2.81824	3.59926	1.86468	2.84564	6.07412	4.84144	1.44313	2.60399	2.34375	5.30972	2.69235	7.19068	2.71205	2.84405	2.51621	6.46873	3.50932	4.56269	3.51571	5.00388	3.58139	3.29629	2.57706	3.54989	2.70013	2.94509	3.88845	2.96167	1.83804
STAT1	4.82735	6.81525	6.2905	4.22361	4.70901	4.55776	3.85528	4.58752	4.22679	3.94839	5.42313	5.15915	5.01138	4.54773	3.72109	5.26638	6.11976	7.38983	4.56219	5.76618	5.77773	6.43696	4.8229	4.40776	5.36143	5.29476	5.12952	4.47744	5.58088	6.71847	7.84483	6.23508	5.0191	3.95907	4.34593	6.9683	5.61652	4.81176	5.30818	5.66359	5.40805	4.06477	4.33662	4.29098	5.47501	4.37089	5.69031	5.77928	4.2273
TP53	5.23903	3.07377	5.78713	5.65311	5.13352	5.3276	4.79529	4.2279	6.48079	2.79516	5.37955	4.81739	5.70256	4.31353	5.37516	5.15019	4.76201	2.71651	4.71354	5.29505	5.45464	4.86421	4.7802	4.85616	4.68632	5.40062	4.94032	4.59309	3.3322	5.59946	4.59643	5.2705	5.82598	5.1414	5.63166	3.52946	5.05915	4.68654	5.8111	3.31791	5.14049	4.98783	5.43802	5.27893	5.38698	2.32819	4.27811	5.06046	4.59316
VCAM1	1.03857	3.09848	1.48317	1.36859	1.92855	1.1791	0.586665	0.296524	0.374887	0.299176	2.06906	2.44469	2.68372	3.19926	0.225987	3.186	2.26522	2.33618	0.836335	2.46354	2.6309	2.47722	0.605103	0.919973	3.96307	2.13404	1.59282	1.26106	1.7677	2.39869	2.70618	3.77081	1.88498	2.54053	1.14182	4.10958	2.18567	2.66181	2.10418	2.26322	1.77043	0.994975	0.420867	0.778938	1.49557	1.34383	1.71322	2.08671	0.509667
VEGFA	3.09209	4.07422	3.12627	4.3035	4.08931	3.90863	3.41242	3.27278	4.04867	3.65897	2.63342	3.28717	2.63798	2.95964	4.38705	3.38684	3.82055	2.59117	3.46123	4.17517	3.52996	3.63429	3.78631	4.63597	3.49027	4.2435	2.68443	3.28617	3.76983	4.45998	3.10627	3.1898	3.42831	3.88369	3.24121	3.40498	3.54658	4.23871	3.98583	4.42472	3.59416	3.87218	2.18274	3.95832	3.56546	3.59319	3.71807	3.14884	4.09723
[truncated: 627 more columns]

## Sheet: Univariate-Cox analysis
Tag	HR	Lower	Upper	logrank	Likelihood	Wald
CDKN2A	1.27376	1.09107	1.48705	0.00205801	0.00403052	0.00218893
IGFBP3	1.32245	1.09515	1.59692	0.0038346	0.004119	0.00367731
MMP3	0.871723	0.790098	0.961781	0.00598238	0.00578578	0.00620346
MAPK1	0.647525	0.447684	0.936572	0.0229371	0.0303415	0.0210013
NOS3	1.34461	1.02408	1.76547	0.0331256	0.0343443	0.0330704
SERPINE1	1.14454	1.00345	1.30547	0.0440656	0.0484284	0.0443005
CASP8	0.69505	0.469589	1.02876	0.069415	0.0751083	0.0690265
IL2	14.4289	0.776545	268.102	0.0737056	0.0992252	0.0734
CXCL8	0.914599	0.825667	1.01311	0.0871911	0.0829124	0.0871883
VEGFA	1.27152	0.959123	1.68566	0.0949788	0.0977985	0.094952
CASP3	0.75012	0.532774	1.05613	0.0997184	0.107599	0.0995371
MPO	1.93256	0.845204	4.41881	0.117779	0.153072	0.118429
MYC	0.854355	0.686063	1.06393	0.159934	0.163029	0.159631
EGF	0.798308	0.58218	1.09467	0.160547	0.143477	0.161987
AR	1.41666	0.822192	2.44094	0.209191	0.243449	0.20959
PPARG	0.867547	0.689519	1.09154	0.225417	0.230777	0.225319
PGR	1.89476	0.620496	5.7859	0.260972	0.304929	0.261832
EGFR	1.18776	0.877615	1.60751	0.265749	0.267635	0.265088
BCL2L1	1.16223	0.884535	1.5271	0.28081	0.280018	0.280496
RELA	1.31278	0.752904	2.28899	0.337913	0.327653	0.337353
PARP1	0.833905	0.564479	1.23193	0.361626	0.362635	0.361605
CXCL10	0.951969	0.851851	1.06385	0.385138	0.383253	0.385279
CAV1	1.09515	0.891119	1.34591	0.387822	0.390849	0.387541
IL1B	0.939107	0.812565	1.08536	0.395011	0.389468	0.394892
PTEN	1.13495	0.827646	1.55636	0.432887	0.42936	0.432009
PPARA	0.865088	0.591008	1.26627	0.456017	0.456112	0.455953
PRKCA	0.885162	0.63983	1.22456	0.461613	0.458703	0.461351
COL1A1	1.04144	0.924939	1.17261	0.502358	0.501821	0.50233
HIF1A	0.92417	0.733738	1.16402	0.503264	0.503098	0.502957
ICAM1	1.06759	0.875215	1.30225	0.518778	0.51912	0.518816
IKBKB	1.13303	0.769856	1.66753	0.526483	0.52842	0.526446
RAF1	0.823437	0.44723	1.51611	0.533407	0.532884	0.532778
TP53	0.951374	0.806845	1.12179	0.553094	0.556708	0.553226
CCL2	1.04568	0.887202	1.23245	0.594248	0.595071	0.59428
ERBB2	1.05171	0.87128	1.26951	0.599631	0.607807	0.599553
IL6	1.04417	0.881046	1.23749	0.617967	0.621405	0.617999
STAT1	0.959988	0.77908	1.1829	0.701497	0.700796	0.701502
HMOX1	0.96331	0.772391	1.20142	0.740134	0.740149	0.74013
VCAM1	0.962039	0.760472	1.21703	0.746981	0.746281	0.746989
NFKBIA	1.04925	0.779553	1.41226	0.751129	0.750894	0.751125
JUN	1.03778	0.825143	1.30522	0.751243	0.750749	0.751232
MMP9	0.981398	0.869026	1.1083	0.762158	0.761993	0.762161
IFNG	1.05761	0.6574	1.70145	0.817402	0.818768	0.817411
IL10	1.06866	0.536337	2.1293	0.850267	0.851337	0.850265
FOS	0.991274	0.864826	1.13621	0.899822	0.899823	0.899823
CDKN1A	0.994368	0.811039	1.21914	0.956682	0.956681	0.956682
NFE2L2	0.991653	0.683535	1.43866	0.964783	0.964815	0.964783
AHR	1.00306	0.769402	1.30767	0.981999	0.982	0.981999
CCND1	0.996874	0.742319	1.33872	0.983397	0.983398	0.983397

## Sheet: Multivariate Cox analysis
Target	HR	Lower	Upper	P value
MMP3	0.837558	0.756975	0.92672	0.000593758
SERPINE1	1.24333	1.08128	1.42966	0.00223765
CDKN2A	1.17841	1.00499	1.38176	0.0432494

## Sheet: lasso-cox
Tag	coefficients		Tag	Time	Status	RiskScore
CDKN2A	0.0821011		TCGA-AA-3492-01	1	1	-0.0779009
MMP3	-0.0355845		TCGA-AA-3525-01	1	0	-0.0920883
SERPINE1	0.0100738		TCGA-G4-6626-01	1	1	-0.0750192
			TCGA-AY-6196-01	6	0	0.134763
			TCGA-AM-5820-01	14	0	0.0866391
			TCGA-F4-6854-01	16	0	-0.0275477
			TCGA-AA-A02O-01	28	0	-0.0297088
			TCGA-AM-5821-01	28	0	-0.0557795
			TCGA-AY-4071-01	29	1	-0.0551589
			TCGA-AA-3543-01	30	0	-0.00942552
			TCGA-AA-3818-01	30	1	-0.0192509
			TCGA-AA-3856-01	30	0	-0.0174756
			TCGA-AA-A00R-01	30	0	-0.112854
			TCGA-AG-3605-01	30	0	0.0164507
			TCGA-AG-3727-01	30	0	0.0335666
			TCGA-AG-3742-01	30	0	-0.0582297
			TCGA-AG-3878-01	30	0	-0.0576845
			TCGA-AA-3494-01	31	0	-0.0868417
			TCGA-AA-3496-01	31	0	-0.149498
			TCGA-AA-3514-01	31	0	0.12498
			TCGA-AA-3518-01	31	0	-0.0925176
			TCGA-AA-3821-01	31	0	0.0447726
			TCGA-AA-A01Q-01	31	0	0.0454486
			TCGA-AA-A01S-01	31	0	0.0735937
			TCGA-AA-A01V-01	31	0	-0.0121356
			TCGA-AG-3586-01	31	0	-0.0708364
			TCGA-AG-3883-01	31	0	0.129442
			TCGA-AG-3896-01	31	0	0.00583203
			TCGA-AG-4007-01	31	0	0.184849
			TCGA-AG-A01J-01	31	0	0.0602649
			TCGA-AG-A020-01	31	0	0.0889895
			TCGA-AZ-4323-01	43	1	0.148349
			TCGA-F4-6704-01	47	0	0.0332045
			TCGA-5M-AAT4-01	49	1	0.0328209
			TCGA-AG-A026-01	59	1	0.0788572
			TCGA-AZ-6608-01	59	1	-0.0674764
			TCGA-AA-3666-01	61	1	-0.0705656
			TCGA-AA-3930-01	61	1	-0.0457062
			TCGA-AA-3952-01	61	1	0.0520628
			TCGA-AA-3966-01	61	0	0.0847906
			TCGA-AA-A02H-01	61	1	0.092668
			TCGA-AG-3594-01	61	1	0.213843
			TCGA-CK-6748-01	61	0	-0.0232421
			TCGA-AH-6547-01	76	1	-0.0426714
			TCGA-AA-A02E-01	90	1	0.0900302
			TCGA-AG-3574-01	91	1	0.106894
			TCGA-AZ-6607-01	97	1	0.170944
			TCGA-EF-5830-01	106	0	0.175979
			TCGA-AG-4021-01	121	1	-0.0496114
			TCGA-AA-A00N-01	122	1	0.0230446
			TCGA-EF-5831-01	127	0	0.0156619
			TCGA-4N-A93T-01	146	0	0.0054654
			TCGA-D5-6537-01	146	1	-0.114857
			TCGA-AA-3488-01	153	1	0.0508504
			TCGA-AA-3696-01	153	1	0.0929942
			TCGA-AA-A02J-01	153	1	-0.0371804
			TCGA-CM-5862-01	153	1	-0.0091294
			TCGA-AZ-4616-01	156	1	0.0624273
			TCGA-AZ-6605-01	159	1	-0.0954398
			TCGA-AZ-4614-01	172	1	0.258644
			TCGA-AD-6899-01	176	1	0.0107888
			TCGA-DM-A285-01	179	1	0.103256
			TCGA-AA-3681-01	182	0	0.0791136
			TCGA-AG-A00C-01	183	0	0.066062
			TCGA-AA-3662-01	184	0	0.15697
			TCGA-AG-3600-01	184	0	0.00581302
			TCGA-CI-6619-01	184	0	-0.0325499
			TCGA-F4-6570-01	188	1	0.0712897
			TCGA-AZ-6599-01	206	1	0.0554606
			TCGA-AA-3511-01	212	0	-0.0576676
			TCGA-AA-3663-01	212	0	0.143381
			TCGA-AA-3489-01	214	1	-0.0862971
			TCGA-AG-3581-01	215	0	0.10685
			TCGA-DM-A1DA-01	228	1	0.255953
			TCGA-D5-6898-01	229	0	-0.0895621
			TCGA-DM-A280-01	236	1	0.0492037
			TCGA-AA-3980-01	242	0	0.0203451
			TCGA-AA-3989-01	242	1	-0.0117896
			TCGA-AG-3726-01	243	0	0.0683602
			TCGA-AG-3580-01	244	0	-0.0374671
			TCGA-CM-4750-01	244	0	0.0170298
			TCGA-G4-6295-01	254	0	0.0105683
			TCGA-A6-6141-01	255	0	0.0774526
			TCGA-QG-A5Z1-01	256	1	0.125712
			TCGA-EI-7004-01	257	0	-0.17354
			TCGA-EI-6882-01	262	0	-0.0113355
			TCGA-F4-6459-01	262	1	-0.00376346
			TCGA-D5-6926-01	275	0	-0.0772938
			TCGA-AA-3519-01	276	0	-0.091953
			TCGA-AG-A016-01	276	0	0.0292852
			TCGA-D5-6927-01	287	0	-0.136726
			TCGA-5M-AAT6-01	290	1	0.117013
			TCGA-A6-A5ZU-01	293	0	0.245994
			TCGA-NH-A6GA-01	302	1	0.186999
			TCGA-F5-6464-01	303	1	0.216077
			TCGA-AA-3811-01	306	1	0.25919
			TCGA-AA-3848-01	306	1	0.0703985
			TCGA-CA-6718-01	306	1	0.216458
			TCGA-CM-6679-01	306	0	0.00397599
			TCGA-D5-6922-01	308	0	0.0331805
			TCGA-D5-7000-01	312	0	-0.077162
			TCGA-AF-3913-01	316	1	-0.0872971
			TCGA-EI-6884-01	328	0	-0.0875054
			TCGA-AD-6964-01	331	1	0.0531422
			TCGA-AA-A01D-01	334	1	0.102947
			TCGA-DC-6158-01	334	1	-0.124947
			TCGA-NH-A50U-01	334	1	0.147662
			TCGA-AA-3680-01	335	1	0.0700926
			TCGA-CM-6172-01	335	0	-0.100642
			TCGA-CM-6678-01	335	0	-0.0134499
			TCGA-CM-6676-01	337	0	0.0283553
			TCGA-CM-6677-01	337	0	-0.0370851
			TCGA-F4-6461-01	338	1	0.0628494
			TCGA-D5-6932-01	346	0	-0.0350996
			TCGA-EI-6883-01	350	0	0.232153
			TCGA-D5-6928-01	354	0	0.0733509
			TCGA-AZ-6606-01	357	1	0.0791369
			TCGA-AF-A56N-01	360	0	-0.0603142
			TCGA-F5-6863-01	361	1	0.00578906
			TCGA-T9-A92H-01	362	0	0.0445135
			TCGA-EI-7002-01	364	0	0.0046115
			TCGA-AA-A01G-01	365	0	0.133889
			TCGA-AG-3575-01	365	0	0.352095
			TCGA-CM-6162-01	365	0	-0.13348
			TCGA-D5-6931-01	365	0	-0.00129515
			TCGA-DC-6154-01	365	0	0.119405
			TCGA-AG-3599-01	366	0	-0.00557567
			TCGA-CM-6680-01	366	0	-0.0412287
			TCGA-AZ-6600-01	368	1	0.164089
			TCGA-AD-5900-01	370	0	-0.0761198
			TCGA-CA-6716-01	371	0	-0.0340595
			TCGA-CA-5255-01	376	0	0.134761
			TCGA-CA-5796-01	377	0	0.0300747
			TCGA-D5-6920-01	377	0	-0.192753
			TCGA-D5-6923-01	378	0	-0.116386
			TCGA-CA-5256-01	379	0	0.118035
			TCGA-F5-6864-01	379	0	0.0408432
			TCGA-D5-6539-01	380	0	0.0183251
			TCGA-CA-5797-01	383	0	0.0891816
			TCGA-CA-6715-01	383	0	0.00372511
			TCGA-DM-A1D8-01	383	1	0.0531315
			TCGA-DT-5265-01	384	0	0.235333
			TCGA-4T-AA8H-01	385	0	0.0734042
			TCGA-CA-5254-01	386	0	0.0444993
			TCGA-CA-6717-01	388	0	-0.00544449
			TCGA-NH-A6GC-01	389	0	0.114933
			TCGA-CM-6674-01	394	0	-0.0886149
			TCGA-AA-3542-01	395	0	0.119439
			TCGA-AA-3939-01	395	0	0.0290314
			TCGA-CM-6168-01	395	0	-0.0132725
			TCGA-AA-3516-01	396	1	0.165553
			TCGA-AA-3552-01	396	1	0.135939
			TCGA-AG-3892-01	396	0	-0.0403826
			TCGA-CM-4752-01	396	0	-0.0149259
			TCGA-CM-6169-01	396	0	0.061299
			TCGA-AA-3973-01	397	0	-0.0322725
			TCGA-CM-6675-01	397	0	0.220516
			TCGA-F4-6809-01	403	1	0.186989
			TCGA-D5-6930-01	406	0	-0.056246
			TCGA-D5-6929-01	408	0	0.0894248
			TCGA-AF-2692-01	412	0	-0.0900542
			TCGA-EI-6885-01	415	0	-0.112034
			TCGA-CI-6621-01	419	0	-0.192986
			TCGA-G4-6323-01	419	0	0.102995
			TCGA-A6-2682-01	424	1	0.0379576
			TCGA-AA-3561-01	424	0	0.0791399
			TCGA-AA-A004-01	424	0	0.191564
			TCGA-AG-3611-01	424	0	0.0532013
			TCGA-AG-A008-01	424	0	-0.0833486
			TCGA-CL-4957-01	425	0	-0.0901173
			TCGA-DC-6155-01	425	0	-0.0586383
			TCGA-AA-3544-01	426	0	-0.0475045
			TCGA-AA-3667-01	426	0	0.0507576
			TCGA-AA-A02K-01	426	1	0.141665
			TCGA-AG-3894-01	426	0	0.0752925
			TCGA-AG-4005-01	427	0	0.0454021
			TCGA-CM-6163-01	427	0	-0.0376166
			TCGA-CM-6171-01	427	0	-0.11534
			TCGA-DM-A288-01	427	1	-0.00292313
			TCGA-CA-6719-01	435	0	0.033211
			TCGA-D5-6924-01	435	0	-0.0496263
			TCGA-AU-3779-01	441	0	-0.119881
			TCGA-A6-4105-01	442	1	-0.0685669
			TCGA-AA-3844-01	454	0	-0.0676127
			TCGA-AA-A00W-01	456	0	-0.0099856
			TCGA-CM-6167-01	456	0	0.0142206
			TCGA-AA-3679-01	457	0	-0.0653872
			TCGA-AA-A017-01	457	0	-0.0146935
			TCGA-AA-A01C-01	457	0	0.0710003
			TCGA-CM-5861-01	457	0	0.0926768
			TCGA-CM-5863-01	457	0	0.0135522
			TCGA-CM-5864-01	457	0	-0.12389
			TCGA-CM-6161-01	457	0	-0.010344
			TCGA-CM-6170-01	457	0	-0.142789
			TCGA-D5-6535-01	460	0	-0.0262092
			TCGA-AD-6888-01	472	1	0.102227
			TCGA-D5-6541-01	474	0	0.0769561
			TCGA-3L-AA1B-01	475	0	0.0774302
			TCGA-CK-4952-01	475	0	-0.0101954
			TCGA-NH-A6GB-01	476	0	0.00561988
			TCGA-EI-6511-01	482	0	0.0145777
			TCGA-AA-3833-01	485	0	0.0105209
			TCGA-AG-3608-01	485	0	0.096701
			TCGA-AG-A014-01	485	0	0.0951895
			TCGA-CM-6165-01	488	0	-0.0790494
			TCGA-AA-3971-01	489	0	-0.112491
			TCGA-D5-6540-01	491	0	-0.0776439
			TCGA-A6-A565-01	494	1	-0.0655623
			TCGA-AY-4070-01	496	1	0.345375
			TCGA-EI-6514-01	496	0	0.00920531
			TCGA-EI-6513-01	497	0	-0.017081
			TCGA-EI-6881-01	499	0	-0.169943
			TCGA-AD-A5EK-01	500	0	0.192588
			TCGA-A6-2683-01	504	1	0.0965666
			TCGA-NH-A8F8-01	511	1	0.027189
			TCGA-AF-5654-01	512	1	-0.0383243
			TCGA-EI-6509-01	517	0	0.139007
			TCGA-AA-3846-01	518	0	0.0291921
			TCGA-AA-3866-01	518	0	-0.116305
			TCGA-AA-A00U-01	518	0	-0.079947
			TCGA-AG-3890-01	518	0	0.0530387
			TCGA-AG-4008-01	518	0	-0.0619628
			TCGA-CK-6751-01	518	0	-0.0908198
			TCGA-CM-5868-01	518	0	0.0300591
			TCGA-D5-6538-01	521	0	0.179282
			TCGA-AF-2690-01	524	1	-0.017025
			TCGA-AY-A54L-01	525	0	-0.0245702
			TCGA-EI-6917-01	531	0	0.175253
			TCGA-AH-6549-01	532	0	0.196853
			TCGA-CK-4947-01	534	0	0.0625744
			TCGA-EI-6512-01	538	0	0.0395327
			TCGA-D5-6531-01	540	0	0.21321
			TCGA-AY-6386-01	542	0	-0.0204628
			TCGA-AY-A69D-01	543	0	-0.0985716
			TCGA-D5-6536-01	543	0	-0.076838
			TCGA-NH-A8F7-06	543	0	0.0519706
			TCGA-AA-3554-01	546	0	-0.0864494
			TCGA-AG-3885-01	546	0	0.344329
			TCGA-AA-3831-01	547	0	0.033555
			TCGA-AA-3875-01	549	0	-0.0932301
			TCGA-AA-A00J-01	549	0	-0.142049
			TCGA-AA-A00K-01	549	0	-0.0614929
			TCGA-NH-A50T-01	553	0	-0.0377004
			TCGA-D5-6532-01	555	0	0.101808
			TCGA-EI-6510-01	556	0	-0.0728218
			TCGA-G5-6233-01	556	1	0.189356
			TCGA-DM-A1D6-01	570	1	-0.0660265
			TCGA-AY-A8YK-01	573	0	-0.115847
			TCGA-AA-3688-01	578	0	-0.104668
			TCGA-AA-A00D-01	578	0	0.0427076
			TCGA-AA-3713-01	579	0	-0.1008
			TCGA-AA-3715-01	579	1	0.346313
			TCGA-AG-3881-01	579	0	0.201484
			TCGA-AA-3526-01	580	0	-0.0336915
			TCGA-AA-3530-01	580	0	-0.00600549
			TCGA-AA-3986-01	580	0	-0.0267392
			TCGA-AY-A71X-01	588	0	-0.052984
			TCGA-NH-A50V-01	588	0	-0.114122
			TCGA-AH-6903-01	592	0	-0.065402
			TCGA-D5-5539-01	596	0	0.061608
			TCGA-A6-6781-01	598	0	-0.0576177
			TCGA-F5-6813-01	598	1	0.017761
			TCGA-EI-6507-01	607	0	0.128985
			TCGA-AA-3560-01	608	0	-0.0818066
			TCGA-AA-3562-01	608	0	0.020865
			TCGA-AG-3609-01	608	0	0.080699
			TCGA-AG-3612-01	608	0	-0.0798756
			TCGA-AG-3882-01	608	0	0.0471641
			TCGA-AG-3909-01	608	0	0.0991278
			TCGA-AF-6655-01	609	0	-0.0580068
			TCGA-CM-4744-01	609	0	0.076517
			TCGA-AG-3583-01	610	1	-0.0944159
			TCGA-A6-6780-01	612	0	-0.0166211
			TCGA-D5-6529-01	614	0	-0.0289554
			TCGA-A6-6782-01	617	0	0.0501403
			TCGA-D5-6530-01	621	0	-0.0990905
			TCGA-EI-6506-01	625	0	-0.187744
			TCGA-A6-6650-01	627	0	0.00985011
			TCGA-EI-6508-01	636	0	0.0392311
			TCGA-AA-3955-01	638	0	-0.0325634
			TCGA-AG-A002-01	638	0	0.0452851
			TCGA-AA-3549-01	639	0	-0.144833
			TCGA-DC-4745-01	639	0	-0.0490373
			TCGA-CK-5916-01	643	1	-0.00404923
			TCGA-BM-6198-01	646	0	-0.111413
			TCGA-AD-6548-01	650	0	-0.107281
			TCGA-AY-6197-01	652	0	-0.197734
			TCGA-A6-6651-01	662	0	-0.0158845
			TCGA-QL-A97D-01	666	0	-0.0972975
			TCGA-AA-3968-01	669	0	-0.0594041
			TCGA-AA-A00Z-01	669	0	0.0230461
			TCGA-CK-5914-01	669	0	-0.0397667
			TCGA-CM-6166-01	669	0	-0.0143227
			TCGA-AA-A02R-01	670	1	0.0574191
			TCGA-CM-5344-01	670	0	0.0421009
			TCGA-A6-5665-01	671	0	0.0734974
			TCGA-A6-5664-01	672	0	0.0526156
			TCGA-G4-6321-01	672	0	0.0221384
			TCGA-AZ-4682-01	680	1	-0.0187881
			TCGA-AD-6901-01	682	1	0.10705
			TCGA-A6-6138-01	685	0	-0.0456294
			TCGA-CM-5348-01	699	0	0.129309
			TCGA-AA-3556-01	700	0	0.116952
			TCGA-AG-A00Y-01	700	0	0.0723843
			TCGA-CM-4743-01	701	0	0.00249122
			TCGA-A6-5662-01	718	0	0.125848
			TCGA-A6-6654-01	726	0	-0.125354
			TCGA-AA-3553-01	730	0	-0.0440654
			TCGA-AA-3941-01	730	0	0.28866
			TCGA-AA-3950-01	730	0	-0.175457
			TCGA-AA-3979-01	730	0	0.0986276
			TCGA-AG-3584-01	730	1	0.224666
			TCGA-AA-3520-01	731	0	0.014633
			TCGA-AA-3867-01	731	0	0.0684463
			TCGA-A6-6140-01	734	0	-0.0693048
			TCGA-DY-A1DF-01	734	1	0.142132
			TCGA-A6-6649-01	735	0	0.110363
			TCGA-A6-2677-01	740	1	-0.0328727
			TCGA-AF-6136-01	741	0	-0.0577903
			TCGA-A6-6653-01	742	0	-0.0471111
			TCGA-DM-A0XD-01	743	1	-0.00855227
			TCGA-AD-6890-01	746	0	-0.0508722
			TCGA-AF-6672-01	748	0	0.00726333
			TCGA-A6-6652-01	751	0	-0.0828895
			TCGA-A6-A566-01	758	1	-0.0527908
			TCGA-AA-3819-01	761	0	-0.0676156
			TCGA-AA-3977-01	761	0	0.0378829
			TCGA-AG-3901-01	761	0	-0.0882541
			TCGA-CM-4747-01	761	0	0.0520236
			TCGA-DC-4749-01	762	0	-0.0356852
			TCGA-DC-6682-01	762	0	0.160472
			TCGA-DC-6683-01	762	0	-0.0464739
			TCGA-A6-6142-01	763	0	-0.0698805
			TCGA-AD-6895-01	763	0	0.0425935
			TCGA-A6-6648-01	766	0	-0.039296
			TCGA-D5-6533-01	775	0	-0.0342816
			TCGA-AG-A00H-01	790	0	-0.00303616
			TCGA-DC-6681-01	790	0	0.0565558
			TCGA-AA-3538-01	791	0	0.0198154
			TCGA-AA-3949-01	791	0	-0.0308784
			TCGA-AA-3976-01	791	0	0.0683166
			TCGA-AA-A01X-01	791	0	0.177022
			TCGA-CM-4748-01	792	0	0.0847383
			TCGA-DC-5337-01	792	0	-0.0644166
			TCGA-G4-6322-01	792	0	-0.0957373
			TCGA-G4-6588-01	796	0	0.0685993
			TCGA-AH-6897-01	804	0	-0.0577213
			TCGA-G4-6320-01	804	0	0.0929525
			TCGA-G5-6641-01	804	0	0.0558536
			TCGA-AD-6965-01	805	0	0.198086
			TCGA-DM-A28A-01	805	1	0.225444
			TCGA-CK-6747-01	820	0	-0.0282091
			TCGA-AA-3710-01	821	0	-0.103446
			TCGA-AA-3869-01	822	1	-0.0342612
			TCGA-AA-3982-01	822	0	0.0350472
			TCGA-AA-3994-01	822	0	0.0739986
			TCGA-AA-A00O-01	822	0	-0.0428883
			TCGA-CM-4751-01	822	0	0.186176
			TCGA-A6-6137-01	824	0	-0.0741144
			TCGA-AU-6004-01	824	0	-0.156457
			TCGA-AD-6963-01	834	0	-0.0553511
			TCGA-AH-6644-01	838	0	-0.12664
			TCGA-AG-3999-01	853	0	0.0476605
			TCGA-G4-6294-01	858	1	-0.0602432
			TCGA-F5-6702-01	869	1	0.0301967
			TCGA-AA-3532-01	882	0	0.00641978
			TCGA-AA-3534-01	882	0	-0.154898
			TCGA-CM-6164-01	883	0	0.0698164
			TCGA-CM-5341-01	884	0	-0.00852165
			TCGA-A6-5667-01	887	0	-0.0797465
			TCGA-A6-5660-01	888	0	0.0969627
			TCGA-QG-A5YW-01	896	0	0.110953
			TCGA-AZ-6603-01	899	1	0.00419491
			TCGA-AA-3555-01	911	0	-0.0755805
			TCGA-AA-3870-01	912	0	0.325228
			TCGA-AF-4110-01	912	0	-0.0592958
			TCGA-AG-3728-01	912	0	0.122825
			TCGA-AA-A00E-01	913	0	-0.0698223
			TCGA-AA-3861-01	914	0	0.0806313
			TCGA-AA-3862-01	914	0	-0.116187
			TCGA-CM-5349-01	915	0	-0.0474984
			TCGA-A6-5659-01	926	0	0.0476623
			TCGA-AA-3877-01	943	0	-0.153413
			TCGA-AA-A01I-01	943	0	-0.0750852
			TCGA-AA-A01K-01	943	0	0.171662
			TCGA-AG-A01N-01	943	0	-0.0137772
			TCGA-DC-5869-01	943	0	-0.0662579
			TCGA-DC-6156-01	943	0	0.134505
			TCGA-AA-3858-01	945	0	-0.0591105
			TCGA-AA-3860-01	945	0	-0.0246653
			TCGA-QG-A5Z2-01	952	0	-0.0810361
			TCGA-A6-5657-01	962	0	0.0994198
			TCGA-F4-6460-01	972	1	0.073614
			TCGA-AA-A01F-01	974	0	0.000137417
			TCGA-AG-3578-01	974	0	-0.0326585
			TCGA-AG-3902-01	974	0	0.239318
			TCGA-CM-5860-01	974	0	0.0237795
			TCGA-AA-3855-01	975	0	-0.0288447
			TCGA-F5-6811-01	979	0	-0.00137999
			TCGA-A6-4107-01	987	0	0.0257241
			TCGA-DY-A1H8-01	992	1	0.00698216
			TCGA-A6-5666-01	995	0	0.0508122
			TCGA-A6-3809-01	996	0	-0.19227
			TCGA-A6-5656-01	1001	0	-0.07752
			TCGA-AZ-4615-01	1002	0	0.0864131
			TCGA-AG-3732-01	1003	0	0.152338
			TCGA-QG-A5YX-01	1003	0	-0.0161261
			TCGA-AA-3947-01	1004	0	-0.169742
			TCGA-AY-5543-01	1004	0	-0.0957679
			TCGA-AA-3815-01	1005	0	0.157426
			TCGA-AA-A01T-01	1005	0	-0.113293
			TCGA-AA-3851-01	1006	0	0.0420544
			TCGA-CI-6620-01	1009	0	-0.102939
			TCGA-A6-3808-01	1014	0	-0.00194187
			TCGA-A6-5661-01	1020	0	0.048791
			TCGA-F4-6808-01	1024	0	-0.0448473
			TCGA-AA-3548-01	1034	0	0.071289
			TCGA-AA-3531-01	1035	0	0.0449919
			TCGA-AA-3956-01	1035	0	-0.0725806
			TCGA-AA-A00F-01	1035	0	-0.0365138
			TCGA-AG-3591-01	1035	0	0.00456878
			TCGA-AG-3592-01	1035	0	-0.201163
			TCGA-AG-3593-01	1035	0	-0.0180233
			TCGA-AA-3975-01	1036	0	0.00451327
			TCGA-F4-6805-01	1047	0	-0.0493243
			TCGA-AF-3400-01	1049	0	-0.0207574
			TCGA-A6-3807-01	1054	0	0.364398
			TCGA-AA-A010-01	1064	0	-0.00945187
			TCGA-AA-3502-01	1065	0	0.024049
			TCGA-AA-A01R-01	1065	0	-0.0926429
			TCGA-AG-3893-01	1065	0	0.0653024
			TCGA-AA-3812-01	1066	0	0.305737
			TCGA-A6-2680-01	1068	0	0.0550444
			TCGA-F4-6856-01	1074	0	0.0104808
			TCGA-F4-6463-01	1087	0	0.0963649
			TCGA-F4-6569-01	1087	0	0.118922
			TCGA-G4-6586-01	1089	0	0.120227
			TCGA-G4-6314-01	1093	0	0.0160246
			TCGA-DM-A28F-01	1094	1	-0.00676766
			TCGA-AA-3692-01	1095	1	-0.0346411
			TCGA-G4-6317-02	1095	0	0.113325
			TCGA-AA-3524-01	1096	0	-0.0534942
			TCGA-AA-3854-01	1096	0	0.0106996
			TCGA-AA-3970-01	1096	0	-0.0128856
			TCGA-AG-3582-01	1096	1	-0.147106
			TCGA-AG-4001-01	1096	0	0.0631617
			TCGA-AG-A015-01	1096	0	-0.0825469
			TCGA-F5-6812-01	1110	0	0.00985627
			TCGA-A6-3810-01	1111	0	-0.12262
			TCGA-AA-3841-01	1124	0	0.0970624
			TCGA-AG-3887-01	1124	0	-0.081708
			TCGA-A6-2686-01	1126	1	0.329966
			TCGA-AA-3842-01	1126	0	0.163905
			TCGA-AA-A01Z-01	1126	0	0.069043
			TCGA-AG-3731-01	1126	0	-0.0798108
			TCGA-AG-A011-01	1126	0	-0.0503607
			TCGA-CM-4746-01	1126	0	-0.0771017
			TCGA-A6-2684-01	1127	0	-0.00573701
			TCGA-AA-3495-01	1127	0	0.103784
			TCGA-AA-3522-01	1127	0	0.0416637
			TCGA-AA-3685-01	1127	0	-0.128924
			TCGA-F5-6814-01	1131	0	0.0026835
			TCGA-A6-2685-01	1133	0	0.165331
			TCGA-AF-3911-01	1148	0	-0.0486001
			TCGA-AF-2693-01	1155	0	0.0278497
			TCGA-AA-A00A-01	1157	0	-0.156164
			TCGA-AA-A00L-01	1157	0	-0.123779
			TCGA-AG-A032-01	1157	0	0.0260909
			TCGA-AA-A01P-01	1158	1	-0.0125563
			TCGA-F5-6861-01	1160	0	-0.0184394
			TCGA-DM-A0XF-01	1162	1	-0.00727041
			TCGA-AH-6544-01	1173	0	-0.11843
			TCGA-RU-A8FL-01	1177	0	-0.0433267
			TCGA-AG-A02G-01	1185	1	0.0206607
			TCGA-AA-3517-01	1186	0	-0.0969918
			TCGA-AA-3837-01	1186	0	0.073689
			TCGA-AA-A024-01	1188	1	0.0622981
			TCGA-G4-6311-01	1199	0	-0.0639807
			TCGA-5M-AATE-01	1200	0	0.0457106
			TCGA-AA-A02F-01	1216	0	-0.0288505
			TCGA-AA-A02Y-01	1216	0	-0.0390957
			TCGA-AA-A03J-01	1246	0	-0.0440644
			TCGA-AA-A02W-01	1247	0	0.0204155
			TCGA-AG-A02X-01	1247	0	0.0526762
			TCGA-DY-A1DC-01	1258	1	0.115768
			TCGA-F4-6806-01	1260	0	-0.14704
			TCGA-AA-A00Q-01	1278	0	0.0320353
			TCGA-A6-2678-01	1286	0	0.0423084
			TCGA-F5-6571-01	1288	0	0.0324404
			TCGA-QG-A5YV-01	1301	0	-0.0671365
			TCGA-A6-2676-01	1305	1	0.0997517
			TCGA-AF-2691-01	1309	0	0.245635
			TCGA-F4-6807-01	1309	0	-0.0282234
			TCGA-AH-6643-01	1314	1	-0.0189426
			TCGA-D5-6534-01	1316	0	0.182171
			TCGA-A6-2675-01	1321	0	-0.0201119
			TCGA-A6-2671-01	1331	1	0.0317645
			TCGA-A6-2674-01	1331	0	-0.134604
			TCGA-DC-6160-01	1339	0	-0.169902
			TCGA-DM-A1DB-01	1348	1	0.082733
			TCGA-G4-6306-01	1359	0	0.0653904
			TCGA-CI-6622-01	1362	0	-0.0441255
			TCGA-A6-2679-01	1366	0	-0.000934072
			TCGA-D5-5537-01	1381	1	0.13506
			TCGA-A6-2681-01	1387	0	0.115894
			TCGA-AG-3587-01	1400	0	-0.0628499
			TCGA-AG-4022-01	1400	0	-0.0230045
			TCGA-A6-2672-01	1419	0	0.0710112
			TCGA-AF-2687-01	1427	0	-0.0407706
			TCGA-AA-3678-01	1430	0	-0.0740414
			TCGA-AA-3675-01	1431	0	-0.118355
			TCGA-G5-6572-02	1432	1	0.101107
			TCGA-F4-6855-01	1442	0	0.0842052
			TCGA-CI-6623-01	1443	0	-0.202142
			TCGA-F4-6703-01	1456	0	-0.0719003
			TCGA-AG-3898-01	1461	0	0.00209867
			TCGA-CI-6624-01	1466	0	-0.116527
			TCGA-CK-4951-01	1492	0	-0.150862
			TCGA-CK-5912-01	1493	1	-0.0863594
			TCGA-AZ-6598-01	1503	1	-0.0223897
			TCGA-F5-6465-01	1506	0	-0.0913593
			TCGA-AG-A025-01	1520	0	-0.0322638
			TCGA-AA-3673-01	1522	0	0.0434424
			TCGA-AG-3598-01	1522	0	0.082285
			TCGA-AA-3972-01	1551	0	-0.124614
			TCGA-CK-5913-01	1561	0	-0.122323
			TCGA-DY-A1DG-01	1566	1	-0.108464
			TCGA-AA-A029-01	1581	0	0.0274515
			TCGA-AG-A023-01	1581	1	0.107354
			TCGA-DC-6157-01	1581	0	0.0122143
			TCGA-AA-3864-01	1612	0	-0.0590414
			TCGA-G4-6304-01	1631	0	0.127104
			TCGA-AA-3664-01	1643	0	0.042768
			TCGA-D5-5538-01	1661	1	-0.0531691
			TCGA-G4-6307-01	1674	0	0.0614555
			TCGA-G5-6235-01	1696	0	-0.03238
			TCGA-D5-5541-01	1701	0	-0.0334288
			TCGA-D5-5540-01	1706	0	-0.130608
			TCGA-A6-A56B-01	1711	1	-0.00675205
			TCGA-DY-A1DD-01	1741	1	0.189633
			TCGA-AA-3506-01	1765	0	-0.0196671
			TCGA-AZ-4315-01	1776	0	0.00605207
			TCGA-SS-A7HO-01	1829	0	0.119119
			TCGA-DM-A28G-01	1849	1	0.104315
			TCGA-AA-3655-01	1856	0	0.0739691
			TCGA-A6-A567-01	1881	1	-0.113835
			TCGA-G4-6315-01	1883	0	-0.0501084
			TCGA-AG-A02N-01	1885	0	0.0770185
			TCGA-AZ-5403-01	1910	1	-0.021411
			TCGA-AA-3509-01	1915	0	-0.133693
			TCGA-G4-6310-01	1935	0	0.0263941
			TCGA-AA-3510-01	1946	0	-0.106668
			TCGA-AZ-4684-01	1977	0	-0.0304609
			TCGA-G4-6303-01	2003	1	-0.0913606
			TCGA-AF-A56L-01	2007	0	-0.0282531
			TCGA-WS-AB45-01	2130	0	-0.113534
			TCGA-G4-6627-01	2175	0	-0.0176426
			TCGA-G4-6299-01	2268	0	0.354411
			TCGA-AZ-4313-01	2310	0	0.0928811
			TCGA-AA-3660-01	2375	0	-0.00244868
			TCGA-CL-5917-01	2376	0	-0.00295172
			TCGA-G4-6628-01	2424	0	-0.0737672
			TCGA-DM-A28C-01	2475	1	0.013504
			TCGA-G4-6297-01	2506	0	-0.00934432
			TCGA-AD-6889-01	2532	1	-0.167783
			TCGA-AA-3697-01	2587	0	-0.128041
			TCGA-CK-4950-01	2599	0	-0.0249865
			TCGA-DM-A1HA-01	2600	0	0.382095
			TCGA-G4-6309-01	2600	0	-0.114723
			TCGA-AF-A56K-01	2635	0	-0.0961543
			TCGA-AZ-5407-01	2683	0	-0.01886
			TCGA-G4-6625-01	2792	0	0.0132592
			TCGA-DM-A1D4-01	2821	1	-0.00523565
			TCGA-DM-A28M-01	2895	0	0.0129681
			TCGA-DM-A28K-01	2988	0	-0.0677179
			TCGA-AZ-6601-01	3042	1	0.0636379
			TCGA-AZ-4308-01	3324	0	0.105091
			TCGA-DM-A28H-01	3561	0	0.0228741
			TCGA-AG-A036-01	3562	0	-0.0808093
			TCGA-DM-A0X9-01	3641	0	0.00823513
			TCGA-DM-A28E-01	3648	0	-0.105849
			TCGA-DY-A0XA-01	3846	0	-0.018592
			TCGA-DY-A1DE-01	3932	0	0.188414
			TCGA-DM-A1D0-01	3974	0	0.0177493
			TCGA-G4-6293-01	4051	0	-0.101146
			TCGA-DM-A1HB-01	4126	0	-0.0262136
			TCGA-DM-A282-01	4233	0	0.0546053
			TCGA-DM-A1D9-01	4270	0	0.0362062
			TCGA-CK-4948-01	4502	0	-0.0455216

## Sheet: KM
We calculated the best cut-off value for RiskScore using the R package maxstat (Maximally selected rank statistics with several p-value approximations version:0.7-25), setting the minimum sample size to be greater than 25% and the maximum sample size to be less than 75%. The final best cut-off value was: 0.0487909863090454, based on which the patients were divided into high and low groups, and th…
Group1	Group2	HR	95%CI		logrank test		Wald test		Likelihood ratio test
			Lower	Upper	W value	pvalue	W value	p value	W value	p value
H	L	2.38	1.66	3.41	23.55	1.2e-06	22.15	2.5e-06	21.37	3.8e-06

## Sheet: Scatter plot, heat map
Time	Status	RiskScore	CDKN2A	MMP3	SERPINE1
1	Dead	-0.0779009	0.266955	3.62667	2.90208
1	Alive	-0.0920883	0.614443	4.87672	3.07738
1	Dead	-0.0750192	1.12427	5.6531	3.35914
6	Alive	0.134763	0.864933	0.272994	7.29275
14	Alive	0.0866391	1.34494	1.82008	4.06846
16	Alive	-0.0275477	1.29839	4.69851	3.28053
28	Alive	-0.0297088	0.86927	3.49279	2.3042
28	Alive	-0.0557795	1.33904	6.40531	6.17578
29	Dead	-0.0551589	1.02632	5.28985	4.84582
30	Alive	-0.00942552	1.39594	4.02325	1.8991
30	Dead	-0.0192509	0.495691	2.46403	2.75305
30	Alive	-0.0174756	1.45111	4.5341	2.45487
30	Alive	-0.112854	0.470377	5.24103	3.47705
30	Alive	0.0164507	1.1929	3.15552	3.0574
30	Alive	0.0335666	1.34889	2.58498	1.46983
30	Alive	-0.0582297	0.648383	4.06329	3.28847
30	Alive	-0.0576845	0.818026	4.37017	3.04404
31	Alive	-0.0868417	1.21582	5.94695	2.47745
31	Alive	-0.149498	0.272669	6.01498	4.18466
31	Alive	0.12498	1.39912	0.56452	2.99776
31	Alive	-0.0925176	0.369597	4.20166	2.64568
31	Alive	0.0447726	1.87714	3.85535	2.76442
31	Alive	0.0454486	2.02486	4.16664	2.72721
31	Alive	0.0735937	1.12748	0.891921	1.26713
31	Alive	-0.0121356	1.32493	4.2314	2.94412
31	Alive	-0.0708364	0.759495	4.34611	2.1305
31	Alive	0.129442	3.22045	5.33946	5.4638
31	Alive	0.00583203	1.19294	3.32969	2.61827
31	Alive	0.184849	2.4981	1.73477	4.11801
31	Alive	0.0602649	1.02161	1.28293	2.18807
31	Alive	0.0889895	2.08108	2.95129	2.29813
43	Dead	0.148349	2.74919	3.61071	5.07492
47	Alive	0.0332045	1.23127	3.33536	5.04309
49	Dead	0.0328209	0.818226	1.54887	2.06074
59	Dead	0.0788572	1.6829	2.40575	2.61041
59	Dead	-0.0674764	0.305905	3.11974	1.82878
61	Dead	-0.0705656	1.30347	5.95459	3.40578
61	Dead	-0.0457062	1.10526	5.17381	4.7309
61	Dead	0.0520628	1.03627	2.1408	4.28466
61	Alive	0.0847906	4.13881	8.58662	5.01695
61	Dead	0.092668	1.97188	2.87287	3.27624
61	Dead	0.213843	3.67401	3.04435	2.03843
61	Alive	-0.0232421	1.43415	5.27993	4.65524
76	Dead	-0.0426714	0.562085	3.50937	3.57959
90	Dead	0.0900302	1.58164	2.09561	3.44924
91	Dead	0.106894	1.43473	1.03957	2.59032
97	Dead	0.170944	3.49487	5.84319	9.12652
106	Alive	0.175979	2.62732	1.72526	2.15065
121	Dead	-0.0496114	0.606516	4.03452	4.38358
122	Dead	0.0230446	2.54302	6.74097	5.37371
127	Alive	0.0156619	0.654222	1.8091	2.61325
146	Alive	0.0054654	0.348533	1.17089	1.83804
146	Dead	-0.114857	0.852257	5.98926	2.8089
153	Dead	0.0508504	1.5685	3.02755	2.95901
153	Dead	0.0929942	1.32692	1.26493	2.88513
153	Dead	-0.0371804	0.256965	2.12291	1.71386
153	Dead	-0.0091294	1.701	5.15409	3.43688
156	Dead	0.0624273	2.73289	6.13686	5.60178
159	Dead	-0.0954398	1.25282	6.79791	4.32826
172	Dead	0.258644	4.1289	3.32346	3.76431
176	Dead	0.0107888	1.79212	5.11162	4.52142
179	Dead	0.103256	1.17487	0.987576	4.16333
182	Alive	0.0791136	2.43074	4.28165	3.16734
183	Alive	0.066062	2.37849	4.10791	1.68389
184	Alive	0.15697	3.77873	5.09186	2.7719
184	Alive	0.00581302	0.683624	2.01857	2.1359
184	Alive	-0.0325499	1.78054	6.0513	3.63304
188	Dead	0.0712897	0.51657	0.426328	4.37268
206	Dead	0.0554606	0.559325	0.096312	1.28716
212	Alive	-0.0576676	0.757822	4.34226	3.43779
212	Alive	0.143381	2.73664	3.02187	2.60399
214	Dead	-0.0862971	0.756563	5.58516	4.99645
215	Alive	0.10685	3.37917	5.48173	2.43014
228	Dead	0.255953	2.90315	0.111119	2.13966
229	Alive	-0.0895621	0.819714	5.48216	3.79383
236	Dead	0.0492037	0.940417	1.98808	4.24261
242	Alive	0.0203451	0.855354	1.93401	1.88016
242	Dead	-0.0117896	1.6097	5.04394	3.52782
243	Alive	0.0683602	2.18254	3.79548	2.40537
244	Alive	-0.0374671	1.26015	4.64801	2.42908
244	Alive	0.0170298	1.2876	3.23722	2.63171
254	Alive	0.0105683	1.25228	3.4579	3.05769
255	Alive	0.0774526	0.815986	0.19987	1.74428
256	Dead	0.125712	1.47609	0.640774	2.71245
257	Alive	-0.17354	0.711609	8.08947	5.54866
262	Alive	-0.0113355	1.66222	4.79951	2.28139
262	Dead	-0.00376346	0.905911	3.71551	5.36786
275	Alive	-0.0772938	0.862344	5.46169	4.59192
276	Alive	-0.091953	0.758308	5.29497	3.39573
276	Alive	0.0292852	1.53462	3.21701	1.76371
287	Alive	-0.136726	0.749027	6.97847	4.97365
290	Dead	0.117013	1.15518	1.16556	6.31814
293	Alive	0.245994	2.71188	0.41629	3.78797
302	Dead	0.186999	2.63822	1.66601	2.94644
303	Dead	0.216077	3.1838	2.86387	5.61777
306	Dead	0.25919	3.83584	2.72441	4.09079
306	Dead	0.0703985	1.31094	1.89787	3.00814
306	Dead	0.216458	2.88564	1.87465	4.59138
306	Alive	0.00397599	0.93852	3.49047	5.07545
308	Alive	0.0331805	0.935933	1.89263	2.35142
312	Alive	-0.077162	0.801345	4.93276	3.23377
316	Dead	-0.0872971	0.408171	4.7872	4.91786
328	Alive	-0.0875054	0.510223	4.64788	3.57336
331	Dead	0.0531422	1.15528	1.99983	2.92393
334	Dead	0.102947	3.05506	5.36639	4.27679
334	Dead	-0.124947	1.26036	7.54008	3.95937
334	Dead	0.147662	2.10095	1.26019	1.98684
335	Dead	0.0700926	1.17039	1.18734	1.61337
335	Alive	-0.100642	0.292688	4.20771	2.48736
335	Alive	-0.0134499	0.916844	3.70933	4.29537
337	Alive	0.0283553	0.608937	1.78067	4.14197
337	Alive	-0.0370851	0.864383	4.1294	3.86056
338	Dead	0.0628494	0.520063	0.6146	4.17141
346	Alive	-0.0350996	1.23436	5.13693	4.60135
350	Alive	0.232153	2.69323	0.367698	2.39434
354	Alive	0.0733509	1.56222	2.73909	4.22483
357	Dead	0.0791369	2.14092	3.56703	3.00737
360	Alive	-0.0603142	1.1722	5.43375	3.65347
361	Dead	0.00578906	0.623903	1.81466	1.89994
362	Alive	0.0445135	0.337506	0.13683	2.15142
364	Alive	0.0046115	0.818391	2.4228	2.34618
365	Alive	0.133889	2.90152	3.53063	2.11505
365	Alive	0.352095	5.85832	5.26006	5.78702
365	Alive	-0.13348	0.450106	6.8252	7.19068
365	Alive	-0.00129515	1.38903	4.26721	3.6243
365	Alive	0.119405	0.887092	0.05614	4.82157
366	Alive	-0.00557567	1.07578	3.3262	2.42837
366	Alive	-0.0412287	1.06001	4.4441	2.9665
368	Dead	0.164089	2.64387	3.04372	5.49281
370	Alive	-0.0761198	0.864309	4.98817	3.01979
371	Alive	-0.0340595	0.319403	2.47924	2.77349
376	Alive	0.134761	1.89509	1.17515	2.08352
377	Alive	0.0300747	0.827993	1.49692	1.52501
377	Alive	-0.192753	0.340448	7.55886	4.79202
378	Alive	-0.116386	1.33152	7.79911	5.14423
379	Alive	0.118035	2.12904	1.88267	1.01577
379	Alive	0.0408432	0.758422	1.58227	3.46247
380	Alive	0.0183251	0.726082	2.06784	3.20594
383	Alive	0.0891816	1.53323	1.6545	2.20132
383	Alive	0.00372511	0.28124	1.19757	2.30796
383	Dead	0.0531315	1.14211	1.52205	1.34252
384	Alive	0.235333	3.38779	2.66097	5.15012
385	Alive	0.0734042	1.35315	1.73898	2.40125
386	Alive	0.0444993	0.50332	0.362601	1.59614
388	Alive	-0.00544449	0.727263	2.98114	4.0629
389	Alive	0.114933	1.01783	0.212274	3.86369
394	Alive	-0.0886149	0.31911	4.21626	3.49614
395	Alive	0.119439	3.63264	5.53311	1.79552
395	Alive	0.0290314	1.04028	2.94011	4.78924
395	Alive	-0.0132725	0.833969	3.402	3.90283
396	Dead	0.165553	4.16505	6.2676	4.62855
396	Dead	0.135939	2.06873	1.6024	2.29447
396	Alive	-0.0403826	1.0584	4.17191	2.10216
396	Alive	-0.0149259	1.03128	3.81443	3.58748
396	Alive	0.061299	1.59918	3.30063	4.71083
397	Alive	-0.0322725	0.509722	2.70573	2.19984
397	Alive	0.220516	2.61354	0.839997	3.557
403	Dead	0.186989	2.20039	1.27256	5.12404
406	Alive	-0.056246	0.814129	4.56688	3.91343
408	Alive	0.0894248	1.25667	1.22956	2.97844
412	Alive	-0.0900542	0.885413	6.03953	5.17837
415	Alive	-0.112034	0.995163	6.96278	5.36334
419	Alive	-0.192986	0.540179	8.17447	5.31569
419	Alive	0.102995	1.11337	0.248716	2.02865
424	Dead	0.0379576	2.26872	5.79815	5.75925
424	Alive	0.0791399	1.97757	2.81449	1.68069
424	Alive	0.191564	4.44986	5.99066	3.91111
424	Alive	0.0532013	1.15559	1.72417	1.95354
424	Alive	-0.0833486	0.323239	3.37856	1.02617
425	Alive	-0.0901173	0.237718	3.9382	3.02812
425	Alive	-0.0586383	0.700508	3.77075	1.78972
426	Alive	-0.0475045	1.48615	5.52623	2.69297
426	Alive	0.0507576	1.90426	3.80218	2.94964
426	Dead	0.141665	2.57106	2.69595	2.63176
426	Alive	0.0752925	2.86298	5.19631	2.49623
427	Alive	0.0454021	1.94105	4.02276	2.89737
427	Alive	-0.0376166	1.11298	4.63394	3.56399
427	Alive	-0.11534	0.205172	4.48237	2.71175
427	Dead	-0.00292313	0.620645	2.20175	2.429
435	Alive	0.033211	1.02781	2.89636	5.15117
435	Alive	-0.0496263	0.570373	3.93859	4.3378
441	Alive	-0.119881	0.756456	6.21303	3.88144
442	Dead	-0.0685669	1.77725	7.36663	4.73074
454	Alive	-0.0676127	0.842401	4.48147	2.25298
456	Alive	-0.0099856	1.53182	4.5038	2.43364
456	Alive	0.0142206	0.65801	2.15939	3.67666
457	Alive	-0.0653872	0.747232	4.42324	3.04382
457	Alive	-0.0146935	1.57159	4.94903	3.21483
457	Alive	0.0710003	1.96622	3.43224	3.14735
457	Alive	0.0926768	1.89584	2.76848	3.52808
457	Alive	0.0135522	1.84944	5.48081	5.63277
457	Alive	-0.12389	0.402018	5.07945	2.36789
457	Alive	-0.010344	0.890325	2.94733	2.12815
457	Alive	-0.142789	0.615594	6.2566	2.90928
460	Alive	-0.0262092	0.424599	2.59463	3.10304
472	Dead	0.102227	3.14962	4.9356	1.913
474	Alive	0.0769561	0.741527	0.450526	3.18725
475	Alive	0.0774302	1.30258	1.59408	2.70125
475	Alive	-0.0101954	0.838582	3.31542	3.86483
476	Alive	0.00561988	1.9696	5.30236	3.23568
482	Alive	0.0145777	1.79976	4.3636	2.19301
485	Alive	0.0105209	1.25424	4.13103	5.41479
485	Alive	0.096701	2.58496	3.82322	2.03699
485	Alive	0.0951895	2.69994	4.29425	2.61371
488	Alive	-0.0790494	0.437134	4.13692	3.20351
489	Alive	-0.112491	0.427272	4.81054	2.34375
491	Alive	-0.0776439	0.827369	5.13124	3.67494
494	Dead	-0.0655623	0.461671	4.796	6.6705
496	Dead	0.345375	5.39777	4.11864	4.84144
496	Alive	0.00920531	0.327818	1.24597	2.64333
497	Alive	-0.017081	0.737775	3.03297	3.00516
499	Alive	-0.169943	0.376582	6.95518	4.62941
500	Alive	0.192588	3.01622	2.27408	2.56858
504	Dead	0.0965666	1.44291	1.01724	1.41949
511	Dead	0.027189	0.714711	1.85672	3.43277
512	Dead	-0.0383243	1.55177	5.63481	3.45304
517	Alive	0.139007	1.23588	0.037884	3.86028
518	Alive	0.0291921	1.73663	4.14543	3.38759
518	Alive	-0.116305	0.685777	5.90663	3.73009
518	Alive	-0.079947	0.639073	4.83796	3.94495
518	Alive	0.0530387	1.57997	3.05674	3.18589
518	Alive	-0.0619628	1.13902	5.3965	3.62867
518	Alive	-0.0908198	0.239027	4.15142	3.70087
518	Alive	0.0300591	0.959772	2.70358	4.71185
521	Alive	0.179282	2.5597	1.26974	1.42064
524	Dead	-0.017025	1.06344	4.54785	5.70772
525	Alive	-0.0245702	0.616079	3.38288	4.48959
531	Alive	0.175253	1.71089	0.306258	4.53504
532	Alive	0.196853	3.16822	2.91385	4.01301
534	Alive	0.0625744	1.09169	1.59201	2.93795
538	Alive	0.0395327	1.94151	3.89681	1.86608
540	Alive	0.21321	3.80584	3.51495	2.56345
542	Alive	-0.0204628	0.238868	2.24573	3.95471
543	Alive	-0.0985716	0.163339	4.13597	3.49365
543	Alive	-0.076838	1.15632	6.6012	6.26648
543	Alive	0.0519706	0.546419	0	0.705695
546	Alive	-0.0864494	1.05559	6.27759	4.9902
546	Alive	0.344329	4.94262	2.21259	1.71418
547	Alive	0.033555	0.591387	1.4608	3.67123
549	Alive	-0.0932301	0.677119	4.74162	1.976
549	Alive	-0.142049	0.330523	5.85568	3.88987
549	Alive	-0.0614929	0.797795	4.50801	3.31777
553	Alive	-0.0377004	0.598316	3.09039	2.29777
555	Alive	0.101808	2.03154	2.45416	2.21831
556	Alive	-0.0728218	0.325675	3.2607	1.63496
556	Dead	0.189356	3.21919	3.38266	4.50946
570	Dead	-0.0660265	0.132195	2.53464	1.32166
573	Alive	-0.115847	0.229517	4.8353	3.70969
578	Alive	-0.104668	0.847072	5.53066	2.24266
578	Alive	0.0427076	2.01616	4.22048	2.71613
579	Alive	-0.1008	0.211782	4.48419	4.1077
579	Dead	0.346313	5.18498	3.58975	4.80054
579	Alive	0.201484	3.39289	3.98173	6.4139
580	Alive	-0.0336915	1.4038	4.9325	2.63809
580	Alive	-0.00600549	0.321876	1.35608	1.57076
580	Alive	-0.0267392	1.5118	4.9397	2.47342
588	Alive	-0.052984	0.219223	2.33461	1.2005
588	Alive	-0.114122	1.5317	8.05944	4.65709
592	Alive	-0.065402	0.573754	3.89877	2.60358
596	Alive	0.061608	1.52971	3.01425	4.29606
598	Alive	-0.0576177	0.597557	4.77072	6.26236
598	Dead	0.017761	0.564385	1.76547	3.39967
607	Alive	0.128985	2.72643	4.62764	6.93029
608	Alive	-0.0818066	0.997259	5.29884	2.46916
608	Alive	0.020865	1.10986	2.63954	2.34977
608	Alive	0.080699	3.43921	6.72396	3.73291
608	Alive	-0.0798756	1.08392	5.65371	3.20805
608	Alive	0.0471641	1.84511	3.7421	2.86277
608	Alive	0.0991278	1.49148	1.11547	1.62489
609	Alive	-0.0580068	1.53322	6.51637	4.76442
609	Alive	0.076517	1.463	1.83773	2.16381
610	Dead	-0.0944159	0.689484	4.94717	2.4836
612	Alive	-0.0166211	0.464402	2.30076	2.69235
614	Alive	-0.0289554	1.30012	4.61121	2.81824
617	Alive	0.0501403	1.1719	2.58644	4.56269
621	Alive	-0.0990905	0.737812	5.43337	3.34312
625	Alive	-0.187744	0.253655	6.9102	3.7053
627	Alive	0.00985011	0.414536	1.60159	3.25676
636	Alive	0.0392311	0.723145	1.25374	2.42944
638	Alive	-0.0325634	0.859372	3.71648	2.89169
638	Alive	0.0452851	2.78136	5.69693	1.95106
639	Alive	-0.144833	1.1407	8.23833	5.42704
639	Alive	-0.0490373	0.978202	4.52712	3.15139
643	Dead	-0.00404923	0.205319	1.2206	2.23632
646	Alive	-0.111413	0.947997	6.79305	5.20977
650	Alive	-0.107281	0.725444	6.02423	4.71804
652	Alive	-0.197734	0.321481	7.77317	5.20916
662	Alive	-0.0158845	1.00889	4.42064	5.81615
666	Alive	-0.0972975	0.404577	4.83648	4.12854
669	Alive	-0.0594041	1.0347	4.82722	2.72194
669	Alive	0.0230461	1.68162	3.79948	2.00382
669	Alive	-0.0397667	1.11705	4.46893	2.73453
669	Alive	-0.0143227	0.782428	2.93288	2.56149
670	Dead	0.0574191	0.323718	0.352188	4.30563
670	Alive	0.0421009	1.45261	3.21206	3.68671
671	Alive	0.0734974	2.26206	4.03702	3.12051
672	Alive	0.0526156	1.11557	2.5957	5.30017
672	Alive	0.0221384	0.39378	0.858826	2.02203
680	Dead	-0.0187881	0.705263	3.35404	4.23484
682	Dead	0.10705	0.795908	0.527168	6.00216
685	Alive	-0.0456294	1.50889	5.80436	3.67633
699	Alive	0.129309	2.79961	4.01255	4.19328
700	Alive	0.116952	2.11932	2.0779	1.67707
700	Alive	0.0723843	2.08522	3.2532	1.68245
701	Alive	0.00249122	0.23161	1.4932	3.63423
718	Alive	0.125848	1.66384	1.18944	3.1339
726	Alive	-0.125354	0.429126	6.05864	5.46046
730	Alive	-0.0440654	1.34743	5.18985	2.97673
730	Alive	0.28866	3.79569	1.16163	1.82311
730	Alive	-0.175457	0.299348	7.24035	5.71882
730	Alive	0.0986276	2.6963	4.18438	2.59659
730	Dead	0.224666	4.50652	4.78835	2.48828
731	Alive	0.014633	1.96757	4.89499	2.70788
731	Alive	0.0684463	1.61099	2.61815	2.91329
734	Alive	-0.0693048	0.290244	3.44661	2.92956
734	Dead	0.142132	2.20966	1.6048	1.76919
735	Alive	0.110363	2.78553	4.57388	4.41018
740	Dead	-0.0328727	0.273	2.39046	2.95588
741	Alive	-0.0577903	0.794978	4.29722	2.96369
742	Alive	-0.0471111	1.69387	6.22733	3.51571
743	Dead	-0.00855227	1.45019	4.2784	2.44497
746	Alive	-0.0508722	0.863086	4.70713	4.5433
748	Alive	0.00726333	0.302799	1.09705	2.12841
751	Alive	-0.0828895	0.594412	4.75051	3.70792
758	Dead	-0.0527908	0.898336	5.27574	6.07412
761	Alive	-0.0676156	0.935814	4.79684	2.6054
761	Alive	0.0378829	2.40186	5.39694	3.24947
761	Alive	-0.0882541	1.29892	6.7509	4.49985
761	Alive	0.0520236	1.10794	1.91298	2.89195
762	Alive	-0.0356852	0.616658	3.09538	2.36592
762	Alive	0.160472	2.73821	2.14426	1.18768
762	Alive	-0.0464739	0.284965	2.72472	2.68893
763	Alive	-0.0698805	1.42119	6.77432	5.40992
763	Alive	0.0425935	1.58641	3.79961	4.72068
766	Alive	-0.039296	0.456712	2.99178	2.94509
775	Alive	-0.0342816	1.12489	4.24294	2.41684
790	Alive	-0.00303616	1.82439	5.11666	2.90386
790	Alive	0.0565558	0.804342	1.32094	3.72486
791	Alive	0.0198154	1.48247	3.43996	2.03614
791	Alive	-0.0308784	1.43331	5.4308	4.43696
791	Alive	0.0683166	2.19422	4.0023	3.03645
791	Alive	0.177022	2.59925	2.02293	3.53451
792	Alive	0.0847383	2.60007	4.77723	4.09625
792	Alive	-0.0644166	0.533043	3.7046	2.34731
792	Alive	-0.0957373	0.902569	6.00785	4.36252
796	Alive	0.0685993	1.96592	3.3761	2.71312
804	Alive	-0.0577213	0.877757	4.49589	2.99766
804	Alive	0.0929525	1.46349	1.38383	2.18793
804	Alive	0.0558536	1.14247	1.52022	1.6034
805	Alive	0.198086	2.28291	0.551445	3.00579
805	Dead	0.225444	3.29893	2.59333	4.65376
820	Alive	-0.0282091	0.703611	3.18389	2.71205
821	Alive	-0.103446	0.934182	6.06389	3.53755
822	Dead	-0.0342612	0.909052	3.66154	2.12418
822	Alive	0.0350472	0.905086	1.69995	2.10748
822	Alive	0.0739986	2.00655	3.93425	4.88958
822	Alive	-0.0428883	1.31765	5.2794	3.65265
822	Alive	0.186176	3.02444	3.36584	5.72158
824	Alive	-0.0741144	0.453959	4.30293	4.1427
824	Alive	-0.156457	0.549377	6.97121	4.61644
834	Alive	-0.0553511	1.05149	5.07924	3.87766
838	Alive	-0.12664	0.418629	5.91938	4.92642
853	Alive	0.0476605	2.20592	4.67051	3.25093
858	Dead	-0.0602432	0.514335	3.83585	3.37767
869	Dead	0.0301967	0.993113	2.80951	4.82799
882	Alive	0.00641978	1.89479	4.93927	2.64219
882	Alive	-0.154898	0.432487	5.95848	2.14656
883	Alive	0.0698164	1.24627	2.08191	4.12754
884	Alive	-0.00852165	1.71966	5.33863	3.99698
887	Alive	-0.0797465	0.592999	4.38476	2.7395
888	Alive	0.0969627	1.25382	1.26724	3.88303
896	Alive	0.110953	2.06299	2.60946	3.41839
899	Dead	0.00419491	1.17678	3.40862	2.86623
911	Alive	-0.0755805	0.959573	5.36796	3.63852
912	Alive	0.325228	4.49777	2.44191	4.25364
912	Alive	-0.0592958	1.53106	6.42164	4.31949
912	Alive	0.122825	2.6967	3.44538	2.38494
913	Alive	-0.0698223	1.33988	6.06766	3.58226
914	Alive	0.0806313	1.48305	1.7149	1.97492
914	Alive	-0.116187	0.765864	6.22319	4.2073
915	Alive	-0.0474984	0.634904	3.80514	3.55172
926	Alive	0.0476623	0.989327	1.99363	3.7106
943	Alive	-0.153413	0.330722	6.06776	3.50932
943	Alive	-0.0750852	0.386523	3.7723	2.72154
943	Alive	0.171662	2.41169	1.75816	3.59576
943	Alive	-0.0137772	0.672969	2.56574	2.21087
943	Alive	-0.0662579	0.734092	4.89285	4.72332
943	Alive	0.134505	1.09077	0.376889	5.79358
945	Alive	-0.0591105	0.553219	3.65293	2.52709
945	Alive	-0.0246653	1.10416	4.65726	5.00388
952	Alive	-0.0810361	0.360991	3.66983	1.97692
962	Alive	0.0994198	2.22054	3.84563	5.356
972	Dead	0.073614	1.67321	2.44961	2.32382
974	Alive	0.000137417	0.736885	2.39302	2.46112
974	Alive	-0.0326585	1.16	4.60453	3.56903
974	Alive	0.239318	3.45209	1.88134	2.26767
974	Alive	0.0237795	2.28526	5.42129	2.88574
975	Alive	-0.0288447	1.5035	5.04767	2.71346
979	Alive	-0.00137999	1.11069	3.49526	3.15748
987	Alive	0.0257241	1.05959	2.52693	2.84405
992	Dead	0.00698216	0.332272	0.784232	0.755301
995	Alive	0.0508122	0.65008	0.615621	1.92048
996	Alive	-0.19227	0.60738	7.75693	3.36411
1001	Alive	-0.07752	0.551614	4.55197	3.88845
1002	Alive	0.0864131	0.915898	0.765978	3.8192
1003	Alive	0.152338	1.98975	0.670662	1.27488
1003	Alive	-0.0161261	0.353801	1.62062	1.24039
1004	Alive	-0.169742	0.186041	6.07946	3.10885
1004	Alive	-0.0957679	0.676167	4.98994	2.609
1005	Alive	0.157426	3.57789	4.72786	3.16812
1005	Alive	-0.113293	0.530195	5.24184	2.94879
1006	Alive	0.0420544	1.58283	3.17771	2.49952
1009	Alive	-0.102939	0.911546	6.21522	4.30698
1014	Alive	-0.00194187	1.47446	4.90715	5.12437
1020	Alive	0.048791	1.37481	3.04919	4.40962
1024	Alive	-0.0448473	0.572378	3.69743	3.944
1034	Alive	0.071289	1.18821	1.15152	1.46045
1035	Alive	0.0449919	1.64417	3.07771	1.93793
1035	Alive	-0.0725806	0.662386	4.49854	3.28723
1035	Alive	-0.0365138	1.27072	5.85911	6.71563
1035	Alive	0.00456878	0.778767	2.68655	3.59653
1035	Alive	-0.201163	0.29913	7.38993	3.69719
1035	Alive	-0.0180233	0.777443	2.70982	1.44686
1036	Alive	0.00451327	1.43678	3.96424	2.74155
1047	Alive	-0.0493243	1.25304	5.52071	4.39271
1049	Alive	-0.0207574	2.18898	7.84755	7.81989
1054	Alive	0.364398	5.74033	4.19595	4.21097
1064	Alive	-0.00945187	1.53013	4.5963	2.8271
1065	Alive	0.024049	0.462815	1.0281	2.24699
1065	Alive	-0.0926429	0.556084	4.63436	2.64184
1065	Alive	0.0653024	1.44237	2.58096	3.8441
1066	Alive	0.305737	4.3206	2.45281	3.80115
1068	Alive	0.0550444	2.07079	4.359	3.98487
1074	Alive	0.0104808	0.712387	2.18847	2.96499
1087	Alive	0.0963649	2.07633	3.2157	4.00297
1087	Alive	0.118922	1.19301	0.853293	5.09621
1089	Alive	0.120227	2.23853	2.32851	1.91582
1093	Alive	0.0160246	0.902579	2.77068	4.02185
1094	Dead	-0.00676766	0.718779	2.43885	2.08512
1095	Dead	-0.0346411	0.908132	4.0623	3.50961
1095	Alive	0.113325	1.10435	0.321143	3.38347
1096	Alive	-0.0534942	1.49342	5.76958	2.89881
1096	Alive	0.0106996	1.77322	4.29351	1.77674
1096	Alive	-0.0128856	0.725902	2.71904	2.40949
1096	Dead	-0.147106	0.788281	6.821	3.06704
1096	Alive	0.0631617	1.7612	3.28715	3.52767
1096	Alive	-0.0825469	0.579957	4.30734	2.2943
1110	Alive	0.00985627	0.868006	2.82774	3.89284
1111	Alive	-0.12262	0.638407	6.34269	5.02967
1124	Alive	0.0970624	2.37081	3.94292	4.24102
1124	Alive	-0.081708	0.581907	5.0697	5.05463
1126	Dead	0.329966	5.10133	3.589	3.85688
1126	Alive	0.163905	3.50848	4.19278	2.4869
1126	Alive	0.069043	2.27437	4.21473	3.20573
1126	Alive	-0.0798108	1.07705	6.24537	5.36045
1126	Alive	-0.0503607	1.78673	6.28906	2.65437
1126	Alive	-0.0771017	0.658552	4.4157	2.57706
1127	Alive	-0.00573701	0.604951	2.60375	3.6976
1127	Alive	0.103784	2.71082	3.9518	2.16849
1127	Alive	0.0416637	0.810257	1.10714	1.44313
1127	Alive	-0.128924	0.892539	6.52075	2.96167
1131	Alive	0.0026835	1.13249	3.62548	3.84319
1133	Alive	0.165331	2.29685	1.79009	4.01605
1148	Alive	-0.0486001	1.14091	5.05902	3.7476
1155	Alive	0.0278497	1.73176	4.44477	4.35137
1157	Alive	-0.156164	0.311494	6.26326	4.08354
1157	Alive	-0.123779	0.591409	5.38975	1.93151
1157	Alive	0.0260909	0.6413	1.55599	2.85977
1158	Dead	-0.0125563	0.718493	3.05025	3.67253
1160	Alive	-0.0184394	0.550354	2.57079	2.76523
1162	Dead	-0.00727041	0.74288	2.68269	2.70013
1173	Alive	-0.11843	0.161107	4.29992	2.11969
1177	Alive	-0.0433267	0.178612	2.11869	1.7274
1185	Dead	0.0206607	1.37864	3.46368	3.05015
1186	Alive	-0.0969918	0.24969	4.3449	3.68474
1186	Alive	0.073689	2.0495	3.55343	3.16361
1188	Dead	0.0622981	0.925278	0.963616	2.04704
1199	Alive	-0.0639807	0.941995	5.29093	4.66113
1200	Alive	0.0457106	0.692933	1.25322	3.31705
1216	Alive	-0.0288505	0.777102	3.80322	4.23716
1216	Alive	-0.0390957	0.507344	2.64539	1.32876
1246	Alive	-0.0440644	1.10232	4.38925	2.14645
1247	Alive	0.0204155	1.33139	3.21371	2.52783
1247	Alive	0.0526762	1.932	3.6385	2.33584
1258	Dead	0.115768	1.34795	1.31667	5.15719
1260	Alive	-0.14704	0.434165	5.92156	2.78245
1278	Alive	0.0320353	1.49327	3.26977	2.56002
1286	Alive	0.0423084	1.51143	2.99805	2.47199
1288	Alive	0.0324404	0.630448	1.42535	3.11702
1301	Alive	-0.0671365	0.465716	3.82217	3.04131
1305	Dead	0.0997517	1.81875	2.91625	5.38068
1309	Alive	0.245635	3.32775	1.96175	4.19222
1309	Alive	-0.0282234	1.04025	4.92993	6.13472
1314	Dead	-0.0189426	1.06011	4.1493	4.13665
1316	Alive	0.182171	2.96336	3.18403	5.17961
1321	Alive	-0.0201119	0.791349	3.29202	3.18273
1331	Dead	0.0317645	1.63187	4.06019	4.1956
1331	Alive	-0.134604	0.426861	6.37518	5.67887
1339	Alive	-0.169902	0.24596	6.13762	2.8101
1348	Dead	0.082733	0.743055	0.029614	2.26143
1359	Alive	0.0653904	2.77568	5.09438	1.86468
1362	Alive	-0.0441255	0.699975	4.15065	4.57669
1366	Alive	-0.000934072	1.42905	4.47129	4.05486
1381	Dead	0.13506	1.23978	0.159628	3.86672
1387	Alive	0.115894	2.72628	4.38713	4.78245
1400	Alive	-0.0628499	0.906166	4.50999	2.30682
1400	Alive	-0.0230045	1.43016	5.51884	5.55531
1419	Alive	0.0710112	2.8687	6.1263	5.30972
1427	Alive	-0.0407706	1.19483	5.55601	5.8409
1430	Alive	-0.0740414	1.05405	5.09831	2.06875
1431	Alive	-0.118355	0.551147	5.30996	2.51621
1432	Dead	0.101107	0.638739	0.319935	5.96103
1442	Alive	0.0842052	0.915806	1.53774	6.32696
1443	Alive	-0.202142	0.521962	7.56402	2.39892
1456	Alive	-0.0719003	1.16514	6.54006	6.46873
1461	Alive	0.00209867	0.923541	2.87972	2.85378
1466	Alive	-0.116527	0.4265	5.17964	3.25317
1492	Alive	-0.150862	0.455472	6.30125	3.57067
1493	Dead	-0.0863594	0.944019	5.34171	2.60254
1503	Dead	-0.0223897	0.51526	3.1376	4.66129
1506	Alive	-0.0913593	0.814538	5.87021	5.02835
1520	Alive	-0.0322638	0.569566	2.96873	2.64199
1522	Alive	0.0434424	1.39737	2.8024	2.82304
1522	Alive	0.082285	2.22848	3.41007	2.05183
1551	Alive	-0.124614	0.233049	4.96186	3.25775
1561	Alive	-0.122323	0.672183	6.17666	4.19738
1566	Dead	-0.108464	0.462975	4.62279	1.78927
1581	Alive	0.0274515	0.797459	1.61685	1.93712
1581	Dead	0.107354	1.55339	1.80768	4.38207
1581	Alive	0.0122143	0.449149	1.88115	4.19689
1612	Alive	-0.0590414	1.00386	4.94361	3.42042
1631	Alive	0.127104	1.42213	0.314382	2.13746
1643	Alive	0.042768	1.92785	3.9935	2.6401
1661	Dead	-0.0531691	0.440149	3.7597	4.41552
1674	Alive	0.0614555	0.879035	0.588717	1.016
1696	Alive	-0.03238	0.452724	2.58227	2.21757
1701	Alive	-0.0334288	0.756947	3.48211	2.81264
1706	Alive	-0.130608	0.228799	4.89596	2.46458
1711	Dead	-0.00675205	0.181604	1.64461	3.65906
1741	Dead	0.189633	2.67339	1.68972	3.00504
1765	Alive	-0.0196671	0.950463	3.5014	2.66972
1776	Alive	0.00605207	0.66252	2.35485	3.51948
1829	Alive	0.119119	1.921	1.78847	2.4861
1849	Dead	0.104315	1.27675	0.443415	1.51596
1856	Alive	0.0739691	1.93574	3.06325	2.38705
1881	Dead	-0.113835	0.166751	4.81735	4.35754
1883	Alive	-0.0501084	0.295094	2.7698	2.40486
1885	Alive	0.0770185	1.49827	1.8547	1.98609
1910	Dead	-0.021411	1.6027	5.77675	5.21834
1915	Alive	-0.133693	0.522469	5.59701	2.24135
1935	Alive	0.0263941	0.366135	0.863959	2.68792
1946	Alive	-0.106668	0.305546	4.70322	3.53471
1977	Alive	-0.0304609	1.86498	6.78659	5.74954
2003	Dead	-0.0913606	0.776722	5.39078	3.6429
2007	Alive	-0.0282531	0.887309	3.4999	2.32682
2130	Alive	-0.113534	0.782995	7.22356	7.8647
2175	Alive	-0.0176426	0.576112	3.25521	5.052
2268	Alive	0.354411	3.7994	0.417615	5.6917
2310	Alive	0.0928811	2.38219	3.59175	2.49276
2375	Alive	-0.00244868	1.1717	3.27591	1.77941
2376	Alive	-0.00295172	1.01133	4.17269	6.20419
2424	Alive	-0.0737672	0.28616	3.83053	3.87601
2475	Dead	0.013504	0.090139	0.602043	2.73253
2506	Alive	-0.00934432	0.673119	3.40017	5.59722
2532	Dead	-0.167783	0.101281	5.97767	3.63461
2587	Alive	-0.128041	0.356427	5.50413	3.82751
2599	Alive	-0.0249865	0.499685	3.03159	4.15599
2600	Alive	0.382095	4.47922	0.247455	2.29819
2600	Alive	-0.114723	0.414037	5.03523	3.02369
2635	Alive	-0.0961543	1.07861	6.99499	6.37332
2683	Alive	-0.01886	0.257386	1.89405	2.72064
2792	Alive	0.0132592	1.00696	2.9554	3.54915
2821	Dead	-0.00523565	0.563463	1.79644	1.23376
2895	Alive	0.0129681	0.267376	0.984173	2.58469
2988	Alive	-0.0677179	0.206932	3.03469	2.311
3042	Dead	0.0636379	1.2457	2.10467	3.59926
3324	Alive	0.105091	3.17408	5.50367	4.00453
3561	Alive	0.0228741	1.18812	2.64211	1.92045
3562	Alive	-0.0808093	0.812774	5.1919	3.69395
3641	Alive	0.00823513	0.47023	1.3718	1.83084
3648	Alive	-0.105849	0.149767	3.80828	1.72429
3846	Alive	-0.018592	0.327185	2.00478	2.56953
3932	Alive	0.188414	2.86219	2.21508	3.20116
3974	Alive	0.0177493	0.157044	0.106211	0.857201
4051	Alive	-0.101146	0.986534	6.13245	3.58139
4126	Alive	-0.0262136	1.84885	6.12914	3.98024
4233	Alive	0.0546053	0.736033	0.787076	2.20214
4270	Alive	0.0362062	0.429735	0.870149	3.16548
4502	Alive	-0.0455216	1.52579	5.73318	3.29777
