# Supplementary material for: Network pharmacology and bioinformatics were used to construct a prognostic model and immunoassay of core target genes in the combination of quercetin and kaempferol in the treatment of colorectal cancer
Source: J Cancer. 2023 Jul 3;14(11):1956–80. doi: 10.7150/jca.85517 (PMC10367918; doi:10.7150/jca.85517)
Supplement: Supplementary file 4 — Supplementary tables. [file jcav14p1956s4.zip › Table/Table S6.xlsx]

## Sheet: K-M
Time	Event	RiskScore
2580	0	-2.55681
2220	0	-2.49076
1710	0	-2.22111
1110	0	-2.14534
2250	0	-1.92002
1890	0	-1.81916
420	0	-1.81602
750	0	-1.68408
1380	0	-1.56082
1500	0	-1.55144
990	0	-1.54813
1080	0	-1.54703
690	1	-1.50357
6431	0	-1.49149
2280	0	-1.48734
3960	0	-1.47575
4380	0	-1.40023
6158	0	-1.39094
1380	0	-1.38109
2790	0	-1.36643
1560	0	-1.35023
4260	0	-1.34623
2190	0	-1.30324
2635	0	-1.25666
1350	1	-1.24739
2520	0	-1.23797
1200	0	-1.21439
4260	0	-1.20552
1590	0	-1.2053
1050	0	-1.19455
1170	0	-1.17305
3990	0	-1.16657
1500	0	-1.16324
1590	0	-1.16124
2869	0	-1.15747
4920	0	-1.13076
1470	0	-1.11839
3750	0	-1.11555
4020	0	-1.10933
1380	0	-1.10878
2430	0	-1.10463
930	1	-1.09673
2010	0	-1.09509
1380	0	-1.08595
2250	0	-1.07917
2580	1	-1.0679
1050	0	-1.06071
2647	0	-1.05649
1320	1	-1.05214
4590	0	-1.04901
1770	1	-1.0475
510	0	-1.04294
1350	0	-1.03382
3600	0	-1.03065
2250	0	-0.989843
2340	0	-0.988554
2543	0	-0.97182
3570	0	-0.967505
4020	0	-0.94999
2130	0	-0.94634
360	1	-0.936683
2400	0	-0.934017
1710	0	-0.924357
3360	0	-0.919836
2100	0	-0.916786
1909	0	-0.915497
2580	0	-0.907051
2220	0	-0.905666
2910	0	-0.901911
720	1	-0.862333
1800	0	-0.846272
420	0	-0.838785
2994	0	-0.834271
1590	0	-0.825324
2520	0	-0.821475
2490	0	-0.820603
750	0	-0.817923
3270	0	-0.816646
420	0	-0.80725
570	0	-0.800853
750	0	-0.787241
4620	0	-0.781827
2340	0	-0.769825
1935	0	-0.764136
2040	1	-0.761784
1109	0	-0.749623
720	1	-0.744257
5040	0	-0.744174
2970	0	-0.741969
900	1	-0.739774
2040	0	-0.734733
1380	1	-0.734226
2580	0	-0.729658
2550	0	-0.729544
2580	0	-0.728737
780	1	-0.728032
3690	0	-0.725562
4230	0	-0.724628
2370	0	-0.719308
5490	0	-0.715165
3270	0	-0.713674
210	0	-0.712155
4230	0	-0.711161
1260	0	-0.702519
510	1	-0.700738
1530	0	-0.694581
1083	1	-0.693732
6539	0	-0.68435
1950	0	-0.682913
4950	0	-0.679875
1110	0	-0.675907
720	1	-0.675623
2100	0	-0.671877
1680	0	-0.66997
1320	1	-0.66907
660	0	-0.667751
3900	0	-0.66531
570	0	-0.656979
2430	0	-0.653729
1664	0	-0.653226
420	0	-0.647087
2400	0	-0.646878
2250	1	-0.646082
1363	0	-0.643087
2880	0	-0.638602
3000	0	-0.632632
2040	0	-0.628253
1740	1	-0.62159
2700	0	-0.621309
1560	0	-0.612036
1590	0	-0.609781
3660	0	-0.607504
3510	0	-0.600166
1620	0	-0.5998
1710	0	-0.590693
2591	0	-0.588688
2190	0	-0.586969
2550	0	-0.583332
360	0	-0.583204
660	1	-0.580905
1595	0	-0.579495
3510	0	-0.573516
2748	0	-0.572711
1170	0	-0.568594
1890	0	-0.564569
3600	0	-0.564501
2220	0	-0.562812
2762	0	-0.561879
600	0	-0.560972
3180	1	-0.547571
3076	0	-0.545649
1950	0	-0.545537
1080	0	-0.544651
2130	0	-0.544642
4350	1	-0.543454
1571	0	-0.533808
3540	0	-0.530329
2340	0	-0.529742
1440	0	-0.528384
900	0	-0.522178
2580	0	-0.519085
1590	1	-0.518905
780	0	-0.517806
1140	1	-0.512018
2640	0	-0.511866
420	1	-0.507049
1860	0	-0.506933
3630	0	-0.506605
2940	0	-0.506507
1830	0	-0.503709
510	1	-0.503565
1360	0	-0.503322
1668	0	-0.494946
551	1	-0.494836
450	0	-0.491377
3960	0	-0.490992
2441	0	-0.488219
2430	0	-0.486638
2389	0	-0.484362
840	0	-0.4826
3945	0	-0.481658
38	0	-0.479366
2702	0	-0.47291
2730	1	-0.472427
1890	0	-0.467252
30	1	-0.461778
930	1	-0.461594
913	1	-0.460674
4932	1	-0.460031
810	0	-0.456816
4466	0	-0.454857
1303	0	-0.452831
4050	0	-0.452692
870	0	-0.452534
2769	0	-0.450407
1230	1	-0.449919
1918	0	-0.446427
450	1	-0.442985
1680	0	-0.440075
2070	0	-0.436379
960	1	-0.435798
1713	0	-0.43232
1620	0	-0.430492
2730	0	-0.417065
360	1	-0.410687
2910	0	-0.410123
55	1	-0.40942
3810	0	-0.408007
2610	0	-0.407694
2460	0	-0.406115
2610	0	-0.405449
240	1	-0.399867
3870	0	-0.396073
1530	0	-0.391576
2774	0	-0.391396
1440	0	-0.389019
2280	0	-0.385127
1680	0	-0.384564
1800	0	-0.383399
1920	1	-0.380356
2460	0	-0.375217
720	1	-0.374092
1320	1	-0.366464
2520	0	-0.365477
2760	0	-0.364854
2550	0	-0.36246
480	0	-0.362408
1302	0	-0.360541
1590	0	-0.359741
1110	1	-0.34974
210	0	-0.345829
3690	0	-0.345408
2610	0	-0.337608
2760	0	-0.33724
2430	0	-0.334897
2724	1	-0.33281
1560	1	-0.331715
960	0	-0.325438
2460	0	-0.321876
2550	0	-0.316695
480	1	-0.314018
2490	1	-0.312736
1500	0	-0.312356
3180	0	-0.31101
2790	0	-0.309673
4230	0	-0.307047
2340	1	-0.306177
1590	0	-0.304593
1290	0	-0.302527
2610	1	-0.300777
450	0	-0.300049
6364	0	-0.299856
2880	0	-0.298713
1249	0	-0.29835
420	0	-0.294646
1080	0	-0.291157
2700	0	-0.286746
960	0	-0.285741
2040	0	-0.284605
1380	1	-0.282931
2490	0	-0.281943
2190	0	-0.270489
4380	0	-0.269997
3060	0	-0.26412
3540	0	-0.25174
1337	0	-0.251344
2467	0	-0.249692
741	1	-0.248834
1560	0	-0.246863
1260	1	-0.243493
2100	0	-0.241416
930	0	-0.239572
4740	0	-0.233703
644	1	-0.22497
3870	0	-0.22427
390	1	-0.221529
2400	0	-0.22024
720	1	-0.212348
3120	0	-0.210425
3810	0	-0.203829
2250	0	-0.202204
1980	1	-0.201759
1231	1	-0.201649
2100	0	-0.1977
4298	0	-0.196485
2850	0	-0.196219
1530	0	-0.195684
960	1	-0.195655
1701	0	-0.191713
2580	0	-0.190552
570	0	-0.185259
4320	0	-0.180574
60	1	-0.175505
2250	1	-0.174836
540	1	-0.1732
2631	0	-0.171599
1620	0	-0.169208
450	0	-0.164529
3145	0	-0.164286
2190	0	-0.1591
2280	0	-0.158758
2190	0	-0.157277
1473	0	-0.155469
1719	0	-0.151855
1601	0	-0.148964
1792	0	-0.148801
3060	1	-0.147972
431	1	-0.147513
2549	0	-0.146716
1410	0	-0.142171
2430	0	-0.13915
3240	0	-0.138009
2040	0	-0.131099
660	1	-0.130494
720	1	-0.129821
1505	0	-0.129453
30	0	-0.128633
10	1	-0.126371
2160	0	-0.119279
5160	0	-0.11797
1470	0	-0.116423
960	1	-0.114577
1290	0	-0.114324
2490	0	-0.112482
2970	0	-0.112324
1433	0	-0.111356
750	0	-0.111026
2760	0	-0.110984
2370	1	-0.110253
720	0	-0.104866
3159	0	-0.104846
270	0	-0.103905
1425	0	-0.0985113
1302	0	-0.093322
3510	0	-0.0928682
1886	0	-0.0893651
3090	0	-0.0817053
990	1	-0.080215
1175	0	-0.0795667
3360	1	-0.0780741
1650	0	-0.0767011
60	0	-0.0755478
2220	0	-0.0693404
1680	0	-0.0649792
2460	0	-0.0644704
5160	0	-0.0639709
1500	1	-0.062806
3120	0	-0.0603155
4410	0	-0.0599996
1740	0	-0.0526926
870	0	-0.0522022
1249	0	-0.0492823
6030	0	-0.0464717
2370	0	-0.045548
1020	1	-0.0438509
2694	0	-0.0432022
2220	0	-0.0386039
325	1	-0.0371598
1680	0	-0.0365748
270	0	-0.0331284
780	1	-0.0302064
1753	0	-0.026306
2626	0	-0.0246476
3930	0	-0.0235341
2460	0	-0.0219614
1230	0	-0.0169731
1350	0	-0.0150231
1050	0	-0.0102332
2760	0	-0.00733297
1050	1	-0.00629959
2310	0	-0.00296789
3090	0	-0.00172187
2250	0	-0.00171461
780	0	0.00834836
1410	0	0.00839997
1470	0	0.0119603
1590	1	0.0161952
2070	0	0.0167059
1092	1	0.0182168
1650	1	0.0186617
1410	0	0.0187771
1134	0	0.0207589
1740	0	0.0251847
1343	0	0.0263005
2220	0	0.0278172
1260	0	0.0285578
1410	1	0.028573
1410	1	0.0285758
2790	0	0.0309058
1380	1	0.0348612
670	0	0.0368477
4890	0	0.0386705
605	1	0.043694
1410	1	0.0479603
2310	0	0.0507931
1710	0	0.0539466
1726	0	0.0539715
1290	0	0.0540143
2310	0	0.0564794
2550	0	0.0659831
2130	1	0.0666039
1560	0	0.0667817
30	0	0.0674234
630	1	0.0704775
1830	1	0.073563
1500	0	0.0767878
2430	0	0.0788483
1890	0	0.0791378
2540	0	0.0803814
1980	0	0.0812937
2040	0	0.0818468
1466	1	0.0890847
1890	0	0.0953964
1137	1	0.0956608
2520	1	0.0962254
1751	1	0.0965199
1770	0	0.0980921
3210	0	0.101644
1500	0	0.106259
2790	0	0.108546
1590	1	0.109065
1298	1	0.109262
1230	1	0.109691
2370	0	0.11349
2049	0	0.11399
2527	0	0.116833
2741	0	0.118399
750	0	0.118586
270	0	0.126615
4170	0	0.131308
2926	0	0.131439
2007	1	0.134164
2605	0	0.136392
30	0	0.138423
1800	0	0.139623
1201	1	0.144964
1731	0	0.145809
1447	0	0.148672
1347	0	0.149615
1320	0	0.156158
1950	0	0.157086
960	1	0.158153
930	1	0.166155
3150	0	0.167481
360	0	0.169503
2250	1	0.170754
1143	1	0.172994
1634	0	0.173535
1347	1	0.175058
1860	0	0.17578
2376	0	0.177738
3930	0	0.18369
1830	0	0.183692
2310	0	0.189177
1290	1	0.19064
840	1	0.194186
1260	1	0.196511
225	1	0.198888
810	1	0.202517
900	0	0.206752
1080	1	0.208873
2070	0	0.211861
1485	0	0.214645
2580	0	0.223134
385	1	0.223538
2820	0	0.224628
1290	0	0.225392
1435	1	0.231974
2910	1	0.232817
4200	0	0.235276
1170	1	0.237158
1740	1	0.238784
2280	0	0.238787
1457	0	0.24099
210	1	0.244942
650	1	0.245216
3960	1	0.249311
1110	1	0.252648
159	1	0.252692
2070	1	0.253566
2280	0	0.257852
600	1	0.260118
3900	0	0.261807
5760	0	0.266427
2850	1	0.268229
2010	0	0.268364
1950	0	0.269001
1080	1	0.269488
2920	0	0.273621
2460	0	0.281063
1440	0	0.282544
750	1	0.282743
960	0	0.289521
1165	1	0.29353
1260	0	0.296537
840	1	0.297692
780	0	0.302843
2030	0	0.304626
1481	0	0.306013
150	1	0.306785
1230	0	0.307248
330	0	0.310073
1770	0	0.310256
690	1	0.31044
1335	0	0.311879
1583	1	0.319462
1705	0	0.319803
4200	0	0.320387
1770	0	0.321118
1260	1	0.323528
2850	0	0.325258
3083	0	0.332269
1950	1	0.332389
3180	1	0.333487
930	0	0.336782
1650	0	0.340089
364	1	0.340654
1650	0	0.34289
270	1	0.346217
2143	1	0.348201
1530	0	0.356668
1200	0	0.357707
1260	0	0.358722
300	1	0.360583
990	0	0.360639
990	0	0.369782
2520	0	0.372087
120	1	0.373171
2700	0	0.373541
2160	0	0.376442
1920	0	0.37902
420	1	0.380331
1760	1	0.38212
660	0	0.388529
1440	1	0.392413
3150	1	0.392738
3180	0	0.399575
1393	0	0.401634
1380	0	0.40223
1994	1	0.4105
584	1	0.413313
226	1	0.415989
150	0	0.419596
2508	1	0.419698
1980	0	0.420601
2190	0	0.427985
1018	1	0.431788
2479	1	0.434152
2010	0	0.434455
600	1	0.434681
1340	0	0.436585
1020	1	0.440064
990	0	0.442692
1660	1	0.451234
480	0	0.455862
870	1	0.457131
840	1	0.459403
2670	0	0.461335
288	1	0.461983
1352	1	0.462288
2610	0	0.468259
810	0	0.472614
1290	0	0.477217
2040	0	0.477834
11	1	0.478151
1189	1	0.478353
1260	1	0.488278
270	1	0.488513
1560	1	0.489429
218	1	0.490156
2820	0	0.507824
2010	1	0.514138
1110	1	0.517884
150	0	0.518499
2730	0	0.524126
900	0	0.524954
1191	0	0.524956
1290	1	0.526854
780	0	0.527696
2460	0	0.528083
960	1	0.529327
60	1	0.531826
240	1	0.53233
1792	1	0.532995
30	0	0.533749
330	1	0.5392
2646	0	0.539307
900	0	0.542337
2941	0	0.548514
2250	0	0.550622
1680	0	0.554261
1679	1	0.555499
1435	0	0.556336
1440	0	0.5579
1170	0	0.561954
2329	0	0.568819
1067	1	0.575021
540	1	0.575383
840	0	0.576742
1770	0	0.58048
5490	1	0.585178
210	1	0.588004
450	1	0.59087
600	1	0.593823
1039	1	0.594713
1380	0	0.622932
180	0	0.623837
561	1	0.632404
810	1	0.641822
175	1	0.644057
1122	1	0.650898
1650	0	0.660003
1450	0	0.668969
2850	0	0.670219
360	1	0.675634
2280	1	0.686584
1650	0	0.690279
330	1	0.69665
2220	0	0.697264
2817	0	0.698317
1239	1	0.701302
450	0	0.707744
2580	0	0.711121
2610	0	0.711262
900	1	0.716275
1020	1	0.717318
1860	1	0.717898
180	1	0.720001
1410	1	0.721819
960	1	0.726635
1800	1	0.731776
2040	0	0.737986
1459	1	0.739064
2110	0	0.740672
831	1	0.745072
2580	0	0.74517
1290	1	0.75062
2910	0	0.761601
1230	1	0.765717
750	1	0.766226
900	1	0.768428
1050	1	0.770415
690	1	0.775821
540	1	0.779669
1050	1	0.794051
210	1	0.803579
1223	1	0.804354
420	1	0.807205
2160	1	0.809279
1440	1	0.809362
1710	0	0.834534
1980	0	0.839473
2070	0	0.84147
1080	0	0.845033
960	1	0.84804
2580	0	0.849299
1717	1	0.865983
208	0	0.881707
480	0	0.909097
150	1	0.939792
570	1	0.94475
1380	1	0.959267
1297	0	0.964548
1260	1	0.982099
240	1	1.03667
750	0	1.04603
480	1	1.05261
180	1	1.08562
2670	0	1.11488
600	1	1.12673
1050	0	1.13934
450	1	1.15319
810	1	1.15726
420	1	1.17513
420	0	1.17638
2160	0	1.18455
600	1	1.26246
870	1	1.29291
900	1	1.3085
1590	0	1.31144
810	1	1.3314
2010	0	1.33468
240	1	1.35502
570	1	1.37899
1320	0	1.41656
690	1	1.43335
1080	1	1.47918
330	1	1.48692
210	1	1.48856
1050	1	1.49196
1470	0	1.52463
570	0	1.55198
750	1	1.56087
1110	0	1.56275
210	1	1.57949
1080	0	1.68707
330	1	1.69266
60	1	1.69506
90	0	1.69685
810	1	1.71451
300	1	1.72486
510	1	1.72693
390	0	1.75022
360	0	1.77299
420	0	1.77461
390	1	1.78503
1380	1	1.80663
3030	0	1.8805
1290	1	1.90549
660	1	1.95629
420	0	2.13686
1560	1	2.13948
2100	0	2.14901
2160	1	2.16149
300	1	2.18255
540	1	2.20603
60	1	2.22608
600	1	2.27019
30	1	2.32118
630	0	2.45088
60	1	2.52533
7	1	NA
300	1	NA
210	0	NA
480	1	NA
1500	0	NA
660	0	NA
1230	0	NA

## Sheet: ROC
Time	Event	RiskScore
3930	0	-0.0235341
4260	0	-1.20552
4230	0	-0.711161
4020	0	-0.94999
3690	0	-0.345408
1080	1	0.269488
900	0	0.524954
2580	0	-0.728737
2580	0	-0.729658
2550	0	-0.729544
2550	0	-0.316695
2580	0	0.74517
2280	0	0.238787
2430	0	-0.486638
1950	0	0.157086
2220	0	-0.0386039
2040	0	-0.628253
2635	0	-1.25666
1189	1	0.478353
2647	0	-1.05649
650	1	0.245216
2631	0	-0.171599
2626	0	-0.0246476
584	1	0.413313
2007	1	0.134164
2540	0	0.0803814
2591	0	-0.588688
2605	0	0.136392
2508	1	0.419698
2527	0	0.116833
1505	0	-0.129453
2549	0	-0.146716
2520	0	-0.821475
2467	0	-0.249692
741	1	-0.248834
2329	0	0.568819
561	1	0.632404
1092	1	0.0182168
55	1	-0.40942
2441	0	-0.488219
1039	1	0.594713
225	1	0.198888
218	1	0.490156
1713	0	-0.43232
644	1	-0.22497
670	0	0.0368477
1249	0	-0.0492823
1664	0	-0.653226
1719	0	-0.151855
1018	1	0.431788
1340	0	0.436585
364	1	0.340654
1360	0	-0.503322
1450	0	0.668969
1433	0	-0.111356
11	1	0.478151
1485	0	0.214645
1393	0	0.401634
208	0	0.881707
38	0	-0.479366
1447	0	0.148672
1457	0	0.24099
1249	0	-0.29835
385	1	0.223538
1347	0	0.149615
1435	0	0.556336
1302	0	-0.360541
325	1	-0.0371598
175	1	0.644057
159	1	0.252692
1350	0	-0.0150231
1335	0	0.311879
1143	1	0.172994
4932	1	-0.460031
3076	0	-0.545649
3145	0	-0.164286
431	1	-0.147513
10	1	-0.126371
2543	0	-0.97182
1347	1	0.175058
2389	0	-0.484362
2376	0	0.177738
1352	1	0.462288
288	1	0.461983
2110	0	0.740672
2049	0	0.11399
1909	0	-0.915497
1935	0	-0.764136
1753	0	-0.026306
831	1	0.745072
2694	0	-0.0432022
2817	0	0.698317
2724	1	-0.33281
1137	1	0.0956608
1435	1	0.231974
2030	0	0.304626
226	1	0.415989
1201	1	0.144964
1705	0	0.319803
1239	1	0.701302
6158	0	-1.39094
1751	1	0.0965199
6539	0	-0.68435
6431	0	-1.49149
6364	0	-0.299856
1792	1	0.532995
913	1	-0.460674
2926	0	0.131439
1298	1	0.109262
2941	0	0.548514
1679	1	0.555499
1717	1	0.865983
1067	1	0.575021
2741	0	0.118399
840	1	0.297692
1994	1	0.4105
3159	0	-0.104846
1660	1	0.451234
2646	0	0.539307
2702	0	-0.47291
2479	1	0.434152
2143	1	0.348201
1760	1	0.38212
2869	0	-1.15747
1583	1	0.319462
3083	0	0.332269
1918	0	-0.446427
2920	0	0.273621
2769	0	-0.450407
1466	1	0.0890847
1886	0	-0.0893651
2774	0	-0.391396
2994	0	-0.834271
551	1	-0.494836
1122	1	0.650898
1792	0	-0.148801
1726	0	0.0539715
1731	0	0.145809
1668	0	-0.494946
1701	0	-0.191713
1231	1	-0.201649
1571	0	-0.533808
1634	0	0.173535
1595	0	-0.579495
1601	0	-0.148964
1363	0	-0.643087
1481	0	0.306013
1165	1	0.29353
1459	1	0.739064
1303	0	-0.452831
1425	0	-0.0985113
1337	0	-0.251344
1473	0	-0.155469
1191	0	0.524956
1302	0	-0.093322
605	1	0.043694
1297	0	0.964548
1109	0	-0.749623
1134	0	0.0207589
1343	0	0.0263005
1175	0	-0.0795667
1080	0	-0.544651
2762	0	-0.561879
2748	0	-0.572711
1223	1	0.804354
720	1	-0.862333
3945	0	-0.481658
4466	0	-0.454857
4298	0	-0.196485
1083	1	-0.693732
300	1	0.360583
270	1	0.346217
1560	0	-1.35023
2220	0	-2.49076
960	1	0.84804
2190	0	-0.157277
600	1	0.593823
1050	0	-1.19455
990	0	-1.54813
1890	0	-0.564569
930	1	-1.09673
3360	0	-0.919836
1890	0	-1.81916
2580	0	-2.55681
1950	0	0.269001
2250	0	-1.92002
1380	0	-1.38109
1680	0	0.554261
1380	0	-1.56082
1080	0	-1.54703
1470	0	-1.11839
3270	0	-0.713674
1590	0	-0.825324
1770	0	0.321118
1440	0	0.5579
1260	1	0.488278
2610	0	0.711262
2430	0	-0.334897
2040	0	-0.131099
2040	0	0.0818468
540	1	2.20603
720	1	-0.675623
360	1	-0.410687
1650	1	0.0186617
600	1	0.260118
1680	0	-0.440075
1290	0	0.477217
750	0	-0.787241
2280	0	-0.158758
2670	0	0.461335
690	1	0.775821
30	0	0.138423
270	0	0.126615
2190	0	0.427985
780	0	0.302843
810	1	1.71451
2670	0	1.11488
1320	0	1.41656
690	1	1.43335
60	1	2.22608
2160	1	2.16149
300	1	1.72486
1380	1	1.80663
600	1	2.27019
3030	0	1.8805
1290	1	1.90549
870	1	1.29291
2730	0	0.524126
480	1	-0.314018
1290	0	0.0540143
3510	0	-0.0928682
750	1	0.282743
2340	0	-0.988554
1110	1	-0.34974
2460	0	0.281063
480	0	-0.362408
1290	0	-0.114324
1590	0	-0.359741
1020	1	0.717318
2820	0	0.224628
2340	0	-0.769825
1080	0	-0.291157
1560	0	0.0667817
1650	0	0.690279
1800	0	-0.846272
1500	0	-1.16324
1500	0	0.106259
1170	0	0.561954
1500	0	-1.55144
990	0	0.369782
30	1	-0.461778
1560	1	2.13948
1890	0	0.0953964
1650	0	0.340089
1530	0	0.356668
810	1	1.15726
1260	0	-0.702519
330	1	1.69266
1740	0	-0.0526926
990	0	0.442692
900	0	0.542337
780	0	0.00834836
570	0	-0.185259
840	1	0.459403
450	0	-0.164529
870	0	-0.452534
780	0	0.527696
2790	0	-1.36643
2760	0	-0.33724
780	1	-0.0302064
1800	0	-0.383399
1770	0	0.0980921
2460	0	-0.375217
1290	1	0.19064
690	1	-1.50357
2100	0	-0.916786
660	1	1.95629
1380	0	-1.08595
1470	0	1.52463
5490	1	0.585178
660	1	-0.580905
6030	0	-0.0464717
2040	1	-0.761784
5490	0	-0.715165
5160	0	-0.11797
4890	0	0.0386705
2250	1	-0.646082
1320	1	-1.05214
4590	0	-1.04901
930	1	-0.461594
4350	1	-0.543454
5040	0	-0.744174
4950	0	-0.679875
780	0	-0.517806
3960	1	0.249311
3810	0	-0.408007
3870	0	-0.396073
2910	0	-0.901911
1290	1	0.526854
960	1	-0.114577
2370	0	0.11349
2610	0	-0.407694
2070	0	-0.436379
2100	0	-0.671877
1410	0	-0.142171
2220	0	-0.905666
1830	0	-0.503709
2010	0	-1.09509
450	0	-0.491377
360	1	0.675634
450	1	0.59087
450	0	0.707744
750	0	-0.111026
1050	0	-0.0102332
1380	0	-1.10878
1740	0	0.0251847
1230	0	0.307248
960	0	-0.285741
2160	0	1.18455
1800	1	0.731776
3090	0	-0.0817053
1080	0	1.68707
210	1	0.803579
660	0	0.388529
960	1	0.529327
810	0	0.472614
1380	0	0.40223
2250	1	-0.174836
870	1	0.457131
960	0	0.289521
900	0	0.206752
1110	0	1.56275
1080	0	0.845033
1050	0	1.13934
570	1	0.94475
2130	0	-0.94634
2250	0	-1.07917
2040	0	-0.734733
1890	0	-0.467252
2550	0	-0.583332
2790	0	-0.309673
330	0	0.310073
1650	0	-0.0767011
2580	0	0.223134
1830	1	0.073563
1590	1	0.0161952
420	1	0.380331
390	1	-0.221529
3900	0	-0.66531
3870	0	-0.22427
1590	1	0.109065
3060	0	-0.26412
5160	0	-0.0639709
2520	0	-0.365477
1050	1	0.794051
4620	0	-0.781827
3630	0	-0.506605
4050	0	-0.452692
1980	0	0.0812937
4200	0	0.235276
3810	0	-0.203829
3960	0	-0.490992
3270	0	-0.816646
2310	0	0.0564794
1680	0	-0.0649792
1980	1	-0.201759
1320	1	-0.66907
720	1	-0.744257
3360	1	-0.0780741
3540	0	-0.25174
3600	0	-0.564501
2790	0	0.108546
2310	0	-0.00296789
330	1	0.5392
2310	0	0.189177
1230	0	-0.0169731
2070	1	0.253566
2610	1	-0.300777
360	1	-0.936683
1350	1	-1.24739
240	1	0.53233
4920	0	-1.13076
2190	0	-0.1591
3900	0	0.261807
150	1	0.306785
780	1	-0.728032
2910	0	0.761601
1290	1	0.75062
1080	1	1.47918
660	1	-0.130494
2010	0	0.268364
540	1	-0.1732
720	1	-0.212348
1020	1	0.440064
1740	1	-0.62159
960	1	-0.195655
1170	1	0.237158
1170	0	-0.568594
1410	1	0.0479603
1470	0	0.0119603
660	0	-0.667751
5760	0	0.266427
3240	0	-0.138009
3660	0	-0.607504
4740	0	-0.233703
2190	0	-0.270489
2490	0	-0.820603
3600	0	-1.03065
2190	0	-0.586969
1500	0	-0.312356
1710	0	-0.924357
1980	0	0.839473
1620	0	-0.5998
2010	0	1.33468
1590	0	-0.609781
1620	0	-0.169208
1320	0	0.156158
1050	1	-0.00629959
1260	0	0.0285578
2460	0	-0.0644704
750	1	1.56087
390	1	1.78503
1380	1	0.959267
1710	0	0.0539466
540	1	0.779669
30	1	2.32118
60	1	2.52533
1410	0	0.0187771
2820	0	0.507824
2100	0	2.14901
210	1	1.48856
1590	0	1.31144
30	0	0.533749
1950	0	-0.545537
1710	0	-0.590693
990	1	-0.080215
750	1	0.766226
1110	0	-0.675907
600	0	-0.560972
600	1	1.12673
30	0	-0.128633
810	0	-0.456816
420	0	1.17638
630	0	2.45088
450	0	-0.300049
300	1	2.18255
210	0	-0.712155
360	0	1.77299
750	0	-1.68408
570	0	-0.800853
420	0	-0.294646
420	0	1.77461
510	1	-0.700738
510	0	-1.04294
60	0	-0.0755478
420	0	-1.81602
180	0	0.623837
420	0	-0.647087
420	0	-0.838785
360	0	-0.583204
210	1	1.57949
480	0	0.455862
480	0	0.909097
420	0	2.13686
150	0	0.419596
570	0	1.55198
630	1	0.0704775
870	0	-0.0522022
390	0	1.75022
210	1	0.244942
150	0	0.518499
2280	0	-1.48734
2190	0	-1.30324
1800	0	0.139623
600	1	1.26246
2010	1	0.514138
1440	0	0.282544
2370	0	-0.719308
1950	0	-0.682913
420	1	1.17513
450	1	1.15319
1710	0	0.834534
120	1	0.373171
1290	0	-0.302527
1530	0	-0.195684
1350	0	-1.03382
1560	0	-0.246863
1380	1	0.0348612
1680	0	-0.66997
1530	0	-0.694581
1530	0	-0.391576
810	1	1.3314
60	1	-0.175505
1110	0	-2.14534
1290	0	0.225392
1050	1	1.49196
510	1	1.72693
1170	0	-1.17305
960	0	-0.325438
750	0	-0.817923
750	0	1.04603
1830	0	0.183692
1380	1	-0.282931
270	0	-0.103905
1230	1	0.765717
3150	1	0.392738
810	1	0.641822
570	0	-0.656979
900	0	-0.522178
930	0	0.336782
1680	0	-0.0365748
2460	0	-0.321876
2760	0	-0.00733297
2850	0	0.325258
750	0	0.118586
3180	0	0.399575
2910	1	0.232817
2730	1	-0.472427
1380	0	0.622932
2520	0	-1.23797
2490	0	-0.112482
900	1	0.768428
1080	1	0.208873
2340	1	-0.306177
1740	1	0.238784
270	0	-0.0331284
2580	1	-1.0679
2400	0	-0.22024
2460	0	-0.0219614
2130	0	-0.544642
2550	0	0.0659831
2490	0	-0.281943
2460	0	0.528083
2340	0	-0.529742
2580	0	-0.190552
2250	1	0.170754
2610	0	-0.337608
2400	0	-0.934017
2310	0	0.0507931
1380	1	-0.734226
1500	0	0.0767878
1230	1	0.109691
2220	0	0.0278172
2280	0	0.257852
2520	0	0.372087
2070	0	0.84147
840	0	-0.4826
1560	1	0.489429
2250	0	-0.202204
1260	1	0.982099
2160	1	0.809279
210	0	-0.345829
1860	0	-0.506933
150	1	0.939792
270	1	0.488513
720	0	-0.104866
4170	0	0.131308
3990	0	-1.16657
2850	1	0.268229
1020	1	-0.0438509
1590	1	-0.518905
1260	1	0.323528
2430	0	-1.10463
900	1	-0.739774
4230	0	-0.724628
570	1	1.37899
2940	0	-0.506507
4200	0	0.320387
3090	0	-0.00172187
1410	0	0.00839997
720	1	-0.374092
2850	0	0.670219
2760	0	-0.110984
3060	1	-0.147972
2130	1	0.0666039
2430	0	-0.13915
1500	1	-0.062806
2370	0	-0.045548
2700	0	0.373541
3510	0	-0.573516
2610	0	0.468259
2460	0	-0.406115
2580	0	0.849299
2850	0	-0.196219
450	1	-0.442985
1440	1	0.392413
1140	1	-0.512018
2760	0	-0.364854
3180	1	-0.547571
1890	0	0.0791378
2700	0	-0.286746
3690	0	-0.725562
2490	1	-0.312736
2790	0	0.0309058
240	1	1.03667
1560	1	-0.331715
1320	1	-0.366464
1410	1	0.0285758
330	1	0.69665
4410	0	-0.0599996
3210	0	0.101644
3150	0	0.167481
1920	1	-0.380356
2700	0	-0.621309
330	1	1.48692
930	1	0.166155
1680	0	-0.384564
1440	0	-0.389019
2370	1	-0.110253
3180	0	-0.31101
3960	0	-1.47575
960	1	-0.435798
3120	0	-0.0603155
2730	0	-0.417065
3750	0	-1.11555
240	1	1.35502
600	1	0.434681
1590	0	-1.2053
1260	1	0.196511
240	1	-0.399867
4380	0	-0.269997
2100	0	-0.1977
960	1	0.726635
180	1	0.720001
840	0	0.576742
1110	1	0.517884
1200	0	-1.21439
3120	0	-0.210425
1770	0	0.58048
2430	0	-0.653729
1590	0	-0.304593
1650	0	0.34289
1860	0	0.17578
1590	0	-1.16124
1620	0	-0.430492
1650	0	0.660003
480	1	1.05261
1260	1	-0.243493
1200	0	0.357707
540	1	0.575383
210	1	0.588004
900	1	1.3085
60	1	1.69506
1560	0	-0.612036
2040	0	0.737986
180	1	1.08562
1440	0	-0.528384
420	1	0.807205
1050	0	-1.06071
930	0	-0.239572
1230	1	-0.449919
1410	1	0.028573
2910	0	-0.410123
2970	0	-0.112324
3000	0	-0.632632
2250	0	-0.989843
2220	0	0.697264
2040	0	0.477834
510	1	-0.503565
360	0	0.169503
2880	0	-0.298713
2880	0	-0.638602
2640	0	-0.511866
60	1	0.531826
2580	0	-0.519085
2520	1	0.0962254
2250	0	0.550622
2160	0	-0.119279
720	1	-0.129821
2580	0	-0.907051
2550	0	-0.36246
2400	0	-0.646878
3510	0	-0.600166
3570	0	-0.967505
2610	0	-0.405449
1920	0	0.37902
2430	0	0.0788483
2070	0	0.211861
90	0	1.69685
2070	0	0.0167059
1950	1	0.332389
1260	0	0.296537
840	1	0.194186
2280	0	-0.385127
2250	0	-0.00171461
990	0	0.360639
2010	0	0.434455
1470	0	-0.116423
2220	0	-0.0693404
2220	0	-0.562812
2100	0	-0.241416
2040	0	-0.284605
1770	0	0.310256
1710	0	-2.22111
810	1	0.202517
4260	0	-1.34623
30	0	0.0674234
1770	1	-1.0475
2160	0	0.376442
3180	1	0.333487
3930	0	0.18369
4380	0	-1.40023
900	1	0.716275
4320	0	-0.180574
4230	0	-0.307047
1260	0	0.358722
4020	0	-1.10933
420	0	-0.80725
2580	0	0.711121
1410	1	0.721819
690	1	0.31044
1440	1	0.809362
960	1	0.158153
3540	0	-0.530329
1980	0	0.420601
1110	1	0.252648
1050	1	0.770415
420	1	-0.507049
1860	1	0.717898
2280	1	0.686584
2970	0	-0.741969

## Sheet: Univariate prognosis
Subgroup	p value	Hazard ratio	Lower	Uper				B	SE	Wilder	degree of freedom	p value	Exp(B)	95.0% Exp(B) CI
RiskScore	＜0.001	4.142	2.005	8.557			RiskScore	1.421	0.37	14.732	1	0	4.142	2.005	8.557
Age	0.824	0.999	0.989	1.009			Age	-0.001	0.005	0.05	1	0.824	0.999	0.989	1.009
Gender	0.985	0.998	0.779	1.278			Gender	-0.002	0.126	0	1	0.985	0.998	0.779	1.278
T	0.002	1.435	1.146	1.796			T	0.361	0.115	9.921	1	0.002	1.435	1.146	1.796
N	0.018	1.208	1.034	1.412			N	0.189	0.08	5.639	1	0.018	1.208	1.034	1.412
M	＜0.001	2.161	1.464	3.189			M	0.77	0.199	15.045	1	0	2.161	1.464	3.189
Stage	＜0.001	1.405	1.184	1.667			Stage	0.34	0.087	15.144	1	0	1.405	1.184	1.667

## Sheet: Multifactorial-nomogram
In this study, we used the R software package rms, combined data on survival time, survival status, and 6 features, and established nomogram using the cox method to evaluate the prognostic significance of these features in 728 samples. The C-index of the model population is: 0.70436780838002, 95% CI (0.669378821521338-0.739356795238701), pvalue=2.40663358229614e-30
Accession	time	status	age	gender	Clinical-T	Clinical-N	Clinical-M	stage	CDKN2A	MMP3	SERPINE1
GSM2772155	7	1		Male	T3	N0	Mx	II	5.10405	6.68296	5.31943
GSM2772185	10	1	67.4	Male	T3	N0	M0	II	4.91004	6.82293	5.94038
GSM2772161	11	1	86.5	Male	T3	N0	Mx	II	4.79534	7.47971	5.82569
GSM971999	30	0	61.5	Male	T3	N1	M0	III	4.95557	7.74738	7.09123
GSM972038	30	1	61	Male	T3	N0	M0	II	5.14559	7.87404	5.44165
GSM972213	30	1	71	Female	T3	N0	M1	IV	5.89814	3.75536	7.61243
GSM972220	30	0	81	Male	T3	N1	M0	III	5.07613	9.78773	5.74696
GSM972228	30	0	68	Male	T3	N0	M0	II	5.11109	6.35933	5.05975
GSM972497	30	0	77	Female	T2	N1	M0	III	4.71765	7.98234	5.18126
GSM2772166	38	0	63.8	Female	T4	N0	Mx	II	4.72924	6.39312	6.70916
GSM2772143	55	1	48	Male	T4	N2	Mx	III	4.76519	6.39291	6.17409
GSM972007	60	1	71	Male	T4	N2	M1	IV	6.07644	5.66667	5.43892
GSM972214	60	1	88	Female	T3	N2	M1	IV	6.26398	7.25365	6.02417
GSM972243	60	0	66	Male	T3	N0	M0	II	4.97773	6.19683	6.17381
GSM972285	60	1	71	Male	T2	N0	M0	II	5.64834	10.8362	5.83218
GSM972439	60	1	65	Male	T3	N1	M1	IV	4.71315	4.76431	5.07668
GSM972463	60	1	67	Male	T4	N2	M0	III	5.62477	4.87648	5.34025
GSM972479	90	0	79	Male	T4	N2	M0	III	6.56587	4.9154	9.07295
GSM972275	120	1	76	Male	T4	N0	M0	II	5.2394	8.38595	7.74499
GSM972172	150	1	88	Female	T4	N0	M0	II	6.08049	9.44184	5.34849
GSM972255	150	0	81	Female	T3	N0	M0	II	5.10138	6.02383	7.75898
GSM972262	150	0	88	Female	T4	N0	MX	II	5.0984	7.73569	7.69309
GSM972349	150	1	79	Female	T4	N1	M0	III	5.16036	7.54925	10.1353
GSM2772177	159	1	74.9	Male	T4	N0	Mx	II	4.93307	6.22631	6.27325
GSM2772176	175	1	81.3	Male	T4	N2	M0	III	4.62325	6.69688	5.29605
GSM972247	180	0	79	Male	T4	N0	M0	II	6.38142	7.02769	5.72196
GSM972420	180	1	83	Male	T3	N2	M0	III	4.80914	8.92709	6.53608
GSM972442	180	1	54	Female	T3	N2	M1	IV	4.96484	3.76401	4.76823
GSM2772165	208	0	85.3	Male	T4	N1	M0	III	4.9011	7.43182	5.94335
GSM971985	210	0	66.6	Male	T0	N0	M0		4.62133	7.66367	3.98189
GSM972110	210	1	76	Male	T4	N2	M0	III	5.69131	5.85067	5.40176
GSM972218	210	1	75	Female	T4	N3	M1	IV	5.04945	8.11196	4.67436
GSM972235	210	0	57	Female	T2	N1	M0	III	4.95279	9.26735	5.28632
GSM972251	210	1	57	Male	T4	N1	M1	IV	5.07154	5.76681	6.43848
GSM972261	210	1	79	Female	T4	N1	M0	III	5.54541	10.9093	6.35378
GSM972347	210	0	73	Female	T3	N0	M0	II	5.19213	8.14562	5.42577
GSM972437	210	1	48	Female	T3	N2	M1	IV	5.21957	8.98251	5.67621
GSM2772147	218	1	74.4	Male	T4	N1	Mx	III	4.90177	6.32345	5.28569
GSM2772146	225	1	72.2	Male	T4	N1	Mx	III	4.51448	5.78509	4.06265
GSM2772204	226	1	77.7	Female	T4	N1	M0	III	4.54774	6.48811	6.96479
GSM972168	240	1	76	Male	T4	N+	M0	III	5.0917	9.63332	7.01229
GSM972390	240	1	87	Male	T3	N1	M0	III	5.7723	8.29071	5.55953
GSM972412	240	1	78	Male	T3	N2	M0	III	6.20836	6.42915	8.44454
GSM972416	240	1	49	Male	T4	N0	M0	II	5.8825	7.11054	7.37872
GSM971958	270	1	36.4	Female	T3	N2	M1	IV	6.00111	10.3011	6.49483
GSM972000	270	0	76.4	Female	T3	N2	M0	III	5.1291	8.0302	5.04892
GSM972298	270	0	83	Female	T3	N0	M0	II	4.80523	7.70933	4.89765
GSM972321	270	0	52	Male	T3	N2	M0	III	6.93794	10.0081	6.19409
GSM972350	270	1	84	Female	T3	N1	M0	III	5.03747	6.23206	4.6362
GSM2772191	288	1	84.2	Female	T4	N2	M0	III	4.70299	7.19094	5.65825
GSM2772170	300	1		Female	T4	N2	Mx	III	5.24132	5.61112	5.71196
GSM971957	300	1	34.5	Male	T4	N2	M1	IV	5.13359	10.2664	6.38258
GSM972009	300	1	68.1	Male	T3	N2	M1	IV	5.29952	10.4529	7.12397
GSM972234	300	1	79	Male	T3	N1	M1	IV	5.3138	9.1301	6.62814
GSM2772175	325	1	81.2	Female	T3	N0	Mx	II	4.58354	6.15523	5.29535
GSM972045	330	1	71	Male	T3	N0	M1	IV	4.70915	7.88951	5.46926
GSM972129	330	0	76	Male	T2	N0	M0	II	6.04729	8.1899	5.59118
GSM972161	330	1	91	Female	T3	N0	M0	II	6.19681	8.85602	5.66073
GSM972394	330	1	81	Male	T3	N1	M0	III	5.53069	9.49955	5.9289
GSM972400	330	1	67.8	Female	T4	N2	M1	IV	5.05068	8.96269	7.25913
GSM971990	360	1	83.1	Male	T2	N0	M0	I	5.09648	8.91311	4.88791
GSM972097	360	1	64	Male	T4	N1	M0	III	5.47096	4.50204	7.32502
GSM972166	360	1	42	Female	T3	N+	M0	III	5.07629	6.97001	6.02684
GSM972236	360	0	71	Male	T1	N0	M1	IV	4.76055	7.56207	5.76438
GSM972250	360	0	52	Male	T3	N1	M0	III	4.7719	7.85355	4.68747
GSM972459	360	0	80	Male	T3	N0	M0	II	5.67227	11.7083	6.4652
GSM2772157	364	1	80.8	Female	T3	N0	Mx	II	5.77333	6.37231	6.16499
GSM2772171	385	1	65	Male	T4	N1	Mx	III	4.71904	6.67024	6.48309
GSM972135	390	1	78	Female	T3	N0	M0	II	5.01548	6.73345	4.35487
GSM972209	390	1	54	Male	T3	N2	M1	IV	5.58516	3.71386	6.49577
GSM972260	390	0	70	Male	T3	N2	M1	IV	5.10818	11.2871	7.70596
GSM972134	420	1	74	Male	T3	N2	M0	III	4.97404	9.57594	6.6029
GSM972231	420	0	54	Male	T3	N1	M1	IV	6.04146	11.7611	6.37708
GSM972239	420	0	59	Male	T3	N0	M0	II	5.16027	4.71834	5.13695
GSM972240	420	0	67	Female	T3	N1	M1	IV	5.92452	7.5926	7.09325
GSM972244	420	0	51	Female		N0	M0	I	5.42099	9.37641	5.29951
GSM972248	420	0	58	Male	T3	N0	M0	II	5.33182	10.038	5.96912
GSM972249	420	0	74	Female	T1	N0	M0	I	5.11122	7.63788	5.69461
GSM972254	420	0	77	Female	T3	N0	M1	IV	6.47353	8.81161	6.8067
GSM972271	420	1	92	Male	T4	N1	M0	III	5.64143	8.07353	5.31015
GSM972444	420	1	73	Male	T4	N2	MX	III	5.38013	8.14284	8.40491
GSM972509	420	0	73	Female	T2	N0	M0	I	5.15814	6.22486	5.18043
GSM972519	420	1	58	Male	T3	N0	M0	II	5.21045	11.1495	8.01354
GSM2772184	431	1	74.9	Female	T3	N0	M0	II	4.90182	6.84331	6.08356
GSM972052	450	0	68	Male	T2	N0	M0	II	5.49161	8.83425	5.7188
GSM972096	450	0	63	Female	T2	N1	M0	III	5.03683	9.02426	4.95549
GSM972098	450	1	66	Male	T4	N2	M0	III	6.19733	4.23381	4.54937
GSM972099	450	0	78	Male	T3	N1	M0	III	5.67431	6.48074	4.5619
GSM972233	450	0	67	Male	T3	N0	M0	II	5.16721	9.04645	5.72829
GSM972272	450	1	47	Female	T3	N1	M1	IV	6.62251	5.60856	5.33044
GSM972380	450	1	64	Female	T3	N2	M0	III	4.93325	11.011	6.57177
GSM972016	480	1	74.5	Female	T3	N0	M0	II	5.36693	10.9317	6.77933
GSM972023	480	0	59	Female	T3	N1	M0	III	5.26057	9.63493	7.04891
GSM972252	480	0	37	Female	T3	N1	M1	IV	4.8397	4.32027	5.36909
GSM972253	480	0	56	Female	T3	N2	M1	IV	5.28701	8.46811	5.39645
GSM972273	480	1	84	Male	Tis	N0	M0		5.06453	6.26712	5.11052
GSM972433	480	1	85	Male				III	5.22614	9.83998	8.32512
GSM972241	510	1	61	Male	T3	N0	M0	II	4.93377	10.7188	5.93005
GSM972242	510	0	69	Male	T2	N0	M0	I	4.93325	9.83447	4.96969
GSM972289	510	1	72	Male	T4	N1	M1	IV	4.75492	8.11365	5.51166
GSM972458	510	1	65	Male	T3	N0	M0	II	4.83828	11.1863	6.80168
GSM971988	540	1	77.2	Female	T4	N1	M1	IV	7.10038	7.88936	5.46384
GSM972179	540	1	77	Male				II	5.17274	10.268	4.68505
GSM972212	540	1	54	Female	T3	N1	M1	IV	5.79793	10.1179	5.10422
GSM972436	540	1	81	Male				II	5.34725	5.15963	5.50962
GSM2772241	551	1	61.8	Male	T4	N0	Mx	II	5.0369	7.84358	5.151
GSM2772141	561	1	78	Male	T3	N2	Mx	III	5.36553	7.66713	5.37155
GSM972050	570	0	75	Female	T3	N0	M0	II	4.91582	4.97799	4.49067
GSM972122	570	1	97	Female	T4	N1	M0	III	4.87007	7.78261	5.80965
GSM972238	570	0	53	Female	T2	N1	M0	III	4.90812	9.50864	5.98433
GSM972256	570	0	63	Female	T4	N1	M1	IV	5.76534	6.18074	5.88042
GSM972303	570	0	80	Female	T2	N0	M0	I	5.38934	8.7385	5.5969
GSM972361	570	1	72	Female	T4	N2	M0	III	7.36286	4.59401	9.27529
GSM2772128	584	1	67	Male	T4	N1	Mx	III	4.99964	6.08457	6.43873
GSM971963	600	1	78.2	Male	T3	N0	M0	II	5.43203	4.51359	5.84477
GSM971992	600	1	85.6	Male	T4	N0	M0	II	4.88365	8.06206	4.63849
GSM972011	600	1	75.3	Female	T4	N1	M1	IV	6.49937	7.1555	7.1434
GSM972226	600	0	57	Male	T4	N0	M0	II	4.81956	8.29782	6.71869
GSM972227	600	1	61	Male	T3	N2	M1	IV	4.9714	10.4044	5.15747
GSM972266	600	1	56	Male	T4	N2	M1	IV	4.49692	4.9128	4.82654
GSM972413	600	1	66	Male	T3	N1	M0	III	5.57753	8.78413	7.59036
GSM2772263	605	1	62.1	Male	T3	N1	M0	III	4.78284	6.29219	5.55395
GSM972232	630	0	69	Male	T4	N2	M1	IV	6.41336	4.70225	6.42792
GSM972257	630	1	88	Female	T4	N0	M0	II	5.30284	10.136	5.49521
GSM2772149	644	1	65.2	Female	T4	N2	Mx	III	4.79779	6.61626	5.20912
GSM2772125	650	1	77	Female	T3	N1	Mx	III	4.74944	7.29428	6.01531
GSM972064	660	1	60	Male	T4	N0	M1	IV	5.88107	7.97495	8.40188
GSM972068	660	1	44	Male	T4	N0	M0	II	5.80136	5.95611	6.78857
GSM972111	660	0	63	Male	T3	N2	M0	III	5.52546	6.35726	6.55685
GSM972177	660	1	71	Male				II	5.3797	8.26828	4.96691
GSM972188	660	0	58	Female	T3	N2	M0	III	4.91968	9.08562	5.28442
GSM972296	660	0	77	Female	Tis	N0	M0		4.91235	8.83646	4.63072
GSM2772150	670	0	73.6	Male	T4	N0	Mx	II	4.98747	7.01798	5.42048
GSM971998	690	1	74.8	Male	T3	N1	M0	III	5.83451	6.24351	5.51842
GSM972006	690	1	67.5	Female	T3	N0	M1	IV	5.23392	8.20623	6.07866
GSM972062	690	1	43	Female	T4	N0	M0	II	5.04488	7.8686	5.1483
GSM972512	690	1	62	Male	T4	N2	M0	III	5.91403	6.44103	5.55809
GSM2772273	720	1	46	Female	T1	N1	Mx	III	5.26111	7.03686	5.15856
GSM971989	720	1	71.3	Male	T2	N0	M0	I	5.76542	7.99159	4.29984
GSM972155	720	1	42	Male	T3	N2	M0	III	4.79393	6.33624	5.21905
GSM972180	720	1	66	Female				II	6.63167	7.78649	5.42984
GSM972351	720	0	71	Male	T4	N0	M0	II	5.40408	8.10148	5.00404
GSM972366	720	1	50	Male	T3	N2	M0	III	5.10775	7.74447	6.13208
GSM972468	720	1	73	Male	T3	N0	M0	II	5.03936	10.2315	6.37333
GSM2772139	741	1	75	Female	T3	N0	Mx	II	4.87768	6.68829	5.22487
GSM971995	750	0	61.8	Female	T4	N0	M0	II	5.14007	6.89574	4.47818
GSM972019	750	1	54	Male	T3	N3	M0	III	6.24796	6.72306	7.1538
GSM972100	750	0	71	Female	T4	N2	M0	III	5.04681	9.2445	5.7296
GSM972208	750	1	63	Male	T4	N2	M1	IV	4.95421	8.85639	6.89973
GSM972224	750	1	74	Male	T4	N2	M0	III	5.21786	7.12844	7.44024
GSM972237	750	0	55	Female	T1	N0	M0	I	5.57764	10.714	5.77585
GSM972292	750	0	62	Female	T3	N0	M0	II	5.01248	11.3	7.38303
GSM972294	750	0	74	Male	T3	N0	M0	II	6.88178	4.51371	7.71146
GSM972310	750	0	80	Female	T3	N1	M0	III	4.74102	9.80213	5.90087
GSM972002	780	0	77.8	Male	T4	N1	M0	III	4.54631	10.5625	6.41811
GSM972049	780	0	79	Male	T3	N0	M0	II	5.46417	10.4304	5.05869
GSM972054	780	0	82	Male	T3	N0	M0	II	5.47021	7.87281	6.44793
GSM972057	780	1	70	Male	T3	N0	M0	II	5.08963	7.23666	5.87553
GSM972081	780	0	68	Female	T3	N0	M0	II	5.51154	9.70948	5.96239
GSM972173	780	1	59	Female	T4	N0	M0	II	6.38287	10.1787	5.54828
GSM972003	810	1	64.6	Male	T3	N2	M1	IV	5.15727	6.16747	5.43087
GSM972043	810	1	56	Male	T3	N0	M1	IV	4.857	8.7514	5.90998
GSM972113	810	0	63	Female	T3	N1	M0	III	6.31422	7.24817	8.67956
GSM972230	810	0	55	Male	T3	N1	M0	III	4.71808	10.023	6.36235
GSM972284	810	1	63	Female	T4	N2	M1	IV	5.03348	6.10863	5.54613
GSM972302	810	1	79	Male	T4	N1	M0	III	4.94801	6.28881	5.03425
GSM972495	810	1	69	Female	T3	N1	M0	III	4.93384	4.11934	5.46501
GSM2772197	831	1	84.9	Male	T3	N2	M0	III	4.60138	7.02954	5.31632
GSM2772222	840	1	71.8	Male	T4	N2	Mx	III	4.82696	7.228	5.29979
GSM972051	840	1	34	Female	T3	N0	M1	IV	4.72957	7.45821	8.55488
GSM972342	840	0	78	Male	T2	N0	M0	I	5.20437	10.2418	6.46174
GSM972421	840	0	66	Male				III	5.46526	7.01411	7.70161
GSM972483	840	1	80	Female	T3	N0	M0	II	5.36281	4.65519	4.90587
GSM972014	870	1	65.8	Male	T3	N0	M1	IV	4.67437	10.2916	5.56281
GSM972053	870	0	55	Male	T2	N0	M0	II	6.65947	8.91449	5.01263
GSM972116	870	1	79	Female	T3	N2	M0	III	5.32809	4.8595	4.33189
GSM972259	870	0	72	Female	T4	N0	M0	II	5.3051	5.02363	5.63891
GSM1681360	900	0	85	Male	T3	N0	M0	II	4.75653	5.64767	5.4516
GSM972048	900	0	50	Female	T4	N0	M1	IV	4.95828	8.82669	5.15824
GSM972118	900	0	64	Male	T3	N2	M0	III	6.47186	8.8583	4.7595
GSM972304	900	0	60	Female	T3	N0	M0	II	5.53799	4.68273	4.7646
GSM972317	900	1	85	Male	T3	N0	M0	II	5.68824	7.16533	6.54801
GSM972359	900	1	56	Female	T3	N0	M0	II	5.02826	3.98113	4.73491
GSM972438	900	1	44	Male	T4	N1	M1	IV	6.57013	11.0478	8.71675
GSM972504	900	1	80	Male	T3	N2	M0	III	5.13961	8.93124	6.72562
GSM2772214	913	1	56.4	Female	T3	N1	M0	III	4.88622	6.60123	5.71335
GSM971967	930	1	42.6	Male	T3	N0	M0	II	5.26654	9.0041	6.31261
GSM972077	930	1	58	Female	T3	N0	M0	II	6.35221	8.62241	6.87746
GSM972305	930	0	82	Female	T4	N2	M0	III	5.58841	11.9928	6.85269
GSM972402	930	1	71	Male	T3	N0	M1	II	5.42148	8.07021	7.01668
GSM972447	930	0	71	Male	T3	N0	M0	II	4.92658	9.84558	6.05663
GSM971961	960	1	39.2	Female	T3	N1	M1	IV	5.32154	5.74445	7.77497
GSM972087	960	1	84	Female	T3	N0	M0	II	5.27314	11.1367	5.93882
GSM972105	960	0	53	Male	T2	N3	M0	III	5.42266	7.61633	5.27358
GSM972112	960	1	64	Female	T3	N2	M0	III	6.36894	4.54179	6.91195
GSM972117	960	0	78	Female	T3	N1	M0	III	5.16054	8.28224	5.9492
GSM972183	960	1	62	Female				III	5.24377	5.4623	4.71047
GSM972291	960	0	46	Male	T4	N2	M0	III	5.45128	5.80189	5.67329
GSM972408	960	1	66	Male	T3	N0	M0	II	4.75896	11.3763	7.31522
GSM972419	960	1	85	Female	T3	N2	M0	III	5.52207	8.97214	7.08216
GSM972514	960	1	79	Female	T2	N1	M0	III	4.69528	7.83331	5.25222
GSM971965	990	0	37.5	Female	T3	N0	M0	II	5.08643	7.35393	5.93453
GSM972037	990	0	78	Male	T4	N0	M0	II	5.80781	7.21678	5.28744
GSM972047	990	0	93	Female	T3	N0	M0	II	5.28291	8.31833	5.74413
GSM972223	990	1	78	Male	T3	N0	M0	II	4.8516	10.7989	6.08078
GSM972486	990	0	87	Male	T3	N0	M0	II	4.69375	11.0883	7.40094
GSM2772154	1018	1	85.7	Male	T3	N0	Mx	II	4.47133	6.21385	5.46734
GSM972026	1020	1	75	Male	T3	N2	M0	III	6.6624	10.7382	6.44892
GSM972181	1020	1	69	Male				III	5.54415	11.2298	8.48858
GSM972355	1020	1	72	Male	T3	N0	M0	II	5.75189	10.0483	5.82872
GSM2772145	1039	1	84	Female	T4	N2	Mx	III	4.41941	6.01443	6.47929
GSM971964	1050	0	35.4	Female	T2	N2	M0	III	5.89443	10.222	6.53943
GSM972101	1050	0	56	Male	T3	N1	M0	III	5.30942	5.76617	5.505
GSM972121	1050	0	96	Male	T3	N1	M0	III	5.15896	9.08168	5.50586
GSM972142	1050	1	86	Female	T3	N2	M0	III	5.14271	4.95695	5.34709
GSM972205	1050	1	76	Male				II	4.99577	8.50484	5.39563
GSM972288	1050	1	53	Male	T4	N1	M1	IV	5.114	4.10629	5.70457
GSM972445	1050	0	48	Male	T4	N0	M0	II	5.01998	10.2228	6.35235
GSM972518	1050	1	82	Female	T4	N1	M0	III	6.11407	7.44998	6.11209
GSM2772220	1067	1	76.6	Male	T3	N1	Mx	III	5.05411	7.86995	6.05861
GSM1681359	1080	1	84	Female	T3	N0	M0	II	4.91035	4.34729	5.00943
GSM2772269	1080	0	59.3	Male	T3	N0	M0	II	4.75427	6.64422	5.21115
GSM971976	1080	0	45.2	Female	T4	N0	M0	II	4.99095	9.64441	5.4898
GSM972029	1080	0	58	Male	T4	N2	M0	III	4.83269	9.66774	6.32329
GSM972109	1080	0	96	Male	T3	N1	M0	III	5.21093	4.77183	6.69517
GSM972120	1080	0	96	Female	T3	N1	M0	III	5.23033	9.93893	6.08899
GSM972176	1080	1	85	Female	T4	N2	M0	III	6.77411	4.42059	7.38201
GSM972318	1080	1	84	Female	T3	N0	M0	II	5.36737	9.87696	7.38135
GSM2772277	1083	1	64.1	Female	T3	N0	M0	II	4.61485	6.68277	5.40221
GSM2772142	1092	1	70	Female	T3	N1	Mx	III	4.78274	6.357	5.56562
GSM2772265	1109	0	59.1	Female	T3	N0	M0	II	5.15582	7.14688	5.66437
GSM972021	1110	1	58	Female	T3	N2	M0	III	6.19264	8.95813	5.19565
GSM972119	1110	0	96	Male	T4	N1	M0	III	4.96971	4.50681	6.02972
GSM972225	1110	0	51	Male	T3	N0	M0	II	5.76808	9.06233	6.23629
GSM972286	1110	0	24	Male	T3	N0	M0	II	4.9104	12.0234	6.2618
GSM972422	1110	1	74	Male				II	6.10584	8.01334	7.50965
GSM972517	1110	1	88	Female	T3	N0	M0	II	5.42004	9.812	6.44369
GSM2772242	1122	1	68.7	Male	T3	N2	Mx	III	6.50317	7.21483	5.66054
GSM2772266	1134	0	70.4	Female	T3	N1	M0	III	5.11276	7.38042	5.52858
GSM2772201	1137	1	66.9	Male	T3	N2	M0	III	4.58856	7.05943	5.48211
GSM972382	1140	1	58	Male	T3	N0	M0	II	5.41691	8.44994	5.7725
GSM2772180	1143	1	69.1	Female	T3	N1	M0	III	5.82098	7.97796	6.10534
GSM2772255	1165	1	72.9	Female	T3	N2	M0	III	4.856	5.99329	6.46418
GSM972035	1170	0	94	Female	T3	N0	M0	II	4.90897	5.32264	5.07737
GSM972184	1170	1	70	Female				II	5.21706	4.58299	8.28193
GSM972185	1170	0	58	Female				III	5.10782	7.34769	4.51691
GSM972290	1170	0	70	Female	T2	N0	M0	I	4.74585	12.0018	7.89483
GSM2772268	1175	0	60.8	Male	T3	N1	M0	III	4.86003	7.23086	5.46226
GSM2772123	1189	1	94	Female	T4	N0	Mx	II	4.8444	7.39025	5.94875
GSM2772261	1191	0	83.8	Male	T3	N0	M0	II	5.13627	6.39898	5.56896
GSM972423	1200	0	52	Female				II	4.81219	8.11949	5.42877
GSM972435	1200	0	71	Male				III	5.24332	8.21142	5.84777
GSM2772205	1201	1	75.5	Male	T3	N0	M0	II	4.82457	6.72874	5.82634
GSM2772272	1223	1	81	Male	T3	N1	Mx	III	5.04281	7.34297	6.23562
GSM972104	1230	0	72	Female	T3	N3	M0	III	5.46994	8.77515	7.51569
GSM972163	1230	0	71	Male	T4	N0	M0	II	4.8926	7.95437	6.55148
GSM972299	1230	1	54	Female	T4	N2	M1	IV	5.04183	8.87651	5.60825
GSM972300	1230	0	75	Male	Tis	N0	M0		5.01485	7.26695	4.9409
GSM972337	1230	1	80	Female	T3	N1	M0	III	5.13642	10.4876	5.53814
GSM972449	1230	1	51	Female	T4	N1	M0	III	5.53913	6.31714	5.88149
GSM2772248	1231	1	64.7	Male	T3	N0	M0	II	4.89294	7.6125	6.68916
GSM2772207	1239	1	83.9	Female	T2	N1	M0	III	5.06721	6.11543	6.15219
GSM2772151	1249	0	77.1	Female	T3	N0	Mx	II	4.43426	6.6711	6.98911
GSM2772169	1249	0	61	Male	T3	N0	M0	II	4.92896	6.15865	5.95154
GSM971982	1260	1	79.3	Male	T4	N2	M0	III	4.74335	10.0633	6.69893
GSM972044	1260	0	58	Male	T4	N0	M0	II	5.02779	8.13785	4.85293
GSM972206	1260	0	74	Male				II	5.47547	9.09351	5.70458
GSM972345	1260	1	83	Male	T3	N2	M0	III	5.30815	5.85985	5.52715
GSM972357	1260	1	88	Female	T3	N0	M0	II	5.07695	4.93551	4.37046
GSM972415	1260	1	69	Male	T3	N1	M0	III	4.80173	8.631	6.30588
GSM972434	1260	1	70	Male				II	4.73556	7.80493	5.30535
GSM972482	1260	0	90	Female	T3	N0	M0	II	4.88409	7.61473	5.76445
GSM972507	1260	0	83	Female	T3	N1	M0	III	4.9262	8.21064	5.46662
GSM971994	1290	0	80.9	Male	T3	N0	M0	II	6.44154	10.193	6.07502
GSM972013	1290	1	89.4	Female	T2	N1	M1	IV	5.08188	11.9493	6.30485
GSM972017	1290	0	73	Female	T3	N2	M0	III	5.45136	8.80193	5.35607
GSM972024	1290	0	62	Male	T2	N2	M0	III	4.91128	8.44959	5.57799
GSM972061	1290	1	78	Female	T4	N0	M0	II	5.39152	4.89665	5.54962
GSM972086	1290	1	81	Male	T3	N0	M0	II	6.64943	8.70028	5.02832
GSM972175	1290	1	83	Female	T3	N1	M0	III	5.99714	7.65067	6.03684
GSM972276	1290	0	59	Male	T3	N2	M0	III	5.49882	10.7215	5.3902
GSM972287	1290	0	77	Male	T3	N0	M0	II	5.16674	12.743	9.39491
GSM2772264	1297	0	86.8	Male	T3	N1	M0	III	4.77728	7.06269	6.14112
GSM2772216	1298	1	83.7	Female	T3	N0	M0	II	4.6741	6.97632	6.08483
GSM2772174	1302	0	73	Female	T4	N0	Mx	II	4.94213	7.53083	5.37847
GSM2772262	1302	0	58.4	Male	T3	N2	M0	III	4.50029	6.41757	6.17506
GSM2772257	1303	0	70.1	Female	T3	N0	M0	II	4.86785	7.01978	5.29129
GSM972005	1320	0	66.1	Male	T4	N1	M1	IV	4.79445	7.57041	4.36833
GSM972075	1320	1	42	Male	T4	N0	M0	II	4.71832	5.44566	5.48269
GSM972154	1320	1	49	Female	T4	N2	M0	III	6.00633	8.21893	5.15732
GSM972204	1320	0	78	Male				II	4.89561	8.31759	6.13635
GSM972392	1320	1	75	Female	T4	N0	M0	II	4.75127	8.76704	5.96218
GSM2772179	1335	0	71.5	Male	T4	N1	Mx	III	4.54451	6.78342	5.73342
GSM2772259	1337	0	62.2	Male	T4	N0	M0	II	4.81433	6.4436	6.38143
GSM2772156	1340	0	87.2	Female	T4	N0	M0	II	5.14363	7.00806	6.71997
GSM2772267	1343	0	72.6	Male	T3	N0	M0	II	4.66772	6.1232	5.63223
GSM2772172	1347	0	65.9	Male	T4	N2	M0	III	5.10912	7.45726	5.44897
GSM2772187	1347	1	62.6	Male	T3	N1	M0	III	4.94853	5.64315	5.66371
GSM2772178	1350	0	57.1	Male	T3	N1	Mx	III	4.80678	7.23902	7.10443
GSM972167	1350	1	47	Male	T3	N0	M0	II	4.83343	9.71006	5.22288
GSM972278	1350	0	72	Female	T2	N0	M0	I	6.34913	11.6405	5.09206
GSM2772190	1352	1	73.5	Male	T4	N1	M0	III	4.85288	6.29713	5.4025
GSM2772158	1360	0	68.5	Female	T3	N0	Mx	II	4.79621	7.77109	5.99744
GSM2772253	1363	0	53.2	Male	T3	N0	M0	II	5.13502	6.29599	5.22013
GSM971973	1380	0	24.9	Male	T3	N0	M0	II	5.41105	3.77311	5.35167
GSM971975	1380	0	41.9	Female	T3	N0	M0	II	5.3475	9.19059	5.33047
GSM972010	1380	1	74.5	Male	T3	N1	M1	IV	4.88747	10.1839	6.54942
GSM972065	1380	0	48	Male	T3	N0	M0	II	5.2596	11.2861	6.41539
GSM972102	1380	0	22	Male	T3	N1	M0	III	5.26218	4.97147	6.26869
GSM972114	1380	0	73	Male	T3	N1	M0	III	5.05942	9.45406	6.8072
GSM972210	1380	1	50	Male	T3	N+	M1	IV	4.91801	7.79741	5.3356
GSM972280	1380	1	79	Female	T4	N0	M0	II	6.70277	11.6305	6.09136
GSM972297	1380	1	77	Male	T1	N0	M0	I	5.33929	10.5839	8.23817
GSM972314	1380	0	86	Female	T3	N1	M0	III	4.62715	5.06904	5.10082
GSM972335	1380	1	73	Male	T2	N0	M0	I	5.08102	9.53513	5.7139
GSM2772164	1393	0	78.8	Female	T4	N1	M0	III	4.76652	6.30839	6.00745
GSM972092	1410	0	76	Female	T3	N0	M0	II	6.12298	10.1199	5.68063
GSM972186	1410	1	50	Female				III	6.76754	4.31689	6.27612
GSM972215	1410	0	73	Female	T4	N2	M0	III	5.23272	9.42021	5.91883
GSM972365	1410	0	59	Female	T3	N2	M0	III	6.41389	8.78174	7.10463
GSM972393	1410	1	76	Male	T3	N0	M0	II	5.24099	10.8696	6.77869
GSM972450	1410	1	80	Male	T3	N0	M0	II	4.96014	9.41679	5.21325
GSM972511	1410	1	75	Male	T3	N2	M0	III	6.31971	7.85472	5.20446
GSM2772258	1425	0	72.7	Male	T3	N0	M0	II	4.444	6.20148	5.13149
GSM2772160	1433	0	71.5	Male	T4	N0	Mx	II	4.69669	6.69686	5.22174
GSM2772173	1435	0	78.4	Female	T3	N1	Mx	III	5.8145	6.46424	5.40513
GSM2772202	1435	1	86.6	Female	T3	N0	M0	II	4.78779	6.6926	5.79616
GSM971981	1440	0	81.8	Male	T3	N0	M0	II	5.23423	4.78404	5.11469
GSM972268	1440	0	67	Male	T2	N1	M0	III	5.24967	6.69965	5.37674
GSM972381	1440	1	63	Male	T3	N0	M0	II	7.02719	3.63169	4.95908
GSM972404	1440	0	68	Male	T3	N0	M0	II	4.89191	10.015	5.94228
GSM972443	1440	0	49	Male	T3	N0	M0	II	6.30942	6.60886	5.24797
GSM972513	1440	1	85	Male	T3	N1	M0	III	4.9383	8.68303	6.24383
GSM2772167	1447	0	67	Male	T4	N2	Mx	III	5.23934	7.16344	4.68638
GSM2772159	1450	0	81.8	Male	T3	N1	Mx	III	4.72404	7.27913	5.54303
GSM2772168	1457	0	76.5	Female	T4	N2	Mx	III	4.90023	7.07636	5.6903
GSM2772256	1459	1	93	Female	T3	N1	M0	III	4.90526	6.94416	4.73952
GSM2772237	1466	1	80.2	Female	T3	N0	M0	II	4.90431	6.29761	6.02345
GSM971977	1470	0	40.8	Female	T4	N1	M0	III	5.11227	9.40051	6.53969
GSM972066	1470	0	69	Male	T4	N0	M1	IV	5.24769	11.1811	5.93028
GSM972187	1470	0	62	Male	T3	N0	M0	II	5.39025	6.24065	7.21103
GSM972488	1470	0	65	Male	T3	N0	M0	II	5.52522	6.64547	5.40019
GSM2772260	1473	0	67.2	Female	T4	N2	M0	III	4.76959	8.25482	6.32736
GSM2772254	1481	0	78	Male	T3	N0	M0	II	4.88668	6.94685	6.37751
GSM2772162	1485	0	65.4	Male	T4	N1	Mx	III	4.69011	6.19196	6.03718
GSM972033	1500	0	45	Female	T4	N0	M0	II	5.53205	5.83984	4.89081
GSM972034	1500	0	77	Male	T3	N0	M0	II	5.41328	8.61265	5.24788
GSM972036	1500	0	47	Female	T4	N0	M0	II	5.00358	9.85421	5.06529
GSM972197	1500	0	78	Female	T3	N0	M0	II	4.94984	8.87603	5.22344
GSM972293	1500	0		Male	T2	N0	M0	I	5.66636	5.45861	8.23079
GSM972336	1500	0	63	Male	T3	N1	M0	III	5.01577	5.94847	4.8779
GSM972372	1500	1	59	Male	T4	N2	M0	III	5.412	8.75152	6.06359
GSM2772135	1505	0	73	Male	T3	N0	Mx	II	4.82084	7.21005	4.76801
GSM972042	1530	0	83	Male	T3	N0	M0	II	5.46105	7.23332	4.45068
GSM972277	1530	0	88	Female	T4	N0	M0	II	5.02487	11.8842	5.16743
GSM972282	1530	0	79	Female	T2	N0	M0	I	5.53741	10.1752	6.27241
GSM972283	1530	0	65	Male	T3	N0	M0	II	5.6864	10.4674	5.55588
GSM971959	1560	0	36.9	Male	T4	N0	M0	II	5.13337	9.80853	6.77926
GSM972030	1560	0	68	Female	T3	N3	M0	III	5.54949	10.1909	7.60649
GSM972039	1560	1	65	Male	T4	N0	M1	IV	4.79585	6.32548	9.35428
GSM972279	1560	0	67	Female	T3	N1	M0	III	5.27113	10.3994	6.1673
GSM972343	1560	1	86	Male	T3	N0	M0	II	5.19731	8.15747	5.74002
GSM972391	1560	1	68	Male	T3	N0	M0	II	4.95686	10.0398	6.27195
GSM972440	1560	0	50	Male	T3	N0	M0	II	4.92327	8.8355	8.46489
GSM2772249	1571	0	57	Female	T3	N1	M0	III	4.67968	6.38639	5.23655
GSM2772232	1583	1	69.6	Male	T2	N1	Mx	III	4.68058	5.76967	5.38779
GSM971979	1590	0	66.4	Female	T3	N0	M0	II	4.65767	12.2064	7.37071
GSM972025	1590	0	49	Male	T3	N2	M0	III	4.97455	5.16449	5.04836
GSM972133	1590	1	64	Male	T3	N+	M0	III	5.37131	10.9258	6.79154
GSM972138	1590	1	77	Male	T3	N0	M0	II	5.66268	8.6457	4.81564
GSM972202	1590	0	57	Female	T3	N1	M0	III	5.31587	9.30596	5.40022
GSM972219	1590	0	60	Male	T3	N2	M1	IV	5.04035	8.20264	5.24078
GSM972356	1590	1	73	Female	T3	N0	M0	II	5.34965	10.6807	5.50444
GSM972414	1590	0	52	Female	T3	N0	M0	II	5.32112	9.94599	5.75131
GSM972427	1590	0	63	Male	T3	N0	M0	II	5.7703	8.7888	5.4979
GSM972430	1590	0	43	Female	T3	N0	M0	II	7.08381	11.7163	6.44793
GSM2772251	1595	0	66.8	Female	T3	N0	M0	II	4.87737	7.0547	5.26077
GSM2772252	1601	0	68.5	Male	T3	N0	M0	II	4.77463	7.02189	5.8497
GSM972200	1620	0	61	Male	T3	N0	M0	II	5.09177	10.4403	6.21169
GSM972203	1620	0	66	Female	T3	N2	M0	III	5.53371	8.95678	5.57358
GSM972431	1620	0	59	Male	T3	N1	M0	III	4.83028	10.716	5.686
GSM2772250	1634	0	71.1	Male	T3	N0	M0	II	5.58213	6.28807	5.54389
GSM971991	1650	1	71.3	Male	T3	N0	M0	II	5.38069	8.85775	6.41298
GSM972031	1650	0	81	Male	T3	N0	M0	II	6.02613	7.85965	6.90028
GSM972041	1650	0	78	Male	T3	N0	M0	II	4.8463	7.79929	7.2857
GSM972130	1650	0	76	Male	T4	N0	M0	II	5.15346	8.93252	4.84455
GSM972428	1650	0	62	Male	T3	N2	M0	III	6.1033	10.7118	8.30676
GSM972432	1650	0	71	Male				III	5.37451	6.38057	6.67574
GSM2772225	1660	1	80.7	Female	T3	N1	Mx	III	5.11538	7.28659	5.84019
GSM2772152	1664	0	63	Female	T3	N0	Mx	II	4.66917	5.84503	5.35608
GSM2772246	1668	0	60.7	Male	T3	N0	M0	II	4.90243	6.93577	5.10833
GSM2772218	1679	1	86.1	Female	T4	N1	Mx	III	4.87101	7.61689	5.80077
GSM971974	1680	0	40.7	Female	T4	N1	M1	IV	5.29288	7.8906	6.60488
GSM971993	1680	0	67.5	Male	T3	N0	M0	II	5.03692	10.1267	5.49206
GSM972152	1680	0	70	Female	T3	N1	M0	III	5.01403	7.41494	5.19898
GSM972281	1680	0	64	Male	T1	N0	M0	I	6.48805	10.5783	6.75567
GSM972306	1680	0	70	Male	T3	N0	M0	II	5.63795	7.72139	5.10579
GSM972403	1680	0	70	Female	T3	N0	M0	II	5.03393	9.19739	6.9827
GSM2772247	1701	0	75.3	Female	T3	N0	M0	II	5.16654	7.08429	5.29025
GSM2772206	1705	0	78.6	Male	T3	N0	M0	II	4.79521	7.43936	6.81812
GSM972198	1710	0	52	Female	T3	N1	M0	III	4.95915	9.72914	5.3748
GSM972211	1710	0	65	Male	T3	N1	M0	III	5.64287	10.0717	5.70706
GSM972222	1710	0	69	Female	T3	N0	M0	II	4.98166	8.95647	5.63089
GSM972274	1710	0	91	Female	T4	N2	M0	III	5.40396	8.60291	6.19163
GSM972494	1710	0	43	Female	T2	N0	M0	I	5.31607	9.14002	4.50706
GSM2772148	1713	0	52.6	Female	T3	N1	Mx	III	5.15924	6.25871	6.25029
GSM2772219	1717	1	84.6	Male	T3	N1	M0	III	5.18002	7.17424	5.31602
GSM2772153	1719	0	55.5	Male	T3	N1	Mx	III	4.86899	7.00568	6.2369
GSM2772244	1726	0	73.2	Female	T4	N1	M0	III	4.56502	6.76266	5.62352
GSM2772245	1731	0	81.2	Female	T3	N0	M0	II	4.98397	7.0142	6.50246
GSM972046	1740	0	54	Male	T3	N0	M0	II	5.5015	4.04903	7.29188
GSM972103	1740	0	66	Male	T3	N2	M0	III	4.97406	8.61101	5.50281
GSM972182	1740	1	53	Male	T4	N0	M0	II	6.13377	10.3739	6.26814
GSM972320	1740	1	64	Male	T2	N1	M0	III	4.99749	6.55598	6.27344
GSM2772209	1751	1	62.9	Male	T2	N1	M0	III	4.95567	6.75638	5.71271
GSM2772196	1753	0	69.6	Female	T2	N2	M0	III	4.77034	6.41715	5.40281
GSM2772230	1760	1	88	Female	T3	N0	Mx	II	4.87744	6.62234	6.32843
GSM971980	1770	0	76.9	Male	T4	N1	M0	III	4.74493	12.1777	7.51469
GSM972059	1770	0	76	Female	T3	N0	M0	II	6.50213	10.3388	6.93626
GSM972425	1770	0	72	Female	T3	N1	M0	III	5.18934	6.54812	8.64208
GSM972493	1770	0	89	Female	T3	N0	M0	II	5.01108	7.90411	6.10263
GSM972498	1770	1	50	Female	T3	N1	M0	III	4.80182	11.9584	6.79368
GSM2772213	1792	1	83.7	Male	T3	N0	M0	II	5.76102	7.56469	5.24787
GSM2772243	1792	0	60.1	Male	T4	N1	M0	III	4.78248	6.59102	4.85071
GSM972032	1800	0	64	Female	T3	N0	M0	II	4.58786	9.08151	5.92628
GSM972058	1800	0	75	Female	T3	N0	M0	II	5.14777	11.0564	6.61097
GSM972107	1800	1	76	Male	T3	N1	M0	III	6.41174	9.81291	6.13534
GSM972265	1800	0	78	Female	T3	N1	M0	III	5.51833	10.6425	5.70534
GSM972094	1830	0	67	Female	T3	N0	M0	II	5.97357	10.6352	6.09077
GSM972132	1830	1	87	Female	T3	N0	M0	II	4.99908	8.58919	5.3434
GSM972295	1830	0	68	Male	T4	N1	M0	III	5.16487	8.2446	5.53825
GSM972348	1860	0	60	Male	T3	N0	M0	II	6.39343	11.7015	5.56387
GSM972429	1860	0	64	Male	T4	N2	M0	III	5.34272	6.78119	5.28532
GSM972520	1860	1	76	Male	T3	N1	M0	III	6.26895	9.13556	5.84794
GSM2772238	1886	0	69.6	Male	T3	N0	Mx	II	4.62934	6.70744	6.06057
GSM971966	1890	0	40.5	Female	T3	N1	M0	III	6.30102	7.7282	7.45906
GSM971969	1890	0	30.2	Male	T1	N0	M0	I	6.6531	7.80836	5.34795
GSM972040	1890	0	81	Male	T3	N0	M0	II	4.73341	8.98975	5.58731
GSM972126	1890	0	61	Male	T3	N0	M0	II	5.26662	6.97561	4.56688
GSM972385	1890	0	70	Male	T3	N0	M0	II	5.2651	6.74135	6.04268
GSM2772194	1909	0	42.5	Female	T3	N1	M0	III	4.84385	6.76239	6.35175
GSM2772234	1918	0	57.7	Male	T3	N0	M0	II	4.59553	6.20218	6.41776
GSM972398	1920	1	65	Male	T3	N0	M0	II	4.6463	7.7577	5.80963
GSM972476	1920	0	61	Male	T4	N1	M0	III	5.62448	7.04921	7.32294
GSM2772195	1935	0	53.3	Male	T3	N0	M0	II	5.06925	7.68836	5.32748
GSM1681369	1950	0	67	Male	T3	N2	M0	III	4.89181	6.21595	4.77852
GSM971971	1950	0	34.7	Female	T4	N2	M1	IV	4.97291	6.22793	5.61681
GSM972221	1950	0	75	Female	T3	N0	M0	II	4.88557	9.20707	4.63527
GSM972270	1950	0	75	Female	T4	N0	M0	II	4.92754	12.1033	5.44867
GSM972481	1950	1	67	Male	T3	N2	M0	III	5.81278	9.45057	6.5263
GSM972146	1980	0	60	Male	T3	N2	M0	III	5.46856	7.6129	6.0096
GSM972153	1980	1	71	Male	T3	N0	M0	II	4.85309	9.64994	6.35407
GSM972199	1980	0	73	Male	T3	N2	M0	III	6.35644	5.58603	5.07484
GSM972516	1980	0	82	Male	T3	N0	M0	II	4.81308	5.09324	5.02195
GSM2772223	1994	1	80.8	Male	T3	N0	M0	II	4.97087	6.91395	6.2024
GSM2772129	2007	1	73	Male	T3	N0	Mx	II	5.06803	5.95117	5.46306
GSM972095	2010	0	50	Male	T3	N0	M0	II	5.05553	11.1221	6.06134
GSM972178	2010	0	69	Female				III	5.4587	3.7124	4.69311
GSM972201	2010	0	78	Male	T3	N2	M0	III	5.17785	3.43823	8.25083
GSM972267	2010	1	82	Male	T3	N0	M0	II	5.61996	7.42643	5.75968
GSM972487	2010	0	84	Male	T3	N0	M0	II	4.97511	5.76568	4.70542
GSM2772203	2030	0	85.5	Female	T3	N0	M0	II	5.12255	5.71622	5.36725
GSM1681371	2040	0	69	Male	T2	N0	M0	I	4.79985	4.81971	5.02561
GSM971986	2040	0	66.3	Male	T3	N0	M0	II	5.35083	8.4177	6.44231
GSM971987	2040	0	66.7	Male	T3	N0	M0	II	4.93134	3.27946	5.31005
GSM972070	2040	1	64	Female	T4	N0	M0	II	4.98336	7.23005	4.57521
GSM972125	2040	0	64	Female	T3	N0	M0	II	5.09959	9.27023	5.92711
GSM972441	2040	0	49	Female	T4	N2	M1	IV	5.20562	9.11361	6.65256
GSM972457	2040	0	74	Female	T3	N1	M0	III	5.61123	4.77233	5.30057
GSM972492	2040	0	69	Male	T2	N0	M0	I	7.20771	7.96622	5.16152
GSM2772193	2049	0	78.3	Male	T3	N0	M0	II	4.81387	7.06993	5.04997
GSM972090	2070	0	72	Female	T3	N0	M0	II	5.31254	9.19538	5.49097
GSM972164	2070	1	70	Male	T3	N+	M0	III	5.46123	10.395	6.3832
GSM972341	2070	0	89	Female	T3	N1	M0	III	4.94367	5.09605	5.33605
GSM972478	2070	0	80	Male	T3	N0	M0	II	5.24664	8.52493	5.4667
GSM972480	2070	0	78	Male	T3	N0	M0	II	4.68904	7.46203	4.89358
GSM972063	2100	0	54	Male	T3	N0	M0	II	5.01186	10.7701	6.14097
GSM972091	2100	0	67	Male	T3	N0	M0	II	4.53723	10.3805	4.98869
GSM972217	2100	0	73	Male	T3	N1	M1	IV	5.34304	5.88256	5.83127
GSM972418	2100	0	64	Male	T3	N0	M0	II	5.32736	6.29162	5.20257
GSM972491	2100	0	74	Male	T3	N0	M0	II	4.82091	10.8616	6.07951
GSM2772192	2110	0	84.7	Female	T3	N1	M0	III	4.74442	5.35808	6.33514
GSM972123	2130	0	53	Male	T3	N0	M0	II	5.07419	9.8451	5.45862
GSM972325	2130	0	55	Male	T3	N1	M0	III	5.03645	12.7866	6.93742
GSM972370	2130	1	73	Female	T3	N1	M0	III	5.10941	7.00545	4.90041
GSM2772229	2143	1	82.7	Male	T4	N0	Mx	II	5.13226	7.43389	5.23235
GSM972008	2160	1	67.3	Male	T4	N2	M1	IV	6.20406	12.1606	10.0981
GSM972106	2160	0	96	Female	T3	N1	M0	III	5.26853	4.94634	5.25915
GSM972346	2160	1	82	Female	T3	N1	M0	III	6.42471	9.44207	7.15098
GSM972467	2160	0	54	Male	T3	N2	M0	III	5.65997	7.98148	6.05314
GSM972499	2160	0	82	Male	T4	N2	M0	III	4.48651	11.9634	6.84846
GSM971962	2190	0	60.9	Male	T4	N2	M0	III	5.21009	10.9041	6.6355
GSM972001	2190	0	71.5	Male	T2	N1	M0	III	5.32039	6.87923	5.20288
GSM972170	2190	0	67	Female	T2	N2	M0	III	5.11281	8.90917	6.13984
GSM972193	2190	0	51	Female	T3	N1	M0	III	6.33577	4.83461	4.73644
GSM972196	2190	0	69	Female	T3	N0	M0	II	5.28243	10.2083	5.92451
GSM972264	2190	0	46	Male	T3	N0	M0	II	4.40875	10.034	6.10612
GSM1681370	2220	0	77	Female	T3	N0	M0	II	4.92136	4.74601	4.87927
GSM971960	2220	0	38.2	Female	T2	N0	M0	I	5.52789	9.87166	3.88996
GSM972093	2220	0	55	Female	T4	N0	M0	II	4.88725	8.64259	7.14486
GSM972338	2220	0	69	Male	T3	N0	M0	II	5.03509	4.66655	4.98143
GSM972455	2220	0	89	Female	T3	N1	M0	III	4.77992	11.3949	8.77025
GSM972489	2220	0	77	Female	T3	N0	M0	II	5.61125	8.00807	5.51502
GSM972490	2220	0	67	Male	T3	N0	M0	II	4.63494	11.165	6.15978
GSM971972	2250	0	40.2	Male	T2	N0	M0	I	5.04047	9.21078	5.77649
GSM972074	2250	1	70	Female	T4	N0	M0	II	4.99529	9.12981	5.01679
GSM972115	2250	1	59	Female	T3	N3	M0	III	5.41969	6.15528	5.84367
GSM972124	2250	0	49	Female	T3	N0	M0	II	5.0482	5.08908	4.82435
GSM972331	2250	1	79	Male	T3	N0	M0	II	5.14252	9.41547	6.23057
GSM972344	2250	0	70	Female	T3	N0	M0	II	5.92883	8.10511	5.93408
GSM972454	2250	0	62	Male	T2	N0	M0	I	5.2644	9.10543	6.22733
GSM972466	2250	0	73	Female	T3	N1	M0	III	6.64587	8.22691	6.479
GSM972485	2250	0	69	Male	T3	N0	M0	II	5.88933	10.0948	6.76461
GSM1681367	2280	0	67	Male	T3	N1	M0	III	4.96071	4.83	4.34126
GSM971996	2280	0	63	Female	T3	N1	M0	III	5.30807	10.3423	7.85794
GSM972263	2280	0	32	Male	T2	N1	M0	III	4.98714	12.3461	6.03028
GSM972339	2280	0	67	Male	T3	N1	M0	III	5.5774	7.59431	5.16283
GSM972484	2280	0	68	Male	T3	N0	M0	II	5.29118	12.1562	6.64528
GSM972521	2280	1	90	Female	T3	N0	M0	II	5.65917	5.8998	6.11093
GSM972151	2310	0	75	Female	T3	N1	M0	III	5.08091	7.05683	4.34826
GSM972160	2310	0	73	Male	T3	N0	M0	II	5.07449	7.24446	5.27174
GSM972162	2310	0	73	Female	T3	N1	M0	III	5.98761	10.6336	6.59143
GSM972334	2310	0	79	Female	T3	N2	M0	III	4.67502	12.7727	7.78256
GSM2772140	2329	0	80	Male	T3	N0	Mx	II	5.03355	5.20887	6.3729
GSM972020	2340	0	49	Female	T3	N2	M0	III	5.05714	10.4809	6.04777
GSM972028	2340	0	46	Female	T3	N2	M0	III	5.38838	5.92727	4.87756
GSM972319	2340	1	71	Female	T3	N0	M0	II	5.49125	7.18006	5.07413
GSM972329	2340	0	61	Male	T3	N0	M0	II	5.12743	8.98103	5.69993
GSM972088	2370	0	73	Female	T4	N0	M0	II	4.90807	4.72868	7.18035
GSM972269	2370	0	70	Male	T2	N0	M0	I	5.90244	10.033	5.43992
GSM972373	2370	0	66	Male	T3	N1	M0	III	4.67779	8.69141	5.58249
GSM972405	2370	1	70	Female	T4	N0	M0	II	6.27352	9.73156	7.06779
GSM2772189	2376	0	66	Male	T3	N1	M0	III	4.86034	7.23055	5.95791
GSM2772188	2389	0	63.4	Male	T3	N0	M0	II	4.71385	7.30227	5.03337
GSM972323	2400	0	67	Female	T3	N1	M0	III	5.09982	7.63826	4.84658
GSM972333	2400	0	49	Male	T3	N0	M0	II	4.91684	8.19921	5.87716
GSM972472	2400	0	58	Male	T4	N0	M0	II	4.56921	8.57883	6.44764
GSM1681368	2430	0	47	Male	T3	N1	M0	III	4.87871	4.73005	4.53607
GSM971984	2430	0	68	Female	T4	N0	M0	II	5.33851	8.49172	6.8712
GSM972358	2430	0	53	Female	T3	N0	M0	II	4.74787	7.33948	5.58385
GSM972371	2430	0	47	Male	T3	N1	M0	III	5.83897	4.06591	4.90896
GSM972426	2430	0	49	Male	T3	N0	M0	II	6.01311	8.24382	5.95314
GSM972477	2430	0	75	Male	T3	N0	M0	II	5.16221	7.35465	5.23843
GSM2772144	2441	0	52	Female	T3	N2	Mx	III	4.9641	7.11254	6.93764
GSM972022	2460	0	76	Female	T3	N2	M0	III	4.99299	5.66581	5.01452
GSM972060	2460	0	66	Male	T3	N0	M0	II	5.02481	8.06871	5.0533
GSM972207	2460	0	65	Male	T3	N1	M0	III	5.40638	10.7136	5.68538
GSM972307	2460	0	71	Female	T3	N0	M0	II	5.13595	5.69124	4.63439
GSM972324	2460	0	72	Male	T3	N0	M0	II	5.61778	9.29456	5.74633
GSM972328	2460	0	74	Male	T3	N2	M0	III	5.71511	9.40326	6.20016
GSM972377	2460	0	59	Female	T3	N1	M0	III	5.88825	11.8323	6.99088
GSM2772138	2467	0	58	Male	T3	N0	Mx	II	5.27725	6.25629	6.56923
GSM2772228	2479	1	84.6	Female	T3	N1	Mx	III	4.92896	7.17423	4.89097
GSM972194	2490	0	43	Male	T3	N2	M0	III	5.4315	10.1375	5.68634
GSM972316	2490	0	77	Female	T3	N0	M0	II	5.77275	8.85512	5.44562
GSM972327	2490	0	60	Male	T3	N0	M0	II	5.59376	10.0356	7.68867
GSM972388	2490	1	75	Female	T3	N0	M0	II	5.19577	9.48865	6.00756
GSM2772133	2508	1	84	Female	T3	N1	Mx	III	4.90673	7.09594	4.93981
GSM2772137	2520	0	61	Female	T3	N0	Mx	II	4.71663	6.89899	5.25259
GSM972141	2520	0	58	Male	T3	N2	M0	III	4.73917	11.2825	7.01716
GSM972315	2520	0	60	Female	T1	N0	M0	I	6.07286	8.18786	5.13068
GSM972340	2520	0	75	Male	T3	N0	M0	II	5.37171	7.70556	7.31018
GSM972465	2520	1	73	Male	T3	N0	M0	II	4.97497	7.68233	6.51152
GSM2772134	2527	0	71	Male	T3	N0	M0	II	5.08961	5.97249	5.86776
GSM2772130	2540	0	80	Female	T3	N0	Mx	II	4.83554	6.49831	6.27917
GSM2772186	2543	0	53.9	Female	T3	N0	M0	II	4.93766	7.76301	6.26477
GSM2772136	2549	0	72	Male	T3	N0	Mx	II	4.40185	7.14284	5.67252
GSM1681363	2550	0	50	Male	T3	N0	M0	II	4.70883	4.08646	4.79502
GSM1681364	2550	0	71	Female	T3	N0	M0	II	5.02943	4.27717	3.9294
GSM972127	2550	0	66	Female	T3	N0	M0	II	5.69828	8.84245	5.08911
GSM972326	2550	0	71	Female	T3	N0	M0	II	6.47036	5.33159	4.80546
GSM972470	2550	0	50	Male	T3	N0	M0	II	4.77359	4.61506	7.8251
GSM1681361	2580	0	76	Female	T2	N0	M0	I	4.80667	4.21236	4.25527
GSM1681362	2580	0	69	Male	T2	N0	M0	I	4.82374	5.20295	4.46356
GSM1681365	2580	0	78	Male	T3	N2	M0	III	5.11266	4.57943	4.6445
GSM971970	2580	0	31.7	Female	T2	N0	M0	I	5.12263	9.16198	5.51587
GSM972131	2580	0	78	Female	T3	N0	M0	II	5.58225	7.96452	7.48967
GSM972322	2580	1	46	Male	T3	N0	M0	II	5.10638	7.82473	5.08924
GSM972330	2580	0	79	Female	T3	N0	M0	II	5.43322	11.887	6.96625
GSM972378	2580	0	78	Male	T3	N2	M0	III	5.45322	9.73924	8.24704
GSM972464	2580	0	76	Female	T2	N0	M0	I	5.10171	5.94688	6.45371
GSM972469	2580	0	69	Male	T2	N0	M0	I	5.20337	10.5126	5.9451
GSM972510	2580	0	89	Male	T3	N0	M0	II	4.80441	4.22278	4.69751
GSM2772131	2591	0	57	Male	T3	N0	Mx	II	4.79403	7.27065	5.86762
GSM2772132	2605	0	76	Male	T3	N0	Mx	II	4.4507	6.81251	6.38941
GSM971983	2610	0	75.3	Male	T3	N1	M0	III	5.99793	9.69877	6.88914
GSM972089	2610	0	68	Female	T3	N0	M0	II	5.37718	7.16845	5.3554
GSM972165	2610	1	67	Male	T4	N0	M0	II	5.08941	9.08348	5.89596
GSM972332	2610	0	72	Female	T3	N0	M0	II	5.75211	11.0756	6.66576
GSM972376	2610	0	73	Female	T3	N2	M0	III	5.51421	7.5673	7.56772
GSM972475	2610	0	68	Female	T3	N0	M0	II	5.91245	7.84416	4.80423
GSM2772127	2626	0	68	Female	T3	N1	Mx	III	5.06503	7.0468	5.72626
GSM2772126	2631	0	60	Male	T2	N1	Mx	III	4.68977	6.59351	4.88357
GSM2772122	2635	0	48	Female	T4	N0	Mx	II	4.86803	6.6529	5.14447
GSM972462	2640	0	72	Male	T2	N0	M0	I	5.73839	9.20766	6.21793
GSM2772226	2646	0	73.8	Male	T3	N1	M0	III	4.7371	5.93385	5.88268
GSM2772124	2647	0	47	Female	T3	N0	Mx	II	5.26261	5.83345	5.65089
GSM971997	2670	0	72	Male	T3	N2	M0	III	4.8415	6.67971	6.09615
GSM972004	2670	0	62.9	Female	T3	N1	M1	IV	5.33439	9.35743	5.52644
GSM2772198	2694	0	64.1	Male	T3	N0	M0	II	5.06743	5.678	6.43719
GSM972374	2700	0	65	Male	T1	N1	M0	III	5.58266	5.96281	5.50533
GSM972386	2700	0	77	Female	T3	N0	M0	II	4.9131	9.37892	6.10772
GSM972399	2700	0	54	Female	T4	N1	M0	III	5.44085	8.79752	5.57874
GSM2772227	2702	0	59	Male	T3	N0	M0	II	5.16383	7.03004	5.32006
GSM2772200	2724	1	63	Male	T3	N0	M0	II	5.14801	8.28687	6.13348
GSM972015	2730	0	92.4	Female	T3	N0	M0	II	5.57151	9.16317	6.54991
GSM972313	2730	1	83	Female	T2	N0	M0	I	6.0911	8.31055	4.53309
GSM972410	2730	0	68	Female	T3	N0	M0	II	5.69853	10.8659	7.14895
GSM2772221	2741	0	73.3	Male	T3	N0	M0	II	5.18271	6.69708	5.53941
GSM2772271	2748	0	48	Male	T3	N2	Mx	III	4.68298	7.31732	5.70522
GSM972056	2760	0	78	Female	T4	N0	M0	II	4.89594	10.0684	5.93562
GSM972308	2760	0	79	Female	T3	N1	M0	III	4.37365	8.39585	4.98083
GSM972368	2760	0	70	Female	T3	N1	M0	III	5.89262	9.4156	4.51291
GSM972383	2760	0	70	Female	T3	N0	M0	II	5.34584	7.44849	5.36583
GSM2772270	2762	0	55	Female	T3	N1	Mx	III	5.12585	7.35057	5.38126
GSM2772236	2769	0	67.6	Female	T3	N0	Mx	II	5.09725	7.34651	5.7958
GSM2772239	2774	0	72.5	Female	T3	N0	M0	II	4.83558	7.86913	5.71411
GSM972055	2790	0	31	Female	T4	N0	M0	II	5.62958	6.0884	7.26802
GSM972128	2790	0	64	Male	T3	N0	M0	II	5.56828	10.7997	6.9104
GSM972159	2790	0	67	Male	T3	N1	M0	III	5.20372	9.41375	5.95651
GSM972389	2790	0	77	Male	T4	N0	M0	II	5.35391	9.26821	5.22587
GSM2772199	2817	0	75.9	Male	T2	N1	M0	III	4.87341	5.79857	6.15264
GSM972027	2820	0	70	Female	T3	N2	M0	III	5.5784	6.1244	5.4659
GSM972216	2820	0	45	Female	T3	N2	M1	IV	5.48057	8.44193	5.05014
GSM972309	2850	0	78	Male	T3	N0	M0	II	5.12931	7.54452	6.46195
GSM972354	2850	1	68	Female	T3	N2	M0	III	6.68549	8.44602	5.80609
GSM972367	2850	0	72	Male	T3	N1	M0	III	5.83814	7.48943	6.33046
GSM972379	2850	0	63	Female	T2	N1	M0	III	5.39368	5.98994	4.49193
GSM2772231	2869	0	44.1	Female	T3	N0	M0	II	5.03057	5.93249	6.20731
GSM972460	2880	0	70	Female	T3	N0	M0	II	5.03735	6.48171	5.8108
GSM972461	2880	0	56	Male	T3	N0	M0	II	4.75041	7.53116	6.02666
GSM972085	2910	0	56	Male	T3	N0	M0	II	5.12302	11.4873	5.95929
GSM972174	2910	0	75	Male	T3	N1	M0	III	4.92068	4.62474	6.01202
GSM972312	2910	1	71	Male	T3	N0	M0	II	5.20712	4.97353	5.85856
GSM972451	2910	0	58	Male	T4	N0	M0	II	5.32053	6.20332	5.22771
GSM2772235	2920	0	69.7	Male	T4	N1	M0	III	4.66407	6.52023	5.54457
GSM2772215	2926	0	67	Male	T3	N2	M0	III	4.97833	7.19049	5.07103
GSM972362	2940	0	50	Male	T3	N1	M0	III	5.14833	8.76281	5.72737
GSM2772217	2941	0	75.6	Male	T3	N1	M0	III	4.95903	7.18637	5.86159
GSM972452	2970	0	75	Female	T3	N2	M0	III	5.14985	11.351	5.80748
GSM972522	2970	0	53	Female	T3	N0	M0	II	5.21839	6.00894	6.56013
GSM2772240	2994	0	61.9	Female	T3	N0	M0	II	4.83049	7.96613	5.39931
GSM972453	3000	0	51	Female	T3	N1	M0	III	5.93906	7.94706	4.81757
GSM972012	3030	0	86.8	Female	T3	N1	M1	IV	5.29591	9.90225	5.06685
GSM972139	3060	0	69	Female	T3	N1	M0	III	5.01434	8.04442	4.3835
GSM972369	3060	1	58	Male	T3	N2	M0	III	5.32109	11.8725	7.96117
GSM2772182	3076	0	65.8	Female	T3	N0	M0	II	4.71225	6.91089	6.01937
GSM2772233	3083	0	77.5	Female	T3	N2	M0	III	4.99853	7.05519	5.9028
GSM972108	3090	0	64	Male	T4	N1	M0	III	4.95688	7.60589	4.61055
GSM972364	3090	0	71	Female	T3	N1	M0	III	5.24388	8.51193	5.69622
GSM972409	3120	0	72	Female	T4	N0	M0	II	5.44707	5.93341	5.91595
GSM972424	3120	0	70	Male	T3	N0	M0	II	5.3777	9.72458	5.61906
GSM2772183	3145	0	68.4	Male	T3	N0	M0	II	4.78604	6.51866	5.402
GSM972301	3150	1	74	Male	T3	N2	M0	III	5.14095	9.10057	6.06051
GSM972397	3150	0	83	Female	T3	N0	M0	II	6.32375	9.23864	5.09526
GSM2772224	3159	0	69	Male	T3	N0	M0	II	5.15122	6.8007	5.17852
GSM972311	3180	0	55	Male	T3	N0	M0	II	6.80275	4.45702	8.24999
GSM972384	3180	1	61	Male	T3	N0	M0	II	5.35604	11.1733	6.5971
GSM972406	3180	0	66	Female	T3	N0	M0	II	6.08845	9.96912	7.1766
GSM972501	3180	1	76	Female	T3	N1	M0	III	5.64904	7.66495	5.50257
GSM972396	3210	0	72	Male	T3	N0	M0	II	4.79997	4.02072	4.71451
GSM972190	3240	0	68	Male	T3	N0	M0	II	5.11467	5.73853	4.56534
GSM971978	3270	0	71.4	Female	T2	N0	M0	I	6.49178	8.63481	5.41598
GSM972150	3270	0	55	Female	T3	N1	M0	III	4.84324	9.63095	5.50588
GSM971968	3360	0	44.9	Female	T4	N0	M0	II	6.80971	8.5638	6.16337
GSM972156	3360	1	67	Male	T3	N1	M0	III	4.91735	9.80311	5.34064
GSM972018	3510	0	68	Female	T2	N2	M0	III	4.71923	7.90116	6.43831
GSM972375	3510	0	46	Female	T3	N1	M0	III	5.72584	5.18115	5.23076
GSM972473	3510	0	67	Male	T3	N0	M0	II	4.7705	11.1441	5.6023
GSM972157	3540	0	57	Male	T3	N1	M0	III	5.02328	9.33869	6.32164
GSM972515	3540	0	72	Female	T3	N0	M0	II	5.07954	10.7876	6.28611
GSM972474	3570	0	49	Female	T3	N1	M0	III	5.1117	11.0442	6.4817
GSM972158	3600	0	45	Female	T3	N2	M0	III	5.66436	5.30426	5.78118
GSM972195	3600	0	54	Female	T3	N0	M0	II	5.41667	9.1239	5.78617
GSM972144	3630	0	63	Female	T3	N0	M0	II	5.4687	5.43084	4.67131
GSM972191	3660	0	49	Male	T3	N1	M0	III	5.08444	8.44981	5.15116
GSM1681357	3690	0	62	Male	T3	N0	M0	II	4.77187	4.37801	4.41709
GSM972387	3690	0	62	Male	T3	N0	M0	II	5.00827	10.7219	5.31879
GSM972411	3750	0	48	Female	T1	N1	M0	III	4.815	10.0909	5.56173
GSM972083	3810	0	65	Female	T3	N0	M0	II	6.05425	6.51221	4.46715
GSM972148	3810	0	59	Male	T3	N1	M0	III	4.87464	7.51955	5.18762
GSM972084	3870	0	73	Female	T3	N0	M0	II	4.86923	6.61035	4.62966
GSM972137	3870	0	68	Male	T3	N0	M0	II	5.19296	7.58819	4.99784
GSM972136	3900	0	54	Male	T3	N1	M0	III	4.73475	9.95901	4.97958
GSM972171	3900	0	70	Female	T4	N1	M0	III	5.50316	8.91745	7.76491
GSM1681353	3930	0	69	Male	T3	N0	M0	II	4.76056	3.79707	4.53081
GSM972502	3930	0	69	Male	T3	N0	M0	II	6.72517	7.77036	5.02609
GSM2772274	3945	0	52	Male	T3	N0	Mx	II	5.7607	7.17513	6.18502
GSM972082	3960	1	75	Male	T3	N0	M0	II	5.64611	10.6906	7.85104
GSM972149	3960	0	64	Male	T3	N0	M0	II	5.26523	10.5062	5.90911
GSM972407	3960	0	42	Female	T4	N0	M0	II	5.56803	10.4634	6.38335
GSM972353	3990	0	46	Female	T4	N0	M0	II	5.45224	8.8846	6.77642
GSM1681356	4020	0	69	Female	T1	N0	M0	I	4.82564	4.60393	4.76734
GSM972508	4020	0	69	Female	T1	N0	M0	I	4.87308	7.54375	5.43203
GSM972145	4050	0	63	Female	T3	N2	M0	III	4.7701	7.56129	4.77884
GSM972352	4170	0	66	Male	T3	N2	M0	III	5.0928	10.9746	7.6697
GSM972147	4200	0	79	Male	T3	N0	M0	II	5.41673	8.08338	5.3067
GSM972363	4200	0	68	Female	T3	N1	M0	III	6.87833	9.01535	6.21753
GSM1681355	4230	0	54	Female	T3	N1	M0	III	4.78147	6.65329	4.71437
GSM972360	4230	0	54	Female	T3	N1	M0	III	4.98252	8.68951	5.59282
GSM972506	4230	0	68	Male	T3	N0	M0	II	5.16744	9.15334	5.46423
GSM1681354	4260	0	65	Female	T2	N0	M0	I	5.05787	6.72683	4.92595
GSM972496	4260	0	65	Female	T2	N0	M0	I	5.1384	8.05225	4.58757
GSM2772276	4298	0	73.8	Female	T4	N0	Mx	II	4.66485	6.94296	6.53904
GSM972505	4320	0	69	Male	T3	N0	M0	II	5.7565	11.1273	6.34606
GSM972078	4350	1	63	Male	T3	N0	M0	II	4.96283	11.1256	6.78295
GSM972417	4380	0	59	Male	T3	N0	M0	II	5.38681	5.30977	5.28912
GSM972503	4380	0	42	Female	T3	N0	M0	II	5.4345	8.78867	6.0916
GSM972395	4410	0	64	Male	T4	N1	M0	III	5.09586	8.3443	5.00582
GSM2772275	4466	0	62.4	Female	T4	N0	Mx	II	5.29315	6.48621	6.27728
GSM972076	4590	0	48	Male	T3	N0	M0	II	5.16381	9.51906	5.69549
GSM972143	4620	0	57	Male	T4	N0	M0	II	5.07876	11.1657	6.46206
GSM972192	4740	0	72	Female	T3	N0	M0	II	5.82807	8.98929	5.91495
GSM972073	4890	0	80	Female	T3	N0	M0	II	5.71809	10.6224	7.04143
GSM972169	4920	0	50	Male	T4	N0	M0	II	4.75444	10.052	5.64649
GSM2772181	4932	1	62	Male	T3	N0	M0	II	4.7291	6.51448	5.05646
GSM972080	4950	0	61	Male	T4	N0	M0	II	5.25135	11.3892	5.9326
GSM972079	5040	0	44	Male	T3	N0	M0	II	6.49037	10.3272	7.15856
GSM972072	5160	0	70	Female	T4	N0	M0	II	4.75841	4.91071	6.66838
GSM972140	5160	0	64	Male	T4	N0	M0	II	5.27393	6.54621	6.49494
GSM972067	5490	1	83	Female	T3	N0	M0	II	5.98754	5.23274	6.2372
GSM972071	5490	0	68	Female	T3	N0	M0	II	5.1643	10.8041	5.8534
GSM972189	5760	0	63	Male	T4	N+	M0	III	6.38522	8.61545	5.49899
GSM972069	6030	0	68	Male	T3	N0	M0	II	6.49137	10.7126	5.9707
GSM2772208	6158	0	42.8	Female	T3	N0	M0	II	4.58497	6.80483	6.228
GSM2772212	6364	0	62.7	Female	T3	N1	M0	III	4.9767	7.55085	5.62779
GSM2772211	6431	0	36.6	Male	T3	N0	M0	II	4.69149	7.53988	5.10911
GSM2772210	6539	0	51.5	Male	T3	N0	M0	II	4.92886	6.24034	5.74064
