# Supplementary material for: Network pharmacology and bioinformatics were used to construct a prognostic model and immunoassay of core target genes in the combination of quercetin and kaempferol in the treatment of colorectal cancer
Source: J Cancer. 2023 Jul 3;14(11):1956–80. doi: 10.7150/jca.85517 (PMC10367918; doi:10.7150/jca.85517)
Supplement: Supplementary file 4 — Supplementary tables. [file jcav14p1956s4.zip › Table/Table S7.xlsx]

## Sheet: CDKN2A
Term	ES	NES	pvalue	FDR	FWER
PROPANOATE_METABOLISM	-0.707	-2.208	0	0.057	0.033
ALDOSTERONE_REGULATED_SODIUM_REABSORPTION	-0.6474	-2.1042	0	0.0747	0.076
STARCH_AND_SUCROSE_METABOLISM	-0.6474	-1.9893	0	0.0922	0.17
VALINE_LEUCINE_AND_ISOLEUCINE_DEGRADATION	-0.6534	-1.993	0.004	0.1121	0.168
INSULIN_SIGNALING_PATHWAY	-0.4388	-1.9303	0.0118	0.13	0.24
FATTY_ACID_METABOLISM	-0.6513	-2.0049	0.002	0.1359	0.154
TERPENOID_BACKBONE_BIOSYNTHESIS	-0.6829	-1.7634	0.0319	0.1876	0.456
BUTANOATE_METABOLISM	-0.592	-1.8558	0.008	0.1893	0.327
ASCORBATE_AND_ALDARATE_METABOLISM	-0.6603	-1.7289	0.0299	0.1901	0.504
PHOSPHATIDYLINOSITOL_SIGNALING_SYSTEM	-0.4784	-1.7365	0.0356	0.1934	0.494
INOSITOL_PHOSPHATE_METABOLISM	-0.5245	-1.7678	0.0238	0.1976	0.453
PEROXISOME	-0.536	-1.8305	0.0248	0.1978	0.362
PYRUVATE_METABOLISM	-0.4742	-1.7429	0.0265	0.1992	0.486
LONG_TERM_POTENTIATION	-0.4596	-1.7701	0.023	0.2127	0.449
BETA_ALANINE_METABOLISM	-0.4956	-1.5746	0.0435	0.2165	0.717
NICOTINATE_AND_NICOTINAMIDE_METABOLISM	-0.5485	-1.7818	0.0082	0.2182	0.436
RIBOFLAVIN_METABOLISM	-0.4595	-1.4964	0.0494	0.2226	0.809
REGULATION_OF_AUTOPHAGY	-0.5038	-1.6848	0.0205	0.2275	0.568
NITROGEN_METABOLISM	-0.5218	-1.6219	0.0432	0.2313	0.644
LIMONENE_AND_PINENE_DEGRADATION	-0.6669	-1.6479	0.0386	0.234	0.613
RENIN_ANGIOTENSIN_SYSTEM	-0.5643	-1.6343	0.0369	0.2383	0.626
GNRH_SIGNALING_PATHWAY	-0.4141	-1.6665	0.0404	0.2386	0.592
ERBB_SIGNALING_PATHWAY	-0.4611	-1.7826	0.0203	0.2407	0.433
TIGHT_JUNCTION	-0.3744	-1.6522	0.0451	0.2414	0.607

## Sheet: MMP3
Term	ES	NES	pvalue	FDR	FWER
CYTOSOLIC_DNA_SENSING_PATHWAY	0.6703	2.4055	0	0.0006	0.001
NOD_LIKE_RECEPTOR_SIGNALING_PATHWAY	0.698	2.406	0	0.0012	0.001
PROTEASOME	0.6928	2.2969	0	0.0044	0.011
CYTOKINE_CYTOKINE_RECEPTOR_INTERACTION	0.6204	2.1396	0	0.0111	0.062
TOLL_LIKE_RECEPTOR_SIGNALING_PATHWAY	0.5865	2.1521	0.0019	0.0111	0.06
PYRIMIDINE_METABOLISM	0.5578	2.2102	0.0019	0.0117	0.036
CELL_CYCLE	0.6449	2.1924	0	0.0118	0.044
JAK_STAT_SIGNALING_PATHWAY	0.5662	2.1563	0	0.0123	0.057
RNA_POLYMERASE	0.6829	2.1613	0	0.0132	0.054
DNA_REPLICATION	0.8159	2.0988	0	0.0145	0.083
BLADDER_CANCER	0.562	2.0887	0.002	0.0149	0.091
P53_SIGNALING_PATHWAY	0.5624	2.0752	0.008	0.0168	0.108
HOMOLOGOUS_RECOMBINATION	0.7629	2.0275	0	0.0245	0.136
LEISHMANIA_INFECTION	0.6962	1.988	0.0141	0.0297	0.17
VALINE_LEUCINE_AND_ISOLEUCINE_BIOSYNTHESIS	0.7319	1.9954	0.002	0.0298	0.164
MISMATCH_REPAIR	0.7399	1.9761	0.002	0.0307	0.178
RNA_DEGRADATION	0.5294	1.8263	0.0273	0.0671	0.351
BASE_EXCISION_REPAIR	0.6021	1.8452	0.0317	0.0677	0.323
NATURAL_KILLER_CELL_MEDIATED_CYTOTOXICITY	0.4986	1.8178	0.024	0.0681	0.368
EPITHELIAL_CELL_SIGNALING_IN_HELICOBACTER_PYLORI_INFECTION	0.4612	1.8591	0.0208	0.069	0.305
GLYCOSAMINOGLYCAN_BIOSYNTHESIS_KERATAN_SULFATE	0.6733	1.8339	0.0146	0.0699	0.339
RIG_I_LIKE_RECEPTOR_SIGNALING_PATHWAY	0.4728	1.8266	0.0147	0.0701	0.351
TYPE_I_DIABETES_MELLITUS	0.6911	1.8455	0.0286	0.0713	0.322
PURINE_METABOLISM	0.3918	1.7968	0.0102	0.0752	0.402
SMALL_CELL_LUNG_CANCER	0.4746	1.7616	0.0437	0.0895	0.447
GLYCOSPHINGOLIPID_BIOSYNTHESIS_GLOBO_SERIES	0.6356	1.7339	0.0163	0.0963	0.486
CYSTEINE_AND_METHIONINE_METABOLISM	0.4209	1.6137	0.0497	0.1372	0.662
OOCYTE_MEIOSIS	0.371	1.6156	0.0439	0.1402	0.662
ALANINE_ASPARTATE_AND_GLUTAMATE_METABOLISM	0.4632	1.5711	0.0457	0.1438	0.701
DRUG_METABOLISM_CYTOCHROME_P450	-0.6374	-1.8645	0.0192	0.1847	0.323
BUTANOATE_METABOLISM	-0.6136	-1.8805	0.014	0.2035	0.305
ABC_TRANSPORTERS	-0.4756	-1.6327	0.0329	0.2448	0.604
LINOLEIC_ACID_METABOLISM	-0.5533	-1.6446	0.0348	0.2475	0.59

## Sheet: SERPINE1
Term	ES	NES	pvalue	FDR	FWER
FOCAL_ADHESION	-0.7455	-2.6584	0	0	0
PATHWAYS_IN_CANCER	-0.6147	-2.6417	0	0	0
MELANOMA	-0.7125	-2.6097	0	0	0
CYTOKINE_CYTOKINE_RECEPTOR_INTERACTION	-0.735	-2.5995	0	0	0
REGULATION_OF_ACTIN_CYTOSKELETON	-0.6327	-2.5879	0	0	0
JAK_STAT_SIGNALING_PATHWAY	-0.679	-2.5654	0	0	0
MAPK_SIGNALING_PATHWAY	-0.5879	-2.5365	0	0	0
SMALL_CELL_LUNG_CANCER	-0.6797	-2.5029	0	0.0004	0.003
TOLL_LIKE_RECEPTOR_SIGNALING_PATHWAY	-0.6982	-2.5038	0	0.0005	0.003
LEUKOCYTE_TRANSENDOTHELIAL_MIGRATION	-0.678	-2.4787	0	0.0006	0.003
EPITHELIAL_CELL_SIGNALING_IN_HELICOBACTER_PYLORI_INFECTION	-0.6089	-2.4312	0	0.0011	0.007
ECM_RECEPTOR_INTERACTION	-0.8204	-2.402	0	0.0011	0.008
CHEMOKINE_SIGNALING_PATHWAY	-0.6817	-2.4327	0	0.0012	0.007
NOD_LIKE_RECEPTOR_SIGNALING_PATHWAY	-0.6986	-2.3558	0	0.0013	0.008
GLIOMA	-0.6209	-2.3337	0	0.0013	0.009
PATHOGENIC_ESCHERICHIA_COLI_INFECTION	-0.574	-2.3084	0.002	0.0015	0.013
CELL_ADHESION_MOLECULES_CAMS	-0.7576	-2.318	0	0.0016	0.012
VIRAL_MYOCARDITIS	-0.7361	-2.3118	0	0.0016	0.013
T_CELL_RECEPTOR_SIGNALING_PATHWAY	-0.6584	-2.2926	0	0.0016	0.015
AXON_GUIDANCE	-0.5977	-2.2882	0	0.0017	0.017
RENAL_CELL_CARCINOMA	-0.6202	-2.2849	0.002	0.0017	0.018
HEMATOPOIETIC_CELL_LINEAGE	-0.7846	-2.2556	0	0.0018	0.021
CHRONIC_MYELOID_LEUKEMIA	-0.6017	-2.2485	0.0039	0.0018	0.021
HYPERTROPHIC_CARDIOMYOPATHY_HCM	-0.6494	-2.2649	0	0.0019	0.02
NEUROTROPHIN_SIGNALING_PATHWAY	-0.5422	-2.2597	0	0.0019	0.021
TGF_BETA_SIGNALING_PATHWAY	-0.6133	-2.2491	0	0.0019	0.021
DILATED_CARDIOMYOPATHY	-0.6492	-2.2263	0	0.0019	0.028
NATURAL_KILLER_CELL_MEDIATED_CYTOTOXICITY	-0.617	-2.22	0	0.0019	0.028
ARRHYTHMOGENIC_RIGHT_VENTRICULAR_CARDIOMYOPATHY_ARVC	-0.6465	-2.2316	0	0.002	0.025
LEISHMANIA_INFECTION	-0.7964	-2.227	0	0.002	0.028
PROSTATE_CANCER	-0.5785	-2.2264	0	0.002	0.028
PEROXISOME	0.7164	2.4742	0	0.002	0.003
FC_GAMMA_R_MEDIATED_PHAGOCYTOSIS	-0.5938	-2.2006	0.0038	0.0023	0.035
GLYCOSAMINOGLYCAN_BIOSYNTHESIS_HEPARAN_SULFATE	-0.6787	-2.1817	0	0.0025	0.043
ADHERENS_JUNCTION	-0.5845	-2.1888	0.002	0.0025	0.04
GAP_JUNCTION	-0.5876	-2.1825	0	0.0026	0.043
PANCREATIC_CANCER	-0.5837	-2.1849	0.0019	0.0026	0.042
GLYCOSAMINOGLYCAN_BIOSYNTHESIS_CHONDROITIN_SULFATE	-0.8144	-2.1655	0	0.0027	0.05
RIG_I_LIKE_RECEPTOR_SIGNALING_PATHWAY	-0.5571	-2.1666	0.002	0.0027	0.05
P53_SIGNALING_PATHWAY	-0.598	-2.1669	0.002	0.0028	0.049
OXIDATIVE_PHOSPHORYLATION	0.6038	2.3085	0.002	0.0034	0.014
ENDOCYTOSIS	-0.5051	-2.1376	0.0078	0.0039	0.064
CYTOSOLIC_DNA_SENSING_PATHWAY	-0.578	-2.1236	0.0057	0.0044	0.071
B_CELL_RECEPTOR_SIGNALING_PATHWAY	-0.6105	-2.1061	0.0078	0.005	0.077
MTOR_SIGNALING_PATHWAY	-0.5664	-2.0993	0.0039	0.0052	0.082
WNT_SIGNALING_PATHWAY	-0.4988	-2.0887	0	0.0055	0.089
BLADDER_CANCER	-0.5804	-2.0898	0.0021	0.0056	0.088
VEGF_SIGNALING_PATHWAY	-0.5311	-2.0711	0.002	0.0059	0.097
GLYCOSAMINOGLYCAN_BIOSYNTHESIS_KERATAN_SULFATE	-0.7638	-2.07	0.002	0.0059	0.098
TYPE_I_DIABETES_MELLITUS	-0.7894	-2.0727	0	0.006	0.096
APOPTOSIS	-0.5415	-2.0756	0.0118	0.006	0.094
ANTIGEN_PROCESSING_AND_PRESENTATION	-0.6373	-2.0764	0	0.0061	0.093
VASCULAR_SMOOTH_MUSCLE_CONTRACTION	-0.5669	-2.0615	0.002	0.0061	0.103
BUTANOATE_METABOLISM	0.7098	2.196	0	0.0064	0.041
COLORECTAL_CANCER	-0.5387	-2.0462	0.0057	0.0068	0.11
CITRATE_CYCLE_TCA_CYCLE	0.7282	2.2206	0	0.0069	0.036
HEDGEHOG_SIGNALING_PATHWAY	-0.5799	-2.0381	0	0.0071	0.115
ACUTE_MYELOID_LEUKEMIA	-0.5608	-2.0275	0.008	0.0077	0.124
MELANOGENESIS	-0.509	-2.0158	0	0.0083	0.134
AUTOIMMUNE_THYROID_DISEASE	-0.7024	-2.0186	0.0039	0.0083	0.132
GLYCOSAMINOGLYCAN_DEGRADATION	-0.6599	-2.0105	0.0041	0.0086	0.14
BASAL_CELL_CARCINOMA	-0.5971	-2.0035	0	0.0088	0.143
PROPANOATE_METABOLISM	0.6825	2.1203	0	0.0092	0.072
PARKINSONS_DISEASE	0.5542	2.1426	0.0162	0.0094	0.063
TIGHT_JUNCTION	-0.4394	-1.9502	0.002	0.0136	0.196
CIRCADIAN_RHYTHM_MAMMAL	-0.7378	-1.9402	0.0076	0.0145	0.207
GLYCOSPHINGOLIPID_BIOSYNTHESIS_GANGLIO_SERIES	-0.7387	-1.9347	0.002	0.0149	0.218
TERPENOID_BACKBONE_BIOSYNTHESIS	0.7891	2.0575	0.002	0.0155	0.11
FC_EPSILON_RI_SIGNALING_PATHWAY	-0.5124	-1.9208	0.0138	0.016	0.233
HUNTINGTONS_DISEASE	0.4149	2.0231	0.014	0.0163	0.137
PROGESTERONE_MEDIATED_OOCYTE_MATURATION	-0.4797	-1.9136	0.0117	0.0166	0.242
GLYCOSPHINGOLIPID_BIOSYNTHESIS_GLOBO_SERIES	-0.7031	-1.9093	0.0059	0.0168	0.247
ASTHMA	-0.8022	-1.9016	0.002	0.0171	0.254
PRION_DISEASES	-0.6271	-1.9047	0.0077	0.0171	0.253
LYSOSOME	-0.4753	-1.8992	0.0337	0.0172	0.257
INTESTINAL_IMMUNE_NETWORK_FOR_IGA_PRODUCTION	-0.7529	-1.8911	0.02	0.0178	0.269
PYRUVATE_METABOLISM	0.5554	2.0238	0.0062	0.0183	0.137
ADIPOCYTOKINE_SIGNALING_PATHWAY	-0.4743	-1.8795	0.0154	0.0191	0.287
COMPLEMENT_AND_COAGULATION_CASCADES	-0.757	-1.8675	0.002	0.0205	0.31
ALLOGRAFT_REJECTION	-0.7926	-1.8647	0.008	0.0205	0.314
SYSTEMIC_LUPUS_ERYTHEMATOSUS	-0.5842	-1.8567	0.018	0.021	0.323
CALCIUM_SIGNALING_PATHWAY	-0.4969	-1.8568	0.0099	0.0213	0.323
GRAFT_VERSUS_HOST_DISEASE	-0.8018	-1.8523	0.0082	0.0214	0.33
NEUROACTIVE_LIGAND_RECEPTOR_INTERACTION	-0.5008	-1.7902	0.0041	0.0317	0.416
GNRH_SIGNALING_PATHWAY	-0.4325	-1.7864	0.0224	0.0319	0.42
TYPE_II_DIABETES_MELLITUS	-0.5051	-1.7712	0.0155	0.0345	0.436
NON_SMALL_CELL_LUNG_CANCER	-0.5007	-1.7682	0.0291	0.0346	0.436
DORSO_VENTRAL_AXIS_FORMATION	-0.5597	-1.7291	0.0139	0.0425	0.48
PRIMARY_IMMUNODEFICIENCY	-0.6469	-1.7269	0.0359	0.0425	0.484
NOTCH_SIGNALING_PATHWAY	-0.5049	-1.7182	0.0329	0.0438	0.499
ALZHEIMERS_DISEASE	0.4026	1.8732	0.0327	0.0515	0.296
PENTOSE_AND_GLUCURONATE_INTERCONVERSIONS	0.6608	1.836	0.0103	0.061	0.349
RIBOSOME	0.6717	1.8234	0.0326	0.0611	0.36
ASCORBATE_AND_ALDARATE_METABOLISM	0.6694	1.7817	0.0146	0.0683	0.412
FATTY_ACID_METABOLISM	0.5945	1.7836	0.028	0.0728	0.411
ALPHA_LINOLENIC_ACID_METABOLISM	0.5396	1.6307	0.0314	0.1065	0.637
LINOLEIC_ACID_METABOLISM	0.5788	1.6822	0.0176	0.108	0.568
MATURITY_ONSET_DIABETES_OF_THE_YOUNG	0.5673	1.6313	0.0411	0.1115	0.636
PORPHYRIN_AND_CHLOROPHYLL_METABOLISM	0.4945	1.6523	0.0446	0.1122	0.607
GLUTATHIONE_METABOLISM	0.4285	1.6073	0.0454	0.1137	0.662
HISTIDINE_METABOLISM	0.5147	1.6361	0.0326	0.1147	0.628
METABOLISM_OF_XENOBIOTICS_BY_CYTOCHROME_P450	0.5601	1.6533	0.0275	0.118	0.604
NITROGEN_METABOLISM	0.4959	1.5339	0.0458	0.136	0.747
