# Supplementary material for: Network pharmacology and bioinformatics were used to construct a prognostic model and immunoassay of core target genes in the combination of quercetin and kaempferol in the treatment of colorectal cancer
Source: J Cancer. 2023 Jul 3;14(11):1956–80. doi: 10.7150/jca.85517 (PMC10367918; doi:10.7150/jca.85517)
Supplement: Supplementary file 4 — Supplementary tables. [file jcav14p1956s4.zip › Table/Table S9.xlsx]

## Sheet: immune cell
ID	B_cell	T_cell_CD4	T_cell_CD8	Neutrophil	Macrophage	DC
TCGA-AA-3854-01	0.0747568	0.127394	0.116206	0.115895	0.0384285	0.470638
TCGA-CM-6169-01	0.0702917	0.227058	0.153836	0.185335	0.0592532	0.659271
TCGA-D5-6530-01	0.0796509	0.160339	0.174435	0.165042	0.0305609	0.571909
TCGA-AA-A00F-01	0.0721401	0.162112	0.104748	0.105239	0.0363854	0.463999
TCGA-A6-5659-01	0.0848893	0.111718	0.137596	0.107957	0.0396333	0.474169
TCGA-AA-3494-01	0.0532992	0.125184	0.121954	0.115236	0.0373502	0.437888
TCGA-AA-A029-01	0.0596481	0.0910764	0.118509	0.0769189	0.0167904	0.404129
TCGA-AD-6888-01	0.0719504	0.0712214	0.133338	0.0881148	0.0383251	0.38141
TCGA-DM-A28M-01	0.0816995	0.0990093	0.119883	0.0848048	0.0311664	0.372462
TCGA-DM-A1D0-01	0.0850104	0.0711355	0.108877	0.0732431	0.0261013	0.375818
TCGA-AA-3544-01	0.0631999	0.134568	0.167433	0.140446	0.0230772	0.569059
TCGA-F4-6805-01	0.0729462	0.209705	0.11097	0.16748	0.0531584	0.59727
TCGA-F4-6569-01	0.0716842	0.182428	0.158071	0.146554	0.0898674	0.583112
TCGA-CM-5863-01	0.0757251	0.146038	0.138946	0.131981	0.0678666	0.489549
TCGA-AA-A01S-01	0.0717927	0.0864968	0.0579666	0.0601242	0.00606278	0.337478
TCGA-CM-6168-01	0.0801639	0.225288	0.119843	0.180568	0.07658	0.602653
TCGA-AD-6548-01	0.0522785	0.168113	0.134786	0.163023	0.0407299	0.547504
TCGA-AA-A00D-01	0.08249	0.206802	0.183359	0.162216	0.0530326	0.60695
TCGA-CA-5255-01	0.0849809	0.109187	0.120787	0.0921585	0.0327688	0.416279
TCGA-A6-4105-01	0.0541619	0.167136	0.173089	0.165406	0.0488084	0.574488
TCGA-D5-6529-01	0.109586	0.223414	0.133592	0.177873	0.0479969	0.594317
TCGA-AZ-6601-01	0.09971	0.198915	0.16123	0.162547	0.0573125	0.629462
TCGA-G4-6306-01	0.0811222	0.120483	0.147873	0.0930993	0.00413982	0.440658
TCGA-5M-AAT5-01	0.0806613	0.102227	0.117652	0.0891506	0.0088346	0.413249
TCGA-A6-A566-01	0.0541865	0.216619	0.152805	0.17877	0.0862958	0.68192
TCGA-AY-4070-01	0.106927	0.198333	0.119424	0.118052	0.037659	0.508687
TCGA-AA-3522-01	0.123183	0.144339	0.152512	0.124928	0.0519267	0.495109
TCGA-AA-3663-01	0.0618296	0.0876985	0.169624	0.124776	0.0334526	0.505392
TCGA-AA-3971-01	0.107093	0.175943	0.134195	0.144167	0.0301226	0.557586
TCGA-A6-2672-01	0.0350651	0.182043	0.174952	0.19845	0.0254109	0.606081
TCGA-A6-6780-01	0.0736925	0.158124	0.222384	0.18932	0.0878906	0.622231
TCGA-CM-6162-01	0.0769016	0.200831	0.170251	0.205638	0.0859449	0.638546
TCGA-CK-6747-01	0.0835653	0.151682	0.137325	0.109694	0.0392128	0.482599
TCGA-A6-4107-01	0.107282	0.157634	0.126363	0.118893	0.0338371	0.524482
TCGA-AA-3675-01	0.0796413	0.115501	0.116259	0.128648	0.0163506	0.452109
TCGA-F4-6703-01	0.0550186	0.228096	0.177265	0.211708	0.0849472	0.698143
TCGA-AA-3877-01	0.0682351	0.146575	0.15586	0.193502	0.0517047	0.554721
TCGA-A6-6782-01	0.0713058	0.151314	0.165079	0.142359	0.0619032	0.525309
TCGA-A6-6653-01	0.0903884	0.100216	0.153328	0.132476	0.00528557	0.521554
TCGA-AA-3860-01	0.0869129	0.17469	0.130057	0.1465	0.0189219	0.534691
TCGA-G4-6293-01	0.0930605	0.187259	0.162437	0.134316	0.0278611	0.534573
TCGA-G4-6298-01	0.0585676	0.112602	0.0852235	0.0822407	0.0234822	0.397062
TCGA-CM-4746-01	0.0527105	0.074905	0.144302	0.0812387	0.00971083	0.360459
TCGA-AD-A5EJ-01	0.0687449	0.091328	0.178833	0.121696	0.0226628	0.47774
TCGA-DM-A0XF-01	0.0743119	0.125681	0.127744	0.10639	0.0250585	0.469637
TCGA-A6-6648-01	0.107498	0.136294	0.13219	0.112189	0.0535199	0.472625
TCGA-A6-5656-01	0.0889919	0.139837	0.121942	0.125686	0.0363927	0.504387
TCGA-AA-3685-01	0.0649624	0.12752	0.149143	0.142259	0.0114921	0.517697
TCGA-4N-A93T-01	0.101895	0.154185	0.0699381	0.0869073	0.024421	0.396919
TCGA-DM-A28C-01	0.0830799	0.108897	0.105266	0.0839725	0.0169582	0.375312
TCGA-CK-5912-01	0.0934485	0.123543	0.160172	0.110211	0.036716	0.478484
TCGA-AA-3516-01	0.0618552	0.0990203	0.178481	0.146592	0.00654541	0.552807
TCGA-AD-6890-01	0.0715619	0.149318	0.111696	0.106164	0.0226674	0.463806
TCGA-A6-2674-01	0.0893395	0.198855	0.149085	0.278937	0.113668	0.622613
TCGA-F4-6461-01	0.205511	0.215806	0.0990023	0.126142	0.0516658	0.522762
TCGA-AA-3662-01	0.0626706	0.139614	0.159373	0.163578	0.0629543	0.492574
TCGA-A6-2677-01	0.134673	0.207321	0.159238	0.143268	0.109459	0.534352
TCGA-AA-3673-01	0.0948063	0.163797	0.140739	0.11627	0.0322842	0.522569
TCGA-AA-A02R-01	0.06103	0.171545	0.167074	0.156978	0.025617	0.618027
TCGA-D5-6535-01	0.0956803	0.192383	0.120359	0.142563	0.0224974	0.547962
TCGA-D5-6537-01	0.0469644	0.109099	0.138396	0.133127	0.00964847	0.434429
TCGA-4T-AA8H-01	0.0919948	0.131107	0.109943	0.0840794	0.0190708	0.400906
TCGA-AA-3994-01	0.0591025	0.12678	0.131732	0.122736	0.0380173	0.489704
TCGA-CK-5916-01	0.0721561	0.159106	0.230715	0.165187	0.0633336	0.604198
TCGA-RU-A8FL-01	0.0823033	0.105516	0.101434	0.0736582	0.0339132	0.348992
TCGA-F4-6460-01	0.0913345	0.181116	0.128655	0.112368	0.0343455	0.514669
TCGA-AA-A00R-01	0.0779841	0.218407	0.223472	0.172234	0.0153011	0.644822
TCGA-AZ-4684-01	0.0687606	0.153604	0.123164	0.140737	0.0283415	0.495287
TCGA-AA-3555-01	0.0570544	0.123687	0.116651	0.185969	0.0421575	0.483796
TCGA-CM-5344-01	0.0647345	0.141522	0.0997893	0.106476	0.0396317	0.468472
TCGA-F4-6855-01	0.0719372	0.144158	0.129146	0.125178	0.0941124	0.506111
TCGA-G4-6323-01	0.266077	0.236792	0.132534	0.126356	0.035312	0.52335
TCGA-A6-6142-01	0.0417337	0.134036	0.11583	0.153126	0.041958	0.504913
TCGA-AA-3844-01	0.0765611	0.131792	0.15927	0.11954	0.0258744	0.485425
TCGA-G4-6303-01	0.0726276	0.150368	0.12022	0.127133	0.044104	0.4996
TCGA-DM-A1HB-01	0.0667686	0.104144	0.0999698	0.108909	0.0120881	0.432778
TCGA-D5-5539-01	0.0801388	0.164781	0.115388	0.146547	0.0672116	0.5223
TCGA-AA-3538-01	0.0987514	0.12217	0.130238	0.131316	0.0505729	0.504869
TCGA-AA-A03F-01	0.0666471	0.15449	0.0561501	0.0803358	0	0.395025
TCGA-AA-3660-01	0.0881294	0.125613	0.134255	0.118648	0.0497295	0.477517
TCGA-CM-5860-01	0.0683169	0.145816	0.128198	0.140263	0.0501341	0.54122
TCGA-AA-3975-01	0.0675203	0.160761	0.104741	0.117524	0.0329286	0.481742
TCGA-AZ-6607-01	0.0515144	0.186314	0.169957	0.17486	0.0607401	0.601972
TCGA-NH-A50V-01	0.0769215	0.209815	0.0924567	0.142348	0.039605	0.505081
TCGA-AA-A01D-01	0.0526213	0.167675	0.0983098	0.127519	0.0446528	0.544934
TCGA-A6-3810-01	0.0604467	0.137883	0.162179	0.176222	0.056519	0.547949
TCGA-CM-5861-01	0.061784	0.107814	0.145438	0.111702	0.0283486	0.442752
TCGA-AA-3492-01	0.0572069	0.101261	0.160514	0.121387	0.0313922	0.48563
TCGA-G4-6304-01	0.0635325	0.098689	0.134946	0.107483	0.0148417	0.43323
TCGA-DM-A1D7-01	0.0882224	0.119252	0.131958	0.0975077	0.0317534	0.441846
TCGA-G4-6314-01	0.0628405	0.164528	0.120603	0.11402	0.0494036	0.500514
TCGA-AA-3561-01	0.067063	0.0753788	0.144097	0.109546	0.0350415	0.390852
TCGA-AA-A00U-01	0.0734237	0.135854	0.128354	0.103892	0.0207379	0.42538
TCGA-AA-A02K-01	0.0681769	0.144874	0.0638099	0.107416	0.0547895	0.382115
TCGA-DM-A288-01	0.0888857	0.0899238	0.109776	0.0933894	0.0289496	0.401759
TCGA-A6-3809-01	0.081843	0.138852	0.215842	0.197015	0.0500987	0.617836
TCGA-F4-6809-01	0.116935	0.223996	0.129081	0.132436	0.0510486	0.538531
TCGA-CM-6675-01	0.0865072	0.160979	0.0974634	0.121894	0.0453915	0.464238
TCGA-DM-A0X9-01	0.0792548	0.119544	0.176255	0.0950907	0.0376335	0.433942
TCGA-CM-5341-01	0.0338258	0.100801	0.181185	0.165008	0.05459	0.53084
TCGA-A6-3807-01	0.0701601	0.141496	0.133251	0.164059	0.0450142	0.499392
TCGA-AA-3489-01	0.163851	0.245881	0.149814	0.200693	0.0882995	0.636977
TCGA-AY-A69D-01	0.104684	0.153481	0.11134	0.10882	0.0202177	0.476178
TCGA-AM-5820-01	0.0746584	0.120014	0.113297	0.109624	0.0704901	0.461852
TCGA-D5-6539-01	0.103732	0.169632	0.149616	0.128175	0.0647379	0.517087
TCGA-SS-A7HO-01	0.0650903	0.107138	0.128799	0.0877905	0.04896	0.383464
TCGA-AA-3520-01	0.0744708	0.158492	0.108759	0.143356	0.0430947	0.53219
TCGA-AA-3947-01	0.0672462	0.0681013	0.196432	0.18214	0.0525826	0.516006
TCGA-AA-3864-01	0.0772421	0.112853	0.171247	0.134832	0.0484682	0.512383
TCGA-AA-3552-01	0.103115	0.21204	0.106808	0.137742	0.0508369	0.539729
TCGA-AA-3845-01	0.0954022	0.164278	0.216142	0.176563	0.035963	0.605339
TCGA-AA-A00N-01	0.0517446	0.143317	0.114776	0.14952	0.0515652	0.511298
TCGA-AA-3688-01	0.0795762	0.134208	0.126643	0.117383	0.0465383	0.461658
TCGA-D5-6532-01	0.0979658	0.11604	0.108584	0.0947617	0.0421441	0.402995
TCGA-AA-A01R-01	0.0366606	0.186222	0.137693	0.1253	0	0.517227
TCGA-AA-A01X-01	0.0682293	0.152723	0.100834	0.0857207	0.0163971	0.416083
TCGA-AA-3521-01	0.0636436	0.121248	0.123769	0.116797	0.0309282	0.47251
TCGA-5M-AATE-01	0.078742	0.118769	0.11923	0.0975764	0.0304284	0.426367
TCGA-DM-A28K-01	0.0738389	0.114245	0.112956	0.0889027	0.030777	0.411215
TCGA-AA-3496-01	0.0725722	0.183588	0.151076	0.157974	0.0611648	0.558103
TCGA-AA-3980-01	0.0784741	0.15025	0.189695	0.159549	0.0497593	0.544004
TCGA-CM-6165-01	0.0940544	0.158198	0.15272	0.131068	0.0740601	0.563956
TCGA-F4-6459-01	0.0780118	0.153636	0.140265	0.125036	0.0761735	0.539514
TCGA-A6-2685-01	0.0671848	0.203065	0.0900641	0.161847	0.0709688	0.5616
TCGA-AA-A02E-01	0.0628174	0.128935	0.147049	0.104198	0.0200519	0.445291
TCGA-DM-A28G-01	0.0942458	0.113318	0.153178	0.0860174	0.0298486	0.435875
TCGA-AY-6386-01	0.0862562	0.151474	0.131872	0.132074	0.0253735	0.514448
TCGA-A6-6138-01	0.0635382	0.186918	0.179418	0.166253	0.0369603	0.642009
TCGA-F4-6463-01	0.0826475	0.148877	0.175133	0.116682	0.0585403	0.499567
TCGA-AA-3819-01	0.0843182	0.138409	0.113693	0.113334	0.0361082	0.465142
TCGA-F4-6806-01	0.12217	0.161142	0.133462	0.124591	0.0263439	0.491459
TCGA-AA-3966-01	0.0270021	0.174527	0.1673	0.210073	0.0158772	0.663561
TCGA-AA-A03J-01	0.0312454	0.143106	0.0998295	0.103544	0	0.458807
TCGA-CM-4750-01	0.0686315	0.107404	0.115613	0.0875357	0.00910201	0.416877
TCGA-AA-3524-01	0.0808354	0.0905063	0.171995	0.121725	0.0250593	0.47535
TCGA-AA-3519-01	0.0700401	0.110737	0.124902	0.128224	0.0226816	0.451049
TCGA-CM-6161-01	0.0768756	0.169845	0.202761	0.128441	0.0529019	0.560684
TCGA-AA-3867-01	0.0966813	0.141311	0.128371	0.111102	0.067981	0.51494
TCGA-AA-3684-01	0.0424038	0.179056	0.0805681	0.130987	0.0370618	0.503004
TCGA-AY-4071-01	0.0785183	0.178804	0.149332	0.139765	0.0263956	0.535816
TCGA-D5-7000-01	0.0740894	0.169204	0.127583	0.154316	0.0472039	0.510628
TCGA-A6-5660-01	0.086354	0.121805	0.125933	0.120687	0.057531	0.496072
TCGA-AZ-4682-01	0.0809288	0.0967546	0.153954	0.0986757	0.0298163	0.420935
TCGA-A6-5662-01	0.0724072	0.12061	0.122959	0.100712	0.045773	0.456371
TCGA-QG-A5Z2-01	0.210903	0.214235	0.155844	0.13869	0.00971572	0.56373
TCGA-A6-2676-01	0.046672	0.121956	0.200154	0.16684	0.0556002	0.584142
TCGA-AA-3560-01	0.0663	0.11313	0.14062	0.108583	0.0213642	0.460311
TCGA-NH-A8F7-01	0.0706676	0.0796099	0.113032	0.0957447	0.0253519	0.374986
TCGA-AA-A01Q-01	0.0701184	0.131876	0.153902	0.115898	0.0229398	0.459189
TCGA-CM-6172-01	0.102097	0.160753	0.121628	0.121431	0.058926	0.501401
TCGA-AA-3956-01	0.0970413	0.167287	0.137574	0.130678	0.0464543	0.501562
TCGA-AA-3655-01	0.0720206	0.169215	0.107333	0.135655	0.0347891	0.518604
TCGA-D5-6922-01	0.0635444	0.17115	0.107978	0.131321	0.0767231	0.499465
TCGA-AY-6196-01	0.128474	0.31745	0.183208	0.212367	0.112823	0.730077
TCGA-NH-A6GB-01	0.0632972	0.120883	0.176676	0.131505	0.0239854	0.48302
TCGA-CA-6715-01	0.078543	0.0865004	0.144023	0.0963161	0.0307225	0.409901
TCGA-F4-6856-01	0.0913326	0.14949	0.168446	0.107708	0.0137738	0.513205
TCGA-A6-2679-01	0.0736053	0.137691	0.115565	0.0919675	0	0.432781
TCGA-G4-6586-01	0.0743454	0.121894	0.210824	0.124098	0.0206298	0.498542
TCGA-AA-3856-01	0.108861	0.179325	0.141551	0.140915	0.0374292	0.574622
TCGA-AZ-4315-01	0.0687112	0.0836369	0.155032	0.116151	0.0209084	0.475106
TCGA-CK-4952-01	0.0774726	0.124333	0.11116	0.142671	0.037725	0.453484
TCGA-5M-AATA-01	0.0620468	0.176527	0.124	0.124362	0.0250583	0.470931
TCGA-AA-3848-01	0.0388356	0.145579	0.0433964	0.0767919	0.0114586	0.369485
TCGA-DM-A28F-01	0.0974836	0.135058	0.101453	0.0941486	0.0186835	0.410339
TCGA-AY-A54L-01	0.0834984	0.094191	0.141704	0.0922579	0.0324563	0.387897
TCGA-CM-6677-01	0.0956382	0.155167	0.134997	0.11269	0.040441	0.512463
TCGA-AA-3553-01	0.06914	0.147191	0.164738	0.145112	0.0328317	0.537991
TCGA-AU-6004-01	0.0918693	0.182209	0.125733	0.164447	0.050444	0.578772
TCGA-CK-4948-01	0.0514355	0.176313	0.0824383	0.133604	0.0327706	0.499439
TCGA-AZ-6606-01	0.0857086	0.141634	0.106594	0.112089	0.027113	0.420479
TCGA-A6-A565-01	0.154743	0.329218	0.13782	0.173705	0.0615602	0.601492
TCGA-AA-A022-01	0.0622209	0.154058	0.184076	0.140466	0.00688037	0.550102
TCGA-AA-3710-01	0.0650803	0.186515	0.20502	0.22522	0.0512367	0.616551
TCGA-AA-3811-01	0.0916302	0.15574	0.147347	0.137143	0.0464585	0.513669
TCGA-A6-6781-01	0.0623525	0.181744	0.208819	0.218896	0.0820571	0.643687
TCGA-AA-3542-01	0.0326129	0.0532244	0.0927798	0.0597181	0.0178525	0.311746
TCGA-D5-6541-01	0.0769811	0.159659	0.132189	0.155026	0.0873523	0.554548
TCGA-AA-A017-01	0.0595919	0.128727	0.113913	0.117744	0.0154213	0.437325
TCGA-F4-6808-01	0.0700705	0.0924016	0.107787	0.0937692	0.042704	0.371972
TCGA-AA-3851-01	0.1051	0.167891	0.134728	0.134646	0.0402098	0.524092
TCGA-CM-4747-01	0.0381837	0.128375	0.0658656	0.0744492	0	0.386306
TCGA-NH-A6GC-01	0.10392	0.138796	0.115458	0.0970307	0.0429139	0.440339
TCGA-D5-6930-01	0.127504	0.163092	0.176879	0.143666	0.0242643	0.561011
TCGA-G4-6307-01	0.0998847	0.108202	0.0910872	0.0621736	0.0474516	0.35888
TCGA-CM-5864-01	0.0990676	0.101695	0.177511	0.104214	0.029821	0.456889
TCGA-AA-A00E-01	0.0955403	0.151695	0.170713	0.142702	0.0426962	0.595583
TCGA-AA-3846-01	0.0956787	0.132856	0.171618	0.138343	0.0299924	0.556055
TCGA-AA-3837-01	0.0895924	0.152416	0.107382	0.102358	0.033077	0.463186
TCGA-AZ-4323-01	0.249811	0.364095	0.189561	0.171907	0.0523636	0.676032
TCGA-D5-6923-01	0.056209	0.169654	0.0970691	0.139572	0.0315669	0.52079
TCGA-CK-4950-01	0.109659	0.161029	0.163141	0.147929	0.0469905	0.536578
TCGA-A6-6650-01	0.127206	0.183554	0.152821	0.157793	0.07072	0.50681
TCGA-DM-A1DA-01	0.0761412	0.0953101	0.123734	0.0821574	0.0459886	0.38331
TCGA-AA-3715-01	0.0209722	0.178331	0.110757	0.167257	0.000392762	0.584011
TCGA-AA-3664-01	0.0857784	0.137954	0.143627	0.137436	0.0502671	0.47893
TCGA-AA-3697-01	0.0884059	0.125795	0.14068	0.132969	0.0328661	0.497962
TCGA-AA-3517-01	0.0576983	0.161532	0.1164	0.133573	0.0244771	0.497271
TCGA-D5-6533-01	0.075252	0.119977	0.127125	0.129953	0.0294933	0.485143
TCGA-AA-3531-01	0.051773	0.100023	0.0852015	0.0765074	0.0165626	0.36938
TCGA-CM-6166-01	0.0786532	0.119484	0.111297	0.0885627	0.0279545	0.41359
TCGA-CM-6170-01	0.0777913	0.162422	0.121614	0.135394	0.0454276	0.5075
TCGA-AA-3979-01	0.0674869	0.0869514	0.0857563	0.12883	0.0289297	0.376553
TCGA-D5-5541-01	0.074649	0.155106	0.136545	0.14215	0.0638913	0.562766
TCGA-CK-5913-01	0.0705427	0.144032	0.153634	0.157136	0.0302764	0.539848
TCGA-NH-A8F8-01	0.0589217	0.15666	0.0829685	0.123017	0.0451769	0.454529
TCGA-AA-A02O-01	0.0545972	0.124205	0.0988685	0.0750433	0.0123886	0.400368
TCGA-AA-3548-01	0.0921862	0.166773	0.116687	0.103022	0.0319213	0.486451
TCGA-AA-3554-01	0.0591885	0.188206	0.119414	0.204348	0.0437941	0.617923
TCGA-A6-5665-01	0.102932	0.115634	0.202698	0.126202	0.00604049	0.521258
TCGA-AA-A00J-01	0.080615	0.131366	0.144325	0.126052	0.0553557	0.511411
TCGA-G4-6302-01	0.0694812	0.200311	0.143071	0.153049	0.0798843	0.574579
TCGA-AA-3869-01	0.0574432	0.134748	0.163334	0.164716	0.0610187	0.502399
TCGA-T9-A92H-01	0.0902242	0.109223	0.12865	0.0917153	0.0262769	0.436137
TCGA-A6-6649-01	0.100501	0.224449	0.129225	0.145436	0.0503554	0.564888
TCGA-AA-3870-01	0.0781607	0.166719	0.14034	0.136286	0.0501904	0.560102
TCGA-AA-3532-01	0.0934035	0.189496	0.124702	0.161135	0.0413216	0.588579
TCGA-AA-3511-01	0.0666881	0.140271	0.113099	0.121323	0.046492	0.460733
TCGA-AA-3562-01	0.0942855	0.135206	0.120387	0.118412	0.0474879	0.492779
TCGA-AZ-4616-01	0.0821614	0.102705	0.155257	0.120801	0.022152	0.466177
TCGA-CM-4744-01	0.080668	0.076362	0.214516	0.098343	0	0.473992
TCGA-AD-5900-01	0.0878484	0.158136	0.186067	0.134209	0.0503849	0.543806
TCGA-AA-A01G-01	0.0811596	0.111584	0.128092	0.095403	0.0316712	0.404989
TCGA-AZ-5403-01	0.0736822	0.115651	0.125227	0.123972	0.055745	0.491937
TCGA-AA-3949-01	0.0684178	0.134041	0.239089	0.207875	0.0484471	0.611809
TCGA-AA-A01K-01	0.0714864	0.187037	0.126398	0.124685	0.0478237	0.520156
TCGA-AU-3779-01	0.0673906	0.219158	0.0919987	0.155555	0.0189386	0.541859
TCGA-AY-5543-01	0.101673	0.12457	0.140078	0.120552	0	0.512222
TCGA-AZ-4614-01	0.079694	0.110179	0.143722	0.0952882	0.0241879	0.390657
TCGA-AD-6889-01	0.0585579	0.11626	0.129594	0.12166	0	0.441215
TCGA-AA-3973-01	0.0711442	0.130695	0.143437	0.0983126	0.0483145	0.449847
TCGA-NH-A6GA-01	0.0890481	0.169689	0.131894	0.115596	0.0456434	0.485411
TCGA-D5-5538-01	0.0695099	0.187541	0.114115	0.179641	0.0522643	0.615852
TCGA-AA-A00L-01	0.0611233	0.106117	0.104539	0.0970684	0.0161632	0.391238
TCGA-AA-A00W-01	0.0891164	0.1276	0.120021	0.103621	0.00394994	0.433278
TCGA-D5-6927-01	0.0611996	0.181944	0.154413	0.180412	0.0492455	0.558757
TCGA-NH-A50T-01	0.0781795	0.072409	0.104251	0.0837147	0.0147953	0.380877
TCGA-AA-3833-01	0.0620394	0.151222	0.158297	0.161829	0.0312264	0.542182
TCGA-DM-A1D9-01	0.084623	0.102602	0.125324	0.0937593	0.0285066	0.405789
TCGA-AM-5821-01	0.0754732	0.126299	0.211235	0.170369	0.0109122	0.593225
TCGA-AA-A00A-01	0.076379	0.136932	0.158044	0.128193	0.0124217	0.545764
TCGA-DM-A280-01	0.0625283	0.0975827	0.111671	0.108531	0.0227957	0.439208
TCGA-CA-6718-01	0.0935229	0.191467	0.205372	0.181593	0.0425485	0.622912
TCGA-D5-6531-01	0.0465059	0.141938	0.155826	0.128889	0.0484254	0.497342
TCGA-D5-6536-01	0.0462616	0.114598	0.105259	0.151952	0.049899	0.484951
TCGA-AA-A01F-01	0.059712	0.0824241	0.139731	0.0846133	0.011716	0.371151
TCGA-G4-6299-01	0.0684872	0.194505	0.191027	0.144557	0.0784642	0.581825
TCGA-AA-3982-01	0.0910292	0.182062	0.177605	0.133664	0.062567	0.584412
TCGA-G4-6322-01	0.0818149	0.156859	0.130525	0.106469	0.0157986	0.480524
TCGA-A6-6140-01	0.0744717	0.128082	0.153036	0.120841	0.00687859	0.470744
TCGA-AA-3850-01	0.119455	0.190947	0.121818	0.15315	0.0406378	0.553339
TCGA-AA-3543-01	0.0736702	0.179326	0.167815	0.157809	0.0345107	0.558833
TCGA-G4-6309-01	0.0888499	0.130175	0.151896	0.104157	0.0324101	0.474604
TCGA-AA-3530-01	0.140319	0.171414	0.152716	0.125798	0.0553173	0.521289
TCGA-AZ-6598-01	0.0718753	0.117709	0.196207	0.11988	0.0556495	0.525532
TCGA-AA-3950-01	0.0445844	0.114574	0.222079	0.209861	0.0613821	0.627474
TCGA-CM-6167-01	0.110719	0.248146	0.149795	0.151167	0.10223	0.581159
TCGA-AA-A010-01	0.0903691	0.109773	0.16567	0.11787	0.0310481	0.499764
TCGA-AA-3514-01	0.0289721	0.111762	0.0709992	0.061665	0.0106594	0.409223
TCGA-AA-3989-01	0.0851435	0.144661	0.153598	0.125687	0.0479904	0.498407
TCGA-AA-3527-01	0.0317579	0.096527	0.0731779	0.0719968	0	0.402021
TCGA-CA-5796-01	0.119985	0.165279	0.180071	0.118125	0.0348898	0.536228
TCGA-AA-3712-01	0.064582	0.117643	0.140867	0.121258	0.0336065	0.481451
TCGA-AA-A02W-01	0.0883944	0.143323	0.139108	0.0936624	0.0523575	0.454195
TCGA-A6-2684-01	0.100316	0.214437	0.154175	0.182273	0.0889062	0.620743
TCGA-AA-3841-01	0.052669	0.159922	0.0715009	0.109487	0.00259562	0.452501
TCGA-CM-6678-01	0.0754938	0.126313	0.117883	0.0917805	0.0313863	0.428135
TCGA-AD-6963-01	0.0711034	0.129199	0.178961	0.144424	0.0132338	0.501657
TCGA-AD-6901-01	0.0424659	0.189713	0.128513	0.144023	0.0577289	0.539691
TCGA-5M-AAT4-01	0.0852593	0.105761	0.10267	0.0913205	0.0347802	0.389909
TCGA-DM-A0XD-01	0.0738215	0.111951	0.0906668	0.0923195	0.014179	0.41495
TCGA-A6-6141-01	0.126104	0.206134	0.168284	0.118458	0.0331293	0.548022
TCGA-AA-3681-01	0.0897742	0.179314	0.140629	0.155152	0.0366838	0.526716
TCGA-A6-5666-01	0.0742541	0.0858495	0.136522	0.106616	0.029802	0.3969
TCGA-D5-6924-01	0.100051	0.191489	0.138635	0.171083	0.0594415	0.566058
TCGA-5M-AAT6-01	0.0872872	0.202097	0.172315	0.161396	0.0690812	0.602468
TCGA-AA-3509-01	0.070807	0.150884	0.133151	0.139394	0.0373985	0.496612
TCGA-CK-6748-01	0.0407779	0.137387	0.133692	0.130094	0.0393508	0.538318
TCGA-AA-3525-01	0.086565	0.111292	0.134412	0.141398	0.0352284	0.471709
TCGA-A6-A56B-01	0.0629381	0.135149	0.0851478	0.102972	0.0461397	0.449038
TCGA-AA-3972-01	0.061719	0.103527	0.116302	0.123323	0.0288142	0.436299
TCGA-A6-2686-01	0.0762537	0.170176	0.227383	0.176918	0.0295307	0.654477
TCGA-G4-6311-01	0.120624	0.171397	0.0689886	0.149938	0.0368706	0.532402
TCGA-AA-3861-01	0.134118	0.157097	0.163199	0.123997	0.0384308	0.51712
TCGA-G4-6625-01	0.113672	0.234679	0.150568	0.162112	0.0251487	0.672898
TCGA-AD-6965-01	0.0928058	0.148137	0.162755	0.100308	0.0461425	0.460327
TCGA-AA-A00K-01	0.0785132	0.151677	0.112212	0.102675	0.0196969	0.469512
TCGA-A6-6652-01	0.0692237	0.124908	0.12051	0.0990023	0.0168986	0.415701
TCGA-A6-A5ZU-01	0.089703	0.126	0.164112	0.123288	0.0729795	0.513129
TCGA-AA-A00O-01	0.056381	0.146465	0.161128	0.12224	0.0426034	0.485556
TCGA-AA-3549-01	0.0503065	0.1315	0.126608	0.134216	0	0.472719
TCGA-AA-3970-01	0.0972964	0.176714	0.138576	0.146153	0.0484544	0.532097
TCGA-AA-3930-01	0.0769244	0.166624	0.111083	0.178173	0.0568432	0.501245
TCGA-G4-6627-01	0.102219	0.219195	0.157899	0.166306	0.0381972	0.573825
TCGA-F4-6704-01	0.0835046	0.173208	0.15922	0.128812	0.0884862	0.543007
TCGA-CM-5349-01	0.105182	0.15145	0.0941107	0.135899	0.0445064	0.554941
TCGA-AA-3488-01	0.0627155	0.0828729	0.0992647	0.0915269	0.0315485	0.390784
TCGA-AA-3518-01	0.0852673	0.145227	0.157144	0.148138	0.0163295	0.539464
TCGA-AA-3815-01	0.0768899	0.173432	0.195886	0.172127	0.0333562	0.581867
TCGA-AA-3526-01	0.0616958	0.139389	0.143963	0.153839	0.0217529	0.502732
TCGA-QL-A97D-01	0.100903	0.168493	0.165317	0.12642	0.0178726	0.500993
TCGA-AA-3939-01	0.0977424	0.13841	0.152258	0.137293	0.0244926	0.509078
TCGA-AA-3814-01	0.0615014	0.158802	0.149522	0.158827	0.0548529	0.564771
TCGA-AA-A01V-01	0.0449482	0.150344	0.11544	0.0928289	0.00554584	0.420113
TCGA-AZ-4313-01	0.053356	0.0800562	0.113232	0.0742937	0	0.363423
TCGA-AA-3872-01	0.0633849	0.18432	0.109626	0.148721	0.0644455	0.540704
TCGA-AD-6964-01	0.0802672	0.215021	0.19672	0.180931	0.085936	0.63308
TCGA-A6-2681-01	0.0405209	0.158191	0.0846763	0.124003	0.0346995	0.466259
TCGA-A6-2671-01	0.0321496	0.137968	0.0853277	0.132583	0.0271817	0.4784
TCGA-CA-6719-01	0.0700011	0.165143	0.124725	0.143084	0.0728332	0.525868
TCGA-CM-4751-01	0.101866	0.193736	0.152055	0.140765	0.0271082	0.554735
TCGA-AA-3692-01	0.0639288	0.155639	0.132892	0.147563	0.0502249	0.51694
TCGA-G4-6294-01	0.0697261	0.135359	0.133773	0.105851	0.0269837	0.473298
TCGA-D5-6540-01	0.0568511	0.126289	0.153058	0.158141	0.004654	0.518478
TCGA-D5-6898-01	0.0697002	0.174479	0.10963	0.138956	0.0644191	0.54299
TCGA-G4-6297-01	0.0635691	0.183714	0.12713	0.152394	0.0528054	0.538597
TCGA-AA-3821-01	0.069019	0.16359	0.143724	0.144007	0.0579883	0.534703
TCGA-F4-6854-01	0.0767076	0.138982	0.150087	0.114292	0.0337393	0.497194
TCGA-G4-6295-01	0.117428	0.157517	0.217668	0.134811	0.0279779	0.573471
TCGA-AA-3696-01	0.0750993	0.143586	0.100271	0.100367	0.0426523	0.433607
TCGA-AA-3976-01	0.0744402	0.13051	0.142098	0.112773	0.0454922	0.456315
TCGA-AA-3866-01	0.0634122	0.188844	0.14363	0.180028	0.0493005	0.642177
TCGA-AA-3862-01	0.0900525	0.132483	0.167329	0.146889	0.0308104	0.518561
TCGA-AA-3855-01	0.0955936	0.1471	0.143191	0.128509	0.0401003	0.500633
TCGA-AA-A01Z-01	0.0573459	0.124103	0.0681457	0.0766981	0.0178908	0.353418
TCGA-AA-3678-01	0.0749027	0.16761	0.122616	0.147147	0.0281964	0.511389
TCGA-CK-5914-01	0.0739245	0.0939461	0.17164	0.116062	0.0165877	0.483696
TCGA-CM-4748-01	0.0679575	0.176606	0.101612	0.130317	0.0283514	0.512117
TCGA-AY-6197-01	0.0680645	0.137629	0.147061	0.139963	0.0143045	0.483091
TCGA-DM-A1D4-01	0.0823648	0.112784	0.149832	0.0860985	0.0323533	0.395861
TCGA-AA-3968-01	0.0914951	0.165835	0.139833	0.139711	0.0527253	0.54274
TCGA-AA-3713-01	0.0970386	0.20207	0.164949	0.162551	0.0453794	0.568425
TCGA-CA-5797-01	0.0810249	0.137091	0.120753	0.109058	0.0631442	0.497193
TCGA-G4-6310-01	0.0819984	0.126841	0.0944798	0.0909761	0.0464358	0.384924
TCGA-A6-5657-01	0.169335	0.240194	0.107737	0.137311	0.0197655	0.545913
TCGA-A6-5667-01	0.0813294	0.116602	0.114664	0.112249	0.0411395	0.470752
TCGA-NH-A50U-01	0.0700686	0.150848	0.0533934	0.110724	0.0500463	0.413961
TCGA-AA-A02J-01	0.0739183	0.0860975	0.100339	0.0740539	0.0236918	0.351868
TCGA-A6-2682-01	0.0548997	0.13302	0.0999951	0.157642	0.0167828	0.481398
TCGA-D5-6932-01	0.0416876	0.164936	0.104265	0.117681	0.019063	0.495809
TCGA-D5-6929-01	0.128304	0.144366	0.143794	0.127003	0.0565498	0.491324
TCGA-A6-2675-01	0.0713377	0.182279	0.109509	0.165407	0.0806999	0.550267
TCGA-A6-6654-01	0.0415294	0.221912	0.145573	0.198331	0.0505727	0.678285
TCGA-A6-A567-01	0.0774847	0.132227	0.143812	0.099042	0.0509025	0.422929
TCGA-AA-3666-01	0.0724883	0.126499	0.136329	0.146292	0.0395461	0.487222
TCGA-DM-A1HA-01	0.0633594	0.105215	0.165196	0.0864802	0.00396604	0.414955
TCGA-CA-6717-01	0.130601	0.20833	0.182982	0.162353	0.0555483	0.660272
TCGA-CM-6163-01	0.106985	0.198481	0.146972	0.151681	0.0693656	0.539147
TCGA-CM-5862-01	0.0726192	0.0815876	0.148979	0.0924768	0.0513134	0.382601
TCGA-D5-6534-01	0.0778946	0.283764	0.151848	0.197878	0.0681542	0.753393
TCGA-A6-6137-01	0.099361	0.221495	0.11062	0.13556	0.0347998	0.54405
TCGA-AZ-6605-01	0.0960175	0.220516	0.139566	0.159953	0.0606739	0.593913
TCGA-AA-3984-01	0.0651603	0.17471	0.129676	0.156584	0.00387878	0.520372
TCGA-CA-6716-01	0.0762794	0.13795	0.114993	0.0956036	0.0318973	0.423083
TCGA-AA-A01I-01	0.0844557	0.117142	0.159627	0.11429	0.0356091	0.463141
TCGA-AA-3495-01	0.0950638	0.137589	0.149959	0.123981	0.0422759	0.485075
TCGA-AA-A02F-01	0.0873555	0.113603	0.116728	0.0942427	0.0311541	0.401727
TCGA-G4-6626-01	0.0878924	0.103767	0.106443	0.0838077	0.0329401	0.393546
TCGA-AA-A02Y-01	0.0704805	0.0898464	0.153348	0.0947818	0.0179071	0.420534
TCGA-CM-6674-01	0.0767758	0.130361	0.177132	0.129497	0.0461927	0.536682
TCGA-AA-3693-01	0.0747178	0.0838889	0.168184	0.101234	0.0284377	0.471486
TCGA-D5-6931-01	0.0983416	0.214971	0.132369	0.140621	0.0534968	0.562301
TCGA-QG-A5Z1-01	0.0866407	0.127036	0.112911	0.104422	0.0498882	0.468469
TCGA-AA-3556-01	0.0938511	0.136293	0.142968	0.14798	0.0388624	0.525456
TCGA-AZ-4615-01	0.0738116	0.1486	0.242875	0.159814	0.0480075	0.596046
TCGA-AA-3941-01	0.0985663	0.119924	0.16098	0.1045	0.0487308	0.451137
TCGA-D5-6538-01	0.092663	0.0968966	0.130222	0.0688125	0.0610831	0.389439
TCGA-AY-A71X-01	0.088392	0.120331	0.106457	0.0850845	0.0266214	0.394804
TCGA-AA-3858-01	0.0812726	0.137124	0.107815	0.107158	0.027879	0.474141
TCGA-AA-A02H-01	0.0853801	0.122776	0.123784	0.101002	0.03316	0.431163
TCGA-D5-6928-01	0.128465	0.321084	0.22471	0.246702	0.0713608	0.736575
TCGA-AA-3818-01	0.085715	0.100772	0.16425	0.104975	0.0391792	0.480906
TCGA-AA-A01C-01	0.0701948	0.118647	0.0984137	0.0961145	0.0235465	0.431663
TCGA-CM-6164-01	0.0828689	0.121983	0.153393	0.12682	0.0219511	0.489619
TCGA-AA-A00Z-01	0.0722995	0.146515	0.0945235	0.104877	0.0233178	0.450736
TCGA-AA-3534-01	0.0709451	0.141373	0.141768	0.115794	0.0392307	0.489718
TCGA-AA-3672-01	0.0332365	0.14363	0.120775	0.135252	0.00545355	0.497382
TCGA-A6-2678-01	0.0714148	0.142465	0.166184	0.135362	0.0329313	0.545212
TCGA-AA-3510-01	0.0785587	0.132346	0.138696	0.131335	0.0343446	0.498492
TCGA-DM-A1D6-01	0.0945567	0.0958783	0.115288	0.0782261	0.0334011	0.37971
TCGA-CM-6680-01	0.0835588	0.219191	0.128438	0.144157	0.0426995	0.566232
TCGA-AA-3875-01	0.0881153	0.156835	0.124015	0.183225	0.0384917	0.514135
TCGA-CM-5348-01	0.0581637	0.202496	0.107357	0.163474	0.0654888	0.637426
TCGA-CM-6171-01	0.0761457	0.127006	0.151209	0.160322	0.0472324	0.505718
TCGA-AZ-5407-01	0.10269	0.164758	0.17434	0.10786	0.051371	0.468892
TCGA-AA-3977-01	0.0686579	0.138217	0.180295	0.144702	0.0551508	0.544517
TCGA-DM-A285-01	0.0799864	0.146342	0.0783398	0.0945591	0.0527732	0.429268
TCGA-AZ-6599-01	0.08995	0.139965	0.150459	0.0882749	0.0216669	0.403047
TCGA-QG-A5YX-01	0.100064	0.131603	0.105399	0.0939819	0.0274507	0.433693
TCGA-A6-3808-01	0.0760896	0.180114	0.147908	0.177466	0.0519235	0.59745
TCGA-DM-A1DB-01	0.0846777	0.127201	0.149901	0.0958813	0.0340288	0.44488
TCGA-AA-3529-01	0.055577	0.125862	0.120927	0.115704	0.0394866	0.464708
TCGA-WS-AB45-01	0.0443048	0.228316	0.155928	0.248334	0.131681	0.61856
TCGA-AA-A01P-01	0.0967801	0.202119	0.17633	0.184733	0.0348064	0.621967
TCGA-AA-3502-01	0.0968256	0.147073	0.149287	0.101125	0.0491183	0.466645
TCGA-CA-5254-01	0.109887	0.119142	0.140915	0.10467	0.0691916	0.442046
TCGA-D5-5537-01	0.101187	0.150061	0.118859	0.105591	0.0382135	0.460466
TCGA-A6-5661-01	0.0813566	0.173824	0.111534	0.151361	0.0132968	0.499804
TCGA-QG-A5YW-01	0.0915641	0.189489	0.0987362	0.120332	0.0290855	0.50591
TCGA-NH-A5IV-01	0.0693671	0.145679	0.222448	0.140284	0.0912379	0.563633
TCGA-D5-6920-01	0.0841541	0.181185	0.129648	0.158702	0.0282479	0.532798
TCGA-CK-4947-01	0.106971	0.199957	0.159256	0.14359	0.0555127	0.578603
TCGA-QG-A5YV-01	0.0877442	0.124627	0.123107	0.102565	0.0288553	0.433515
TCGA-A6-2683-01	0.0396704	0.0903723	0.0429189	0.0558742	0.00945447	0.326904
TCGA-AA-A024-01	0.0621363	0.103102	0.126996	0.0829785	0.0198747	0.424241
TCGA-A6-2680-01	0.063103	0.156235	0.0788117	0.116026	0.0247032	0.471992
TCGA-AZ-6603-01	0.0683253	0.170452	0.116942	0.135276	0.0550508	0.499097
TCGA-F4-6807-01	0.0860981	0.206266	0.184431	0.16397	0.0613246	0.590368
TCGA-AA-3842-01	0.0717326	0.114974	0.157412	0.113829	0.057377	0.51038
TCGA-A6-6651-01	0.108306	0.23031	0.152062	0.16403	0.0877425	0.641393
TCGA-AA-3667-01	0.026719	0.103232	0.0760444	0.0966232	0	0.391891
TCGA-D5-6926-01	0.055282	0.156264	0.106047	0.167625	0.0501251	0.517929
TCGA-AY-A8YK-01	0.0937954	0.146615	0.0998966	0.104096	0.0361029	0.441706
TCGA-CM-6676-01	0.0708209	0.13327	0.123461	0.0946524	0.0500384	0.461449
TCGA-AD-6899-01	0.0881245	0.221021	0.122371	0.155891	0.0583819	0.578215
TCGA-AA-3986-01	0.114579	0.226662	0.146424	0.166141	0.0246674	0.595025
TCGA-AA-A01T-01	0.00966174	0.0871024	0.0553218	0.0665809	0	0.306176
TCGA-CM-6679-01	0.097774	0.187344	0.125237	0.1371	0.0518178	0.521666
TCGA-F4-6570-01	0.0776818	0.188464	0.183021	0.162916	0.0809057	0.636258
TCGA-CM-5868-01	0.0872524	0.139693	0.0932087	0.105432	0.0505767	0.450276
TCGA-CK-4951-01	0.0505009	0.196623	0.123001	0.180778	0.0325591	0.575488
TCGA-G4-6320-01	0.120199	0.127602	0.139703	0.0924008	0.0128367	0.445437
TCGA-CA-5256-01	0.076496	0.0648386	0.202775	0.0928781	0.0279555	0.447858
TCGA-DM-A28E-01	0.0865306	0.0886503	0.12052	0.0819487	0.0105682	0.37638
TCGA-AA-A00Q-01	0.0675843	0.140289	0.131899	0.101774	0.025652	0.466422
TCGA-D5-5540-01	0.046759	0.0549034	0.186951	0.106211	0.0167122	0.420965
TCGA-G4-6321-01	0.124629	0.158656	0.181006	0.129327	0.0292997	0.498893
TCGA-G4-6588-01	0.0611611	0.146302	0.126101	0.143256	0.0151566	0.51012
TCGA-AA-3852-01	0.0766701	0.151674	0.119479	0.138018	0.0315848	0.503863
TCGA-AA-3812-01	0.0110035	0.138129	0.0527426	0.0999941	0	0.495516
TCGA-3L-AA1B-01	0.121248	0.197072	0.118583	0.112845	0.0375966	0.511374
TCGA-AA-3831-01	0.0950022	0.173624	0.127597	0.124684	0.0542509	0.504204
TCGA-DM-A282-01	0.066605	0.103069	0.102906	0.0810543	0.0362506	0.373312
TCGA-CK-5915-01	0.0835752	0.105932	0.115479	0.0887718	0.0319356	0.409156
TCGA-AA-3680-01	0.129393	0.177755	0.170411	0.124637	0.0624929	0.521802
TCGA-AZ-4308-01	0.023752	0.109545	0.0630363	0.0863586	0	0.378652
TCGA-DM-A28H-01	0.106667	0.104735	0.0986642	0.0749844	0.0586693	0.37798
TCGA-AA-3955-01	0.0904064	0.0875144	0.165135	0.109525	0.0518624	0.459803
TCGA-AA-3506-01	0.0525726	0.153721	0.103317	0.117347	0.0181321	0.473868
TCGA-AZ-6600-01	0.113779	0.190118	0.116416	0.13686	0.0670556	0.528885
TCGA-CM-4752-01	0.0820628	0.150285	0.150467	0.130437	0.0535662	0.491957
TCGA-G4-6315-01	0.1129	0.100239	0.146016	0.0866852	0.0376335	0.408286
TCGA-DM-A1D8-01	0.0904397	0.0995995	0.138176	0.0762672	0.0113709	0.409021
TCGA-CM-4743-01	0.0900111	0.116894	0.157951	0.136838	0	0.488447
TCGA-AD-6895-01	0.0516828	0.182628	0.176993	0.151474	0.0291334	0.534532
TCGA-AA-3679-01	0.0769703	0.101973	0.1549	0.113881	0.0525249	0.453282
TCGA-CK-6746-01	0.0401777	0.154168	0.182391	0.148552	0.0429219	0.558474
TCGA-G4-6628-01	0.0723756	0.199584	0.228196	0.175295	0.039919	0.669263
TCGA-AA-A004-01	0.0484779	0.152699	0.0742477	0.0820161	0	0.40089
TCGA-DM-A28A-01	0.0772402	0.127076	0.10755	0.106939	0.0367574	0.454933
TCGA-G4-6317-01	0.0892055	0.0600375	0.152855	0.064403	0.0370721	0.351413
TCGA-A6-5664-01	0.0889382	0.203936	0.16144	0.160152	0.0674161	0.583107
TCGA-AA-3952-01	0.065378	0.143927	0.096109	0.120146	0.0618562	0.437699
TCGA-AZ-6608-01	0.08134	0.107493	0.0973274	0.07636	0.00780521	0.383986
TCGA-CK-6751-01	0.0807992	0.131143	0.163832	0.110358	0.0220641	0.50516
TCGA-AD-A5EK-01	0.0677335	0.132168	0.123894	0.097912	0.0345984	0.40135
TCGA-G4-6317-02	0.0826495	0.0861237	0.0960973	0.0781499	0.0283301	0.402088
TCGA-NH-A8F7-06	0.0966766	0.0889858	0.0915383	0.0736525	0.0521342	0.346833
TCGA-AA-3516-11	0.107224	0.1855	0.211188	0.140755	0.0670915	0.546643
TCGA-A6-2679-11	0.127518	0.264645	0.209884	0.164417	0.0801865	0.627705
TCGA-A6-5659-11	0.167258	0.169547	0.168001	0.152498	0.0803337	0.537194
TCGA-F4-6704-11	0.112455	0.163328	0.144582	0.14496	0.0899362	0.494658
TCGA-AA-3511-11	0.285052	0.269169	0.161275	0.150315	0.0775412	0.619546
TCGA-AA-3534-11	0.185757	0.246117	0.158633	0.145608	0.0903781	0.594124
TCGA-A6-2671-11	0.123309	0.166059	0.187995	0.122782	0.0897117	0.521456
TCGA-A6-2675-11	0.0914061	0.178505	0.140325	0.114207	0.0824565	0.50579
TCGA-AA-3660-11	0.131265	0.180749	0.217899	0.131474	0.0774713	0.577067
TCGA-A6-5665-11	0.146214	0.190643	0.147841	0.134011	0.0797687	0.529751
TCGA-A6-2678-11	0.138723	0.198183	0.167317	0.136297	0.131677	0.533093
TCGA-A6-2686-11	0.115477	0.157415	0.187996	0.136306	0.0918664	0.516717
TCGA-AA-3496-11	0.111125	0.186641	0.190103	0.146881	0.108801	0.569093
TCGA-AZ-6600-11	0.148233	0.178414	0.157977	0.142769	0.0675498	0.52898
TCGA-AA-3712-11	0.138744	0.215257	0.159373	0.144892	0.118155	0.558844
TCGA-AZ-6599-11	0.103761	0.164714	0.166661	0.132253	0.115124	0.509379
TCGA-AA-3489-11	0.0879716	0.178825	0.186443	0.187345	0.0585071	0.609502
TCGA-A6-5662-11	0.131069	0.238549	0.163181	0.162938	0.0801521	0.564803
TCGA-A6-5667-11	0.147818	0.197078	0.142769	0.139045	0.0715308	0.551266
TCGA-AZ-6605-11	0.0654557	0.161363	0.124299	0.0919909	0.0832999	0.439438
TCGA-AA-3655-11	0.135739	0.195828	0.213143	0.135027	0.093946	0.570504
TCGA-A6-2680-11	0.0906627	0.168368	0.146431	0.117526	0.0804926	0.475977
TCGA-AA-3527-11	0.119681	0.181756	0.182846	0.146113	0.0857447	0.575459
TCGA-AA-3522-11	0.142909	0.185675	0.170694	0.132859	0.101474	0.546447
TCGA-AA-3531-11	0.154184	0.168121	0.157224	0.135171	0.0552177	0.521471
TCGA-AA-3663-11	0.127509	0.221524	0.155163	0.147885	0.11284	0.558795
TCGA-AA-3514-11	0.105659	0.190658	0.218034	0.159478	0.0539386	0.594613
TCGA-AA-3662-11	0.134553	0.177485	0.210185	0.137931	0.130185	0.549891
TCGA-AA-3525-11	0.21144	0.25962	0.195467	0.16899	0.0802826	0.636283
TCGA-A6-2682-11	0.186147	0.202884	0.152814	0.149884	0.0894913	0.567082
TCGA-AA-3697-11	0.133886	0.195566	0.161679	0.169834	0.061536	0.639856
TCGA-A6-2683-11	0.148275	0.177489	0.180652	0.142311	0.0989364	0.543006
TCGA-AA-3517-11	0.207782	0.252953	0.187082	0.145499	0.0654937	0.610833
TCGA-AA-3518-11	0.122223	0.182197	0.18002	0.128742	0.0923179	0.528581
TCGA-AZ-6598-11	0.13493	0.213879	0.140597	0.131317	0.0636481	0.503524
TCGA-AA-3713-11	0.117383	0.137638	0.226101	0.153142	0.0992835	0.547775
TCGA-A6-2685-11	0.108207	0.202224	0.189559	0.136245	0.0720415	0.552443
TCGA-A6-2684-11	0.121812	0.171746	0.171433	0.13111	0.0760587	0.543429
TCGA-AZ-6601-11	0.161035	0.208372	0.168849	0.124427	0.0730252	0.540558
TCGA-AA-3520-11	0.151333	0.187413	0.179027	0.137192	0.083231	0.579401
TCGA-AZ-6603-11	0.0695842	0.213881	0.173734	0.167695	0.129218	0.580474
TCGA-AG-3732-01	0.198292	0.251453	0.147319	0.138659	0.0251573	0.566967
TCGA-EI-6881-01	0.0754362	0.129879	0.148039	0.134063	0.0128421	0.482172
TCGA-AG-3901-01	0.0628229	0.218694	0.110983	0.176171	0.0507897	0.625311
TCGA-CI-6623-01	0.0723112	0.113266	0.132165	0.138985	0.0454714	0.43932
TCGA-AG-3902-01	0.0657837	0.208631	0.164643	0.159821	0.033636	0.587797
TCGA-EI-6508-01	0.100008	0.119881	0.157055	0.099276	0.0609556	0.476216
TCGA-DC-6682-01	0.0948381	0.118608	0.157308	0.0980444	0.0391093	0.453689
TCGA-AF-6655-01	0.0606951	0.1578	0.0816072	0.14821	0.0407318	0.472242
TCGA-AG-4007-01	0.0835226	0.150774	0.126032	0.123074	0.043478	0.501788
TCGA-AH-6643-01	0.0685675	0.129156	0.155986	0.13857	0.0430969	0.448537
TCGA-DY-A1DG-01	0.066068	0.101194	0.116161	0.0809329	0.0253222	0.38752
TCGA-AG-A01N-01	0.0670964	0.120385	0.0606886	0.0915277	0.0253666	0.383163
TCGA-AG-3887-01	0.0709722	0.147792	0.149883	0.106803	0.0130216	0.464525
TCGA-AG-3611-01	0.0871786	0.153143	0.105132	0.122154	0.0306435	0.454113
TCGA-AG-A02N-01	0.0926339	0.141255	0.178116	0.110295	0.0329128	0.484087
TCGA-F5-6811-01	0.0729708	0.172756	0.112917	0.140466	0.0505725	0.530389
TCGA-EI-6513-01	0.0723499	0.137466	0.13211	0.116144	0.0457564	0.478278
TCGA-AG-3881-01	0.0171243	0.139894	0.0543955	0.131365	0.0192075	0.451896
TCGA-EI-6510-01	0.119311	0.147775	0.143528	0.0982507	0.02157	0.450869
TCGA-AG-3896-01	0.0770261	0.144728	0.110061	0.110063	0.0352714	0.476756
TCGA-AF-3911-01	0.0773709	0.132607	0.119507	0.121949	0.0420976	0.482014
TCGA-EI-6506-01	0.0844781	0.164495	0.125936	0.152338	0.0276797	0.539387
TCGA-AG-3584-01	0.0710756	0.158729	0.0970328	0.111511	0.025664	0.493583
TCGA-AG-A011-01	0.0879181	0.148367	0.0956325	0.0991556	0.0378338	0.417784
TCGA-AG-3602-01	0.0439934	0.0805998	0.167162	0.125565	0.0144544	0.440306
TCGA-EI-7004-01	0.0667851	0.202768	0.117891	0.173624	0.089483	0.578402
TCGA-AG-3598-01	0.067718	0.10474	0.151248	0.12526	0.0140598	0.4637
TCGA-EI-6514-01	0.0692807	0.111579	0.147388	0.100262	0.0478122	0.468912
TCGA-EI-6512-01	0.0636724	0.125304	0.128622	0.130682	0.0396937	0.481589
TCGA-G5-6572-01	0.0729581	0.119719	0.153307	0.10256	0.0578722	0.477829
TCGA-AG-3878-01	0.0542678	0.189559	0.0732127	0.120556	0.0217039	0.482126
TCGA-AG-A020-01	0.0769112	0.125832	0.102687	0.0882733	0.0160099	0.405453
TCGA-F5-6813-01	0.0906846	0.141261	0.154432	0.117002	0.0491022	0.513982
TCGA-AG-4008-01	0.0509348	0.142698	0.127374	0.139718	0.043256	0.500401
TCGA-AG-3608-01	0.0611305	0.146046	0.136072	0.128524	0.0226675	0.502649
TCGA-AG-A032-01	0.075418	0.146269	0.104408	0.0946402	0.00692045	0.433259
TCGA-DT-5265-01	0.0561911	0.159198	0.112624	0.144554	0.0695518	0.53789
TCGA-AG-A01L-01	0.0788224	0.146516	0.0951676	0.0783773	0.0167554	0.42935
TCGA-CI-6621-01	0.0516977	0.17209	0.142985	0.160987	0.0460787	0.541077
TCGA-AF-6672-01	0.120757	0.172315	0.146863	0.10805	0.0452426	0.460886
TCGA-AG-3894-01	0.0592672	0.117959	0.130555	0.0932773	0.0331317	0.453605
TCGA-EI-6885-01	0.0376025	0.180178	0.135021	0.160587	0.0336008	0.564649
TCGA-AG-3581-01	0.0688925	0.123486	0.136886	0.130142	0.0277898	0.475682
TCGA-AG-3892-01	0.104904	0.130023	0.167399	0.16452	0.00230085	0.542963
TCGA-AG-3883-01	0.00444793	0.14478	0.0592701	0.117116	0.00241207	0.449406
TCGA-AG-3593-01	0.0812161	0.174886	0.134843	0.131532	0.031144	0.522659
TCGA-AF-2690-01	0.0954831	0.238029	0.16044	0.202714	0.0720025	0.705189
TCGA-AG-4015-01	0.0763311	0.123484	0.102769	0.0965372	0.0307329	0.444861
TCGA-AG-A01W-01	0.0961153	0.143536	0.113248	0.114879	0.0240512	0.466768
TCGA-AF-3400-01	0.00756912	0.165499	0.129748	0.275684	0.0465659	0.636748
TCGA-AG-3612-01	0.0719963	0.150969	0.104908	0.117959	0.0389947	0.503285
TCGA-EI-6917-01	0.0561275	0.201806	0.132318	0.170817	0.0716323	0.626704
TCGA-AH-6544-01	0.12601	0.102238	0.0951956	0.0912354	0.0273962	0.367242
TCGA-DC-5869-01	0.0900888	0.13684	0.139523	0.10853	0.0362383	0.500844
TCGA-F5-6812-01	0.101127	0.195134	0.132286	0.134562	0.042698	0.55085
TCGA-AG-3599-01	0.0743497	0.129824	0.170367	0.118598	0.0344514	0.497404
TCGA-DC-6156-01	0.0524819	0.218836	0.209369	0.180285	0.117535	0.619321
TCGA-EI-7002-01	0.0772547	0.162035	0.0887496	0.119578	0.0356938	0.495301
TCGA-DC-6157-01	0.102183	0.153491	0.124995	0.10708	0.0446415	0.482254
TCGA-AG-3725-01	0.0805015	0.121998	0.159671	0.105494	0.0196055	0.458996
TCGA-BM-6198-01	0.0711708	0.156307	0.145242	0.166017	0.0335397	0.530608
TCGA-DC-6160-01	0.0996956	0.19313	0.140805	0.138863	0.0394958	0.533741
TCGA-AG-3575-01	0.0422298	0.124871	0.155189	0.160233	0.0292243	0.550356
TCGA-CL-5918-01	0.0506253	0.0789948	0.195778	0.1011	0.0169424	0.402268
TCGA-F5-6464-01	0.0588062	0.200287	0.15701	0.170769	0.070005	0.632525
TCGA-AG-3582-01	0.0632385	0.14023	0.0963187	0.130394	0.0291444	0.478218
TCGA-AG-3600-01	0.063081	0.120635	0.148754	0.119885	0.052947	0.497909
TCGA-DC-4749-01	0.0762072	0.104367	0.120191	0.101224	0.0306292	0.412013
TCGA-AF-5654-01	0.0639701	0.0937079	0.119678	0.0896942	0.0187547	0.41022
TCGA-AG-4001-01	0.0477448	0.165332	0.085001	0.132468	0.0549706	0.519574
TCGA-AG-A014-01	0.0610532	0.0768901	0.109816	0.0880945	0.0129119	0.376959
TCGA-AG-3731-01	0.0854591	0.229038	0.137668	0.190636	0.0617791	0.596003
TCGA-AG-3728-01	0.077632	0.210169	0.0724243	0.10727	0.0255341	0.500301
TCGA-AG-3885-01	0.044993	0.152107	0.0670451	0.0908667	0.0119548	0.394141
TCGA-DY-A1DC-01	0.095247	0.12788	0.118964	0.0962398	0.0296542	0.463126
TCGA-AH-6903-01	0.101847	0.146033	0.124923	0.107103	0.0405078	0.443465
TCGA-AG-A00Y-01	0.0768076	0.179039	0.0596963	0.114241	0.00295234	0.440752
TCGA-CI-6622-01	0.0896149	0.107167	0.127327	0.101941	0.0357162	0.442639
TCGA-G5-6235-01	0.0965266	0.111532	0.130915	0.108958	0.023226	0.411505
TCGA-AG-3609-01	0.055288	0.140855	0.120377	0.127697	0.0237571	0.499691
TCGA-F5-6571-01	0.0713547	0.200192	0.149224	0.139752	0.0371572	0.614492
TCGA-EI-6883-01	0.0734909	0.116128	0.172817	0.100068	0.0227681	0.465547
TCGA-EI-6511-01	0.0962416	0.163477	0.209279	0.173228	0.0515345	0.601561
TCGA-DC-6155-01	0.0391604	0.0909992	0.115386	0.0608507	0	0.374102
TCGA-F5-6810-01	0.0627037	0.154916	0.11636	0.12356	0.0417295	0.471036
TCGA-AG-3999-01	0.0692251	0.0964757	0.11671	0.0994475	0.0251423	0.432781
TCGA-DY-A1DD-01	0.0508659	0.0559082	0.200993	0.0763155	0.0314142	0.396945
TCGA-AG-A036-01	0.0849344	0.140071	0.133551	0.10439	0.0406672	0.468757
TCGA-G5-6233-01	0.0711316	0.160787	0.0880709	0.128467	0.0509872	0.465515
TCGA-AG-4021-01	0.0638934	0.166707	0.0978782	0.148693	0.0662307	0.498012
TCGA-AG-3601-01	0.0583252	0.110594	0.0920502	0.0987195	0.038451	0.415414
TCGA-EI-6507-01	0.0410354	0.150153	0.201092	0.196459	0.0449329	0.614082
TCGA-AG-3890-01	0.107875	0.198938	0.127684	0.121186	0.0204605	0.524896
TCGA-EI-6884-01	0.097225	0.191809	0.152223	0.152909	0.052917	0.549509
TCGA-AG-A023-01	0.104597	0.18726	0.103368	0.100941	0.0239333	0.469943
TCGA-AH-6547-01	0.154872	0.245972	0.163208	0.177549	0.0659486	0.644954
TCGA-AF-A56N-01	0.0690701	0.16449	0.112148	0.114342	0.0215784	0.488356
TCGA-F5-6702-01	0.0670805	0.183013	0.131945	0.14427	0.0677087	0.57217
TCGA-AG-A025-01	0.0703935	0.172256	0.0727753	0.0808748	0.014655	0.437524
TCGA-AG-4022-01	0.0737393	0.186052	0.138368	0.15614	0.0381584	0.568355
TCGA-AF-2693-01	0.0990274	0.155325	0.140042	0.140851	0.0428496	0.516701
TCGA-AG-A008-01	0.0828308	0.128279	0.120697	0.0969791	0.0122767	0.420622
TCGA-AG-3587-01	0.0524868	0.168108	0.0769815	0.112242	0.0210443	0.444075
TCGA-AF-2691-01	0.0761702	0.141675	0.18276	0.135301	0.0479253	0.524019
TCGA-AH-6897-01	0.0799728	0.114746	0.113758	0.0915091	0.0263386	0.412236
TCGA-CI-6620-01	0.090212	0.177652	0.115983	0.114542	0.0458009	0.489571
TCGA-DY-A1DF-01	0.0390816	0.111379	0.0970744	0.0800469	0.0237148	0.362233
TCGA-AG-A00C-01	0.0784852	0.137339	0.113047	0.089838	0	0.414422
TCGA-AH-6644-01	0.0691964	0.183014	0.142484	0.148572	0.0555554	0.517085
TCGA-EI-6509-01	0.0523436	0.125492	0.11162	0.0887322	0.0440754	0.415932
TCGA-F5-6864-01	0.0754066	0.174288	0.137436	0.124918	0.0661512	0.520895
TCGA-AG-A002-01	0.0776236	0.106698	0.136804	0.104475	0.0432451	0.442432
TCGA-DC-6683-01	0.0872074	0.139299	0.112869	0.112631	0.0514116	0.489335
TCGA-AG-3591-01	0.0873686	0.125098	0.147291	0.115303	0.0419084	0.455641
TCGA-AF-2692-01	0.0581464	0.175954	0.102196	0.126628	0.0157769	0.4766
TCGA-AH-6549-01	0.0703819	0.173556	0.099981	0.117188	0.0538957	0.476113
TCGA-AF-A56K-01	0.0761427	0.177199	0.122391	0.143125	0.0481834	0.507907
TCGA-CL-5917-01	0.0764939	0.127964	0.128477	0.12204	0.03127	0.456733
TCGA-AG-3726-01	0.0121477	0.120772	0.0304547	0.0677671	0	0.365626
TCGA-AF-6136-01	0.125667	0.141329	0.145793	0.111595	0.0584395	0.476716
TCGA-AG-A02X-01	0.0747367	0.103648	0.115174	0.0872516	0.010819	0.394815
TCGA-F5-6863-01	0.0794548	0.13457	0.104516	0.0883018	0.0259484	0.42173
TCGA-DC-5337-01	0.0646777	0.11401	0.162961	0.116907	0.0215348	0.466973
TCGA-AG-A02G-01	0.074992	0.106433	0.140375	0.0952312	0.047391	0.400676
TCGA-AF-2687-01	0.052352	0.186706	0.144829	0.191055	0.10558	0.5744
TCGA-AG-A016-01	0.0742665	0.0702587	0.105613	0.0662609	0.0244315	0.348158
TCGA-AG-A01J-01	0.0656044	0.118386	0.114885	0.0841313	0.0148553	0.418752
TCGA-DY-A0XA-01	0.0931633	0.110897	0.141876	0.100012	0.0412457	0.439984
TCGA-DC-6154-01	0.070472	0.111712	0.150267	0.107458	0.0563978	0.46995
TCGA-AF-4110-01	0.112252	0.155596	0.186275	0.15769	0.0420188	0.569328
TCGA-CI-6619-01	0.0644442	0.172613	0.13819	0.137725	0.0368708	0.521352
TCGA-AG-3594-01	0.0586101	0.183313	0.168849	0.183941	0.0334009	0.536432
TCGA-AG-3592-01	0.0827502	0.141208	0.124691	0.118459	0.0310329	0.482834
TCGA-F5-6465-01	0.0976086	0.20395	0.16693	0.165538	0.0605878	0.602374
TCGA-EF-5831-01	0.0951516	0.124455	0.137849	0.111226	0.0582714	0.507063
TCGA-AG-3727-01	0.019035	0.108316	0.0215976	0.0714177	3.84903e-06	0.34229
TCGA-F5-6814-01	0.0664871	0.139916	0.172016	0.127361	0.0483237	0.528649
TCGA-AG-3893-01	0.0433596	0.146734	0.103455	0.120132	0.0589356	0.467137
TCGA-AG-3882-01	0.0434359	0.211564	0.0949068	0.123059	0	0.494369
TCGA-CL-4957-01	0.0953114	0.126254	0.123341	0.094759	0.030607	0.443105
TCGA-DC-4745-01	0.0873079	0.103096	0.15364	0.103799	0.031938	0.469257
TCGA-AG-3586-01	0.0536453	0.126706	0.129366	0.106407	0.0326195	0.465094
TCGA-AG-3578-01	0.0811766	0.172857	0.122977	0.154291	0.0609533	0.487585
TCGA-DC-6681-01	0.0966963	0.179825	0.123895	0.107108	0.0452813	0.504007
TCGA-AG-A00H-01	0.0565087	0.140592	0.0604402	0.0955856	0.0256311	0.434991
TCGA-AG-3909-01	0.0984059	0.129797	0.11053	0.097995	0.0452119	0.47067
TCGA-AG-3605-01	0.0838584	0.102862	0.130677	0.115332	0.0104285	0.417105
TCGA-AG-4005-01	0.0599002	0.158163	0.0737155	0.111092	0.0333978	0.440898
TCGA-AG-A026-01	0.0583427	0.120218	0.0962148	0.0840507	0.0319223	0.387889
TCGA-G5-6641-01	0.107634	0.124148	0.105012	0.0815584	0.040097	0.369776
TCGA-EF-5830-01	0.0644542	0.0774801	0.197127	0.0909807	0.0458783	0.442595
TCGA-AF-3913-01	0.0712363	0.125128	0.0960985	0.113603	0.0519123	0.438394
TCGA-AG-3583-01	0.0803824	0.120809	0.136269	0.114909	0.0175272	0.444288
TCGA-DY-A1DE-01	0.0476558	0.152851	0.0952006	0.120511	0.0352026	0.471408
TCGA-AG-A015-01	0.0834676	0.120865	0.120288	0.0881964	0.0196855	0.430842
TCGA-F5-6861-01	0.0751502	0.143766	0.111416	0.103004	0.0324633	0.464784
TCGA-AG-3580-01	0.061354	0.132788	0.160454	0.139569	0.0112986	0.49728
TCGA-DC-6158-01	0.0662145	0.190534	0.139374	0.16845	0.0733952	0.574515
TCGA-AG-3742-01	0.0575827	0.107691	0.170376	0.11824	0.0431695	0.462938
TCGA-AG-A01Y-01	0.0921913	0.164988	0.11067	0.128324	0.029335	0.549115
TCGA-DY-A1H8-01	0.0592512	0.0901367	0.131699	0.0743011	0.000448029	0.357864
TCGA-CI-6624-01	0.0861518	0.188926	0.141862	0.13706	0.0521214	0.546224
TCGA-AG-3898-01	0.0443763	0.151463	0.0843519	0.157566	0.0221763	0.46509
TCGA-AG-3574-01	0.0623679	0.0996119	0.149371	0.0983984	0.0318395	0.443784
TCGA-AF-A56L-01	0.0717101	0.154542	0.0843029	0.102275	0.0274359	0.442359
TCGA-EI-6882-01	0.0999966	0.152652	0.156568	0.157627	0.040097	0.539655
TCGA-G5-6572-02	0.0618564	0.143837	0.163134	0.114178	0.0649606	0.468276
TCGA-AG-3725-11	0.109658	0.120069	0.222116	0.132793	0.0927805	0.544208
TCGA-AG-3731-11	0.150786	0.212273	0.183168	0.169475	0.112476	0.588513
TCGA-AG-3742-11	0.117164	0.167477	0.200055	0.155015	0.11352	0.568138
TCGA-AH-6643-11	0.247152	0.252817	0.188722	0.174699	0.0713322	0.622813
TCGA-AF-5654-11	0.120239	0.149807	0.163689	0.115945	0.079941	0.483761
TCGA-AF-3400-11	0.111411	0.144886	0.16056	0.100919	0.0780838	0.470538
TCGA-AG-3732-11	0.12715	0.187545	0.170556	0.133383	0.10395	0.55204
TCGA-AF-2691-11	0.172178	0.198314	0.165633	0.149666	0.0762889	0.587513
TCGA-AF-2689-11	0.192507	0.233451	0.163163	0.148669	0.0586207	0.610645
TCGA-AF-2692-11	0.101146	0.198314	0.163951	0.164405	0.0680396	0.593091

## Sheet: CDKN2A
Immu	StromalScore	StromalScore	StromalScore	StromalScore	ImmuneScore	ImmuneScore	ImmuneScore	ImmuneScore	ESTIMATEScore	ESTIMATEScore	ESTIMATEScore	ESTIMATEScore
Method	pearson_R	pearson_P	spearman_P	spearman_R	pearson_R	pearson_P	spearman_P	spearman_R	pearson_R	pearson_P	spearman_P	spearman_R
TCGA-COADREAD(N=373)	0.188702	0.000247154	0.217407	2.28043e-05	0.160282	0.00190107	0.154284	0.00281156	0.185717	0.000310752	0.199408	0.000105624

## Sheet: SERPINE1
Immu	StromalScore	StromalScore	StromalScore	StromalScore	ImmuneScore	ImmuneScore	ImmuneScore	ImmuneScore	ESTIMATEScore	ESTIMATEScore	ESTIMATEScore	ESTIMATEScore
Method	pearson_R	pearson_P	spearman_P	spearman_R	pearson_R	pearson_P	spearman_P	spearman_R	pearson_R	pearson_P	spearman_P	spearman_R
TCGA-COADREAD(N=373)	0.699459	4.41291e-56	0.675968	3.98953e-51	0.547408	1.5181e-30	0.535723	4.29944e-29	0.665431	4.76121e-49	0.647408	1.09606e-45

## Sheet: MMP3
Immu	StromalScore	StromalScore	StromalScore	StromalScore	ImmuneScore	ImmuneScore	ImmuneScore	ImmuneScore	ESTIMATEScore	ESTIMATEScore	ESTIMATEScore	ESTIMATEScore
Method	pearson_R	pearson_P	spearman_P	spearman_R	pearson_R	pearson_P	spearman_P	spearman_R	pearson_R	pearson_P	spearman_P	spearman_R
TCGA-COADREAD(N=373)	0.281057	3.35948e-08	0.275086	6.68351e-08	0.287057	1.65539e-08	0.32634	1.05253e-10	0.300372	3.24104e-09	0.31933	2.74358e-10
